# Supplementary material for: Pilot study evaluating everolimus molecular mechanisms in tuberous sclerosis complex and focal cortical dysplasia
Source: PLoS One. 2022 May 19;17(5):e0268597. doi: 10.1371/journal.pone.0268597 (PMC9119437; doi:10.1371/journal.pone.0268597)
Supplement: S1 Table — (XLSX) [file pone.0268597.s001.xlsx]

## Sheet: S1 Table
S1 Table. LC-MS/MS Proteomics in Brain
UniProt ID	Names	Gene	Student's T-test Significant A_C (15% FDR)	-Log Student's T-test p-value A_C	Student's T-test q-value A_C	Student's T-test Difference A_C	Student's T-test Test statistic A_C	ID_C_FCD_TL_01	ID_C_TSC_PA_02	ID_A_TSC_TL_03	ID_A_TSC_FR_04	ID_C_FCD_TL_05	ID_C_TSC_PA_06	ID_A_FCD_TL_07	ID_C_FCD_TL_08	ID_C_FCD_TL_09	ID_C_FCD_TL_10	ID_C_TSC_TL_11	ID_C_FCD_FR_12	ID_C_FCD_FR_13	ID_A_FCD_FR_14
P02671	Fibrinogen alpha chain [Cleaved into: Fibrinopeptide A	FGA	+	3.62216	0.356	2.46323	5.15579	12.7615	12.7482	16.8032	15.3146	14.1569	14.3088	16.1116	14.6951	15.0779	13.144	12.9161	13.7383	12.9632	16.2276
P16157	Ankyrin-1	ANK1	+	3.4312	0.29	1.01981	4.89266	13.4829	13.4221	14.9113	15.0488	14.6001	14.2712	14.6394	14.2635	14.1591	13.8144	13.6592	13.9044	13.7132	15.1958
P00747	Plasminogen	PLG	+	3.35923	0.225333	0.808449	4.79494	13.7767	13.5975	15.1588	14.6008	13.797	13.9907	14.304	14.3708	14.2651	14.0291	13.9818	13.679	13.7311	14.8577
Q9Y5R8	Trafficking protein particle complex subunit 1	TRAPPC1	+	3.31598	0.187	0.345835	4.73657	13.0032	13.2815	13.372	13.646	13.0398	13.2737	13.4819	13.2795	13.122	13.2489	12.9557	13.2647	13.1826	13.5441
P02675	Fibrinogen beta chain [Cleaved into: Fibrinopeptide B	FGB	+	3.1155	0.2392	2.23941	4.46939	12.4182	12.3842	16.6352	14.1253	13.6029	13.8395	15.3984	14.3639	14.431	12.7311	12.7478	13.1033	12.7255	15.7378
P02679	Fibrinogen gamma chain	FGG	+	3.1058	0.201333	2.53476	4.4566	12.7163	12.7066	17.4221	14.967	14.1818	14.4267	16.2354	15.0649	15.2942	13.3541	13.1453	13.7495	13.0155	16.5765
P00915	Carbonic anhydrase 1	CA1	+	3.09464	0.173714	1.56901	4.44188	13.0777	12.8314	15.2388	14.6145	14.8652	14.0302	15.1098	13.969	14.101	13.2999	13.0725	12.9917	13.3125	15.5334
P49840	Glycogen synthase kinase-3 alpha	GSK3A	+	3.02279	0.1805	0.266339	4.34758	13.0713	13.0165	13.4745	13.2913	12.9869	13.1971	13.279	13.177	13.1492	13.1661	12.9162	13.2108	13.191	13.4535
P01860	Immunoglobulin heavy constant gamma 3	IGHG3	+	2.99293	0.171111	1.95364	4.30857	10.3322	10.603	13.187	14.0988	11.8986	12.2816	12.7446	12.3885	12.2847	11.0433	10.626	11.2848	10.5051	13.0832
Q9BT78	COP9 signalosome complex subunit 4	COPS4	+	2.98157	0.158	-0.188696	-4.29375	14.9937	14.9712	14.7438	14.682	14.9372	14.9463	14.7968	14.9271	14.9284	14.8783	14.9782	14.8392	15.1275	14.8336
O43670	BUB3-interacting and GLEBS motif-containing protein ZNF207	ZNF207	+	2.96481	0.149818	0.784182	4.27191	14.5075	14.7838	16.3185	15.362	15.1525	14.9444	15.2809	14.8237	15.0884	14.7259	14.4477	14.7701	14.8871	15.4279
P01024	Complement C3	C3		2.82815	0.191333	0.829196	4.09507	12.9139	13.3655	14.5529	13.9378	13.4621	13.731	13.7362	13.7649	13.6304	12.9465	13.0378	13.0768	13.4527	14.4425
Q9Y3I1	F-box only protein 7	FBXO7		2.72485	0.227077	0.367912	3.96265	14.1414	14.2091	14.7563	14.5227	14.3599	14.436	14.5526	14.491	14.2876	14.2524	14.0677	14.2401	14.5568	14.8568
Q8NFH8	RalBP1-associated Eps domain-containing protein 2	REPS2		2.64837	0.252571	0.604597	3.86525	13.0365	12.9723	14.175	13.8302	13.1313	13.089	13.6692	13.1156	12.8602	13.2161	12.9714	13.1741	13.0604	12.9948
P02751	Fibronectin	FN1		2.59533	0.269333	1.67148	3.798	12.5736	12.7978	16.434	14.5647	13.2055	13.5434	13.9144	14.343	13.7416	12.6939	12.7561	12.9808	12.7765	14.3376
A0A0A0MRZ8	Immunoglobulin kappa variable 3D-11	IGKV3D-11		2.50815	0.31875	0.981419	3.68793	12.074	12.4819	13.7394	13.7693	13.4746	13.2693	13.5176	13.1736	13.3524	12.672	12.3735	12.7598	12.2111	14.0363
Q96CS3	FAS-associated factor 2	FAF2		2.47526	0.328235	0.289033	3.64655	13.6369	13.7945	14.2009	14.0595	13.7141	13.6155	13.7858	13.7518	13.6064	13.847	13.4897	13.7435	13.6195	13.8376
P02765	Alpha-2-HS-glycoprotein	AHSG		2.45213	0.326667	0.808564	3.61749	13.1508	13.6911	14.5741	14.3351	12.7176	14.0808	14.0153	13.4313	13.102	13.34	13.7238	13.4484	13.9516	14.1647
P07738	Bisphosphoglycerate mutase	BPGM		2.42788	0.326316	0.662813	3.58707	13.246	13.2393	14.3731	14.3738	14.1474	13.6245	13.6967	13.5116	13.91	13.3793	13.2187	13.3334	13.435	14.2257
P04004	Vitronectin	VTN		2.42566	0.313	0.973945	3.58428	14.1607	14.1121	16.4434	15.3444	14.8796	14.6229	14.8329	15.0738	15.0769	14.2979	14.5135	14.275	14.4061	15.4425
P59666	Neutrophil defensin 3	DEFA3		2.41936	0.302857	2.10721	3.57637	12.7732	12.8952	17.8575	15.7156	14.5707	14.2326	14.7535	15.1373	14.8473	13.4824	13.0259	14.1806	13.3402	15.4965
P0DOX2	Immunoglobulin alpha-2 heavy chain	NA		2.41189	0.294	1.0759	3.56702	13.3517	13.4395	15.1425	15.3956	14.5783	14.1896	14.463	14.4761	14.7194	13.8831	13.2666	13.5979	13.5854	14.9376
P02549	Spectrin alpha chain, erythrocytic 1	SPTA1		2.39079	0.293913	0.920791	3.5406	11.1435	10.6304	12.947	11.6051	11.7263	11.669	11.8837	11.0779	11.7937	11.3734	11.3573	11.4133	11.4435	12.6986
P04217	Alpha-1B-glycoprotein	A1BG		2.35531	0.304333	0.497366	3.49621	12.5773	12.913	13.3471	13.127	12.7451	12.8658	12.9493	12.2839	12.6074	12.6816	12.2603	12.6194	13.0878	13.2228
P02730	Band 3 anion transport protein	SLC4A1		2.23196	0.39872	1.27485	3.34241	13.1177	13.392	16.1471	14.4966	15.0841	14.0051	14.8494	14.3354	14.1312	13.2984	13.5141	13.2368	13.9717	14.8409
Q9H479	Fructosamine-3-kinase	FN3K		2.21775	0.397692	0.451552	3.32474	12.9706	13.1749	14.1512	13.7832	13.2881	13.3341	13.3151	13.3858	13.2213	13.0545	13.0711	13.214	13.4005	13.4026
P21953	2-oxoisovalerate dehydrogenase subunit beta, mitochondrial	BCKDHB		2.15587	0.446963	0.318776	3.24784	14.5912	14.6796	15.116	14.7667	14.8444	14.8828	15.1117	14.9706	14.6349	14.9214	14.7341	14.771	14.6443	15.3504
O43866	CD5 antigen-like	CD5L		2.14875	0.437714	1.82057	3.23899	7.56227	8.11372	11.3252	11.4141	8.43054	9.86241	9.91539	9.51723	10.8819	9.00954	8.02543	8.40204	8.74448	10.0474
P30043	Flavin reductase	BLVRB		2.12208	0.450759	0.436088	3.20589	14.162	14.5506	15.1032	14.6734	14.6374	14.2265	14.4503	14.1594	14.3964	14.0064	14.3647	14.0008	14.321	14.6475
Q3YEC7	Rab-like protein 6	RABL6		2.1048	0.453733	0.218909	3.18446	16.2866	16.1944	16.4271	16.7327	16.33	16.3311	16.4657	16.5464	16.3286	16.3699	16.1926	16.4612	16.3152	16.5926
P02774	Vitamin D-binding protein	GC		2.07856	0.468774	0.892158	3.15191	14.1164	14.0842	15.9476	15.0419	15.1413	14.9979	14.7297	14.6093	14.9906	14.2511	13.9806	14.3821	14.0006	15.6711
Q9NP79	Vacuolar protein sorting-associated protein VTA1 homolog	VTA1		2.07102	0.4625	-0.362166	-3.14256	15.6226	15.6045	14.9609	15.2428	15.4659	15.8603	15.4347	15.4117	15.5399	15.9527	15.397	15.7415	15.6747	15.4212
P31946	14-3-3 protein beta/alpha	YWHAB		2.05518	0.467758	-0.283128	-3.12293	14.9411	14.73	14.3575	14.4033	14.5472	14.9215	14.5809	14.6629	14.7887	14.9505	14.7892	14.821	14.4669	14.5733
Q5VST6	Alpha/beta hydrolase domain-containing protein 17B	ABHD17B		2.04104	0.474471	0.307898	3.1054	11.4153	11.5616	12.0135	11.8129	11.436	11.3979	11.7377	11.7686	11.5158	11.6504	11.3161	11.5051	11.9054	11.8562
P01871	Immunoglobulin heavy constant mu	IGHM		1.99979	0.506171	1.41445	3.05427	13.1311	12.8512	15.7713	14.9357	14.3983	14.2674	14.6787	14.2821	15.3654	13.1886	12.8676	13.3141	12.9183	14.9057
P12109	Collagen alpha-1(VI) chain	COL6A1		1.98479	0.512444	1.42602	3.0357	13.5097	13.2857	16.8746	15.08	13.8691	13.2124	14.9933	13.9715	14.1741	13.531	13.3794	13.2965	14.2829	13.3611
P29762	Cellular retinoic acid-binding protein 1	CRABP1		1.96265	0.524	0.961053	3.00826	13.0241	13.1709	14.2077	13.7818	14.0914	13.4326	15.6395	12.9016	13.7336	13.5574	13.1946	13.5553	13.2202	13.7679
P51888	Prolargin	PRELP		1.96157	0.510842	0.842091	3.00692	14.8937	14.8648	16.8907	15.6571	15.5539	15.0881	16.254	14.9642	15.3035	15.1318	14.9516	15.1464	14.8428	14.8628
Q9UHG2	ProSAAS	PCSK1N		1.95251	0.509231	0.594061	2.9957	13.688	13.6808	14.5466	14.4863	13.8618	14.1023	14.2494	14.3153	13.7154	13.9221	13.963	14.7635	13.8302	15.0308
Q9Y4D7	Plexin-D1	PLXND1		1.95236	0.4968	0.926203	2.99552	11.3854	11.735	13.4552	13.5067	11.7667	11.9449	11.7046	11.3382	11.8516	11.8905	11.7941	11.5802	11.7747	11.8628
A0A075B6K5	Immunoglobulin lambda variable 3-9	IGLV3-9		1.93428	0.502829	1.43463	2.97311	11.9188	12.0293	14.4443	14.2958	13.6839	13.6014	13.2482	13.9081	13.4024	12.7514	12.1298	11.7077	11.7939	14.5208
P07919	Cytochrome b-c1 complex subunit 6, mitochondrial	UQCRH		1.88566	0.550667	-0.374499	-2.91285	15.6232	15.5535	14.7866	14.6293	15.0683	15.3068	15.204	15.3037	15.2696	15.383	15.1206	15.3076	15.4937	15.2541
P08603	Complement factor H	CFH		1.87627	0.553488	0.828812	2.90122	13.475	13.3789	15.2889	14.5221	14.2955	14.4442	14.2006	14.6029	14.5351	13.6088	13.7719	13.922	13.5198	15.1254
P04114	Apolipoprotein B-100	APOB		1.86059	0.558909	0.568857	2.88178	12.9954	13.2111	14.5211	14.2802	13.6679	13.5312	13.257	13.6445	13.3562	13.3039	13.3285	13.3139	13.5368	13.7729
P02760	Protein AMBP [Cleaved into: Alpha-1-microglobulin	AMBP		1.85018	0.562667	1.15894	2.86887	13.4421	13.9082	16.2913	15.2106	15.3419	15.2795	14.9788	14.9985	15.2534	14.0309	13.9795	14.2503	13.8914	15.9053
P01009	Alpha-1-antitrypsin	SERPINA1		1.83629	0.569478	1.10484	2.85163	13.8158	14.0057	16.2	15.3797	15.0982	15.1414	14.5952	14.9911	15.2526	14.0403	13.5952	14.4056	13.9006	15.943
Q06828	Fibromodulin	FMOD		1.81573	0.588681	1.11859	2.82612	13.8326	13.8603	16.2257	14.3577	14.8333	13.7416	16.124	14.086	14.3781	14.1309	13.6711	13.7366	14.1454	13.9332
P02647	Apolipoprotein A-I	APOA1		1.77091	0.648333	0.684606	2.77048	14.3981	14.0595	15.8361	15.2412	14.9892	15.0436	14.5612	14.606	14.9372	14.2463	14.1093	14.1604	14.5092	15.1235
Q9Y333	U6 snRNA-associated Sm-like protein LSm2	LSM2		1.75903	0.652163	0.474185	2.75572	11.7032	11.774	12.3954	12.0307	11.6751	11.5075	11.84	11.9101	11.5278	12.1245	10.9585	11.5214	11.4985	12.1109
P35555	Fibrillin-1 [Cleaved into: Asprosin]	FBN1		1.75756	0.64112	1.71547	2.75389	12.8629	13.103	17.6201	14.52	12.5341	12.9642	14.0857	13.0738	13.1187	13.1269	12.9715	12.9401	13.8159	12.8405
P02790	Hemopexin	HPX		1.75749	0.628549	0.93062	2.7538	13.3331	13.4679	15.4013	14.5113	14.4245	14.3705	14.2561	14.6136	14.8167	13.629	13.4753	13.9802	13.3342	15.3317
Q05707	Collagen alpha-1(XIV) chain	COL14A1		1.73935	0.648769	1.45125	2.73125	13.9445	13.9603	17.8899	15.0053	14.1646	13.8577	15.2406	14.1253	14.4114	13.8435	13.7344	13.7463	14.3626	13.7294
Q969V3	Nicalin	NCLN		1.73818	0.638415	0.286244	2.72979	14.622	14.4131	15.0844	15.2222	14.7972	14.7186	14.5943	14.5916	14.5091	14.5936	14.5773	14.7526	14.6436	14.7316
P01023	Alpha-2-macroglobulin	A2M		1.73023	0.638741	0.838215	2.71991	14.1177	13.7894	15.3411	15.3934	15.115	14.4383	14.4318	15.1692	14.88	14.3152	13.9502	13.8803	14.3471	15.7875
A2NJV5	Immunoglobulin kappa variable 2-29	IGKV2-29		1.71334	0.653455	1.17732	2.69889	12.1758	12.1352	14.2898	14.3537	14.3839	13.4732	14.2774	14.1605	14.2827	13.3163	12.6698	13.3787	12.6903	14.8549
Q9NQC7	Ubiquitin carboxyl-terminal hydrolase CYLD	CYLD		1.6912	0.677857	0.224072	2.67132	14.4276	14.1832	14.3935	14.7175	14.2842	14.378	14.5656	14.318	14.4147	14.7048	14.2656	14.3732	14.3043	14.6812
Q9Y4H2	Insulin receptor substrate 2	IRS2		1.68406	0.678386	0.458401	2.66243	12.0348	11.7271	12.7055	12.8552	12.1413	11.9034	12.0507	11.6107	12.0645	12.0281	12.0805	11.6327	12.2675	12.0185
Q7Z4W1	L-xylulose reductase	DCXR		1.68343	0.667862	0.21408	2.66164	13.9792	13.8568	13.9859	14.3741	14.1248	13.726	14.2908	13.9739	13.8903	13.9446	14.0594	14.0207	14.0339	14.0494
Q7L576	Cytoplasmic FMR1-interacting protein 1	CYFIP1		1.67663	0.669288	0.200228	2.65316	13.961	14.146	14.5097	14.2205	14.1797	14.1661	14.1792	14.1208	14.0143	14.2073	14.0141	14.1454	14.3639	14.419
P46060	Ran GTPase-activating protein 1	RANGAP1		1.64811	0.705267	0.376714	2.61758	15.0142	15.1423	16.0889	15.3031	15.3755	15.1753	15.0733	15.0179	14.9387	15.1303	15.0269	15.2226	15.1281	15.5103
P12111	Collagen alpha-3(VI) chain	COL6A3		1.63606	0.712984	1.43515	2.60254	13.3344	13.3453	17.446	14.7969	14.0017	13.4916	15.0436	13.9176	14.3266	13.5816	13.3389	13.3663	14.5083	13.339
Q9C0E8	Endoplasmic reticulum junction formation protein lunapark	LNPK		1.63236	0.707613	0.261995	2.59791	13.9312	13.7396	14.4704	14.0169	13.9893	13.8214	13.8022	13.7322	13.8185	13.7169	13.6587	13.7832	13.726	13.9253
O95622	Adenylate cyclase type 5	ADCY5		1.62906	0.701905	0.468727	2.59379	12.3082	11.6717	13.063	13.1598	12.1052	12.4318	12.4905	12.4718	12.4726	12.2439	12.3022	12.3034	12.3166	12.2126
O76062	Delta(14)-sterol reductase TM7SF2	TM7SF2		1.61311	0.7195	0.38763	2.57386	14.643	14.6022	15.624	14.6481	14.4792	14.5412	14.7035	14.5848	14.482	14.7074	14.3071	14.4274	14.6549	14.7466
Q9UKG1	DCC-interacting protein 13-alpha	APPL1		1.60924	0.715569	0.18775	2.56902	14.7567	14.7956	15.1662	15.0636	14.9948	14.8677	14.8121	14.668	14.7081	14.8728	14.7159	14.7746	14.9829	14.9641
P01034	Cystatin-C	CST3		1.60649	0.708848	-0.603865	-2.56558	14.9067	14.6167	14.1834	13.7494	15.817	14.7579	14.1667	14.4161	14.5165	14.7484	14.4281	14.4597	14.9763	14.5424
P55001	Microfibrillar-associated protein 2	MFAP2		1.60504	0.701075	1.59114	2.56376	14.0173	14.0806	18.2127	15.8046	13.7313	13.892	14.8862	13.8496	14.0034	13.8868	13.9936	13.5677	14.8516	13.4106
P00738	Haptoglobin	HP		1.59734	0.705765	1.86279	2.55412	12.1393	12.1745	15.4416	14.4409	12.6284	14.3671	14.2104	15.5199	14.63	13.3942	12.5123	14.376	13.0016	17.2556
Q8TC26	Transmembrane protein 163	TMEM163		1.59515	0.699478	0.585641	2.55138	12.5622	12.5164	13.3916	14.3276	12.7142	12.7506	12.8485	12.623	12.943	12.908	12.8735	12.9737	12.6074	12.7638
A1L0T0	2-hydroxyacyl-CoA lyase 2	ILVBL		1.59344	0.6928	0.397804	2.54925	13.9634	14.1752	15.0307	14.5645	14.3226	13.9203	14.2051	14.0803	13.84	14.0031	14.0363	13.9469	14.3562	14.0486
P0DOX5	Immunoglobulin gamma-1 heavy chain	NA		1.59006	0.689408	1.3087	2.54501	13.2259	14.0652	16.0332	15.8592	15.8543	14.8587	15.5652	15.8845	16.0009	14.121	13.8829	14.0791	13.9408	16.1426
P02749	Beta-2-glycoprotein 1	APOH		1.56028	0.732833	0.768068	2.50768	13.1996	13.5336	15.3304	14.6093	13.6151	14.0303	13.7261	14.3666	14.4025	13.0838	13.5295	13.4709	13.9944	14.297
A6NIK2	Leucine-rich repeat-containing protein 10B	LRRC10B		1.54127	0.759562	0.312518	2.48382	15.1908	14.8063	15.205	15.4445	14.6599	14.9717	15.1004	15.0391	14.9514	14.9359	15.076	14.9974	14.4033	15.113
Q9H270	Vacuolar protein sorting-associated protein 11 homolog	VPS11		1.53139	0.766757	0.329302	2.47141	13.4666	13.6443	14.22	14.0181	13.8796	13.5503	13.4682	13.361	13.2988	13.5324	13.3985	13.5753	13.3858	13.6481
Q86X76	Deaminated glutathione amidase	NIT1		1.52432	0.770187	0.230207	2.46251	14.0714	13.8068	14.4866	14.2389	14.353	13.9794	14.2664	14.0661	14.122	14.1509	13.9578	14.0662	14.3678	14.3055
Q8N4C8	Misshapen-like kinase 1	MINK1		1.5059	0.797684	0.270666	2.43933	13.5669	13.2388	13.8935	14.0865	13.6264	13.5499	13.728	13.6838	13.8016	13.9543	13.5878	13.8548	13.5618	13.9452
P08123	Collagen alpha-2(I) chain	COL1A2		1.50492	0.789455	1.96666	2.4381	11.2302	12.1585	16.9416	14.0212	13.2468	11.6741	14.8838	12.1761	12.4014	12.3756	12.3976	11.5053	13.3074	11.0092
P08133	Annexin A6	ANXA6		1.50058	0.788359	-0.225196	-2.43262	15.0458	14.768	14.642	14.4885	14.9785	14.808	14.5559	14.738	14.6668	14.8223	14.6168	14.6665	15.124	14.7067
P0DOX8	Immunoglobulin lambda-1 light chain	NA		1.49869	0.782633	0.967123	2.43025	12.6008	12.971	14.676	13.9824	14.2396	13.9514	13.8671	14.373	14.3166	13.4018	13.0559	13.0065	12.783	15.2228
P02452	Collagen alpha-1(I) chain	COL1A1		1.49517	0.77995	1.83783	2.42581	11.0112	12.1016	16.4107	14.1433	12.3383	11.6742	13.8739	11.8877	12.1179	12.0929	12.1617	11.056	12.9947	10.6979
Q15773	Myeloid leukemia factor 2	MLF2		1.49382	0.772444	0.376784	2.4241	13.9522	13.6025	14.7837	14.3966	13.9109	13.8779	14.244	14.0645	14.3421	14.1268	13.7618	14.208	14.455	14.2034
Q9UDY4	DnaJ homolog subfamily B member 4	DNAJB4		1.49201	0.766146	0.246826	2.42182	12.3033	12.5842	12.6122	12.7857	12.4411	12.4849	12.5067	12.6752	12.4239	12.5774	12.2638	12.6772	12.2207	12.9434
Q92871	Phosphomannomutase 1	PMM1		1.48508	0.768964	0.20223	2.41309	14.04	13.8171	13.9354	14.1617	13.8289	14.0798	14.1456	13.8236	13.8858	14.1318	13.692	13.7806	13.722	14.0868
Q3B7J2	Glucose-fructose oxidoreductase domain-containing protein 2	GFOD2		1.4849	0.76019	0.247307	2.41285	14.6339	14.4945	15.0378	14.9773	14.7245	14.6031	14.4892	14.3892	14.4303	14.4626	14.3583	14.5962	14.4987	14.5614
P01619	Immunoglobulin kappa variable 3-20	IGKV3-20		1.48356	0.753459	1.28285	2.41116	13.7846	14.58	16.2494	16.7962	16.6666	15.4175	15.6641	15.7127	16.4901	14.5489	14.2447	14.5352	14.1646	16.4797
P04040	Catalase	CAT		1.48278	0.746372	0.735962	2.41018	13.816	15.1399	15.672	14.6656	15.1522	14.4504	14.4748	14.2365	14.4232	13.8296	14.3013	13.8493	14.2918	15.5276
P09493	Tropomyosin alpha-1 chain	TPM1		1.48217	0.738437	-0.407261	-2.40942	14.0679	14.0524	13.7476	13.3441	13.5786	14.2539	13.9894	14.1476	14.5254	13.9234	14.1165	13.7172	14.4252	13.613
P68871	Hemoglobin subunit beta	HBB		1.47795	0.738773	1.33517	2.40408	14.2721	13.5406	16.9389	15.4859	16.5741	15.9539	16.0725	15.9214	16.0482	14.9767	14.2677	14.5657	14.6774	17.1625
Q96GZ6	Solute carrier family 41 member 3	SLC41A3		1.47255	0.74009	0.293583	2.39727	13.6165	13.6146	14.4331	14.2086	14.069	13.9515	13.7636	13.6715	13.6824	13.6734	13.7502	13.7347	13.8269	13.8052
A0A0C4DH55	Immunoglobulin kappa variable 3D-7	IGKV3D-7		1.46466	0.746978	0.960599	2.3873	12.6555	13.2511	14.8067	14.5013	14.9494	13.8402	14.0788	14.1904	14.6649	13.5048	13.3816	13.2573	12.9166	15.1003
Q9UJZ1	Stomatin-like protein 2, mitochondrial	STOML2		1.46155	0.74422	0.376674	2.38337	11.6984	11.7523	12.7054	12.5373	11.9883	11.6141	11.877	11.7422	11.8267	11.961	11.8462	12.0434	11.9062	11.7387
Q14956	Transmembrane glycoprotein NMB	GPNMB		1.4613	0.736478	1.81699	2.38305	13.5942	14.8536	17.6501	14.1742	11.2115	12.5828	13.2657	12.7787	12.5277	12.2591	13.5576	12.9154	13.0018	13.891
Q8NE62	Choline dehydrogenase, mitochondrial	CHDH		1.45769	0.734624	0.286543	2.37849	13.8257	13.8903	14.5428	14.2755	14.3478	14.052	14.0306	14.014	13.8358	13.9318	13.8656	13.8518	14.3585	14.2867
P46379	Large proline-rich protein BAG6	BAG6		1.45265	0.735957	0.216899	2.37212	14.2924	14.1891	14.3008	14.897	14.2483	14.4365	14.5159	14.4426	14.3625	14.3577	14.1946	14.4406	14.4733	14.5289
Q969G5	Caveolae-associated protein 3	CAVIN3		1.45084	0.730779	0.62041	2.36982	13.9573	13.5706	15.6532	14.5791	14.6174	14.1492	15.0299	14.3653	14.7355	14.3611	13.9636	14.1558	14.3382	14.1051
Q00059	Transcription factor A, mitochondrial	TFAM		1.44426	0.735417	-0.413735	-2.36149	15.4195	15.2358	14.8796	14.0382	15.4712	15.1262	15.1217	15.2628	15.0873	15.1975	15.2459	15.2661	15.0898	15.2664
Q01433	AMP deaminase 2	AMPD2		1.44121	0.733691	0.370557	2.35763	14.7756	14.5368	14.8998	15.6031	14.8527	14.45	14.706	14.4234	14.6154	14.5571	14.5635	14.614	14.348	14.5679
Q15018	BRISC complex subunit Abraxas 2	ABRAXAS2		1.43163	0.744571	0.297398	2.3455	13.6201	13.9199	14.2799	14.5879	14.0172	13.8309	13.8566	13.7959	13.8496	14.0762	13.8692	14.1912	13.7504	14.0335
Q7KZI7	Serine/threonine-protein kinase MARK2	MARK2		1.43084	0.738869	0.463235	2.34449	12.7195	12.5173	13.3516	13.8479	12.5805	12.9824	12.8714	12.45	12.6285	13.3988	12.7516	13.0005	12.8164	12.9204
P46926	Glucosamine-6-phosphate isomerase 1	GNPDA1		1.42888	0.735	0.201388	2.34201	14.2364	14.3245	14.7289	14.2683	14.462	14.2264	14.3375	14.1435	14.1466	14.1036	14.2904	14.0637	14.2821	14.3826
P21810	Biglycan	BGN		1.41495	0.75105	1.43883	2.32434	12.6335	13.0373	16.2154	13.9489	14.1393	12.7765	15.9694	13.6215	13.8046	12.7082	12.8099	12.4763	14.0706	12.4527
P12110	Collagen alpha-2(VI) chain	COL6A2		1.40143	0.771294	1.12272	2.30716	13.4515	13.4088	16.9493	14.7832	13.9398	13.5401	14.3803	13.8446	14.2859	13.6247	13.4409	13.4793	14.1656	13.2506
Q96FZ7	Charged multivesicular body protein 6	CHMP6		1.39421	0.777748	0.147462	2.29798	14.3088	14.54	14.58	14.6641	14.531	14.547	14.5334	14.4295	14.3357	14.7033	14.434	14.5159	14.4655	14.7366
Q9BTW9	Tubulin-specific chaperone D	TBCD		1.38721	0.784308	0.28624	2.28906	13.8113	13.7673	13.9815	14.6217	13.8883	13.6943	13.886	13.894	13.7731	13.8108	13.7954	13.6802	13.5888	13.7372
P27348	14-3-3 protein theta	YWHAQ		1.3778	0.794781	-0.298565	-2.27708	14.8307	14.3731	14.5053	13.7555	14.3941	14.4801	14.3533	14.5728	14.7327	14.5408	14.3774	14.3025	14.6533	14.2947
Q69YL0	Protein NCBP2AS2	NCBP2AS2		1.37474	0.793774	2.50953	2.27318	12.0402	13.3939	19.0528	16.9431	14.0277	13.4501	17.6157	13.4005	14.0644	14.4433	14.4805	12.8421	14.9342	11.2572
Q7Z5Q1	Cytoplasmic polyadenylation element-binding protein 2	CPEB2		1.37053	0.795626	0.240519	2.26781	14.7433	14.5965	15.0829	15.06	14.6465	14.5944	14.5273	14.541	14.3927	14.6923	14.7665	14.8672	14.4706	14.8163
Q7Z7K0	COX assembly mitochondrial protein homolog	CMC1		1.36827	0.792593	0.520803	2.26493	11.2121	11.176	12.3607	12.6659	12.0114	11.7807	11.3764	11.6944	12.0716	11.5859	11.4469	11.8091	11.3262	12.1259
Q9UID3	Vacuolar protein sorting-associated protein 51 homolog	VPS51		1.36139	0.798606	0.199052	2.25615	14.462	14.2588	14.3369	14.7495	14.2161	14.4686	14.5988	14.5124	14.3546	14.5512	14.4354	14.4626	14.1346	14.6536
Q9P013	Spliceosome-associated protein CWC15 homolog	CWC15		1.35756	0.798873	0.283167	2.25126	12.9132	12.5015	13.1375	13.4295	12.818	12.6706	12.8011	12.7173	13.0261	12.7233	12.652	13.1211	12.9684	13.0092
Q9UNH7	Sorting nexin-6	SNX6		1.35354	0.801189	0.46307	2.24612	13.7079	13.8062	14.9288	14.0463	13.9444	13.5308	14.2585	13.5155	13.7035	13.5935	13.7254	13.4683	13.9558	13.3992
P11498	Pyruvate carboxylase, mitochondrial	PC		1.35195	0.797607	0.281903	2.24409	13.9222	13.6846	14.6951	14.0077	13.8653	13.7606	13.9028	13.9207	13.8687	13.6978	13.8443	13.9788	14.0555	13.9613
Q8WY54	Protein phosphatase 1E	PPM1E		1.34494	0.804212	-0.240529	-2.23513	14.9372	14.881	14.3334	14.682	14.7946	14.8947	14.521	14.5162	14.5335	15.0106	14.6592	14.4632	14.7291	14.4692
Q96AE4	Far upstream element-binding protein 1	FUBP1		1.33906	0.809789	0.428979	2.2276	14.5709	14.5772	15.6265	15.3952	15.0454	14.6366	14.4382	14.2842	14.5014	14.6659	14.5602	14.6536	14.5962	14.6927
P28072	Proteasome subunit beta type-6	PSMB6		1.33724	0.806504	0.156339	2.22527	13.7032	13.9105	13.9999	14.1829	13.8941	13.8794	13.8297	13.7958	13.6682	13.9453	13.6786	13.8829	13.7986	13.8755
O15079	Syntaphilin	SNPH		1.33593	0.802276	0.229673	2.2236	13.5485	13.2423	13.7963	14.0304	13.4821	13.4715	13.6921	13.7444	13.5553	13.5612	13.545	13.8288	13.8428	13.7286
P06132	Uroporphyrinogen decarboxylase	UROD		1.33014	0.807829	0.175663	2.21618	14.794	14.7002	15.0366	15.2912	14.8394	14.85	14.7774	14.8305	14.8178	14.9347	14.8606	14.8254	14.6613	14.8429
Q15404	Ras suppressor protein 1	RSU1		1.32932	0.803186	0.425586	2.21513	13.2833	13.5035	14.3484	14.412	13.8878	13.2833	13.6779	13.252	13.5436	13.503	13.5686	13.5024	13.8932	13.3523
P02042	Hemoglobin subunit delta	HBD		1.32583	0.803496	1.36109	2.21065	13.1363	12.1256	15.8212	14.2716	15.6136	14.7666	14.7082	14.7049	14.9753	13.8582	13.1072	13.3247	13.4818	16.2812
P35080	Profilin-2	PFN2		1.32164	0.805333	-0.359174	-2.20529	14.6969	14.8007	14.4194	13.6697	14.6961	14.704	14.7142	14.7129	14.6473	14.678	14.7927	14.7491	15.072	14.7799
Q9ULR3	Protein phosphatase 1H	PPM1H		1.32053	0.800661	0.208433	2.20385	14.2136	13.9166	14.093	14.5645	14.0146	14.2109	14.3799	14.2032	14.1606	14.2236	14.1317	14.4584	14.0918	14.4463
O00168	Phospholemman	FXYD1		1.31266	0.808918	0.457305	2.19376	13.0512	13.1615	13.6122	14.5845	13.5273	13.0954	13.3014	12.9778	13.3385	13.0334	13.4781	13.4416	13.2664	13.2796
Q9P0K9	DOMON domain-containing protein FRRS1L	FRRS1L		1.31242	0.802667	0.640737	2.19345	10.2202	10.2161	10.7775	12.2417	10.1692	10.6041	11.0685	10.113	10.6515	10.8463	10.7624	10.7604	10.1284	10.2639
P23610	40-kDa huntingtin-associated protein	F8A1		1.31041	0.800419	0.16317	2.19086	14.6379	14.6224	14.9408	14.9165	14.9886	14.8353	14.9241	14.8048	14.8661	14.8739	14.554	14.9336	14.7735	15.0272
Q4G176	Malonate--CoA ligase ACSF3, mitochondrial	ACSF3		1.3086	0.797504	0.317799	2.18854	13.8338	13.7244	14.2012	14.5556	14.2993	13.7377	14.0163	13.6081	13.502	13.8091	14.0072	13.9943	13.993	13.9018
O43432	Eukaryotic translation initiation factor 4 gamma 3	EIF4G3		1.30669	0.794476	0.260967	2.18609	16.06	15.9326	16.0369	16.803	16.0661	16.2095	16.1011	15.8941	15.8425	16.1071	16.0624	16.1119	15.9498	16.1973
Q8IYB5	Stromal membrane-associated protein 1	SMAP1		1.30542	0.790898	-0.325142	-2.18446	15.2905	15.0468	14.6965	14.2256	14.9197	15.1237	15.133	15.175	15.1046	15.2264	14.9984	15.1647	15.3368	15.1991
O75348	V-type proton ATPase subunit G 1	ATP6V1G1		1.30117	0.793031	-0.241083	-2.179	15.3965	15.0648	14.9088	14.4173	15.022	14.9444	14.9286	15.0408	14.9099	15.1626	15.0641	14.9473	14.8159	14.9283
P15151	Poliovirus receptor	PVR		1.29968	0.790295	0.269261	2.17708	14.2263	13.9383	14.3563	14.8625	14.3584	14.0179	14.4835	14.4909	14.3228	14.5563	14.4573	14.3229	14.1036	14.4925
Q16186	Proteasomal ubiquitin receptor ADRM1	ADRM1		1.29945	0.784646	0.456696	2.17678	9.82771	9.50572	10.4429	10.8307	10.32	9.98519	10.06	9.66013	10.3266	10.0094	10.3176	9.28027	9.94436	10.164
P36915	Guanine nucleotide-binding protein-like 1	GNL1		1.29523	0.787634	-0.107553	-2.17135	13.5383	13.7112	13.5607	13.3989	13.7028	13.7546	13.5999	13.554	13.7275	13.642	13.5587	13.6099	13.5661	13.5563
O75947	ATP synthase subunit d, mitochondrial	ATP5PD		1.29336	0.785727	-0.490905	-2.16894	16.5096	16.002	14.8814	15.3448	15.726	16.1349	16.1052	16.1961	16.2701	16.3121	16.036	16.2169	15.61	16.1104
Q9NPJ3	Acyl-coenzyme A thioesterase 13	ACOT13		1.27651	0.814767	0.26597	2.14723	12.0924	11.8647	12.1201	12.8037	12.0331	12.1286	12.3349	11.9693	12.3008	12.091	12.1095	12.3562	12.4298	12.3553
Q8IYJ1	Copine-9	CPNE9		1.26775	0.826597	0.282958	2.13592	13.2491	13.7263	14.1847	13.7101	13.266	13.6996	13.6706	13.9067	13.6821	13.7478	13.4816	13.7483	13.5085	13.9729
O94875	Sorbin and SH3 domain-containing protein 2	SORBS2		1.26672	0.82243	0.1924	2.13459	14.3668	14.5505	14.7003	14.6467	14.6585	14.5426	14.734	14.5781	14.469	14.882	14.2775	14.5935	14.6103	14.9002
Q9H9G7	Protein argonaute-3	AGO3		1.26305	0.823206	0.277555	2.12985	14.8007	14.6258	15.2618	15.6417	14.8532	14.7832	14.8509	14.9076	15.0568	14.8404	14.9395	14.963	15.1246	14.9138
P11277	Spectrin beta chain, erythrocytic	SPTB		1.25659	0.831299	0.245104	2.1215	13.8306	14.0635	14.5893	14.7114	14.3396	14.4196	14.2138	14.1507	14.2948	14.3783	14.0717	14.2474	14.2809	14.2967
P02766	Transthyretin	TTR		1.24484	0.850754	0.891794	2.10628	14.2064	14.4461	16.6271	15.6316	15.8323	15.5293	14.7051	15.7177	15.7278	14.5139	14.4841	14.8133	14.4756	16.5019
Q9GZQ8	Microtubule-associated proteins 1A/1B light chain 3B	MAP1LC3B		1.2395	0.856259	-0.215356	-2.09936	15.3135	15.3589	14.9881	15.0847	14.915	15.5455	15.0699	15.1853	15.205	15.1302	15.1274	15.1804	15.5636	15.0058
Q86Y82	Syntaxin-12	STX12		1.23725	0.854943	0.262149	2.09644	13.2557	13.1541	13.4838	14	13.3189	13.3946	13.2237	13.2225	13.2217	13.1246	13.2362	13.2278	12.9706	13.1917
Q8TCD5	5'(3')-deoxyribonucleotidase, cytosolic type	NT5C		1.23622	0.851319	0.449456	2.09511	13.2803	13.9843	14.6694	14.4808	13.8978	13.4973	13.6815	13.6174	13.6879	13.3024	13.7419	13.6131	14.2214	13.7035
P08697	Alpha-2-antiplasmin	SERPINF2		1.23575	0.846366	0.864556	2.09449	9.95463	9.25193	10.3036	11.2818	7.81972	9.66678	9.66313	9.75549	8.78451	9.60313	9.34155	8.92605	9.47095	9.23958
Q8NEP3	Dynein assembly factor 1, axonemal	DNAAF1		1.23374	0.844671	0.88485	2.09188	13.3255	13.9715	15.6982	14.7437	14.3464	14.8291	16.4453	14.9472	15.1306	15.4496	14.2408	14.9955	13.8559	14.6891
Q15042	Rab3 GTPase-activating protein catalytic subunit	RAB3GAP1		1.23228	0.841833	0.129315	2.08999	14.2129	14.1669	14.6117	14.5019	14.3303	14.3944	14.3429	14.2983	14.3467	14.4128	14.3857	14.5073	14.2857	14.3973
Q9BQE5	Apolipoprotein L2	APOL2		1.2279	0.845683	0.50335	2.0843	13.4547	13.3232	14.0613	13.444	13.5185	12.2015	13.609	13.3402	13.3471	12.5997	13.6115	13.0095	13.2799	13.5735
O60784	Target of Myb protein 1	TOM1		1.22612	0.844055	0.119126	2.08199	15.0164	14.8071	15.081	15.1285	14.7736	14.93	14.9303	14.7863	14.9868	14.9049	14.9554	14.9551	14.7985	14.9023
Q13616	Cullin-1	CUL1		1.22186	0.847837	0.240329	2.07646	14.8339	14.6057	14.9407	15.4335	14.7216	14.8194	14.7275	14.5615	14.5939	14.6458	14.6489	14.8501	14.8205	14.7002
P62258	14-3-3 protein epsilon	YWHAE		1.21951	0.847811	-0.197416	-2.0734	15.2906	15.4458	15.1621	14.8723	15.1321	15.1974	15.1024	15.0474	15.0519	15.262	15.1955	15.0849	15.5645	14.9825
A6NHL2	Tubulin alpha chain-like 3	TUBAL3		1.21877	0.843221	0.287818	2.07244	12.7779	12.8558	12.6186	13.2039	12.3882	12.3365	13.2263	12.7797	12.6898	13.0135	12.8717	12.7851	12.5682	12.9289
Q9H902	Receptor expression-enhancing protein 1	REEP1		1.21235	0.852293	0.548099	2.06409	12.2298	12.1922	13.212	13.9594	12.491	12.263	12.1235	12.1736	12.2759	12.7597	12.8391	12.5589	12.4171	12.5777
P60174	Triosephosphate isomerase	TPI1		1.2123	0.846808	-0.175827	-2.06401	15.0404	14.9995	14.566	14.6046	14.8151	15.0463	14.976	14.7999	14.9453	15.1041	14.8142	14.9155	15.0051	14.9443
Q01650	Large neutral amino acids transporter small subunit 1	SLC7A5		1.21132	0.843632	-0.222286	-2.06274	15.8017	15.3982	15.285	15.0519	15.6103	15.313	15.3317	15.6878	15.5208	15.2199	15.4389	15.2803	15.2544	15.2524
Q96FJ2	Dynein light chain 2, cytoplasmic	DYNLL2		1.20717	0.847765	-0.804268	-2.05734	16.1311	15.9551	14.7274	13.5849	15.2443	16.153	15.9455	15.7843	16.0548	16.3579	15.457	16.0477	15.84	16.1352
P30044	Peroxiredoxin-5, mitochondrial	PRDX5		1.19354	0.872935	-0.357123	-2.03955	13.8232	13.7658	13.4619	12.6018	13.8565	13.6876	13.8013	13.661	13.8389	13.9838	13.7051	13.7345	13.6099	13.773
P62942	Peptidyl-prolyl cis-trans isomerase FKBP1A	FKBP1A		1.18563	0.885445	-0.221078	-2.02921	14.9244	14.705	14.6606	14.3169	14.8699	14.9436	14.9043	14.8915	15.2004	14.8375	14.6033	14.8241	14.9428	14.7309
O15498	Synaptobrevin homolog YKT6	YKT6		1.18548	0.880077	-0.211226	-2.02902	15.1698	15.3868	15.2893	14.6867	15.225	15.2701	15.1457	15.1578	15.1704	15.3091	15.5243	15.1276	15.4455	15.1481
P00450	Ceruloplasmin	CP		1.18075	0.886064	0.66282	2.02283	13.7895	14.8549	15.78	14.8316	14.8886	14.4438	14.0177	14.3595	14.1746	13.6037	14.3806	13.4948	14.503	15.0191
Q0VGL1	Ragulator complex protein LAMTOR4	LAMTOR4		1.17763	0.887924	0.368476	2.01874	10.8656	11.0576	11.9314	11.0914	11.2271	10.7247	10.9275	11.0516	11.035	11.0304	10.3326	10.8569	10.926	11.1666
Q9NZR1	Tropomodulin-2	TMOD2		1.17672	0.884352	-0.453426	-2.01756	15.5428	15.6263	15.2324	14.0406	15.3617	15.6687	15.5491	15.5385	15.5314	15.5745	15.7187	15.5647	15.6019	15.6559
Q9NP81	Serine--tRNA ligase, mitochondrial	SARS2		1.16895	0.896725	0.170089	2.00737	14.4462	14.3852	14.833	14.9092	14.6755	14.594	14.5661	14.5959	14.3842	14.7417	14.5252	14.7483	14.7047	14.6924
Q96Q04	Serine/threonine-protein kinase LMTK3	LMTK3		1.16509	0.899354	0.422986	2.00231	12.2828	12.1284	12.6579	13.5151	12.2673	12.5372	12.394	11.9248	12.507	12.7968	12.5345	12.9197	12.2202	12.7724
O15258	Protein RER1	RER1		1.16227	0.899457	0.249808	1.99861	14.119	13.8959	14.7782	14.5108	14.3695	14.2057	14.0061	14.1889	14.2368	13.9985	13.9337	14.2396	14.1586	14.2426
Q96A65	Exocyst complex component 4	EXOC4		1.15322	0.916466	0.255952	1.98672	14.5348	14.0865	14.7425	15.0135	14.2646	14.596	14.3814	14.4148	14.429	14.3873	14.0929	14.5244	14.3606	14.3628
O00213	Amyloid-beta A4 precursor protein-binding family B member 1	APBB1		1.15276	0.911902	0.201084	1.98611	13.5599	13.6223	13.7386	14.095	13.6589	13.7552	13.6157	13.5636	13.704	13.8785	13.4424	13.6327	13.3105	13.8061
Q96QK1	Vacuolar protein sorting-associated protein 35	VPS35		1.1504	0.911515	0.11404	1.98301	15.1509	15.0893	15.0998	15.2889	15.1374	15.1425	15.3183	15.2499	15.1214	15.1968	15.1691	15.2653	14.9304	15.3304
Q13555	Calcium/calmodulin-dependent protein kinase type II subunit gamma	CAMK2G		1.1503	0.906169	0.466355	1.98288	13.2915	13.2799	14.0341	15.0379	13.831	14.0943	14.1944	13.8907	13.9547	13.7668	14.3444	14.248	13.6767	13.9502
Q04760	Lactoylglutathione lyase	GLO1		1.14937	0.902635	-0.457005	-1.98166	14.8806	15.3749	14.9082	13.6771	15.3266	14.8486	14.7774	14.6099	14.8048	14.7934	15.1259	14.5845	15.4007	14.7093
Q15276	Rab GTPase-binding effector protein 1	RABEP1		1.14395	0.910595	-0.11155	-1.97452	14.572	14.6586	14.5595	14.3469	14.547	14.7247	14.5337	14.5502	14.6277	14.8061	14.5515	14.6259	14.6463	14.6377
P57105	Synaptojanin-2-binding protein	SYNJ2BP		1.13996	0.915787	0.0944168	1.96926	14.4522	14.6028	14.6975	14.5286	14.4887	14.4695	14.5426	14.5447	14.3119	14.5015	14.4229	14.4553	14.4419	14.4855
O60245	Protocadherin-7	PCDH7		1.13688	0.917671	0.431444	1.9652	14.7794	15.0295	15.1783	16.0118	14.9981	14.7104	14.9052	14.9063	15.0035	14.7261	14.8806	14.779	14.0494	14.7753
Q13200	26S proteasome non-ATPase regulatory subunit 2	PSMD2		1.13213	0.923532	0.331976	1.95894	13.3461	13.2753	13.3865	14.399	13.5421	13.301	13.4112	13.1667	13.1133	13.4398	13.3362	13.3614	13.079	13.3156
P43121	Cell surface glycoprotein MUC18	MCAM		1.12922	0.925302	0.436485	1.9551	11.953	11.542	12.9437	12.8459	12.0495	12.0242	11.5879	11.7071	11.9916	11.9804	11.7284	11.7285	12.1479	11.9095
Q14203	Dynactin subunit 1	DCTN1		1.12742	0.923214	0.153569	1.95272	14.5065	14.622	14.8914	14.8413	14.3963	14.4453	14.4556	14.5003	14.4948	14.5045	14.4681	14.5991	14.6539	14.5023
P25686	DnaJ homolog subfamily B member 2	DNAJB2		1.12719	0.918391	0.163765	1.95242	13.8657	13.5782	14.1812	14.0888	13.8476	13.8878	14.089	13.9819	14.1627	13.8214	13.959	13.9864	13.9385	13.9079
Q99490	Arf-GAP with GTPase, ANK repeat and PH domain-containing protein 2	AGAP2		1.11818	0.935383	0.180589	1.94051	13.8058	13.96	14.4793	14.3939	14.1376	14.1696	13.9928	14.1713	14.0228	14.2481	14.175	14.1285	14.1984	14.2632
P20774	Mimecan	OGN		1.10976	0.951568	1.09938	1.92936	14.2313	15.5281	17.6389	15.5043	15.6684	14.2653	16.3919	14.3666	14.6506	14.4094	15.1077	13.8651	15.6741	13.9691
Q15382	GTP-binding protein Rheb	RHEB		1.10933	0.947435	-0.19776	-1.92879	15.0529	15.3615	15.0408	14.5154	15.1343	15.2164	15.0081	15.0767	15.0657	14.989	15.2269	15.0727	15.148	15.1823
P63104	14-3-3 protein zeta/delta	YWHAZ		1.10892	0.943169	-0.301692	-1.92825	15.4664	15.3223	14.7181	14.8492	15.0211	15.6085	15.4766	15.4056	15.7208	15.6472	15.2422	15.4034	15.3432	15.4215
P68371	Tubulin beta-4B chain	TUBB4B		1.10346	0.951777	-0.370334	-1.92101	15.2646	15.2911	14.3869	14.7085	15.3177	15.3737	15.5154	15.2731	15.3679	15.7155	15.3221	15.5053	15.6807	15.5526
Q8TE04	Pantothenate kinase 1	PANK1		1.09927	0.956333	-0.534276	-1.91545	15.0619	14.6714	13.807	13.6505	14.4423	15.1021	15.0708	15.2144	15.0679	15.1545	14.8596	15.3252	14.6237	15.1439
Q9UJU6	Drebrin-like protein	DBNL		1.09339	0.964707	0.195604	1.90763	14.3089	14.4348	14.5203	15.0764	14.5174	14.6911	14.5844	14.3855	14.5877	14.7516	14.4244	14.599	14.4919	14.6782
Q9H1Z4	WD repeat-containing protein 13	WDR13		1.09262	0.96156	0.251428	1.90661	14.8019	14.5594	14.9572	15.6704	14.8514	14.9406	14.8524	14.8858	15.0718	14.9186	14.7381	14.8927	14.9414	14.9664
P23246	Splicing factor, proline- and glutamine-rich	SFPQ		1.08859	0.966907	0.368351	1.90125	13.58	13.6265	14.4467	14.5847	13.9983	13.7213	13.4327	13.4388	13.3751	13.7665	13.572	13.6938	13.8102	13.6423
P26640	Valine--tRNA ligase	VARS1		1.08704	0.965717	0.257284	1.89919	14.7483	14.3103	15.064	15.0633	14.8467	14.4105	14.3993	14.371	14.5314	14.4097	14.3761	14.6327	14.6273	14.6082
O94819	Kelch repeat and BTB domain-containing protein 11	KBTBD11		1.08631	0.962032	0.207301	1.89822	14.1805	14.0932	14.5578	14.8539	14.3551	14.1517	14.3574	14.3353	14.3065	14.2105	14.6142	14.4002	14.4402	14.2952
P50454	Serpin H1	SERPINH1		1.07695	0.979376	0.84018	1.88575	14.3165	15.1986	17.2742	15.9089	16.1704	15.6049	15.1015	15.9559	15.7744	14.3934	14.5721	14.8521	14.6268	15.6623
O14974	Protein phosphatase 1 regulatory subunit 12A	PPP1R12A		1.0756	0.976877	-0.331287	-1.88395	15.9327	15.6165	15.0104	15.1142	15.5938	15.8069	15.6067	15.4634	15.7086	15.8325	16.2866	15.679	15.5371	15.9264
Q13509	Tubulin beta-3 chain	TUBB3		1.07356	0.977128	-0.512409	-1.88123	14.5904	14.7635	13.4574	14.1277	14.2483	15.1482	14.7077	14.5795	14.6924	15.5128	14.4817	14.9288	15.1535	14.8973
Q8NBN7	Retinol dehydrogenase 13	RDH13		1.07305	0.973122	0.231172	1.88055	14.2362	14.133	14.1954	14.8246	14.0794	14.208	14.1564	14.1842	14.1018	14.2817	13.7436	14.3174	14.1038	14.3038
Q9Y263	Phospholipase A-2-activating protein	PLAA		1.0726	0.969263	-0.223602	-1.87994	12.6667	12.7478	12.2817	12.0878	12.4801	12.5603	12.4317	12.6672	12.3322	12.7727	12.2547	12.564	12.8196	12.6506
Q9NZQ3	NCK-interacting protein with SH3 domain	NCKIPSD		1.06796	0.975728	0.385927	1.87374	12.7041	12.4423	12.7648	13.9731	12.6689	12.6191	13.1736	12.8387	13.0683	12.5869	13.163	13.1502	12.8843	12.8825
P29966	Myristoylated alanine-rich C-kinase substrate	MARCKS		1.06661	0.974437	-0.653915	-1.87195	14.3325	15.415	14.8005	13.1673	15.6924	14.9374	14.7032	14.7729	14.9609	14.4729	15.3967	14.4458	15.6396	14.7399
Q7L5N1	COP9 signalosome complex subunit 6	COPS6		1.0662	0.970135	-0.108457	-1.8714	13.7941	13.7118	13.7331	13.4688	13.8156	13.83	13.8325	13.788	13.8865	13.9138	13.7616	13.8524	13.8401	13.8093
P23471	Receptor-type tyrosine-protein phosphatase zeta	PTPRZ1		1.0653	0.967237	-0.485582	-1.87019	15.2468	15.0436	13.6527	14.4672	14.989	15.3656	15.2604	15.4622	15.2849	15.2575	14.855	15.1402	14.5524	15.1563
Q8WUD1	Ras-related protein Rab-2B	RAB2B		1.0638	0.965969	0.151734	1.86819	13.0518	12.8263	13.2111	13.1689	12.7046	12.8132	13.0193	13.03	13.1446	12.9335	12.9647	12.9949	13.1805	13.0653
O75689	Arf-GAP with dual PH domain-containing protein 1	ADAP1		1.06366	0.961347	0.243013	1.868	14.9667	14.8895	15.5437	15.1415	14.7698	15.2701	15.1654	15.3435	15.2111	15.2503	14.7552	15.0871	15.3083	15.4621
P39060	Collagen alpha-1(XVIII) chain [Cleaved into: Endostatin	COL18A1		1.06281	0.958152	0.516642	1.86687	14.7856	14.827	16.4329	15.3358	15.2533	14.6799	15.3052	14.6258	15.1764	14.6575	14.6745	14.6814	15.3504	14.4774
Q16658	Fascin	FSCN1		1.06121	0.957677	0.346592	1.86473	14.6261	14.5636	15.3273	15.4539	14.1702	15.0859	14.707	14.7066	14.5709	15.0738	14.4935	14.8193	14.7911	14.6585
P60983	Glia maturation factor beta	GMFB		1.0576	0.961709	-0.263639	-1.85989	13.8965	14.3549	13.6688	13.2552	13.8284	13.9693	13.7539	13.6267	13.5105	13.9091	13.9479	13.549	13.7776	13.6156
P09936	Ubiquitin carboxyl-terminal hydrolase isozyme L1	UCHL1		1.05682	0.95884	-0.644019	-1.85885	16.083	15.3725	13.5252	14.693	15.0265	15.4503	15.832	15.5921	16.0585	15.5462	15.5026	15.3852	15.3615	15.5251
Q15363	Transmembrane emp24 domain-containing protein 2	TMED2		1.05417	0.960299	0.471052	1.8553	11.7199	11.6065	12.7264	13.0855	12.3386	11.9426	11.8156	11.4733	11.5448	11.8212	11.9758	11.7606	12.0629	11.5552
P14866	Heterogeneous nuclear ribonucleoprotein L	HNRNPL		1.05372	0.956693	0.337322	1.85469	13.838	14.0151	14.6784	14.8999	14.1489	13.9523	13.8915	13.7108	13.7636	14.2971	14.0708	14.1744	14.1452	13.926
Q8N1B4	Vacuolar protein sorting-associated protein 52 homolog	VPS52		1.05247	0.955291	0.474826	1.85302	13.9386	13.9603	14.437	15.7043	14.3857	14.6783	14.1822	14.078	14.3091	14.3741	14.2517	14.4495	13.6447	14.4037
P07099	Epoxide hydrolase 1	EPHX1		1.04715	0.962569	0.520647	1.84589	14.2616	14.4645	16.0508	14.5854	14.6126	13.9222	14.3413	14.2235	14.3763	13.872	14.375	14.1253	14.6198	14.2462
O60271	C-Jun-amino-terminal kinase-interacting protein 4	SPAG9		1.04254	0.969561	0.534254	1.8397	13.4855	13.5731	14.0179	15.472	13.9333	13.276	13.4986	13.4826	13.6128	13.6015	13.5149	13.6198	13.8977	13.5475
P14854	Cytochrome c oxidase subunit 6B1	COX6B1		1.03406	0.985553	-0.319356	-1.8283	14.6106	14.5182	13.9732	13.7896	14.3234	14.5493	14.4652	14.6901	14.5396	14.8094	14.4241	14.9959	14.3732	14.8281
Q6IBS0	Twinfilin-2	TWF2		1.03321	0.982589	0.124993	1.82714	14.371	14.4897	14.7186	14.5115	14.4102	14.4963	14.414	14.3709	14.1983	14.6199	14.359	14.4802	14.4268	14.5448
O14523	Phospholipid transfer protein C2CD2L	C2CD2L		1.03264	0.978923	0.374631	1.82638	12.4757	12.3847	12.7864	13.8765	12.5423	12.8345	13.1516	12.7015	12.8091	13.0523	12.6866	13.1068	12.6903	12.5977
P56385	ATP synthase subunit e, mitochondrial	ATP5ME		1.03131	0.977569	-0.427234	-1.82459	15.5499	15.0009	14.0469	14.4205	14.9189	15.1256	15.0554	15.2754	15.2031	15.4149	15.1183	15.2137	14.3479	15.2357
P47813	Eukaryotic translation initiation factor 1A, X-chromosomal	EIF1AX		1.02649	0.985981	0.181417	1.8181	15.1356	14.9498	15.4858	15.5654	15.2641	15.2125	15.0479	14.905	15.1092	15.1232	15.0821	15.1927	15.3133	15.1416
O76038	Secretagogin	SCGN		1.02544	0.983678	0.558672	1.81668	10.2697	9.73278	11.3152	11.809	10.4019	10.8583	10.3633	9.73073	10.4285	11.0049	10.5839	10.9352	10.3548	10.4675
Q9GZM7	Tubulointerstitial nephritis antigen-like	TINAGL1		1.01905	0.994774	0.345308	1.80807	12.322	11.6054	12.554	12.8073	12.8827	12.1827	12.9201	12.552	12.4316	12.3146	12.4043	12.5888	12.0041	12.4151
P14543	Nidogen-1	NID1		1.01892	0.990347	0.414447	1.80789	14.4471	14.3708	15.9828	14.759	15.0566	14.5468	14.9538	14.7653	14.7644	14.5354	14.3693	14.495	14.8885	14.4578
Q92945	Far upstream element-binding protein 2	KHSRP		1.01566	0.994206	0.29414	1.80348	13.8	13.6855	14.4023	14.3769	14.0575	13.7737	13.6865	13.3821	13.5034	13.9591	13.5922	13.9921	14.0376	13.8241
P09497	Clathrin light chain B	CLTB		1.01349	0.994847	-0.389974	-1.80055	14.7529	14.2969	13.5796	13.7453	14.0827	14.6099	14.4826	14.7588	14.6761	14.7437	14.2719	14.7323	13.986	14.5971
P53992	Protein transport protein Sec24C	SEC24C		1.01296	0.99163	0.203738	1.79983	13.063	13.1184	13.2442	13.1241	13.1549	13.2582	13.3028	13.1912	12.8841	13.2641	13.0241	13.1898	12.579	13.4346
Q9ULH7	Myocardin-related transcription factor B	MRTFB		1.00916	0.996664	0.590191	1.79469	10.9365	10.1334	11.986	11.8848	11.1988	11.4455	11.0535	10.7057	11.2477	10.3795	10.83	10.9899	9.89449	10.541
P52943	Cysteine-rich protein 2	CRIP2		1.00746	0.996532	-0.301877	-1.7924	14.7328	15.1213	14.625	13.8252	14.7239	14.7451	14.5928	14.5564	14.7046	14.9279	14.3923	14.885	14.9283	14.8366
P68402	Platelet-activating factor acetylhydrolase IB subunit beta	PAFAH1B2		1.00662	0.993918	-0.180913	-1.79126	14.5793	14.6085	14.7261	14.0483	14.7913	14.4612	14.3508	14.3981	14.543	14.5829	14.6114	14.4536	14.6642	14.4286
Q6P1N0	Coiled-coil and C2 domain-containing protein 1A	CC2D1A		1.00165	1	0.230238	1.78453	13.7308	13.9439	14.2825	14.4109	13.8867	13.6857	13.841	13.6348	13.8797	13.7226	13.897	13.7389	14.1572	13.6975
P20936	Ras GTPase-activating protein 1	RASA1		1.00125	0.998407	0.17746	1.78398	15.6333	15.7368	15.6596	16.3583	15.6874	15.8821	15.8745	15.6923	15.7201	15.8306	15.6801	15.8751	15.8306	15.8448
P01834	Immunoglobulin kappa constant	IGKC		1.00075	0.995423	0.960462	1.7833	12.9026	13.2412	15.241	13.8176	15.3011	14.028	14.9059	15.1499	15.3188	13.334	13.215	13.4896	13.5559	15.6919
P21399	Cytoplasmic aconitate hydratase	ACO1		0.998955	0.995247	0.466364	1.78087	14.6715	14.4754	15.0168	15.8396	14.9672	14.3113	14.2718	14.0279	14.3047	14.17	14.4196	14.1413	14.3497	14.2728
Q93045	Stathmin-2	STMN2		0.998751	0.991214	-0.336995	-1.78059	14.9569	14.9812	14.072	14.3239	14.7404	15.2996	14.9754	14.8374	14.8497	15.2121	14.6466	15.0684	15.1565	15.1803
Q96PU5	E3 ubiquitin-protein ligase NEDD4-like	NEDD4L		0.998648	0.987004	-0.420446	-1.78045	13.626	13.6649	12.7264	12.6289	13.3317	13.7253	13.9181	13.8017	13.5514	14.297	13.5924	13.601	13.4954	13.7195
P50402	Emerin	EMD		0.997475	0.985451	0.568022	1.77886	12.7615	12.468	13.0664	14.4034	12.4404	12.6743	12.2655	11.9764	12.5659	12.3175	12.6645	12.7268	12.099	12.4144
Q9NR28	Diablo homolog, mitochondrial	DIABLO		0.996246	0.984476	-0.233711	-1.77719	15.3984	15.436	15.3341	14.7276	15.5145	15.2354	15.3722	15.4507	15.4065	15.4008	15.2793	15.3848	15.8928	15.3909
Q13148	TAR DNA-binding protein 43	TARDBP		0.995531	0.981684	0.289357	1.77622	14.818	14.9773	15.5378	15.6065	15.2658	14.9494	14.8025	14.5103	14.7197	14.9841	14.9617	15.0253	15.1747	14.9651
Q92623	Tetratricopeptide repeat protein 9A	TTC9		0.995412	0.977607	0.20459	1.77606	14.0478	14.3865	14.622	14.2494	14.029	14.4195	14.3964	14.137	13.95	14.5948	14.1282	14.0715	14.2088	14.3398
P46779	60S ribosomal protein L28	RPL28		0.994715	0.975252	0.379595	1.77512	13.6241	13.3032	13.9431	14.6796	13.6523	13.3932	13.3498	13.5514	13.2275	13.6945	13.5352	13.7087	13.0413	13.4385
Q96GQ5	RUS1 family protein C16orf58	C16orf58		0.994543	0.971515	0.335282	1.77488	12.1633	12.1809	12.2553	13.4935	12.2678	12.2342	12.2786	12.1989	12.2491	12.4651	12.2081	12.4006	12.0883	12.2962
Q14012	Calcium/calmodulin-dependent protein kinase type 1	CAMK1		0.994383	0.967759	-0.284029	-1.77467	14.4132	14.2345	14.0607	13.5756	14.2239	14.5591	14.5483	14.5592	14.7501	14.6359	14.2649	14.4336	14.284	14.4226
Q6ZVM7	TOM1-like protein 2	TOM1L2		0.98941	0.975433	0.224614	1.76791	14.789	14.712	14.6465	15.4003	14.689	15.0195	14.9275	14.4973	14.8489	14.9517	14.5315	14.9074	14.7978	15.0218
Q96BS2	Calcineurin B homologous protein 3	TESC		0.989225	0.971624	0.515054	1.76766	13.6424	13.5088	14.1636	15.7068	13.9331	14.2303	13.9237	13.8103	13.9593	14.0214	13.8662	14.3241	13.6362	13.839
P50148	Guanine nucleotide-binding protein G(q) subunit alpha	GNAQ		0.988862	0.96834	-0.296948	-1.76716	14.2251	14.1533	13.9798	13.264	14.0908	14.1991	14.1226	14.4618	14.1046	14.119	14.0901	14.0132	14.6586	14.292
Q13332	Receptor-type tyrosine-protein phosphatase S	PTPRS		0.980772	0.983661	0.191769	1.75616	14.2028	14.488	14.543	14.698	14.0753	14.5841	14.57	14.6749	14.3691	14.7285	14.2615	14.4807	14.4682	14.6892
O75694	Nuclear pore complex protein Nup155	NUP155		0.977216	0.988203	0.325943	1.75131	13.9329	13.8928	15.0274	14.9147	14.6169	14.1398	14.0808	14.1396	14.1824	14.2578	14.1873	14.2815	14.3239	14.0628
Q9NRW1	Ras-related protein Rab-6B	RAB6B		0.973223	0.993361	-0.175418	-1.74586	14.9386	15.3074	14.5766	14.9031	15.0523	15.1601	15.0968	15.0822	15.0689	15.2115	15.1124	15.2592	15.0494	15.2186
Q15746	Myosin light chain kinase, smooth muscle	MYLK		0.972215	0.991665	0.138031	1.74449	15.4208	15.4016	15.7886	15.4804	15.295	15.5133	15.4206	15.3114	15.4381	15.4449	15.2301	15.3843	15.6655	15.5044
Q9BVG9	Phosphatidylserine synthase 2	PTDSS2		0.969157	0.995483	0.381954	1.74031	13.0712	13.0362	13.9275	14.1001	13.4908	13.1604	12.5817	12.9432	12.9875	13.1085	12.9332	13.1335	13.2391	13.3599
Q8TAE6	Protein phosphatase 1 regulatory subunit 14C	PPP1R14C		0.969019	0.991568	0.329191	1.74012	10.5714	10.9721	11.6574	10.8626	10.781	10.82	11.1754	11.0422	10.5857	10.7037	11.041	11.527	10.4596	11.0227
Q16629	Serine/arginine-rich splicing factor 7	SRSF7		0.967733	0.991438	0.378532	1.73836	13.8849	13.951	14.5775	15.2044	14.2175	14.1986	13.8064	13.7723	13.5766	14.1634	14.0898	14.0984	14.084	13.9404
P98160	Basement membrane-specific heparan sulfate proteoglycan core protein	HSPG2		0.966886	0.989679	0.471232	1.73721	13.9021	13.4295	15.3046	13.9446	14.4692	13.6822	14.4832	14.0867	14.3092	13.6777	13.7795	13.7254	13.6727	13.6462
Q8N3E9	1-phosphatidylinositol 4,5-bisphosphate phosphodiesterase delta-3	PLCD3		0.962159	0.997869	0.40411	1.73074	13.5507	14.3378	14.7031	14.9281	13.8352	13.9755	13.8268	13.6738	13.6126	14.346	14.1719	13.6994	14.448	14.0188
P11233	Ras-related protein Ral-A	RALA		0.961899	0.994465	-0.364434	-1.73039	14.4987	14.2886	14.4971	13.5174	14.3564	14.6718	14.2612	14.6807	14.7193	14.6192	14.2201	14.582	15.2675	14.6283
Q14643	Inositol 1,4,5-trisphosphate receptor type 1	ITPR1		0.959279	0.996927	0.208293	1.7268	13.393	13.3453	13.711	13.9946	13.4057	13.6928	13.636	13.4181	13.241	13.7218	13.3318	13.8433	13.5335	13.4621
P05141	ADP/ATP translocase 2	SLC25A5		0.957263	0.998251	-0.332493	-1.72404	14.9663	14.5919	13.9864	14.2598	15.2281	14.954	14.7996	14.8088	14.8116	15.0284	14.5504	15.1416	14.5346	15.0705
Q92845	Kinesin-associated protein 3	KIFAP3		0.956685	0.995484	0.177077	1.72325	13.9179	13.7297	13.9943	13.7218	13.5677	13.7198	14.0223	14.0421	13.5528	13.8163	13.4178	13.6408	13.7205	13.8202
Q14697	Neutral alpha-glucosidase AB	GANAB		0.953282	0.999582	0.255164	1.71858	14.6713	14.6451	15.4871	14.8855	14.8813	14.5004	14.4634	14.6475	14.4214	14.5249	14.5328	14.6116	14.6194	14.6069
Q99615	DnaJ homolog subfamily C member 7	DNAJC7		0.952826	0.996704	0.322152	1.71796	13.9407	13.4797	14.025	14.9547	13.7878	13.8948	13.7544	13.6998	13.7143	13.9601	13.6562	13.9425	13.9928	13.7819
Q13144	Translation initiation factor eIF-2B subunit epsilon	EIF2B5		0.950404	0.998757	0.322861	1.71463	10.5951	10.9458	11.3222	11.6561	11.1466	10.6774	10.6298	10.9986	10.4343	10.6075	10.9028	10.5259	11.0844	10.8507
O14773	Tripeptidyl-peptidase 1	TPP1		0.94631	1	0.550924	1.70901	14.4695	14.1584	16.2783	15.083	14.91	14.2065	14.2856	14.3013	14.3439	14.0132	14.6121	14.3301	14.4436	14.0722
O15066	Kinesin-like protein KIF3B	KIF3B		0.943959	1	0.164261	1.70578	13.0275	12.9246	13.115	13.5736	13.0729	13.0283	12.9262	12.9128	12.9641	13.0275	12.8936	12.8732	13.019	12.9396
P40222	Alpha-taxilin	TXLNA		0.943871	1	0.456478	1.70566	10.7556	10.3745	10.4395	12.0441	10.7104	11.0387	10.7816	10.1609	10.2874	10.3909	10.3108	10.3421	10.269	10.4168
Q86VB7	Scavenger receptor cysteine-rich type 1 protein M130	CD163		0.943496	0.999325	0.238594	1.70514	12.6763	12.4609	13.462	13.0835	12.8434	12.799	12.8793	12.9167	12.7098	12.6773	12.8188	12.7957	12.637	12.4636
Q96TC7	Regulator of microtubule dynamics protein 3	RMDN3		0.943312	0.995734	0.160619	1.70489	14.225	14.2743	14.599	14.2246	14.4769	14.0412	14.276	14.4032	14.3441	14.0854	14.0429	14.0773	14.2234	14.4204
P14314	Glucosidase 2 subunit beta	PRKCSH		0.940089	0.999549	0.286677	1.70046	13.8006	13.7055	14.7487	14.0697	13.9677	13.6724	13.53	13.8418	13.6436	13.6163	13.5995	13.6979	13.8904	13.7727
P07942	Laminin subunit beta-1	LAMB1		0.938679	0.999643	0.564731	1.69852	14.944	14.9118	17.0982	15.6054	15.6183	15.0104	15.0411	15.0757	15.3286	14.9428	14.6977	14.9919	15.6336	14.9761
Q9NUQ2	1-acyl-sn-glycerol-3-phosphate acyltransferase epsilon	AGPAT5		0.938168	0.996834	0.255174	1.69781	13.2937	13.1943	14.0932	13.6392	13.4348	13.0427	13.1901	13.3483	13.2585	13.2902	13.3296	13.2602	13.7704	13.3874
O95139	NADH dehydrogenase [ubiquinone] 1 beta subcomplex subunit 6	NDUFB6		0.937052	0.995523	-0.484337	-1.69628	15.9183	15.6086	15.0161	14.6135	15.5282	16.2126	16.0991	16.0734	15.968	16.25	15.8568	16.5555	15.8173	16.2495
O95757	Heat shock 70 kDa protein 4L	HSPA4L		0.936991	0.991801	-0.261374	-1.69619	14.2111	13.8243	13.0968	13.7095	13.9778	13.8234	13.9826	13.9432	14.2321	13.9537	13.9595	14.0959	13.7703	14.0821
Q9NZC3	Glycerophosphodiester phosphodiesterase 1	GDE1		0.935118	0.99258	0.13593	1.69361	15.2431	15.0226	15.4244	15.5174	15.4182	15.2976	15.2106	15.1875	15.3947	15.135	15.0863	15.2753	15.4038	15.377
Q86UE4	Protein LYRIC	MTDH		0.928573	1	0.15464	1.68459	14.1412	14.2506	14.8174	14.3553	14.3574	14.283	14.2593	14.2964	14.1433	14.3778	14.2494	14.4814	14.3659	14.365
Q9NZ32	Actin-related protein 10	ACTR10		0.923658	1	0.284257	1.6778	13.3467	13.3685	13.7712	14.1806	13.1663	13.059	13.2077	13.2028	13.1575	13.4261	13.4231	13.3606	13.1439	13.0394
Q05086	Ubiquitin-protein ligase E3A	UBE3A		0.918841	1	0.246515	1.67114	10.6317	10.4553	11.0766	11.5414	10.7716	11.064	10.7641	10.7525	10.9478	10.88	10.6925	10.7862	11.1585	10.86
Q969H8	Myeloid-derived growth factor	MYDGF		0.915102	1	0.192231	1.66596	13.381	13.2903	13.9624	13.8215	13.4982	13.4392	13.2382	13.3763	13.3011	13.6341	13.6365	13.4387	13.3569	13.4877
O75915	PRA1 family protein 3	ARL6IP5		0.914754	1	0.202479	1.66548	12.7644	13.0952	13.6499	13.0167	12.871	13.0826	12.9079	12.7942	12.829	12.9387	12.8517	12.9663	12.9269	12.8834
Q7LBR1	Charged multivesicular body protein 1b	CHMP1B		0.913868	1	0.226296	1.66425	13.5913	13.7588	14.1419	14.3901	13.7203	13.6893	13.7985	13.7463	13.6062	13.6738	13.7724	13.7069	14.142	13.5376
P07437	Tubulin beta chain	TUBB		0.909914	1	-0.451401	-1.65877	15.3379	15.3204	14.1109	14.2554	14.6413	15.3856	15.2854	15.107	14.9479	15.6952	14.8985	14.9487	15.7982	15.375
Q9NTJ5	Phosphatidylinositide phosphatase SAC1	SACM1L		0.908755	1	0.298954	1.65716	14.4061	14.1376	14.817	15.1237	14.1206	14.153	14.0736	14.1524	14.1863	13.9613	14.1933	14.3018	14.2805	13.9387
Q02952	A-kinase anchor protein 12	AKAP12		0.908317	1	-0.27686	-1.65655	14.5562	14.5897	13.8061	13.8958	14.5178	14.0035	13.9449	13.9791	14.3451	13.6926	13.9187	13.88	14.3334	13.9721
P78527	DNA-dependent protein kinase catalytic subunit	PRKDC		0.907094	1	0.296517	1.65485	14.2289	14.3882	15.2812	14.8109	14.758	14.2964	14.1938	14.1277	14.118	14.3633	14.3134	14.3036	14.5415	14.2757
P15104	Glutamine synthetase	GLUL		0.905621	1	0.997453	1.65281	14.8547	13.4826	14.1839	17.835	14.9304	14.4025	14.1305	13.6493	13.8429	14.4818	13.8479	14.6772	13.4813	14.5007
P78318	Immunoglobulin-binding protein 1	IGBP1		0.90406	1	-0.320866	-1.65064	11.6271	11.3645	11.1408	10.9797	12.2345	11.7768	11.4051	11.474	11.9262	11.8314	11.6742	11.8294	11.4016	12.0468
P05091	Aldehyde dehydrogenase, mitochondrial	ALDH2		0.903799	1	0.239112	1.65028	14.713	14.3303	14.7313	14.4715	13.7928	13.9816	14.4013	14.3351	14.3621	14.0764	14.3716	14.1292	14.1121	14.2339
O15145	Actin-related protein 2/3 complex subunit 3	ARPC3		0.902466	1	-0.323218	-1.64842	15.7088	16.0717	15.7328	14.6222	15.6724	15.9213	15.7584	15.7618	15.7963	16.1173	15.5135	15.8002	15.8119	15.8638
Q02246	Contactin-2	CNTN2		0.90106	1	0.228582	1.64647	14.3905	14.3767	15.1635	14.7451	14.5976	14.6513	14.4569	14.519	14.4861	14.435	14.2552	14.4287	15.0066	14.6075
Q9Y276	Mitochondrial chaperone BCS1	BCS1L		0.898194	1	0.253961	1.64248	14.4848	14.6278	15.5835	14.9971	14.8125	14.6202	14.5869	14.6232	14.7021	14.6885	14.6568	14.7422	15.0334	14.645
Q9H3S7	Tyrosine-protein phosphatase non-receptor type 23	PTPN23		0.895799	1	0.107561	1.63915	14.1058	14.131	14.5024	14.3296	14.3181	14.1726	14.1217	14.1052	14.1935	14.2305	14.1058	14.2233	14.3564	14.2534
P57088	Transmembrane protein 33	TMEM33		0.894032	1	0.106511	1.63669	15.1626	14.9324	15.2878	15.2009	15.0674	15.1221	15.1358	15.0843	14.9518	15.1579	14.998	15.3364	15.017	15.1335
Q13885	Tubulin beta-2A chain	TUBB2A		0.893291	1	-0.469598	-1.63565	15.8844	15.8706	14.5317	15.9074	15.5417	16.6778	16.1592	16.07	16.3176	16.1295	15.8625	16.3563	16.5465	16.026
Q9BQ70	Transcription factor 25	TCF25		0.892745	1	0.138566	1.63489	14.3387	14.2024	14.3671	14.2864	14.4798	14.118	14.4838	13.9612	14.1511	14.3556	14.1244	14.371	14.127	14.3087
Q9Y296	Trafficking protein particle complex subunit 4	TRAPPC4		0.891676	1	0.151565	1.6334	14.4553	14.2912	14.4771	14.6779	14.2355	14.6605	14.5902	14.4201	14.37	14.7272	14.198	14.5491	14.3668	14.5706
Q9P0L0	Vesicle-associated membrane protein-associated protein A	VAPA		0.891023	1	0.275274	1.63249	13.0228	12.4599	13.5462	13.583	13.0347	13.2191	13.0333	13.1677	13.0864	12.7507	12.834	13.1759	12.843	12.7763
P14927	Cytochrome b-c1 complex subunit 7	UQCRB		0.887436	1	-0.358011	-1.62749	14.9731	14.4753	13.9906	13.7833	14.6452	14.8745	14.7696	14.7971	14.8698	15.0011	14.6157	15.0606	14.3633	15.0947
P05026	Sodium/potassium-transporting ATPase subunit beta-1	ATP1B1		0.886759	1	-0.559518	-1.62654	14.6954	14.2424	12.7892	13.5598	13.8769	14.7033	14.6693	14.8531	14.6696	14.7744	14.4733	14.9858	14.2819	14.966
Q13425	Beta-2-syntrophin	SNTB2		0.885609	1	0.253533	1.62494	14.0278	14.3263	15.1037	14.2074	14.3953	14.0918	14.3568	14.2088	14.061	14.1146	14.0752	14.1897	14.5438	14.16
Q15436	Protein transport protein Sec23A	SEC23A		0.883992	1	0.129413	1.62268	14.9943	15.0067	15.1446	15.3543	15.1149	15.1148	14.9652	14.927	14.8585	15.0452	15.0363	15.1393	14.7559	15.0508
P04196	Histidine-rich glycoprotein	HRG		0.881794	1	0.490983	1.6196	14.297	14.5825	16.0685	15.5817	15.2721	15.3385	14.5673	15.0448	15.7555	14.6003	14.4323	14.6856	14.6583	15.2132
Q96S52	GPI transamidase component PIG-S	PIGS		0.880146	1	0.229484	1.6173	13.319	13.1556	13.6939	14.1188	13.3647	13.3921	13.3042	13.5542	13.3239	13.3461	13.1467	13.3931	13.6312	13.2517
Q99614	Tetratricopeptide repeat protein 1	TTC1		0.87814	1	-0.276595	-1.61449	15.5484	15.3961	15.0519	14.2959	15.0284	15.0274	15.2021	15.3651	15.2293	15.0777	15.0478	15.1599	15.5281	15.307
P20700	Lamin-B1	LMNB1		0.87635	1	0.203041	1.61199	14.8026	14.7118	15.6766	14.9073	15.0879	14.9675	14.943	15.0439	14.8843	15.0954	14.9001	15.1151	15.0264	15.1393
Q9H313	Protein tweety homolog 1	TTYH1		0.873999	1	0.521449	1.60869	13.9677	14.633	15.0943	16.2133	14.5524	14.6354	14.3379	14.0223	14.4633	14.7328	15.0806	14.4768	14.0193	14.2738
Q14108	Lysosome membrane protein 2	SCARB2		0.873759	1	0.327417	1.60836	14.3569	14.1603	15.3801	14.1987	14.0788	14.134	14.2054	14.4895	13.9202	13.8731	14.3338	14.1387	14.528	14.3309
P36269	Glutathione hydrolase 5 proenzyme	GGT5		0.873621	1	0.442586	1.60816	12.5949	13.1299	14.2304	14.024	13.9997	12.9907	13.1295	13.1105	12.9392	12.8711	13.1599	13.0454	13.1946	12.8008
Q9UHG3	Prenylcysteine oxidase 1	PCYOX1		0.87306	1	0.182414	1.60738	14.2821	14.3768	15.0644	14.192	14.5149	14.2983	14.5492	14.4435	14.4208	14.4249	14.5103	14.4774	14.4298	14.5955
Q9H3K6	BolA-like protein 2	BOLA2		0.87022	1	0.234179	1.60339	13.0061	13.3387	13.8311	13.35	13.3817	13.1217	13.4132	13.1371	13.0374	13.4395	13.1714	12.8182	13.6048	13.1649
P62829	60S ribosomal protein L23	RPL23		0.868879	1	0.134599	1.60151	14.1429	14.0399	14.5425	14.204	14.2931	14.0911	14.1742	14.2392	13.976	14.2458	13.9708	14.2293	14.0234	14.1184
P34932	Heat shock 70 kDa protein 4	HSPA4		0.865838	1	-0.122477	-1.59724	13.7774	13.6157	13.4703	13.3351	13.4848	13.6793	13.6431	13.6783	13.7275	13.7449	13.4956	13.6349	13.8159	13.7233
P54578	Ubiquitin carboxyl-terminal hydrolase 14	USP14		0.865171	1	0.128062	1.5963	14.4455	14.5761	14.4696	14.7226	14.3783	14.6344	14.7328	14.6427	14.5988	14.6042	14.4074	14.2499	14.6609	14.6666
O14828	Secretory carrier-associated membrane protein 3	SCAMP3		0.863195	1	0.243904	1.59353	13.6793	13.3269	13.8686	14.4859	13.5588	13.4492	13.6003	13.6204	13.6939	13.664	13.6094	13.7263	13.9129	13.5173
Q96IX5	ATP synthase membrane subunit DAPIT, mitochondrial	ATP5MD		0.86292	1	-0.663772	-1.59314	15.3243	14.8101	14.0038	12.5033	14.6145	14.681	15.1719	15.2594	14.9597	15.2034	14.8482	15.0699	14.4495	15.3539
P06727	Apolipoprotein A-IV	APOA4		0.862785	1	0.336123	1.59295	14.1935	14.5295	14.8647	14.5813	13.9663	14.4084	15.0634	14.9895	13.7099	14.4419	14.4425	14.5974	14.8539	14.4882
Q16774	Guanylate kinase	GUK1		0.862303	1	0.155784	1.59227	14.0256	13.8573	14.0498	14.475	13.857	14.0159	13.9701	14.0206	13.8936	14.1095	13.7271	13.8916	14.1119	13.9323
Q92625	Ankyrin repeat and SAM domain-containing protein 1A	ANKS1A		0.854988	1	0.490619	1.58197	14.0902	13.7416	14.5353	16.0328	14.2358	14.2567	13.9547	13.9463	13.9161	14.2994	14.0593	14.4065	14.358	13.9638
P01859	Immunoglobulin heavy constant gamma 2	IGHG2		0.854272	1	1.2099	1.58096	12.6169	11.5569	15.5154	14.4087	16.296	14.7303	14.9462	15.0449	15.3675	13.215	13.406	14.6488	13.2308	16.0145
O75170	Serine/threonine-protein phosphatase 6 regulatory subunit 2	PPP6R2		0.853088	1	0.529059	1.57929	9.32102	8.30822	9.25751	10.4968	9.58898	9.81693	9.63466	8.31114	9.57314	9.70557	8.87718	9.08042	8.73028	9.25242
P13073	Cytochrome c oxidase subunit 4 isoform 1, mitochondrial	COX4I1		0.852802	1	-0.435904	-1.57889	14.9568	14.645	13.6699	13.9163	14.558	15.0723	14.8681	15.0397	14.9049	15.1322	14.7862	15.3114	14.2465	15.2633
Q9NRA0	Sphingosine kinase 2	SPHK2		0.852791	1	0.37596	1.57888	11.5987	11.3002	12.0524	12.0894	10.7432	10.9694	10.826	11.2355	10.8105	10.9683	11.3428	11.2479	11.5593	11.2463
P20645	Cation-dependent mannose-6-phosphate receptor	M6PR		0.852311	1	0.29526	1.5782	13.1057	12.8316	13.8838	13.066	13.3376	12.7477	12.8517	12.9669	12.5406	13.107	12.5608	12.9312	12.9319	13.004
Q92734	Protein TFG	TFG		0.850684	1	0.209134	1.5759	13.945	13.7655	14.1703	14.2879	13.8503	13.8868	13.5971	13.4266	13.635	13.825	13.5658	13.9906	13.9894	13.9332
O15260	Surfeit locus protein 4	SURF4		0.849488	1	0.195654	1.57421	14.1937	14.382	14.6813	14.6909	14.5495	14.1346	14.1215	14.1576	14.1593	14.1467	14.0682	14.0526	14.4281	14.1979
Q15370	Elongin-B	ELOB		0.84905	1	-0.131169	-1.5736	14.881	14.7301	14.6844	14.4685	14.6252	14.7988	14.7675	14.7418	14.7151	14.9654	14.7445	14.863	15.0877	14.8159
P62879	Guanine nucleotide-binding protein G(I)/G(S)/G(T) subunit beta-2	GNB2		0.848977	1	-0.227235	-1.57349	14.2673	14.5789	14.3848	13.7751	14.6393	14.4544	14.5751	14.8125	14.5895	14.7287	14.6858	14.5952	14.5145	14.7026
Q9ULP9	TBC1 domain family member 24	TBC1D24		0.846248	1	0.33754	1.56964	14.1172	13.867	14.0076	15.3964	13.8594	14.2986	14.3754	14.2283	14.04	14.1847	14.3219	14.4226	13.9338	14.0801
Q9Y3A6	Transmembrane emp24 domain-containing protein 5	TMED5		0.84501	1	0.249585	1.56789	14.2921	14.212	15.1347	14.3962	14.5067	14.1237	14.1468	14.4995	14.4812	14.0402	14.2051	14.0557	14.1152	14.3332
Q9Y5L0	Transportin-3	TNPO3		0.842357	1	0.214261	1.56414	14.26	14.4851	14.6479	15.1318	14.583	14.3312	14.2678	14.3656	14.2086	14.291	14.3249	14.3557	14.3164	14.2181
Q96PK6	RNA-binding protein 14	RBM14		0.841549	1	0.240767	1.56299	14.2813	14.3291	14.5481	15.1093	14.5012	14.2859	14.2709	13.9021	14.0605	14.5081	14.438	14.5138	14.4537	14.3442
P13498	Cytochrome b-245 light chain	CYBA		0.841469	1	0.596875	1.56288	10.4888	10.4611	12.8982	11.6387	11.4817	10.9391	10.7708	10.1894	11.2745	10.9554	10.7376	11.0503	10.8012	10.4314
P0DPI2	Glutamine amidotransferase-like class 1 domain-containing protein 3A, mitochondrial	GATD3A		0.838827	1	0.144116	1.55914	14.2717	14.1604	14.3614	14.6624	14.4485	14.2731	14.1932	14.0438	14.2303	14.3493	14.449	14.3734	14.0863	14.4338
P41250	Glycine--tRNA ligase	GARS1		0.836748	1	-0.189663	-1.55619	15.5515	15.1474	14.5382	15.1562	15.0485	15.1316	15.0137	14.9733	15.0224	15.0871	14.9179	14.932	15.1773	14.9288
O75880	Protein SCO1 homolog, mitochondrial	SCO1		0.836097	1	0.233107	1.55527	14.9598	14.1631	15.0132	15.2628	14.8903	14.9867	15.0202	15.0723	14.9679	14.9586	14.9533	15.1977	14.6874	15.1711
Q8IYU2	E3 ubiquitin-protein ligase HACE1	HACE1		0.835197	1	0.39268	1.55399	11.882	12.2607	12.9247	13.4489	12.598	11.9306	11.9764	12.0331	11.9735	12.0656	12.1919	12.3611	12.4216	11.9079
P62937	Peptidyl-prolyl cis-trans isomerase A	PPIA		0.834954	1	-0.193781	-1.55365	15.1689	15.3615	15.2875	14.617	15.3098	15.1979	15.1576	15.1482	15.1515	15.3093	15.0781	14.9901	15.6151	15.095
Q00765	Receptor expression-enhancing protein 5	REEP5		0.83244	1	-0.380521	-1.55008	14.7768	14.9699	14.7248	13.3195	14.6121	14.974	14.8376	14.9215	14.7586	15.1301	14.7555	14.9863	14.6387	15.0054
Q96EP5	DAZ-associated protein 1	DAZAP1		0.829391	1	0.303665	1.54575	14.4676	14.3789	15.1733	15.2721	14.6024	14.4764	14.1443	14.0142	14.2301	14.3608	14.6514	14.6374	14.5191	14.3603
Q9Y262	Eukaryotic translation initiation factor 3 subunit L	EIF3L		0.828702	1	0.186976	1.54477	14.4954	14.2789	14.916	14.6246	14.6245	14.2568	14.3167	14.079	14.2043	14.2878	14.4767	14.3247	14.4051	14.2639
P05067	Amyloid-beta precursor protein	APP		0.828355	1	0.198737	1.54428	13.4454	13.1388	13.6265	14.131	13.2558	13.6233	13.5373	13.4426	13.4473	13.6523	13.4838	13.5786	13.6241	13.3769
P31942	Heterogeneous nuclear ribonucleoprotein H3	HNRNPH3		0.82819	1	0.246417	1.54405	12.5952	12.6518	13.1648	13.333	12.9852	12.6528	12.3791	12.4344	12.3304	12.7772	12.8086	12.5955	12.771	12.7496
Q96GR2	Long-chain-fatty-acid--CoA ligase ACSBG1	ACSBG1		0.827813	1	0.478013	1.54351	11.9611	11.2509	13.0495	12.5607	12.7905	11.4678	11.7589	11.6609	12.2	11.6127	11.8321	11.7929	11.2229	11.6598
Q9HB71	Calcyclin-binding protein	CACYBP		0.827218	1	-0.225826	-1.54266	13.2065	12.9569	12.7864	12.2135	13.0774	13.0501	13.0739	13.098	13.0367	13.1576	12.8694	13.0989	13.1107	13.2878
O96000	NADH dehydrogenase [ubiquinone] 1 beta subcomplex subunit 10	NDUFB10		0.825732	1	-0.272938	-1.54055	14.2283	14.0164	13.4678	13.4476	13.7545	14.1113	14.1158	14.1236	14.028	14.4202	14.1395	14.476	13.8103	14.3203
P67870	Casein kinase II subunit beta	CSNK2B		0.82524	1	-0.10626	-1.53985	14.8597	14.7414	14.655	14.5514	14.5371	14.8752	14.7612	14.775	14.7225	14.9578	14.7104	14.7649	14.9172	14.7519
Q9NW15	Anoctamin-10	ANO10		0.823068	1	0.328709	1.53676	12.9297	12.7989	13.3203	14.0819	12.8043	12.7533	12.828	12.838	12.6843	12.7282	13.0071	12.9228	13.2267	12.562
P56378	ATP synthase subunit ATP5MPL, mitochondrial	ATP5MPL		0.818897	1	-0.463305	-1.53082	14.5832	14.3135	13.7836	12.8468	14.2658	14.4601	14.581	14.6528	14.5359	14.7814	14.4376	14.7118	13.6372	14.6871
Q9NQ79	Cartilage acidic protein 1	CRTAC1		0.817428	1	0.302029	1.52872	14.1964	14.0742	14.3113	15.3182	14.2681	14.7308	14.4239	14.4628	14.3246	14.8907	14.2724	14.662	14.0556	14.7298
P24752	Acetyl-CoA acetyltransferase, mitochondrial	ACAT1		0.81657	1	0.0864385	1.5275	14.8571	14.7571	14.7634	14.8008	14.7369	14.6138	14.946	14.8993	14.8116	14.7779	14.6511	14.7626	14.5948	14.8205
Q5VUB5	Protein FAM171A1	FAM171A1		0.814891	1	0.461679	1.5251	14.179	13.9349	15.1504	15.3966	13.9307	13.997	14.1195	14.066	14.4434	13.9778	14.1577	14.1156	15.375	14.051
Q9GZT8	NIF3-like protein 1	NIF3L1		0.814465	1	0.209188	1.5245	13.5216	13.8884	14.233	14.0281	14.0484	13.8175	13.9736	13.778	13.9195	14.0367	13.8091	13.5343	14.4145	14.1093
Q9UIA9	Exportin-7	XPO7		0.81429	1	0.0741192	1.52425	14.3938	14.4582	14.4702	14.53	14.4605	14.4388	14.3681	14.3511	14.3769	14.3896	14.2787	14.2589	14.5405	14.507
Q08AM6	Protein VAC14 homolog	VAC14		0.812798	1	0.128319	1.52212	15.7839	15.8711	16.1615	15.6802	15.9257	15.688	15.8602	15.8042	15.6534	15.9887	15.6791	15.668	15.8246	15.9661
Q01082	Spectrin beta chain, non-erythrocytic 1	SPTBN1		0.808823	1	-0.0996242	-1.51643	14.454	14.831	14.5241	14.5379	14.6013	14.6647	14.6448	14.6325	14.7217	14.6931	14.7393	14.6425	14.8947	14.6446
O95219	Sorting nexin-4	SNX4		0.80648	1	0.14403	1.51308	14.3838	14.2604	14.3347	14.8562	14.3256	14.4816	14.6693	14.4653	14.3762	14.5157	14.3924	14.5747	14.7284	14.5176
Q8TBF2	Prostamide/prostaglandin F synthase	PRXL2B		0.804038	1	0.136617	1.50958	13.5832	13.811	13.7176	14.1821	13.7696	13.6816	13.9472	13.8078	13.674	13.6845	14.0022	13.7484	13.9629	13.7897
Q9UNZ2	NSFL1 cofactor p47	NSFL1C		0.802259	1	0.131169	1.50704	13.9924	14.0366	13.9791	14.1737	13.8977	13.6392	13.9177	13.9855	13.9747	13.8943	13.8831	13.6326	14.1063	14.071
P07195	L-lactate dehydrogenase B chain	LDHB		0.801987	1	-0.246068	-1.50665	15.393	15.5473	15.3449	14.9427	15.9594	15.2691	15.0818	14.9178	15.1801	15.2537	15.3941	15.1073	15.7133	15.1403
Q00325	Phosphate carrier protein, mitochondrial	SLC25A3		0.800306	1	-0.352991	-1.50423	15.5345	15.1076	14.5312	14.3749	15.2026	15.3341	15.4193	15.7375	15.3211	15.4517	15.2778	15.5788	14.6511	15.5414
Q13564	NEDD8-activating enzyme E1 regulatory subunit	NAE1		0.799516	1	0.441769	1.5031	13.404	13.7039	14.074	15.0444	13.6698	13.4905	13.1872	13.083	13.3841	13.2641	13.6342	13.543	12.9958	13.1305
Q9BVA1	Tubulin beta-2B chain	TUBB2B		0.798938	1	-0.977248	-1.50227	15.5267	17.4002	16.4113	13.1785	16.4067	14.9546	14.1689	14.461	15.1391	14.8582	16.0651	14.1001	16.0834	14.3304
Q5T9A4	ATPase family AAA domain-containing protein 3B	ATAD3B		0.798031	1	0.102912	1.50097	14.6453	14.4685	14.859	14.8536	14.6887	14.5871	14.6157	14.795	14.6078	14.7515	14.5034	14.759	14.5812	14.6384
O14495	Phospholipid phosphatase 3	PLPP3		0.797649	1	-0.373483	-1.50042	13.6149	14.1834	14.0025	12.5596	14.3701	13.532	13.6152	13.5247	13.884	13.7518	14.1782	13.9668	14.0332	13.9443
Q12974	Protein tyrosine phosphatase type IVA 2	PTP4A2		0.797641	1	0.108878	1.50041	14.592	14.6446	14.7407	14.9034	14.5384	14.6613	14.6267	14.6959	14.4283	14.7644	14.5439	14.6053	14.8701	14.7022
P53597	Succinate--CoA ligase [ADP/GDP-forming] subunit alpha, mitochondrial	SUCLG1		0.796382	1	-0.192164	-1.4986	15.1176	14.6808	14.2837	14.8164	14.8103	14.889	14.9483	15.0533	14.9095	15.063	14.9638	15.1036	14.5869	14.854
P26378	ELAV-like protein 4	ELAVL4		0.795019	1	0.207542	1.49664	14.5504	14.3721	14.5016	14.4938	14.0801	14.4543	14.4449	14.0896	14.0262	14.6523	14.6013	14.6055	14.4069	14.9254
P52566	Rho GDP-dissociation inhibitor 2	ARHGDIB		0.793918	1	0.421256	1.49506	14.0114	14.2731	15.8304	14.6196	14.7405	14.1048	14.1837	14.1868	14.3463	13.8948	14.1288	14.0674	14.7479	14.052
Q9HB21	Pleckstrin homology domain-containing family A member 1	PLEKHA1		0.793885	1	0.197647	1.49501	15.0489	14.5737	14.8974	15.5451	14.8257	15.0257	14.9116	14.9532	15.0171	14.9825	14.8517	15.2882	15.0271	15.2742
Q13098	COP9 signalosome complex subunit 1	GPS1		0.793559	1	0.135569	1.49455	14.4589	14.2723	14.389	14.7285	14.2111	14.2091	14.1469	14.1044	14.2206	14.2584	14.2317	14.3284	14.1332	14.2491
Q96RP9	Elongation factor G, mitochondrial	GFM1		0.793389	1	0.197676	1.4943	14.639	14.333	14.394	14.9831	14.6077	14.5516	14.6401	14.6006	14.3523	14.7632	14.3563	14.7292	14.0747	14.7765
P52594	Arf-GAP domain and FG repeat-containing protein 1	AGFG1		0.792585	1	0.372012	1.49315	11.6583	11.4858	11.6143	12.954	11.4174	11.4667	11.6547	11.3204	11.6933	11.7681	11.801	11.539	10.9793	11.3168
P51693	Amyloid-like protein 1	APLP1		0.792545	1	0.389021	1.49309	13.5084	12.9472	13.6303	14.8763	12.9694	13.691	13.4092	13.3899	13.4021	13.4976	13.2533	13.5495	13.7221	13.2125
Q7L099	Protein RUFY3	RUFY3		0.791047	1	-0.209892	-1.49093	14.6782	14.3834	14.1026	13.8489	13.8348	14.4601	14.3441	14.5487	14.364	14.3553	14.1422	14.2587	14.5706	14.3033
Q13574	Diacylglycerol kinase zeta	DGKZ		0.790283	1	0.19066	1.48983	13.2845	13.4284	14.0175	13.7486	13.4887	13.4183	13.396	13.4409	13.4818	13.4075	13.1742	13.4477	13.8596	13.3732
P11166	Solute carrier family 2, facilitated glucose transporter member 1	SLC2A1		0.788358	1	0.350575	1.48706	15.4094	15.0461	15.8087	15.4688	16.2392	15.6403	15.9002	15.7722	15.6863	15.7694	15.1144	15.7906	14.9631	16.397
Q5FWE3	Proline-rich transmembrane protein 3	PRRT3		0.788003	1	0.307542	1.48655	14.3019	14.5064	14.3804	15.6709	14.4983	14.9487	14.6938	14.4432	14.5573	14.8704	14.4563	15.041	14.4664	14.9211
Q14112	Nidogen-2	NID2		0.786638	1	0.337854	1.48458	13.2874	13.4666	14.6975	13.9727	13.904	13.3455	13.45	13.2607	13.7619	13.3577	13.4718	13.374	13.5674	13.15
Q6YN16	Hydroxysteroid dehydrogenase-like protein 2	HSDL2		0.786145	1	-0.332711	-1.48387	14.2472	14.2321	14.6913	13.4526	15.0003	14.0951	14.1278	14.602	14.249	14.2443	14.6818	14.0199	14.7729	14.0553
P13987	CD59 glycoprotein	CD59		0.784333	1	-0.467387	-1.48126	15.5185	16.1359	15.993	13.9569	15.2869	15.0592	15.0199	15.7551	15.5219	14.7932	15.5976	15.1018	15.5353	14.8828
P24588	A-kinase anchor protein 5	AKAP5		0.781903	1	0.281213	1.47776	14.0032	14.0779	14.4096	14.9891	14.3551	14.4388	14.1943	13.604	14.2111	14.5889	14.1321	14.539	13.8934	14.2693
P30084	Enoyl-CoA hydratase, mitochondrial	ECHS1		0.780728	1	-0.267839	-1.47606	15.2279	14.7957	14.902	14.1488	14.8161	15.1372	15.139	15.3318	15.3435	15.027	14.9442	15.3706	14.7476	15.0354
P99999	Cytochrome c	CYCS		0.780414	1	-0.390052	-1.47561	14.9847	14.6698	14.0021	13.6689	14.7036	14.9775	14.9886	14.8854	14.8844	15.1938	14.6776	15.2778	14.2883	15.1973
O14964	Hepatocyte growth factor-regulated tyrosine kinase substrate	HGS		0.779189	1	0.0957525	1.47384	14.3067	14.3248	14.6401	14.4903	14.3299	14.4658	14.4169	14.2592	14.2886	14.505	14.3259	14.5761	14.425	14.3585
P02746	Complement C1q subcomponent subunit B	C1QB		0.778699	1	0.467724	1.47313	13.7685	13.4416	15.1036	14.254	13.6694	13.6915	13.9781	15.3012	14.3356	13.4847	13.6692	14.1011	13.8282	14.2517
Q68D91	Metallo-beta-lactamase domain-containing protein 2	MBLAC2		0.777732	1	0.250567	1.47173	13.6671	13.4644	13.4877	14.6325	13.4108	13.6859	13.8234	13.798	13.8433	13.7593	13.5968	13.5988	13.508	13.5917
Q9ULP0	Protein NDRG4	NDRG4		0.777623	1	-0.342239	-1.47157	15.3583	15.0013	13.7852	14.6864	14.9114	14.9709	15.0132	15.3248	15.2626	14.9744	15.1033	15.0489	14.5567	15.3513
P33316	Deoxyuridine 5'-triphosphate nucleotidohydrolase, mitochondrial	DUT		0.77501	1	0.223688	1.46779	14.1685	14.5251	15.2146	14.6285	14.749	14.2468	14.4288	14.2711	14.4481	14.2582	14.5561	14.3911	14.5633	14.2938
O75165	DnaJ homolog subfamily C member 13	DNAJC13		0.773904	1	0.386484	1.46619	14.1014	14.6135	15.8056	15.0428	14.682	14.4673	14.2305	14.1857	14.2228	14.3868	14.2292	14.4187	14.4909	13.9863
Q1KMD3	Heterogeneous nuclear ribonucleoprotein U-like protein 2	HNRNPUL2		0.773285	1	0.267892	1.4653	13.9557	14.1216	15.0503	14.5047	14.4456	14.2942	14.0786	13.8857	13.7123	14.3719	14.2362	14.3783	14.2945	14.1164
Q7Z3D6	D-glutamate cyclase, mitochondrial	DGLUCY		0.77303	1	-0.610823	-1.46493	13.5512	13.1905	11.4835	13.4271	13.8667	13.3838	14.279	13.6397	13.6197	14.4717	13.6186	14.3698	14.2461	13.5503
Q13813	Spectrin alpha chain, non-erythrocytic 1	SPTAN1		0.772708	1	-0.101395	-1.46446	14.3852	14.7056	14.3989	14.4484	14.5169	14.6286	14.6208	14.6039	14.6786	14.6704	14.6321	14.6294	14.8248	14.6366
P0DJ93	Small integral membrane protein 13	SMIM13		0.772607	1	0.590338	1.46432	11.322	11.2262	11.7614	13.9807	11.8666	11.8919	11.5866	11.2943	11.1679	11.9321	11.4928	12.0076	11.3822	11.2661
P63000	Ras-related C3 botulinum toxin substrate 1	RAC1		0.771978	1	-0.189325	-1.46341	15.4715	15.557	15.5808	14.9905	15.4472	15.7199	15.554	15.5823	15.531	15.643	15.4408	15.5483	16.0924	15.5307
P51608	Methyl-CpG-binding protein 2	MECP2		0.77188	1	0.318865	1.46326	12.436	12.7445	13.7189	12.6209	12.6554	12.4763	12.5449	12.1114	12.7131	12.8029	12.4882	12.651	13.2316	12.9148
C9J069	Apical junction component 1 homolog	AJM1		0.770742	1	0.339111	1.46161	13.4269	13.6072	13.8544	14.9328	13.5826	13.6405	13.5519	13.2871	13.4723	13.9787	13.716	14.0583	13.4737	13.5146
Q13449	Limbic system-associated membrane protein	LSAMP		0.770502	1	-0.277483	-1.46127	14.158	14.3966	13.5652	13.891	13.9815	14.4503	14.5126	14.6536	14.665	14.415	14.2025	14.5533	14.6787	14.5831
P35914	Hydroxymethylglutaryl-CoA lyase, mitochondrial	HMGCL		0.769931	1	0.257706	1.46044	13.9041	14.0494	14.5941	14.3094	14.3317	13.8149	14.0739	13.8695	13.904	13.5894	14.0152	13.9096	13.4519	13.5893
P13861	cAMP-dependent protein kinase type II-alpha regulatory subunit	PRKAR2A		0.768409	1	0.182571	1.45823	13.2061	13.5167	13.405	13.9352	13.3631	13.348	13.3418	13.1346	13.2622	13.5864	13.4156	13.4043	12.9899	13.3389
P63215	Guanine nucleotide-binding protein G(I)/G(S)/G(O) subunit gamma-3	GNG3		0.767278	1	0.327101	1.45659	12.9793	13.114	13.2135	14.1809	12.9693	13.4824	13.352	12.6979	12.7218	13.729	13.2922	13.6023	13.2349	13.2912
P18621	60S ribosomal protein L17	RPL17		0.766898	1	-0.44209	-1.45604	14.9109	14.8332	15.2339	12.9349	14.9365	14.5049	14.3567	14.7781	14.3255	14.6748	14.5824	14.6582	14.9113	14.5524
Q9UBF6	RING-box protein 2	RNF7		0.766527	1	0.0923771	1.4555	14.8941	14.9876	15.1714	15.0729	15.1251	14.9841	15.1127	15.0676	14.8808	15.0951	14.8812	15.099	15.2471	15.1172
Q9NP97	Dynein light chain roadblock-type 1	DYNLRB1		0.766013	1	-0.264799	-1.45476	14.2587	14.4555	14.1098	13.2885	13.8655	14.2553	14.0979	14.099	13.8936	14.2692	13.8149	14.0907	14.6441	14.1033
Q96RQ3	Methylcrotonoyl-CoA carboxylase subunit alpha, mitochondrial	MCCC1		0.765461	1	-0.24793	-1.45396	13.9781	13.8121	14.0972	12.9824	14.3299	13.7373	13.9665	13.9708	14.0214	14.0117	13.9782	13.8997	13.7888	13.7734
Q4G0N4	NAD kinase 2, mitochondrial	NADK2		0.765252	1	-0.1523	-1.45365	14.6727	14.9983	14.7451	14.861	14.9405	14.6902	14.6155	14.6776	14.5215	14.887	14.978	14.7474	15.0283	14.4259
Q9H444	Charged multivesicular body protein 4b	CHMP4B		0.761026	1	-0.267756	-1.44751	14.959	14.8689	15.2599	13.8803	14.8088	14.9581	14.4385	14.6416	14.8103	14.7328	14.4762	14.6519	14.7792	14.4249
P53621	Coatomer subunit alpha	COPA		0.759686	1	0.204657	1.44556	14.2143	14.2905	14.9345	14.3034	14.6186	14.1312	14.1155	14.0651	14.0258	14.2243	14.0716	14.1722	14.0491	14.2102
P14735	Insulin-degrading enzyme	IDE		0.759463	1	0.188396	1.44524	13.1265	12.7919	13.1665	13.7764	13.1976	13.049	12.8908	12.9011	13.1126	13.1463	13.1852	13.1993	13.0033	13.205
O00159	Unconventional myosin-Ic	MYO1C		0.75935	1	0.335005	1.44507	14.6295	15.3715	16.2304	14.729	15.1227	14.849	15.242	15.0489	14.8751	14.8125	14.6856	14.8174	15.0739	14.853
P24043	Laminin subunit alpha-2	LAMA2		0.75821	1	0.257716	1.44342	13.7887	13.8348	14.7311	14.2003	13.9887	13.579	13.6794	13.5939	13.7187	13.6694	13.7945	13.7789	14.0305	13.5309
O75663	TIP41-like protein	TIPRL		0.758111	1	-0.118981	-1.44327	14.8929	14.8348	14.485	14.5177	14.6796	14.8943	14.8985	14.7748	14.8564	14.9826	14.7233	14.7144	14.7909	14.8805
P02787	Serotransferrin	TF		0.757458	1	0.596153	1.44232	14.4297	13.9517	16.0699	14.4438	14.6258	15.3111	14.6833	14.9733	15.0347	14.0945	13.1322	14.2707	15.3453	15.2551
Q8N668	COMM domain-containing protein 1	COMMD1		0.754976	1	0.286223	1.43871	13.8042	14.0678	14.9147	13.9015	14.218	13.618	13.7866	13.7634	13.4761	13.713	13.8056	13.6362	13.9253	13.7531
Q9Y5S9	RNA-binding protein 8A	RBM8A		0.751271	1	0.390002	1.4333	10.8529	11.1309	12.4519	11.4864	11.7118	10.826	10.7592	10.4939	11.1488	11.2841	11.2078	11.3525	11.438	11.4412
P10253	Lysosomal alpha-glucosidase	GAA		0.750005	1	0.473004	1.43145	13.8919	13.3107	15.287	14.3459	14.3593	13.3612	13.2952	13.2528	13.3784	13.3874	13.628	13.6065	13.7328	13.3275
Q15700	Disks large homolog 2	DLG2		0.749798	1	0.283887	1.43115	14.6776	14.5431	14.5767	14.7922	14.2078	14.8872	15.3405	15.1006	14.9418	14.9866	14.7231	14.9885	14.2365	15.3432
P35749	Myosin-11	MYH11		0.749727	1	0.390422	1.43105	14.0017	13.8561	14.8713	14.3745	14.7564	13.8598	15.4328	14.3072	15.0429	14.4054	14.0759	14.2298	14.1307	13.9495
P22059	Oxysterol-binding protein 1	OSBP		0.748305	1	0.263619	1.42897	13.4001	13.614	14.4997	13.877	13.5677	13.3052	13.3871	13.5327	13.3341	13.3915	13.4867	13.4739	13.8524	13.2739
Q14624	Inter-alpha-trypsin inhibitor heavy chain H4	ITIH4		0.747863	1	1.01072	1.42833	11.8217	12.0547	12.099	12.0796	8.64383	11.5714	11.5474	11.5814	8.28001	11.9897	11.1579	11.6978	11.0085	12.2398
O60282	Kinesin heavy chain isoform 5C	KIF5C		0.747477	1	0.290328	1.42776	14.5718	14.5649	14.6596	15.7479	14.5568	14.9622	14.7225	14.4145	14.4644	14.8657	14.2766	14.7571	14.9958	14.6033
P55268	Laminin subunit beta-2	LAMB2		0.74645	1	0.318153	1.42626	13.5358	13.4851	14.8726	13.7373	14.3418	13.4867	13.9555	13.6481	13.9944	13.5275	13.6985	13.5873	13.7879	13.5446
Q96Q42	Alsin	ALS2		0.744831	1	0.201304	1.42389	14.7718	14.8836	15.3823	15.5133	15.0477	14.9284	14.6718	14.8849	14.797	14.8818	14.9285	14.7899	15.3056	14.9255
P08913	Alpha-2A adrenergic receptor	ADRA2A		0.744748	1	0.526552	1.42377	12.1031	12.518	12.5826	14.0826	11.9079	13.3118	12.614	12.5679	12.0033	13.5146	12.3976	13.2896	12.0701	13.1006
Q9NP72	Ras-related protein Rab-18	RAB18		0.744072	1	0.101473	1.42278	13.787	13.7092	13.752	13.6256	13.6057	13.6204	13.8758	13.7069	13.5698	13.7472	13.7945	13.6401	13.9151	13.9909
P14174	Macrophage migration inhibitory factor	MIF		0.742212	1	-0.27799	-1.42006	13.8225	14.3916	13.8136	12.9423	13.6423	13.7136	13.9838	13.7717	13.8035	13.8459	13.7039	13.5631	14.3217	13.5802
Q15435	Protein phosphatase 1 regulatory subunit 7	PPP1R7		0.740446	1	-0.0917796	-1.41747	13.4789	13.581	13.327	13.2453	13.539	13.5609	13.553	13.4798	13.5556	13.5848	13.3591	13.43	13.6258	13.5855
P25786	Proteasome subunit alpha type-1	PSMA1		0.737674	1	0.126437	1.41341	14.39	14.7465	15.0104	14.638	14.7554	14.5407	14.5937	14.6111	14.4247	14.606	14.4934	14.4969	14.6419	14.5463
Q9Y243	RAC-gamma serine/threonine-protein kinase	AKT3		0.737383	1	0.288404	1.41298	13.6945	13.663	14.3323	15.0009	13.8901	14.0612	13.9647	13.9965	13.9072	14.2133	13.9579	14.0484	14.5961	13.8668
P54577	Tyrosine--tRNA ligase, cytoplasmic	YARS1		0.737308	1	-0.162309	-1.41287	14.8559	14.5284	14.589	14.0955	14.6151	14.3785	14.3617	14.3768	14.3211	14.3576	14.3559	14.4161	14.7789	14.2982
P46109	Crk-like protein	CRKL		0.736273	1	0.135896	1.41136	13.401	13.3734	13.603	13.7235	13.5774	13.126	13.3056	13.3775	13.3241	13.1248	13.4377	13.3323	13.5365	13.3557
P17568	NADH dehydrogenase [ubiquinone] 1 beta subcomplex subunit 7	NDUFB7		0.735231	1	-0.153772	-1.40983	12.3291	12.4607	12.4901	12.1181	12.6782	12.665	12.5251	12.5647	12.5436	12.8643	12.7135	12.7783	12.4719	12.6793
Q9P265	Disco-interacting protein 2 homolog B	DIP2B		0.733911	1	0.219346	1.40789	14.1521	14.5182	14.8591	14.8768	14.2556	14.1858	14.0976	14.1581	14.1353	14.2179	14.1418	14.2712	14.5948	14.0963
Q9UJW0	Dynactin subunit 4	DCTN4		0.732994	1	0.227749	1.40654	12.5378	12.6649	13.7273	12.719	12.9012	12.8647	12.6826	12.7969	12.8722	12.7949	12.6321	12.7441	13.0193	12.9134
Q9Y3Q8	TSC22 domain family protein 4	TSC22D4		0.73067	1	0.267431	1.40312	13.0904	13.2158	13.9697	13.8304	13.4197	12.9127	13.1299	13.0543	13.2048	13.2734	13.1526	13.051	13.7845	13.0034
O00571	ATP-dependent RNA helicase DDX3X	DDX3X		0.730643	1	0.232567	1.40308	14.3599	14.5889	14.8751	15.2396	14.6526	14.4435	14.3219	14.1165	14.1782	14.445	14.6035	14.4969	14.524	14.2573
P54920	Alpha-soluble NSF attachment protein	NAPA		0.730455	1	-0.232804	-1.40281	14.9591	14.5555	14.3695	13.9713	14.3595	14.6889	14.795	15.0127	14.7217	14.7182	14.4727	14.834	14.9723	14.8508
Q9UN36	Protein NDRG2	NDRG2		0.726319	1	0.303663	1.39672	14.4763	14.4144	14.8983	15.4619	15.4704	14.5739	14.4927	14.1275	14.6852	14.6104	14.9482	14.7064	14.7554	15.069
Q8N126	Cell adhesion molecule 3	CADM3		0.725972	1	-0.277452	-1.39621	14.9271	14.9018	13.8358	14.6224	14.3332	14.7717	15.1705	15.0948	15.0588	14.785	14.8956	15.0295	14.9096	14.7443
Q9Y6M9	NADH dehydrogenase [ubiquinone] 1 beta subcomplex subunit 9	NDUFB9		0.723675	1	-0.553099	-1.39282	15.0102	14.6742	13.6962	12.8312	14.2601	14.8586	15.1194	15.0307	14.7449	15.1493	14.7889	15.3008	14.2739	15.3774
P14317	Hematopoietic lineage cell-specific protein	HCLS1		0.723304	1	0.426099	1.39228	12.9225	13.1237	13.9455	14.3947	13.8616	12.9829	12.8768	12.3907	13.1831	12.8991	12.83	13.2594	13.473	12.8578
Q8TD08	Mitogen-activated protein kinase 15	MAPK15		0.722947	1	-0.326537	-1.39175	16.0125	16.2809	15.6787	15.1098	15.9703	15.5076	16.1224	16.012	16.3431	15.4851	15.9212	15.1644	16.1445	15.3196
Q9NZB2	Constitutive coactivator of PPAR-gamma-like protein 1	FAM120A		0.722941	1	0.179141	1.39174	14.5054	14.5923	14.8664	15.225	14.8853	14.8324	14.4581	14.3478	14.617	14.7547	14.4803	14.6553	14.5586	14.6587
P04440	HLA class II histocompatibility antigen, DP beta 1 chain	HLA-DPB1		0.722494	1	1.02577	1.39108	13.5633	14.6082	17.5477	14.5032	16.1332	13.3815	14.0706	14.1025	13.0836	12.7634	13.4903	13.3046	13.9675	13.3409
Q03001	Dystonin	DST		0.721576	1	0.170977	1.38973	13.6902	13.6714	14.1581	14.0764	13.817	13.4803	13.7029	13.7924	13.6461	13.5096	13.6073	13.6083	13.9892	13.4712
Q13347	Eukaryotic translation initiation factor 3 subunit I	EIF3I		0.72028	1	0.275584	1.38781	11.9723	11.9532	12.3529	12.3142	11.9153	11.4893	11.3863	11.8184	11.6697	11.1876	11.8568	11.4128	11.4101	11.7231
Q9NY47	Voltage-dependent calcium channel subunit alpha-2/delta-2	CACNA2D2		0.718914	1	-0.232189	-1.3858	13.8909	14.1369	13.7963	13.5625	13.9371	14.3474	14.1471	14.2613	14.5346	14.4982	14.0209	14.4802	14.0276	14.4193
O94772	Lymphocyte antigen 6H	LY6H		0.718685	1	-0.468955	-1.38546	14.7102	14.616	13.449	13.8122	14.367	14.951	15.1912	15.6204	15.2952	14.9593	14.8825	14.895	14.1302	15.0426
Q9Y6N5	Sulfide:quinone oxidoreductase, mitochondrial	SQOR		0.718643	1	0.385233	1.3854	13.6183	13.9669	15.2518	13.8683	14.2134	13.3002	13.8546	13.8311	13.4373	13.3953	13.7808	13.696	13.8038	13.3835
Q9BUR5	MICOS complex subunit MIC26	APOO		0.718128	1	-0.178619	-1.38464	14.4386	14.3314	14.0539	13.9085	14.2488	14.4885	14.491	14.674	14.6311	14.5123	14.2536	14.5777	14.3798	14.6465
P13804	Electron transfer flavoprotein subunit alpha, mitochondrial	ETFA		0.717091	1	0.0891481	1.3831	15.2079	14.8621	15.0796	15.1158	14.952	14.8836	15.1357	15.0941	14.9215	14.8948	15.1075	15.0677	15.1476	15.0809
Q96S90	LysM and putative peptidoglycan-binding domain-containing protein 1	LYSMD1		0.716889	1	0.353262	1.3828	14.3668	14.2015	13.845	14.8075	14.1991	14.6204	14.7733	14.2952	14.4832	14.7201	14.0317	14.691	13.4898	15.2269
P49721	Proteasome subunit beta type-2	PSMB2		0.716716	1	0.0972362	1.38255	14.5933	14.5543	14.8921	14.4473	14.5202	14.5431	14.6302	14.5238	14.4075	14.5462	14.5001	14.5039	14.3853	14.4503
Q92930	Ras-related protein Rab-8B	RAB8B		0.716179	1	0.238533	1.38175	11.0256	11.4547	11.7465	12.2793	11.6999	11.5554	11.4887	11.4151	11.4371	11.5245	11.5484	11.1987	11.8687	11.3309
O75494	Serine/arginine-rich splicing factor 10	SRSF10		0.715181	1	0.396485	1.38028	12.1068	12.2645	13.241	13.5575	12.9517	12.2925	11.8495	11.9576	12.2149	12.153	12.0439	12.4954	12.5035	12.1314
Q9BQG1	Synaptotagmin-3	SYT3		0.713336	1	0.627294	1.37755	9.49483	8.25926	9.23377	11.6645	9.98678	9.44435	9.29393	9.78601	9.0397	8.89524	8.4827	9.54113	9.45466	9.2708
P84074	Neuron-specific calcium-binding protein hippocalcin	HPCA		0.71226	1	-0.522192	-1.37595	14.2957	14.2071	12.4248	13.9815	14.2556	15.0313	14.4786	14.1509	14.1347	15.0664	13.9969	14.9047	14.6001	14.8837
O60861	Growth arrest-specific protein 7	GAS7		0.711052	1	0.298723	1.37416	12.7044	13.1233	13.191	14.0816	12.913	13.2318	12.8797	12.7784	12.4166	13.2215	13.2459	13.2935	13.1371	13.0687
O75711	Scrapie-responsive protein 1	SCRG1		0.710969	1	-0.185783	-1.37404	13.7785	13.9406	13.4829	13.2696	13.5354	13.5393	13.3737	13.5184	13.9487	13.8579	13.4534	13.1737	13.5694	13.6567
P02747	Complement C1q subcomponent subunit C	C1QC		0.710898	1	0.29216	1.37394	13.7729	13.6898	14.8101	14.1629	13.9183	13.8641	14.055	14.9233	14.2535	13.7764	13.8189	14.1938	13.9936	14.2224
Q13510	Acid ceramidase	ASAH1		0.710114	1	0.663895	1.37277	14.0764	13.9826	16.6765	13.7196	14.2019	13.4342	13.7908	13.7841	13.6627	13.1891	13.6264	13.3811	14.2949	13.522
O75525	KH domain-containing, RNA-binding, signal transduction-associated protein 3	KHDRBS3		0.70946	1	0.319551	1.3718	14.9346	14.9665	15.9915	15.4866	14.7676	14.901	14.7334	14.7896	14.7053	14.6228	14.8615	14.828	15.5939	14.6551
Q9NR31	GTP-binding protein SAR1a	SAR1A		0.709332	1	-0.24761	-1.37162	12.9065	12.405	12.8661	11.7172	12.8669	12.6286	12.3926	12.7622	12.6763	12.5507	12.5784	12.8249	12.849	12.8531
P61758	Prefoldin subunit 3	VBP1		0.70891	1	-0.195647	-1.37099	14.8271	14.5729	14.7413	13.7907	14.6961	14.652	14.6829	14.7595	14.6976	14.7171	14.6474	14.6027	14.6543	14.7332
P51571	Translocon-associated protein subunit delta	SSR4		0.707475	1	0.28978	1.36886	12.4933	12.5993	13.4374	12.4962	12.8842	12.2766	12.3475	12.749	11.9934	12.6059	12.0829	12.3295	12.1355	12.538
Q96DZ5	CAP-Gly domain-containing linker protein 3	CLIP3		0.707253	1	0.186473	1.36853	13.7685	13.5229	14.1196	14.2164	13.5296	13.7071	13.5607	13.6062	13.4678	13.7225	13.4932	13.8197	13.8537	13.4457
Q9HAR2	Adhesion G protein-coupled receptor L3	ADGRL3		0.706173	1	0.210681	1.36693	13.7964	14.3633	14.4563	14.8142	14.4031	14.1581	13.9853	13.9954	14.09	14.0143	14.0522	14.0635	14.499	14.161
O75533	Splicing factor 3B subunit 1	SF3B1		0.705226	1	0.244655	1.36552	14.2969	14.5594	15.2578	14.9414	14.6704	14.375	14.3834	14.2815	14.3587	14.3789	14.4047	14.3541	15.0039	14.2693
P01889	HLA class I histocompatibility antigen, B alpha chain	HLA-B		0.705164	1	0.289872	1.36543	13.6415	13.5056	14.7052	13.7165	13.3995	13.5464	13.5762	13.6007	13.2752	13.5606	13.2198	13.4735	13.8485	13.1901
Q14114	Low-density lipoprotein receptor-related protein 8	LRP8		0.703521	1	0.408473	1.36299	14.5059	14.7336	16.0576	14.6642	14.9637	14.3535	14.7578	14.4244	14.8262	14.0724	14.3523	14.0534	14.2934	13.9858
O75912	Diacylglycerol kinase iota	DGKI		0.702409	1	-0.336143	-1.36134	14.5492	14.2769	13.3305	13.8732	14.1159	14.7938	14.7281	14.6621	14.4356	14.786	14.4014	14.8469	14.0841	14.7044
P12814	Alpha-actinin-1	ACTN1		0.70132	1	0.296026	1.35972	14.4598	14.9506	14.8024	14.8677	14.6755	14.6359	14.9928	14.5559	14.8965	14.9971	14.1456	15.1742	13.7845	15.0315
P20042	Eukaryotic translation initiation factor 2 subunit 2	EIF2S2		0.701229	1	0.141475	1.35958	13.9927	13.8839	14.2015	13.7696	13.9741	13.7719	13.8819	14.1494	13.6477	13.8011	13.6037	13.7705	13.9277	14.1218
Q14194	Dihydropyrimidinase-related protein 1	CRMP1		0.700586	1	-0.325962	-1.35862	14.8866	15.1908	13.9741	14.9337	14.7574	15.6674	15.3021	15.1173	15.123	15.7119	14.9474	15.1745	15.2709	15.2251
Q9H061	Transmembrane protein 126A	TMEM126A		0.699787	1	-0.224974	-1.35743	15.4966	15.0477	14.7366	15.0111	15.2178	14.956	15.2063	15.4968	15.581	15.3846	15.4438	15.5897	14.7722	15.3406
P50213	Isocitrate dehydrogenase [NAD] subunit alpha, mitochondrial	IDH3A		0.699321	1	-0.323766	-1.35674	15.3115	14.7328	13.8813	14.5106	14.7943	14.9249	15.0441	15.3123	15.2244	14.9989	14.8186	15.107	14.1794	15.0306
O00244	Copper transport protein ATOX1	ATOX1		0.695311	1	-0.52097	-1.35076	12.2058	12.5487	12.0512	9.97177	12.1486	11.6122	11.7715	11.4188	12.1353	12.1019	11.4649	11.171	12.6483	11.9039
O76024	Wolframin	WFS1		0.694196	1	0.325094	1.3491	13.3062	13.612	14.1987	13.7199	13.4152	12.8227	13.2396	12.9279	13.3684	12.7573	13.7846	12.8977	13.1615	12.9635
Q9H3Z4	DnaJ homolog subfamily C member 5	DNAJC5		0.693476	1	0.146635	1.34803	14.2533	13.9513	14.3227	14.4902	14.1802	14.2549	14.4602	14.6302	14.4536	14.2812	14.3526	14.5021	14.0304	14.4693
P15531	Nucleoside diphosphate kinase A	NME1		0.692107	1	-0.208103	-1.34598	15.5007	15.4836	15.3706	14.6332	15.6427	15.5335	15.5383	15.5516	15.4149	15.6485	15.3234	15.6581	15.1509	15.5888
Q14254	Flotillin-2	FLOT2		0.691701	1	-0.285886	-1.34538	14.3112	14.445	14.1578	13.6683	14.5871	14.5493	14.6441	14.8899	14.9066	14.9992	14.2397	14.7678	14.7111	14.949
Q9P0S9	Transmembrane protein 14C	TMEM14C		0.690875	1	0.342282	1.34414	12.8157	14.0586	14.5693	14.2308	13.7884	13.7587	13.5269	13.7511	13.2104	13.4851	13.958	13.5234	13.4325	13.3549
Q9P0S3	ORM1-like protein 1	ORMDL1		0.687144	1	0.310488	1.33857	9.65826	9.4423	10.52	10.626	10.0038	9.4358	9.88454	9.6715	10.2235	9.45853	10.0504	10.1221	9.80871	9.36135
Q9BRA2	Thioredoxin domain-containing protein 17	TXNDC17		0.68682	1	-0.325336	-1.33808	14.8993	15.3831	15.2802	13.7796	15.3582	14.8624	14.7406	14.6383	14.8338	14.806	14.9505	14.572	15.4103	14.7838
O60884	DnaJ homolog subfamily A member 2	DNAJA2		0.685093	1	0.337985	1.33549	13.543	13.3035	13.4772	14.938	13.4829	13.604	13.4596	13.2713	13.4678	13.6336	13.6475	13.7262	12.9684	13.3364
P31689	DnaJ homolog subfamily A member 1	DNAJA1		0.68502	1	0.169456	1.33539	13.1121	12.4713	12.7212	13.2702	12.519	12.8468	12.9229	12.8429	12.6715	12.8572	12.6683	12.8186	13.0664	12.9132
Q9UPY8	Microtubule-associated protein RP/EB family member 3	MAPRE3		0.684905	1	-0.342131	-1.33521	15.834	15.1216	14.2031	15.0055	14.8221	15.5946	15.6339	15.5666	15.7914	15.6352	15.1834	15.5642	15.3445	15.572
Q99460	26S proteasome non-ATPase regulatory subunit 1	PSMD1		0.684244	1	0.0956477	1.33422	13.4827	13.625	13.8413	13.8781	13.71	13.7831	13.7122	13.5937	13.5562	13.8991	13.7394	13.719	13.5891	13.6299
Q12905	Interleukin enhancer-binding factor 2	ILF2		0.680443	1	0.300188	1.32852	14.463	14.4174	15.2156	15.4328	15.0047	14.4855	14.2346	14.1779	14.1759	14.4743	14.5809	14.6035	14.3382	14.2063
P78362	SRSF protein kinase 2	SRPK2		0.678936	1	0.383054	1.32626	14.5219	14.3985	14.4395	16.3556	14.6778	14.8895	14.5304	14.5397	14.5896	14.9154	14.7097	15.0185	14.3239	14.8404
O15085	Rho guanine nucleotide exchange factor 11	ARHGEF11		0.677743	1	0.203116	1.32447	13.2923	13.0507	13.2333	14.2007	13.3767	13.3258	13.2615	13.2984	13.0995	13.3566	13.4152	13.4115	13.2721	13.2765
Q27J81	Inverted formin-2	INF2		0.676481	1	0.332574	1.32258	13.8509	13.3811	14.9152	14.2255	13.4912	13.9198	13.5001	13.5773	13.6476	13.7164	13.3479	13.8257	14.3758	13.5429
O76021	Ribosomal L1 domain-containing protein 1	RSL1D1		0.676429	1	0.207532	1.3225	12.8797	13.1287	13.8914	13.0915	13.3445	13.089	12.9915	13.1715	12.7841	13.0983	12.8853	13.251	13.3666	13.2552
P50336	Protoporphyrinogen oxidase	PPOX		0.676031	1	0.225289	1.3219	14.0815	13.9516	14.1826	15.0935	14.2391	14.0069	14.0186	14.159	13.9281	14.0954	14.1778	14.1211	13.9469	13.8895
Q9UPN3	Microtubule-actin cross-linking factor 1, isoforms 1/2/3/5	MACF1		0.6757	1	0.133451	1.3214	14.4931	14.5096	14.8276	15.0027	14.7036	14.5401	14.3786	14.4451	14.4107	14.5769	14.465	14.489	14.6476	14.4372
Q96E39	RNA binding motif protein, X-linked-like-1	RBMXL1		0.675499	1	0.439438	1.3211	12.3405	12.1675	12.4409	13.7148	12.5419	12.3858	11.8559	10.9416	11.9222	12.3077	12.3038	12.423	12.0653	12.3058
Q14183	Double C2-like domain-containing protein alpha	DOC2A		0.674689	1	-0.397006	-1.31988	16.319	14.7543	14.278	14.3221	14.4727	14.9195	15.1397	15.4657	15.3979	15.1723	15.0523	14.9619	15.0082	15.2816
Q9NUU7	ATP-dependent RNA helicase DDX19A	DDX19A		0.673993	1	0.222941	1.31883	13.2281	13.4398	13.8288	14.0648	13.4437	13.1067	13.5225	13.334	13.1354	13.5174	13.4662	13.3574	13.7445	12.9849
Q9Y3D6	Mitochondrial fission 1 protein	FIS1		0.673014	1	-0.213636	-1.31736	13.2997	12.7384	13.5751	12.783	13.6052	13.164	12.9961	13.2046	13.4447	13.2874	13.4145	13.4853	13.5511	13.0692
P11234	Ras-related protein Ral-B	RALB		0.672627	1	0.316518	1.31678	12.0408	12.1821	12.8859	13.4361	12.2163	12.3609	12.2203	12.0346	12.1394	12.6819	12.4093	12.4126	12.139	11.7704
Q9HAU0	Pleckstrin homology domain-containing family A member 5	PLEKHA5		0.669712	1	0.273088	1.31239	13.0473	13.1898	13.4979	13.8122	13.3097	13.2685	13.2597	12.4713	12.8455	13.6167	13.3826	13.5869	12.7745	13.1197
Q9P0J1	[Pyruvate dehydrogenase [acetyl-transferring]]-phosphatase 1, mitochondrial	PDP1		0.669392	1	0.284414	1.3119	11.4032	11.664	12.0258	12.9415	12.2175	12.2662	12.112	11.7033	11.7538	12.1184	11.9553	12.4431	12.0426	11.8854
Q08211	ATP-dependent RNA helicase A	DHX9		0.668424	1	0.187515	1.31044	14.4586	14.4825	15.2694	14.7774	14.9205	14.5097	14.3434	14.4309	14.3319	14.6034	14.6429	14.5886	14.726	14.6378
Q9BXF6	Rab11 family-interacting protein 5	RAB11FIP5		0.667862	1	0.294878	1.3096	13.0601	12.1428	12.4247	13.5535	12.5173	12.5486	12.3805	12.051	12.607	12.7047	12.5535	12.5249	12.1074	12.7477
Q8N111	Cell cycle exit and neuronal differentiation protein 1	CEND1		0.667128	1	-0.502683	-1.30849	12.7852	11.768	10.8332	12.3839	11.8943	12.323	11.8006	12.9051	12.6435	12.5871	12.7894	13.1128	11.2196	12.5828
P12036	Neurofilament heavy polypeptide	NEFH		0.665398	1	-0.691444	-1.30588	16.4836	14.3443	13.1129	15.1353	13.7669	14.5793	13.9241	14.4589	14.8765	13.9314	14.2504	14.563	16.2731	14.0728
P29323	Ephrin type-B receptor 2	EPHB2		0.665368	1	0.427448	1.30583	12.1041	11.9548	12.7605	13.8157	12.2901	12.7764	12.0306	11.6436	11.9589	12.7019	12.4378	12.6068	11.7246	11.9825
Q8IWQ3	Serine/threonine-protein kinase BRSK2	BRSK2		0.66487	1	0.190571	1.30508	12.9237	12.6254	12.7451	13.5536	12.6288	13.0855	12.97	12.8079	12.8668	13.1376	12.6881	13.1653	13.0326	13.0782
O75431	Metaxin-2	MTX2		0.664371	1	-0.141908	-1.30433	13.7772	13.7655	13.4117	13.3254	13.6791	13.7655	13.9405	13.887	13.726	14.0281	13.6677	13.8149	13.7142	13.8847
Q16181	Septin-7	SEPTIN7		0.662979	1	-0.106211	-1.30222	14.7732	15.0998	14.9054	14.7202	14.9581	15.0285	14.9009	14.8243	14.7066	15.0225	14.9186	15.1179	15.1393	14.8842
P50570	Dynamin-2	DNM2		0.662937	1	0.295046	1.30216	14.1878	14.1936	15.3541	14.8352	14.5012	14.2509	14.2924	14.4809	14.1353	14.1511	14.121	14.2821	15.0504	14.0401
P78371	T-complex protein 1 subunit beta	CCT2		0.6627	1	-0.0532346	-1.3018	14.6655	14.474	14.5514	14.4902	14.6527	14.589	14.5716	14.6835	14.6289	14.6429	14.5458	14.6171	14.4677	14.5607
P46108	Adapter molecule crk	CRK		0.66189	1	0.153535	1.30058	12.7112	13.0649	13.1788	13.1731	13.1134	12.7954	12.9395	12.8319	12.8943	12.8779	12.7059	12.7801	13.4098	12.9967
P48556	26S proteasome non-ATPase regulatory subunit 8	PSMD8		0.661751	1	-0.125465	-1.30037	14.4872	14.4962	14.6171	14.0296	14.6824	14.655	14.4908	14.5466	14.3437	14.6719	14.4534	14.4917	14.6132	14.5371
O94811	Tubulin polymerization-promoting protein	TPPP		0.660649	1	0.368534	1.2987	13.576	13.2321	14.1855	14.3791	12.5718	14.096	14.1434	13.6279	13.735	14.1024	13.6393	14.191	14.2797	13.5865
P42025	Beta-centractin	ACTR1B		0.659591	1	0.144991	1.2971	13.0753	13.1774	13.2363	13.4622	12.9338	12.9852	13.294	13.2725	13.3112	13.1161	12.9132	13.4909	13.4844	13.2915
Q5S007	Leucine-rich repeat serine/threonine-protein kinase 2	LRRK2		0.659474	1	0.259446	1.29692	11.9491	12.2686	12.6439	12.7977	11.9341	11.7287	12.5989	12.2707	12.2969	12.1463	12.188	12.4834	12.7724	11.8126
A5YKK6	CCR4-NOT transcription complex subunit 1	CNOT1		0.658823	1	0.238697	1.29593	11.5983	11.176	12.1645	12.3125	12.3015	11.5863	11.6873	11.5145	11.9315	11.7561	11.6178	11.9216	12.0011	11.7523
Q8IVF2	Protein AHNAK2	AHNAK2		0.658103	1	-0.325251	-1.29484	13.1425	13.9655	13.2534	13.4461	13.0885	13.3321	12.3319	12.6418	12.9924	13.2811	13.0294	13.1974	13.8136	12.6615
P06241	Tyrosine-protein kinase Fyn	FYN		0.657823	1	-0.0926075	-1.29442	14.9196	15.21	15.1893	14.848	14.9286	15.0285	14.8061	15.0036	15.1666	15.0044	14.943	15.0316	15.0944	14.9183
O76094	Signal recognition particle subunit SRP72	SRP72		0.656572	1	-0.309862	-1.29252	10.1952	10.7981	9.97962	10.1436	11.0304	10.4825	9.86997	10.8848	9.93594	9.89337	10.1599	10.0876	10.923	10.5236
Q96SB3	Neurabin-2	PPP1R9B		0.656567	1	0.210162	1.29252	13.4076	13.4217	14.0098	14.4737	13.7679	13.7499	13.4587	13.5542	13.553	13.7785	13.7737	13.7279	13.6863	13.4667
Q9H9H5	MAP6 domain-containing protein 1	MAP6D1		0.655769	1	0.359927	1.29131	13.2513	12.6388	13.6564	14.3775	12.9902	12.74	12.9198	12.7583	13.4022	12.858	13.0456	13.1703	13.6076	12.671
P07900	Heat shock protein HSP 90-alpha	HSP90AA1		0.654078	1	-0.164903	-1.28874	15.165	14.8573	15.0245	14.203	15.0439	14.9346	14.9142	14.8624	14.8921	14.9274	14.8903	14.9131	15.0663	15.0197
Q96HY6	DDRGK domain-containing protein 1	DDRGK1		0.652844	1	0.378646	1.28687	14.115	14.258	15.8629	14.1943	14.5568	13.9453	14.1523	14.1029	13.9198	13.8892	14.233	13.9914	14.6504	13.9697
Q93008	Probable ubiquitin carboxyl-terminal hydrolase FAF-X	USP9X		0.651556	1	0.129291	1.28491	14.4109	14.3524	14.5037	15.0307	14.5076	14.5102	14.3739	14.3981	14.4364	14.478	14.3392	14.4352	14.4126	14.3211
Q16401	26S proteasome non-ATPase regulatory subunit 5	PSMD5		0.649457	1	0.306014	1.28172	14.7396	15.0353	15.7174	15.1728	15.1427	14.4482	14.5314	14.3749	14.5596	14.2144	14.935	14.3748	14.7818	14.4451
P68366	Tubulin alpha-4A chain	TUBA4A		0.647828	1	-0.507796	-1.27924	15.3478	14.6962	13.3429	14.5085	14.2947	15.505	15.4563	15.4008	15.4431	15.6132	14.9197	15.7007	15.666	15.696
P67936	Tropomyosin alpha-4 chain	TPM4		0.647653	1	-0.305104	-1.27898	14.983	15.2695	15.6558	13.9257	15.2303	15.0876	14.5476	15.2038	15.0817	14.656	14.8422	14.9021	15.3025	14.874
O95721	Synaptosomal-associated protein 29	SNAP29		0.644471	1	-0.119909	-1.27413	16.1134	15.7698	15.8133	15.3795	15.787	15.9388	15.8051	15.937	15.8106	15.7405	15.6736	15.8591	15.7654	15.8805
O14910	Protein lin-7 homolog A	LIN7A		0.643809	1	0.28089	1.27312	13.4458	13.5866	13.8959	14.7225	13.8347	14.0847	13.6631	13.3697	13.6065	14.1862	13.9688	14.138	13.2907	13.8467
P36969	Phospholipid hydroperoxide glutathione peroxidase	GPX4		0.643704	1	-0.23026	-1.27296	15.298	15.1904	15.0133	14.2037	15.127	15.1271	15.2634	15.0782	15.3554	15.2769	15.0795	15.5283	15.1488	15.4824
P16435	NADPH--cytochrome P450 reductase	POR		0.643104	1	0.111228	1.27205	13.6902	13.572	14.1347	13.8349	13.8085	13.8291	13.8816	13.6987	13.8988	13.8984	13.6096	13.8404	14.0133	13.7373
P00491	Purine nucleoside phosphorylase	PNP		0.642878	1	0.186409	1.2717	14.2806	14.4403	15.0179	14.5933	14.8013	14.3036	14.2499	14.3517	14.1714	14.2436	14.4318	14.3916	14.8228	14.5801
O95670	V-type proton ATPase subunit G 2	ATP6V1G2		0.64274	1	-0.334401	-1.27149	14.0839	13.5622	12.9784	12.7964	13.4264	13.6554	14.0671	14.3478	14.0367	14.0041	13.78	13.9851	13.4003	14.1332
Q92556	Engulfment and cell motility protein 1	ELMO1		0.642665	1	0.398967	1.27138	13.384	12.7694	14.6676	13.2643	12.9326	12.9867	13.0403	13.1885	12.9826	12.9857	12.5948	13.0016	14.0753	12.9843
P28074	Proteasome subunit beta type-5	PSMB5		0.640681	1	0.143718	1.26835	13.4971	13.428	13.6542	14.1238	13.4702	13.6864	13.6007	13.565	13.3799	13.8109	13.4761	13.7378	13.5508	13.4371
Q9NZ45	CDGSH iron-sulfur domain-containing protein 1	CISD1		0.639775	1	-0.300728	-1.26696	16.1418	15.7698	15.3512	15.2976	15.9011	16.0557	16.2381	16.6301	16.3791	16.1594	16.234	16.2823	15.4115	16.2961
P09960	Leukotriene A-4 hydrolase	LTA4H		0.639061	1	0.234068	1.26587	13.8019	13.991	14.8	13.9207	14.2072	13.7253	14.0386	13.7415	13.9746	13.8189	14.006	13.5442	14.449	13.8808
P46782	40S ribosomal protein S5	RPS5		0.638773	1	0.231634	1.26543	13.3581	13.3363	13.8971	14.2187	13.5489	13.358	13.0455	13.2	13.257	13.2987	13.4187	13.3763	13.1543	13.0877
Q96Q05	Trafficking protein particle complex subunit 9	TRAPPC9		0.638091	1	0.202802	1.26439	15.5183	16.1714	16.506	16.0731	16.1075	15.5832	15.7053	15.7295	15.7639	15.7122	15.9529	15.5817	16.0087	15.7786
Q13404	Ubiquitin-conjugating enzyme E2 variant 1	UBE2V1		0.637695	1	0.0840348	1.26379	14.9015	14.9235	14.7995	15.0692	14.8547	14.8345	14.8942	14.7317	14.637	14.9154	14.7841	14.7599	15.0273	14.9211
O43583	Density-regulated protein	DENR		0.637043	1	-0.105458	-1.26279	15.0601	15.2801	15.1163	14.82	15.0469	15.3411	15.1801	15.1102	15.2247	15.0802	15.1003	14.8709	15.099	14.9471
Q6PI78	Transmembrane protein 65	TMEM65		0.636756	1	0.137455	1.26235	14.8692	14.5401	14.7914	14.8767	14.4447	14.8361	14.9722	14.9268	15.0073	14.9415	14.7007	14.8759	14.4746	14.9563
O43776	Asparagine--tRNA ligase, cytoplasmic	NARS1		0.63674	1	-0.181684	-1.26233	14.8117	14.3997	14.6337	13.8783	14.6914	14.36	14.1306	14.1043	14.3556	14.3543	14.2175	14.3077	14.5516	14.2922
Q9UQB3	Catenin delta-2	CTNND2		0.636674	1	0.180691	1.26222	13.2584	13.5497	13.5592	14.1266	13.2054	13.3491	13.2021	13.1321	13.3261	13.4753	13.4641	13.556	13.3436	13.2987
O00139	Kinesin-like protein KIF2A	KIF2A		0.636442	1	-0.165946	-1.26187	14.9348	15.0878	14.5639	14.4387	14.4704	15.0175	14.9803	14.774	14.8775	15.1866	14.7037	14.946	14.9518	14.9333
Q53H96	Pyrroline-5-carboxylate reductase 3	PYCR3		0.636401	1	0.171303	1.26181	13.8877	14.3644	14.6189	14.8033	14.5195	14.2606	14.3171	14.2494	14.3713	14.2581	14.2283	14.2003	14.642	14.1385
P62241	40S ribosomal protein S8	RPS8		0.63578	1	0.166177	1.26086	12.3702	12.4363	12.7031	11.943	12.0656	12.3257	12.3889	12.3706	12.1481	12.3987	12.1658	12.3042	11.9478	12.6429
P62910	60S ribosomal protein L32	RPL32		0.63441	1	0.14211	1.25876	14.5932	14.4589	14.9057	14.8589	14.785	14.5906	14.4826	14.4057	14.5579	14.6957	14.4935	14.6669	14.1605	14.4844
P15954	Cytochrome c oxidase subunit 7C, mitochondrial	COX7C		0.632257	1	-0.31523	-1.25546	13.7946	13.5877	12.7231	13.106	13.3322	13.8441	13.7753	13.8645	13.7077	14.1666	13.6632	14.2354	13.1154	14.0592
Q15365	Poly(rC)-binding protein 1	PCBP1		0.632189	1	0.345252	1.25536	14.9856	14.9847	15.5317	16.2779	15.1413	14.8417	14.5145	14.5307	14.6173	14.7528	15.1136	14.7138	14.9734	14.5189
Q92551	Inositol hexakisphosphate kinase 1	IP6K1		0.631036	1	0.126828	1.25359	13.3947	12.8872	13.3507	13.5347	13.2102	13.3791	13.4724	13.5173	13.2115	13.5102	13.48	13.2574	13.2401	13.3847
Q9NRY5	Protein FAM114A2	FAM114A2		0.631013	1	0.216891	1.25356	13.8243	13.5118	14.0245	14.8191	13.841	13.8251	13.6344	13.8445	13.8594	13.8253	13.8699	13.9801	13.8496	13.6821
Q96F85	CB1 cannabinoid receptor-interacting protein 1	CNRIP1		0.630953	1	-0.307558	-1.25346	14.3517	14.3012	13.0825	13.7261	13.9158	14.5665	14.3784	14.528	14.0548	14.3134	14.4553	14.3635	13.8037	14.6443
P11142	Heat shock cognate 71 kDa protein	HSPA8		0.63088	1	-0.153764	-1.25335	15.1103	14.8637	14.4202	14.6834	14.7256	15.0321	15.0276	15.0659	14.9507	15.1436	14.7742	15.1183	14.9038	15.1291
P32119	Peroxiredoxin-2	PRDX2		0.629213	1	0.12344	1.25079	15.4219	15.2768	15.4121	15.0929	15.3896	15.3217	15.2749	15.0924	15.3506	15.1066	15.1405	14.9982	15.1424	15.6102
Q14195	Dihydropyrimidinase-related protein 3	DPYSL3		0.627314	1	-0.473652	-1.24788	14.5705	16.5972	15.3636	14.5421	15.5976	15.0091	14.3677	14.8007	14.5757	14.9299	15.4398	14.2241	15.5524	14.3507
Q8ND76	Cyclin-Y	CCNY		0.626242	1	0.204436	1.24623	12.8338	13.0562	12.8963	13.2535	12.8742	13.2529	13.3138	12.7179	13.3042	13.2603	12.7087	13.2635	12.4346	13.2367
P22061	Protein-L-isoaspartate(D-aspartate) O-methyltransferase	PCMT1		0.625958	1	-0.15083	-1.24579	15.3203	15.1259	14.6298	14.8998	14.7305	15.2527	15.2232	15.1402	15.2138	15.1451	14.9574	15.3116	15.0878	15.158
Q6P2Q9	Pre-mRNA-processing-splicing factor 8	PRPF8		0.625867	1	0.309739	1.24565	13.5497	13.4143	14.4523	14.784	13.8907	13.6752	13.5954	13.6681	13.5382	13.5428	13.7852	13.7925	14.3636	13.2954
Q9HA64	Ketosamine-3-kinase	FN3KRP		0.625641	1	0.264629	1.24531	14.6587	15.405	15.2883	15.9154	15.1595	14.8715	14.9079	14.6013	14.9352	14.6756	15.1059	14.7922	15.3748	14.7788
O14558	Heat shock protein beta-6	HSPB6		0.624429	1	0.679667	1.24344	11.5808	12.802	14.0976	12.9597	11.8541	11.1049	11.5011	11.3272	11.3041	10.9469	12.1334	11.0318	12.2611	10.6988
P62745	Rho-related GTP-binding protein RhoB	RHOB		0.624234	1	-0.208197	-1.24314	15.3362	15.0249	14.8843	14.8935	14.6722	15.7091	15.3015	15.4511	15.3389	15.5356	15.079	15.4134	15.4335	15.2855
Q92522	Histone H1.10	H1-10		0.622766	1	0.314381	1.24088	11.5124	11.6182	12.8426	12.031	11.9342	11.679	11.3392	11.0878	11.3679	11.7164	11.5815	11.3037	11.9864	11.3597
O43399	Tumor protein D54	TPD52L2		0.622054	1	0.156148	1.23979	14.4702	14.3298	14.8873	14.0492	14.3302	14.2953	14.7274	14.5986	14.6079	14.4971	14.4392	14.5303	14.4581	14.7833
Q9NUJ1	Mycophenolic acid acyl-glucuronide esterase, mitochondrial	ABHD10		0.621376	1	-0.108699	-1.23874	13.5625	13.2147	13.1912	13.4078	13.4601	13.3205	13.457	13.6522	13.4566	13.673	13.4764	13.5979	13.2805	13.3869
Q8IWA5	Choline transporter-like protein 2	SLC44A2		0.620887	1	-0.353979	-1.23799	13.2323	14.3904	14.0344	12.4442	13.879	13.5882	13.3553	13.3851	13.3479	13.3618	13.899	13.076	14.0011	13.2145
Q92599	Septin-8	SEPTIN8		0.620772	1	-0.206533	-1.23781	14.8134	14.9143	14.9335	14.5047	14.8205	14.8727	14.5014	14.9045	14.6068	14.6559	14.5935	14.7669	15.6575	14.6767
Q9H4M9	EH domain-containing protein 1	EHD1		0.620366	1	0.182272	1.23719	14.0292	14.1542	14.9615	14.2071	14.4937	14.2956	14.456	14.2135	14.3156	14.3168	14.0942	14.0753	14.6442	14.1574
O60256	Phosphoribosyl pyrophosphate synthase-associated protein 2	PRPSAP2		0.620173	1	0.161946	1.23689	13.649	13.5993	14.1845	14.0679	13.8503	13.7778	13.4717	13.725	13.6481	13.6442	13.7621	13.5182	14.1699	13.8613
P13798	Acylamino-acid-releasing enzyme	APEH		0.619989	1	0.147254	1.23661	13.9569	13.9616	14.3899	14.2582	14.2822	14.0486	13.9911	13.6929	13.8265	14.1269	14.0312	14.1592	14.4169	14.151
P49257	Protein ERGIC-53	LMAN1		0.619986	1	0.261194	1.2366	14.8478	14.8609	15.9501	14.9344	15.229	14.54	14.5788	14.6963	14.5942	14.5483	14.8227	14.8567	14.9485	14.7593
P18507	Gamma-aminobutyric acid receptor subunit gamma-2	GABRG2		0.619731	1	0.324775	1.23621	13.5516	13.6164	13.4983	14.6234	13.5501	14.0083	14.0454	13.6854	13.8337	14.2577	13.895	14.4677	12.8857	14.2326
Q8IUE6	Histone H2A type 2-B	H2AC21		0.618864	1	0.315254	1.23487	15.0377	15.0947	16.1956	15.7318	15.7162	14.9289	14.9475	14.9603	14.7958	14.933	15.3694	14.9523	15.8638	15.047
P50991	T-complex protein 1 subunit delta	CCT4		0.618542	1	-0.0464953	-1.23438	14.578	14.4408	14.531	14.3709	14.4863	14.5057	14.4826	14.6225	14.5021	14.5644	14.4768	14.4697	14.4273	14.4589
Q6L8Q7	2',5'-phosphodiesterase 12	PDE12		0.618479	1	0.134249	1.23428	14.2068	14.1746	14.548	13.8737	14.0314	14.1846	14.4576	14.4731	14.1961	14.2563	14.1045	14.1823	14.1989	14.4611
P05165	Propionyl-CoA carboxylase alpha chain, mitochondrial	PCCA		0.617211	1	0.114038	1.23232	14.3741	14.3462	14.5961	14.8794	14.6841	14.7239	14.6161	14.5757	14.6414	14.7122	14.5519	14.7611	14.3367	14.6476
O95571	Persulfide dioxygenase ETHE1, mitochondrial	ETHE1		0.616421	1	0.145256	1.2311	13.6431	13.5508	14.2899	13.6349	13.8668	13.6034	13.5962	13.7903	13.4707	13.5233	13.652	13.6153	13.8001	13.6663
P14621	Acylphosphatase-2	ACYP2		0.615515	1	-0.469804	-1.2297	15.021	15.9248	15.2741	13.5982	15.2334	14.5388	14.268	14.1577	14.5618	14.1059	15.364	14.3114	15.5435	14.4855
P63261	Actin, cytoplasmic 2	ACTG1		0.615057	1	0.0966853	1.229	10.4431	10.7387	10.7243	10.5167	10.6277	10.3431	10.6749	10.4146	10.5806	10.6334	10.594	10.7909	10.5665	10.7639
Q8WY91	THAP domain-containing protein 4	THAP4		0.614681	1	0.358175	1.22841	13.671	13.5004	14.3261	14.3033	15.1143	13.6854	14.4868	13.4317	13.9088	13.4552	13.5876	13.5572	13.8442	13.4189
Q15555	Microtubule-associated protein RP/EB family member 2	MAPRE2		0.613135	1	-0.158889	-1.22603	15.3444	15.6612	15.2874	15.1628	15.0179	15.6455	15.493	15.5508	15.6445	15.6076	15.2472	15.5413	15.8193	15.4532
P05166	Propionyl-CoA carboxylase beta chain, mitochondrial	PCCB		0.613133	1	-0.141546	-1.22602	14.8241	14.594	14.5202	14.5233	14.9469	14.9309	14.9177	14.9207	14.9075	15.1651	14.8196	15.0808	14.735	15.0425
Q9H3P7	Golgi resident protein GCP60	ACBD3		0.612275	1	0.257386	1.22469	11.4957	11.2226	11.9594	12.3175	11.5988	11.3289	11.2746	11.1756	11.3733	11.3376	11.306	11.5896	12.1678	11.3165
Q5JTZ9	Alanine--tRNA ligase, mitochondrial	AARS2		0.612159	1	0.138837	1.22451	13.7773	14.0889	14.0941	14.6201	14.1354	14.0524	13.9576	14.0112	13.9534	14.0097	14.0227	14.034	13.8691	13.8653
Q15121	Astrocytic phosphoprotein PEA-15	PEA15		0.609695	1	-0.155072	-1.2207	16.1053	16.1914	15.614	15.715	15.7918	15.9767	15.8805	15.6564	16.1241	15.6327	15.9826	15.5226	15.6858	15.638
Q01130	Serine/arginine-rich splicing factor 2	SRSF2		0.608096	1	0.238038	1.21822	14.3941	14.4999	15.1751	14.6037	14.7326	14.3136	13.9572	14.1503	13.8448	14.3765	14.1216	14.2557	14.5522	14.5126
Q02790	Peptidyl-prolyl cis-trans isomerase FKBP4	FKBP4		0.60617	1	-0.218042	-1.21524	13.619	13.3124	13.7864	12.8518	13.7274	13.4294	13.4284	13.652	13.4346	13.6004	13.7199	13.558	14.2732	13.5919
O75347	Tubulin-specific chaperone A	TBCA		0.606083	1	-0.101578	-1.2151	15.2233	15.2002	15.1885	14.8683	15.2037	15.1546	15.0888	15.0585	15.1732	15.3144	14.8932	15.1176	15.4163	15.1502
Q03252	Lamin-B2	LMNB2		0.605917	1	0.264869	1.21484	14.8117	15.0557	16.2285	15.0253	15.4	14.8877	14.8956	14.8444	14.8818	14.944	15.0003	14.952	15.43	14.9932
Q9NRG7	Epimerase family protein SDR39U1	SDR39U1		0.605815	1	0.297326	1.21469	13.2909	12.6183	13.0824	14.406	13.3649	13.162	13.2964	13.2312	13.1927	13.3435	13.371	13.4912	12.6149	13.0768
Q9Y4L1	Hypoxia up-regulated protein 1	HYOU1		0.605108	1	0.106859	1.21359	14.6245	14.3587	14.6693	14.6438	14.5799	14.3415	14.5469	14.515	14.5926	14.5256	14.468	14.6614	14.1202	14.4824
P19105	Myosin regulatory light chain 12A	MYL12A		0.604467	1	-0.341988	-1.21259	13.7009	14.0724	14.1614	12.2103	14.0205	13.9092	13.6257	14.0942	13.7562	13.8992	13.684	13.7419	13.8791	14.1376
Q13642	Four and a half LIM domains protein 1	FHL1		0.60381	1	-0.607363	-1.21157	14.7638	16.4035	15.8404	13.2362	15.9243	14.5205	14.7361	14.5557	15.1248	14.3919	15.9816	14.3951	15.681	14.4546
Q9NSE4	Isoleucine--tRNA ligase, mitochondrial	IARS2		0.603786	1	0.111741	1.21154	14.8409	14.6327	14.8314	14.9716	14.8728	14.8062	14.9539	14.9543	14.8605	15.0071	14.7689	14.995	14.4294	14.9573
O75380	NADH dehydrogenase [ubiquinone] iron-sulfur protein 6, mitochondrial	NDUFS6		0.602854	1	-0.27386	-1.21009	14.9086	14.6146	13.8391	14.3745	14.3984	14.8999	14.8385	14.925	14.8717	15.1099	14.7176	15.3123	14.2855	15.0699
P02462	Collagen alpha-1(IV) chain [Cleaved into: Arresten]	COL4A1		0.602821	1	0.345187	1.21003	13.6752	13.0327	14.4541	14.0585	14.3628	13.4	14.2735	13.6901	14.0185	13.213	14.0067	13.713	13.125	13.0895
P07311	Acylphosphatase-1	ACYP1		0.601578	1	-0.247657	-1.2081	14.3071	14.0664	13.5146	13.1879	14.2411	14.1742	14.3609	14.0405	14.1711	14.2678	14.1456	14.2244	13.8612	14.5457
P46821	Microtubule-associated protein 1B	MAP1B		0.601277	1	-0.159319	-1.20764	15.048	14.889	14.591	14.315	14.3198	14.7297	14.5267	14.5287	14.5731	14.5319	14.5418	14.607	15.0522	14.6586
P49915	GMP synthase [glutamine-hydrolyzing]	GMPS		0.59928	1	0.085459	1.20453	13.7242	13.8705	13.7576	14.0581	13.9304	13.8296	13.8113	13.7255	13.603	13.9537	13.7745	13.8657	13.9151	13.9917
Q8WWM7	Ataxin-2-like protein	ATXN2L		0.598939	1	0.175753	1.204	12.03	11.6753	12.014	12.1277	12.1342	12.1233	11.7979	11.5812	11.5658	11.8426	11.7777	12.3256	11.7414	12.2822
P13637	Sodium/potassium-transporting ATPase subunit alpha-3	ATP1A3		0.598334	1	-0.388281	-1.20305	15.3462	14.7104	13.3002	15.2128	14.6128	15.0548	15.0693	15.4647	15.3744	15.0195	15.1449	15.1582	14.3629	14.9641
P61981	14-3-3 protein gamma	YWHAG		0.597961	1	-0.196064	-1.20247	14.483	14.292	13.6544	14.2157	14.193	14.6767	14.5473	14.433	14.5078	14.7076	14.3794	14.6738	14.1913	14.6134
Q14008	Cytoskeleton-associated protein 5	CKAP5		0.597847	1	0.198325	1.2023	13.4724	13.2277	13.7394	14.3293	13.3662	13.4331	13.2422	13.382	13.3729	13.5465	13.4511	13.4382	13.6078	13.2016
Q99653	Calcineurin B homologous protein 1	CHP1		0.597413	1	-0.142218	-1.20162	13.0318	12.9476	12.561	13.1554	12.8973	13.1865	12.8974	12.9584	13.0965	13.4775	12.8723	13.0382	13.0817	13.0523
Q9HCU5	Prolactin regulatory element-binding protein	PREB		0.596482	1	0.206852	1.20017	13.8789	13.3435	14.2112	14.0701	13.7766	13.2628	13.3981	13.636	13.5675	13.5087	13.3883	13.4434	13.4587	13.2537
P48426	Phosphatidylinositol 5-phosphate 4-kinase type-2 alpha	PIP4K2A		0.595944	1	0.505037	1.19933	14.5627	13.4901	15.6103	14.9483	12.9892	14.101	13.6104	14.0026	14.0712	13.3691	13.6628	13.9837	14.9229	13.5132
Q96FW1	Ubiquitin thioesterase OTUB1	OTUB1		0.595213	1	-0.185143	-1.19819	15.4775	15.3505	14.9223	14.9286	15.0211	15.6089	15.6644	15.4791	15.5661	15.6352	15.3168	15.4269	15.6755	15.5671
P05937	Calbindin	CALB1		0.595013	1	-0.495292	-1.19788	14.3503	15.4453	14.2533	15.1365	16.5972	15.8084	14.8823	14.52	15.0273	16.1246	14.7678	15.4658	16.1428	15.4465
Q5T4S7	E3 ubiquitin-protein ligase UBR4	UBR4		0.594754	1	0.132621	1.19747	14.453	14.6098	15.1099	14.4532	14.6919	14.5504	14.6243	14.7143	14.4832	14.6481	14.2816	14.4546	14.661	14.5622
O43396	Thioredoxin-like protein 1	TXNL1		0.59415	1	0.094874	1.19653	14.8282	14.7077	14.619	15.086	14.7705	14.6324	14.6749	14.6452	14.6733	14.5703	14.6272	14.5193	14.7116	14.6739
Q14C86	GTPase-activating protein and VPS9 domain-containing protein 1	GAPVD1		0.593328	1	0.332669	1.19525	12.9622	12.5575	12.8038	14.4463	12.9431	12.7057	12.9703	12.759	12.8575	12.7981	12.7452	12.8691	13.4303	12.5613
Q13185	Chromobox protein homolog 3	CBX3		0.590883	1	0.285196	1.19143	12.8738	13.2835	14.5575	13.3737	13.9389	13.4308	13.2285	13.2271	13.0921	13.5884	13.2371	13.1979	13.5515	13.3496
P27105	Erythrocyte band 7 integral membrane protein	STOM		0.589044	1	0.315159	1.18855	13.8183	14.4486	15.0685	13.8723	14.0459	13.4314	13.7867	14.053	13.9065	13.4004	14.5151	13.5317	13.7252	14.0836
Q86VW0	SEC14 domain and spectrin repeat-containing protein 1	SESTD1		0.586114	1	0.155174	1.18396	14.0068	13.9493	14.3839	14.5681	13.9519	14.3542	13.9972	14.0702	13.8579	14.5126	14.1285	14.1215	14.3644	14.1984
Q8NFX7	Syntaxin-binding protein 6	STXBP6		0.585989	1	0.259053	1.18377	13.8192	12.8085	13.249	14.1905	13.8512	13.539	13.754	13.1151	13.9346	13.2285	13.7282	13.3294	13.5153	13.7903
O15400	Syntaxin-7	STX7		0.585621	1	0.0778051	1.18319	13.5283	13.5347	13.8442	13.7071	13.5821	13.6799	13.4872	13.6601	13.6195	13.5921	13.4413	13.4259	13.5452	13.5163
P07093	Glia-derived nexin	SERPINE2		0.585619	1	-0.168639	-1.18319	14.9809	14.9795	14.667	15.1017	15.1198	15.2632	14.7203	14.6526	14.6746	15.485	14.9615	14.8125	14.9628	14.7935
O14617	AP-3 complex subunit delta-1	AP3D1		0.58561	1	-0.183562	-1.18317	14.2748	14.0913	13.6371	14.1586	14.0925	14.4706	14.4485	14.5559	14.4106	14.6059	14.1765	14.5373	13.9921	14.3046
Q9HA65	TBC1 domain family member 17	TBC1D17		0.585416	1	-0.123279	-1.18287	14.1061	14.3281	14.176	14.059	14.3523	14.4179	14.0685	14.2243	14.1745	14.4049	14.2521	14.3315	14.6898	14.5161
P30626	Sorcin	SRI		0.584249	1	-0.375778	-1.18104	14.7446	15.4302	15.1782	14.517	16.1626	14.5518	14.377	14.4917	14.6324	14.5785	15.2994	14.5531	15.6327	14.4555
O75334	Liprin-alpha-2	PPFIA2		0.584126	1	0.145978	1.18085	14.4773	14.4685	14.3852	15.1686	14.4631	14.7944	14.5816	14.3999	14.4482	14.7199	14.5088	14.6497	14.3819	14.5732
Q8N2G8	GH3 domain-containing protein	GHDC		0.5837	1	0.274447	1.18018	13.7395	13.6102	14.207	15.065	13.8278	13.9172	13.7934	13.7826	13.6777	13.8904	13.8373	13.9132	14.4172	13.4776
Q9UPA5	Protein bassoon	BSN		0.582669	1	0.271271	1.17856	13.9452	13.8166	13.6176	14.9069	13.7328	14.2896	14.1718	13.9785	13.9488	14.4075	14.0432	14.5513	13.4745	14.4641
O75396	Vesicle-trafficking protein SEC22b	SEC22B		0.582169	1	0.0912776	1.17777	15.2593	15.0817	15.5527	15.2694	15.4168	15.087	15.1034	15.1682	15.2306	15.1593	15.1396	15.3338	15.2293	15.2818
Q9NZL9	Methionine adenosyltransferase 2 subunit beta	MAT2B		0.581848	1	0.155035	1.17727	14.2505	14.488	14.871	14.5711	14.7762	14.2124	14.2315	14.1515	14.2427	14.3118	14.3557	14.2253	14.6262	14.4027
Q8NFP9	Neurobeachin	NBEA		0.581754	1	-0.145648	-1.17712	14.6239	14.3817	13.7752	14.454	14.3636	14.3881	14.37	14.3921	14.4355	14.7037	14.2675	14.3313	14.2167	14.4599
Q08495	Dematin	DMTN		0.580752	1	0.250879	1.17555	14.6096	14.2714	14.1922	15.0199	14.139	15.0046	15.0185	14.4772	14.9672	14.9698	14.3916	14.8282	14.246	15.1347
P61978	Heterogeneous nuclear ribonucleoprotein K	HNRNPK		0.579051	1	0.165643	1.17288	14.3729	14.4715	14.8603	14.6683	14.7438	14.4633	14.2266	14.0003	14.0266	14.5185	14.4672	14.4656	14.3023	14.4402
P51970	NADH dehydrogenase [ubiquinone] 1 alpha subcomplex subunit 8	NDUFA8		0.578701	1	-0.282453	-1.17233	14.4213	14.1426	13.2138	14.2478	14.1808	14.6432	14.4687	14.4595	14.5541	14.7123	14.2931	14.8651	13.8712	14.5972
Q8NBU5	ATPase family AAA domain-containing protein 1	ATAD1		0.578191	1	-0.128782	-1.17152	14.9281	14.6235	14.7777	14.8308	15.2679	14.801	14.7712	14.9215	14.9422	14.8457	14.5836	14.8889	15.1784	14.6975
Q14764	Major vault protein	MVP		0.5781	1	0.270843	1.17138	13.0392	13.4836	14.1802	14.1698	13.3804	13.1209	12.9009	13.3124	13.2075	13.1501	13.2947	13.2632	13.7269	13.024
P52306	Rap1 GTPase-GDP dissociation stimulator 1	RAP1GDS1		0.577847	1	-0.159963	-1.17098	14.5314	14.2481	13.9536	14.2292	14.0228	14.6603	14.3482	14.2872	14.4977	14.5748	13.9326	14.3246	14.5793	14.2926
O43181	NADH dehydrogenase [ubiquinone] iron-sulfur protein 4, mitochondrial	NDUFS4		0.577726	1	-0.300315	-1.17079	14.6862	14.375	13.7754	13.8184	14.2232	14.7542	14.7036	14.7858	14.6785	14.9068	14.6251	15.2475	14.0835	15.0477
Q13505	Metaxin-1	MTX1		0.577507	1	0.142451	1.17045	13.0279	12.8713	13.2713	13.3339	12.8916	12.8673	12.8649	13.1283	13.0377	13.2394	12.9361	13.3141	12.6147	13.071
O14744	Protein arginine N-methyltransferase 5	PRMT5		0.576492	1	0.147248	1.16885	13.9471	14.3098	14.4802	14.2525	14.3441	13.8496	13.934	13.9814	13.7429	13.9872	14.1589	13.8328	14.1175	14.0308
P28288	ATP-binding cassette sub-family D member 3	ABCD3		0.575886	1	0.221791	1.16789	13.9676	14.2019	14.8095	14.7895	14.7617	14.1226	13.9642	14.1242	14.0069	14.0448	14.1013	13.9862	14.1018	13.8915
P24534	Elongation factor 1-beta	EEF1B2		0.575555	1	-0.349218	-1.16737	14.111	13.3665	13.3663	11.7614	13.2816	13.2263	13.0291	13.2717	13.286	13.4691	12.9914	13.1265	12.9431	13.6756
Q9NQR7	Coiled-coil domain-containing protein 177	CCDC177		0.575433	1	0.256652	1.16718	13.1134	13.0252	13.2251	14.595	13.3214	13.4332	13.3977	13.3487	13.3486	13.5571	13.3669	13.3802	13.7613	13.2712
P62837	Ubiquitin-conjugating enzyme E2 D2	UBE2D2		0.575303	1	-0.128595	-1.16698	14.9405	15.0153	14.6936	14.4286	14.7138	15.049	14.9972	14.7913	14.8707	14.9326	14.6364	14.9309	15.1189	14.966
P13611	Versican core protein	VCAN		0.575085	1	-0.457483	-1.16663	15.2497	14.4473	14.537	13.4368	13.7935	14.4831	14.7316	15.2797	14.8499	13.7596	14.9619	14.1636	15.91	14.2239
O95807	Transmembrane protein 50A	TMEM50A		0.572764	1	0.37668	1.16297	8.395	9.2922	9.78967	9.66595	9.45355	8.05935	8.69228	9.59077	9.54585	9.487	8.78773	8.75824	8.41663	9.27336
Q96FC7	Phytanoyl-CoA hydroxylase-interacting protein-like	PHYHIPL		0.571639	1	-0.138022	-1.1612	14.8315	14.8749	14.804	14.6834	15.1849	14.9489	14.691	14.4461	14.4813	15.0305	14.9329	14.8082	14.9455	14.6634
P12931	Proto-oncogene tyrosine-protein kinase Src	SRC		0.571622	1	0.0987598	1.16117	13.7091	14.1295	14.3601	13.97	13.9735	14.0501	14.0558	13.9428	13.9772	14.1714	14.0134	14.118	14.1247	14.093
P68036	Ubiquitin-conjugating enzyme E2 L3	UBE2L3		0.570444	1	-0.210979	-1.15931	16.1392	16.425	16.4699	15.4752	16.5184	16.0847	15.9262	15.7929	16.0815	15.8891	16.163	15.904	16.551	15.9043
Q14152	Eukaryotic translation initiation factor 3 subunit A	EIF3A		0.570315	1	0.347464	1.15911	11.9871	12.2077	12.6152	13.5768	12.3919	12.1902	12.0712	11.5371	11.7527	12.1939	12.0766	12.098	12.3424	11.4377
P17677	Neuromodulin	GAP43		0.569483	1	-0.429629	-1.15779	13.3853	13.0147	11.8802	12.9004	13.066	13.8359	12.939	12.9154	13.8664	13.3316	13.0802	13.599	11.6335	13.253
Q12979	Active breakpoint cluster region-related protein	ABR		0.568893	1	0.125183	1.15686	13.3576	13.4967	13.3957	13.6868	13.2902	13.6533	13.8799	13.5586	13.5038	13.9243	13.5281	13.5567	13.6702	13.7542
Q9UBF2	Coatomer subunit gamma-2	COPG2		0.568599	1	0.187647	1.15639	14.958	14.84	15.4096	15.5803	15.2388	14.8296	14.6094	14.7884	14.7086	14.8657	14.7964	14.9177	14.9847	14.7225
P14209	CD99 antigen	CD99		0.568197	1	0.753118	1.16703	8.02076	10.6151	9.49666	9.83519	9.11352	7.88365	NA	9.07879	8.54251	8.45444	10.1509	8.75151	8.51686	NA
P05413	Fatty acid-binding protein, heart	FABP3		0.568106	1	-0.416542	-1.15562	15.5811	14.6864	13.0163	14.3291	13.7532	15.0881	14.7624	14.6776	14.2809	14.8551	14.489	14.4712	13.901	14.5395
Q96FV2	Secernin-2	SCRN2		0.567702	1	0.320913	1.15498	12.7579	13.2116	13.682	14.1087	13.5282	12.892	12.8832	12.434	12.7961	12.8883	13.3953	12.6768	13.3914	12.5984
Q01469	Fatty acid-binding protein 5	FABP5		0.567546	1	-0.870011	-1.15473	14.6508	17.6821	15.7281	13.0657	15.9242	14.1347	13.968	14.0251	13.9308	14.0489	16.4296	13.906	15.7743	13.9607
Q7Z6G3	N-terminal EF-hand calcium-binding protein 2	NECAB2		0.566484	1	0.149692	1.15305	14.4106	13.989	14.5265	13.8931	14.2942	14.1033	14.5306	13.9743	14.4155	14.3219	13.9807	14.1051	13.9776	14.2774
Q9UII2	ATPase inhibitor, mitochondrial	ATP5IF1		0.565973	1	-0.461304	-1.15224	14.024	13.2295	12.3113	11.8937	12.2534	12.5535	14.1288	13.7991	13.5133	13.4191	13.2011	13.5177	12.9029	12.7865
P30049	ATP synthase subunit delta, mitochondrial	ATP5F1D		0.565214	1	-0.218429	-1.15104	14.3696	13.8625	13.1579	14.1449	13.8539	14.1983	14.0001	14.1317	14.2997	14.1926	13.9445	14.32	13.5995	14.1324
Q9NVE7	4'-phosphopantetheine phosphatase	PANK4		0.564919	1	0.128573	1.15057	13.2715	13.21	13.2971	13.9165	13.4391	13.3722	13.3331	13.2324	13.2178	13.5835	13.2431	13.3943	13.5427	13.3703
Q9Y5P6	Mannose-1-phosphate guanyltransferase beta	GMPPB		0.564667	1	0.199993	1.15017	13.5087	14.0197	14.3979	13.5051	13.8729	13.3626	13.8047	13.4909	13.3904	13.7247	13.6555	13.4509	14.0602	13.7069
O95861	3'(2'),5'-bisphosphate nucleotidase 1	BPNT1		0.564234	1	0.16168	1.14949	13.1347	13.4481	13.7601	14.1506	13.573	13.702	13.437	13.4237	13.6406	13.5099	13.4861	13.4948	13.4585	13.2476
Q9P0K1	Disintegrin and metalloproteinase domain-containing protein 22	ADAM22		0.56346	1	0.356968	1.14826	12.424	11.7723	12.1955	13.9655	12.61	12.7425	12.3468	11.9317	12.0374	12.8266	12.3556	12.7584	12.2222	12.3924
Q9NPH2	Inositol-3-phosphate synthase 1	ISYNA1		0.561436	1	0.267062	1.14505	13.0805	12.9217	13.5302	14.438	13.7275	13.2253	13.3602	12.9424	13.7212	13.3117	13.6704	13.3027	13.4551	13.0833
Q9H1C7	Cysteine-rich and transmembrane domain-containing protein 1	CYSTM1		0.561305	1	0.172595	1.14484	14.0326	13.8419	14.5801	14.2175	13.9676	13.9928	13.5299	13.8369	13.8557	13.8616	13.5375	13.9535	13.929	13.8865
O95399	Urotensin-2	UTS2		0.561295	1	0.207834	1.14482	15.2953	14.9952	15.6266	15.5297	15.4508	14.984	14.8174	15.3268	14.9124	14.8791	14.9859	14.9729	14.5095	14.9824
P48047	ATP synthase subunit O, mitochondrial	ATP5PO		0.560967	1	-0.273869	-1.1443	15.0168	14.5991	14.0275	14.0016	14.6568	14.8557	14.9788	15.0666	14.9424	14.9811	14.7954	15.0682	14.0261	15.0999
Q5VT66	Mitochondrial amidoxime-reducing component 1	MTARC1		0.560073	1	0.163553	1.14288	13.5254	13.9361	13.777	14.1751	14.1143	13.707	13.773	13.4839	13.5099	13.4279	13.4333	13.7478	13.5658	13.5096
Q96T76	MMS19 nucleotide excision repair protein homolog	MMS19		0.558629	1	0.27433	1.14059	13.8265	13.7551	14.3575	15.3942	14.3648	14.2989	14.0173	13.9815	14.09	14.2166	14.164	14.3453	13.9797	13.7374
Q9NVH1	DnaJ homolog subfamily C member 11	DNAJC11		0.557362	1	0.096105	1.13858	15.1091	14.8705	14.8938	15.2167	14.9033	14.853	15.0538	15.1907	14.8458	15.2072	14.8417	15.0263	14.9592	15.1427
Q9Y277	Voltage-dependent anion-selective channel protein 3	VDAC3		0.556112	1	-0.381861	-1.13659	16.2323	15.8241	14.6924	14.9593	15.6167	16.0017	16.3268	16.4377	16.1793	16.1743	16.1069	16.3329	15.2151	16.5425
Q8N9I9	Probable E3 ubiquitin-protein ligase DTX3	DTX3		0.555457	1	0.154916	1.13554	13.0913	12.7304	12.9962	13.5053	12.6243	12.972	13.0619	12.8239	12.7596	13.1181	13.0697	13.0884	12.7931	12.6846
P28070	Proteasome subunit beta type-4	PSMB4		0.55497	1	0.160763	1.13477	14.6947	14.7841	15.0986	15.0157	15.0172	14.7879	14.5562	14.798	14.5823	14.8218	14.648	14.7905	14.1127	14.7874
O75891	Cytosolic 10-formyltetrahydrofolate dehydrogenase	ALDH1L1		0.554316	1	-0.408754	-1.13373	13.7967	13.8757	13.7421	13.1418	15.5145	13.1475	12.9668	13.3383	13.5104	13.152	13.6334	13.6032	13.6682	13.4103
Q9BY43	Charged multivesicular body protein 4a	CHMP4A		0.554172	1	0.196087	1.1335	14.1927	14.4481	15.0994	14.4335	14.5476	14.1011	14.1687	14.2701	14.3612	14.0545	14.0789	14.082	14.7326	14.2303
Q9UEU0	Vesicle transport through interaction with t-SNAREs homolog 1B	VTI1B		0.55363	1	0.175676	1.13263	14.9213	15.2924	15.5993	14.6098	15.0127	14.7233	14.8966	14.8135	14.7109	14.8765	14.7968	14.9074	14.6541	15.0806
Q2KHT3	Protein CLEC16A	CLEC16A		0.552246	1	-0.254793	-1.13043	15.0841	15.3515	15.3977	13.8214	15.2334	15.2273	15.1191	15.1882	15.1295	15.2823	14.9185	14.987	15.1247	15.2533
P49773	Histidine triad nucleotide-binding protein 1	HINT1		0.552011	1	-0.124134	-1.13005	14.8862	14.7023	14.2837	14.6526	14.3076	14.7724	14.5373	14.4191	14.6794	14.6615	14.6124	14.5796	14.307	14.4009
Q15428	Splicing factor 3A subunit 2	SF3A2		0.55165	1	0.223191	1.12948	12.9964	13.7469	13.9354	13.7336	13.4591	13.0206	12.8577	12.9643	12.882	13.2305	13.3517	13.3614	13.2975	13.2903
Q01995	Transgelin	TAGLN		0.550639	1	0.444363	1.12786	11.4415	10.812	12.1961	12.2817	12.543	11.3193	13.1477	11.5358	12.6254	12.2245	11.4075	11.4435	11.8187	11.0205
Q96P70	Importin-9	IPO9		0.550466	1	0.233853	1.12759	11.3274	11.7983	11.3169	12.1679	11.6507	11.4407	11.0803	10.9941	11.1053	11.363	11.0599	11.229	10.8163	11.4841
O14807	Ras-related protein M-Ras	MRAS		0.548435	1	-0.155667	-1.12434	13.1493	13.4221	13.1153	12.916	13.8533	13.1303	13.4492	13.4429	13.3067	13.2983	13.594	13.5075	13.3657	13.5249
O14578	Citron Rho-interacting kinase	CIT		0.54791	1	0.255566	1.1235	12.9803	12.5956	12.6678	13.8775	12.9357	12.9463	12.7684	12.7609	13.044	13.1517	12.8491	13.4334	12.3104	13.3115
Q9P273	Teneurin-3	TENM3		0.5479	1	0.164458	1.12349	14.5546	14.9264	14.6089	15.3706	14.4953	14.827	14.7883	14.856	14.6343	14.9879	14.5714	14.8685	14.378	14.7298
Q86UR5	Regulating synaptic membrane exocytosis protein 1	RIMS1		0.546873	1	0.167016	1.12185	14.1271	14.2321	14.2486	15.0644	14.3237	14.617	14.3935	14.2326	14.2877	14.768	14.3285	14.6028	14.4555	14.5515
Q96LD4	E3 ubiquitin-protein ligase TRIM47	TRIM47		0.545502	1	0.238427	1.11965	14.1556	14.9458	15.2296	15.3061	15.0723	14.346	14.4745	14.4369	14.5087	14.375	14.6863	14.5208	14.83	14.2945
Q9NQ48	Leucine zipper transcription factor-like protein 1	LZTFL1		0.544292	1	0.172964	1.11771	14.2506	14.2629	14.2006	15.2216	14.5109	14.508	14.3932	14.3266	14.148	14.4603	14.3511	14.615	14.5881	14.485
A6NL88	Protein shisa-7	SHISA7		0.54415	1	0.506981	1.11749	12.5061	12.3416	11.9507	14.2223	12.041	13.2535	13.3313	12.666	12.6589	13.6813	12.6181	13.7355	11.4884	13.3197
P27544	Ceramide synthase 1	CERS1		0.544084	1	0.332534	1.11738	14.7276	15.0931	16.2729	15.0762	14.9969	14.52	14.3197	14.5373	14.3821	14.4738	14.7325	14.4647	15.1104	14.4766
P62760	Visinin-like protein 1	VSNL1		0.54187	1	-0.326018	-1.11383	14.7819	13.9841	13.109	13.8579	13.7705	14.8122	14.5325	14.6795	14.0468	14.7298	14.4326	14.5161	14.2134	14.7833
Q9P2R7	Succinate--CoA ligase [ADP-forming] subunit beta, mitochondrial	SUCLA2		0.541287	1	-0.212798	-1.1129	15.1735	14.6657	13.9982	14.7024	14.7516	14.8697	15.0078	15.0977	14.9759	15.0261	14.9123	15.0995	14.3296	15.0011
P09651	Heterogeneous nuclear ribonucleoprotein A1	HNRNPA1		0.540406	1	0.280429	1.11148	13.2797	13.1238	13.7667	13.8407	13.4135	13.1218	12.7961	12.3869	12.8055	13.1149	13.4974	13.2944	12.4811	12.9258
O43390	Heterogeneous nuclear ribonucleoprotein R	HNRNPR		0.540001	1	0.19255	1.11083	15.2737	15.5397	16.309	15.2475	15.8443	15.4413	15.5209	15.4659	15.1304	15.6849	15.4607	15.4558	15.7691	15.719
Q92747	Actin-related protein 2/3 complex subunit 1A	ARPC1A		0.53943	1	-0.0994112	-1.10992	14.1742	14.1633	13.8312	14.3162	14.1183	14.326	14.142	14.2751	14.0934	14.4872	14.1564	14.3183	14.0936	14.1953
P31323	cAMP-dependent protein kinase type II-beta regulatory subunit	PRKAR2B		0.537684	1	0.270663	1.10711	13.8893	14.0903	13.7243	14.8907	13.6685	14.4777	14.233	13.6778	13.8661	14.6669	14.0629	14.3499	13.4371	14.3093
Q6DD88	Atlastin-3	ATL3		0.537635	1	0.350607	1.10703	12.1761	13.0134	14.0898	12.9387	12.9051	12.0965	12.376	12.4161	12.6558	12.4277	12.3771	12.2239	12.5351	11.9287
Q9NRV9	Heme-binding protein 1	HEBP1		0.53685	1	0.253648	1.10577	16.1045	15.4176	16.4781	15.8164	15.4042	15.2404	15.1651	15.4556	15.4352	15.0932	15.5224	15.2244	15.8991	15.4736
P45974	Ubiquitin carboxyl-terminal hydrolase 5	USP5		0.536704	1	-0.0692846	-1.10554	13.7488	13.5669	13.5618	13.2992	13.5074	13.5746	13.7051	13.6912	13.5597	13.6421	13.5552	13.544	13.5868	13.5475
P61009	Signal peptidase complex subunit 3	SPCS3		0.536183	1	0.167145	1.1047	14.8722	15.027	15.6683	15.0119	15.2702	14.9471	14.8472	14.9651	14.8179	14.9815	14.8636	15.0275	14.5155	14.8562
O96005	Cleft lip and palate transmembrane protein 1	CLPTM1		0.535994	1	0.216622	1.10439	11.5343	11.3432	11.3093	12.4785	11.7232	11.4637	11.3011	11.5007	11.2705	11.3935	11.3437	11.6311	11.0103	11.4633
Q8TF61	F-box only protein 41	FBXO41		0.535776	1	0.166763	1.10404	14.1596	14.2216	13.9244	14.8177	14.0463	14.406	14.3989	14.3217	14.1662	14.653	14.1986	14.5002	14.0806	14.6275
Q7KZF4	Staphylococcal nuclease domain-containing protein 1	SND1		0.535335	1	0.182372	1.10333	14.7313	15.1761	15.6995	15.1242	15.2135	14.6782	14.7333	14.9023	14.8584	14.64	15.0178	14.8347	15.0214	14.802
P52565	Rho GDP-dissociation inhibitor 1	ARHGDIA		0.535096	1	-0.323307	-1.10295	15.1989	15.4647	15.3308	13.5538	15.0652	15.1955	15.3883	15.2632	15.1699	15.2581	15.2227	14.9909	15.7394	15.4611
P36543	V-type proton ATPase subunit E 1	ATP6V1E1		0.534525	1	-0.316095	-1.10203	15.3158	14.747	13.997	14.1638	14.6318	15.0415	15.366	15.5868	15.2381	15.0845	14.9983	15.244	14.3009	15.2843
Q8NEV1	Casein kinase II subunit alpha 3	CSNK2A3		0.534362	1	0.168207	1.10177	14.0853	14.0642	13.9641	14.9836	14.0983	14.433	14.2257	14.128	14.0835	14.3267	14.0699	14.3597	14.007	14.1616
P00558	Phosphoglycerate kinase 1	PGK1		0.533143	1	-0.111584	-1.0998	14.9614	14.9804	14.8109	14.6835	15.3983	14.91	14.8625	14.649	14.7992	14.877	14.895	14.91	14.8927	14.9059
Q9HDC5	Junctophilin-1	JPH1		0.532878	1	0.392777	1.09937	14.0353	13.9339	13.4572	15.7348	13.5118	14.0606	14.0517	13.8823	14.0762	14.1725	14.2116	14.0255	12.928	13.8624
Q5VWJ9	Sorting nexin-30	SNX30		0.5325	1	0.186411	1.09876	14.0996	14.0346	14.8453	13.7617	13.8058	14.2992	14.3562	14.3214	14.1541	14.2376	14.1594	14.4529	14.4428	14.5854
Q9UPY6	Wiskott-Aldrich syndrome protein family member 3	WASF3		0.532469	1	0.184633	1.09872	12.669	12.7377	12.3524	13.4126	12.3166	12.3617	12.7301	12.3913	12.4977	12.8008	12.688	12.5621	12.423	12.4226
P61803	Dolichyl-diphosphooligosaccharide--protein glycosyltransferase subunit DAD1	DAD1		0.532364	1	0.144495	1.09855	14.957	14.7781	15.5553	14.9053	15.1192	14.8204	14.7139	15.0211	14.7882	14.8243	14.6604	14.8536	14.7595	14.8362
P21266	Glutathione S-transferase Mu 3	GSTM3		0.53233	1	-0.434927	-1.09849	13.5855	14.9365	13.3607	13.0078	13.7834	13.0751	13.2792	12.8342	13.5559	13.1103	14.562	13.0778	14.7291	13.5125
O94830	Phospholipase DDHD2	DDHD2		0.53207	1	0.123278	1.09807	13.7391	14.0541	13.798	14.3575	13.6623	14.0578	13.8403	13.6759	13.7859	14.0983	13.7874	13.9121	13.922	13.9752
Q12981	Vesicle transport protein SEC20	BNIP1		0.531925	1	0.39186	1.09784	11.1816	11.2808	12.0122	13.1128	11.6027	11.4153	10.8806	11.2483	11.0929	10.9253	11.5208	11.5032	12.3741	11.2198
O75781	Paralemmin-1	PALM		0.531415	1	-0.184078	-1.09702	13.7162	13.7916	12.9889	13.625	13.492	13.9101	13.9319	13.6295	13.8475	14.1836	13.8484	13.9786	13.5337	13.8904
P50995	Annexin A11	ANXA11		0.531088	1	-0.438096	-1.09649	14.8328	15.647	15.3879	12.8763	14.7878	14.091	14.4088	14.7193	14.7477	14.0337	15.1743	14.1907	14.4699	14.2523
Q9UNX3	60S ribosomal protein L26-like 1	RPL26L1		0.530475	1	-0.348845	-1.0955	15.3768	15.3165	15.7118	13.3786	15.4781	15.2766	15.1981	15.3168	15.1495	15.2286	15.1136	15.2696	15.3424	15.4635
P61088	Ubiquitin-conjugating enzyme E2 N	UBE2N		0.530235	1	-0.136005	-1.09511	14.2159	14.2598	13.6015	13.8063	13.8533	14.0949	14.2758	13.9763	14.0356	14.374	13.96	13.9776	14.2046	14.1532
P31040	Succinate dehydrogenase [ubiquinone] flavoprotein subunit, mitochondrial	SDHA		0.528847	1	0.197431	1.09287	14.1769	13.9137	13.916	14.825	14.1111	14.334	14.4258	14.4586	14.3288	14.3709	14.4223	14.5261	13.6353	14.5341
Q9UBW8	COP9 signalosome complex subunit 7a	COPS7A		0.528518	1	0.223115	1.09234	14.8945	14.82	14.6468	15.9586	14.854	14.961	14.7089	14.5682	14.8293	14.5915	14.7469	14.8608	14.5732	14.6579
Q6P995	Protein FAM171B	FAM171B		0.528438	1	0.166813	1.09221	14.447	14.5318	14.3926	14.9948	14.2454	14.9125	14.8754	14.6971	14.7156	14.998	14.6208	14.829	14.2855	14.9176
P17980	26S proteasome regulatory subunit 6A	PSMC3		0.528211	1	0.0652885	1.09184	16.1503	16.1577	16.2971	16.1762	16.306	16.3005	16.1862	16.0782	16.0496	16.2235	16.0506	16.1285	15.9652	16.1657
Q9BXT2	Voltage-dependent calcium channel gamma-6 subunit	CACNG6		0.52768	1	0.243635	1.09098	14.9512	15.302	15.9189	15.3999	15.4795	14.8082	14.689	14.7341	14.7177	14.6038	14.9939	14.8132	15.2533	14.8295
Q9UNE7	E3 ubiquitin-protein ligase CHIP	STUB1		0.52706	1	0.0843266	1.08998	14.115	13.9342	13.9068	14.332	13.9557	13.843	13.8766	13.8342	13.9272	13.8915	13.9152	13.8809	13.8643	13.8864
Q8IY17	Patatin-like phospholipase domain-containing protein 6	PNPLA6		0.527042	1	0.153614	1.08995	14.4831	14.4966	15.2915	14.5525	14.9913	14.5601	14.5827	14.6439	14.53	14.6186	14.684	14.9824	14.4843	14.7775
Q00975	Voltage-dependent N-type calcium channel subunit alpha-1B	CACNA1B		0.526791	1	0.322771	1.08955	12.1475	12.0547	11.9479	13.8799	12.1467	12.6671	12.3911	12.1642	12.7778	12.5864	12.2511	12.7548	11.92	12.4603
Q9HCD6	Protein TANC2	TANC2		0.526777	1	0.230528	1.08952	12.2337	12.2495	11.7612	13.3572	12.1121	12.3955	12.2725	12.1333	12.113	12.4013	11.9491	12.3807	12.3338	12.452
P30086	Phosphatidylethanolamine-binding protein 1	PEBP1		0.526519	1	-0.197148	-1.08911	15.9008	16.3359	15.9061	15.2564	15.7338	15.7494	15.6306	15.2893	15.6448	15.5791	15.9036	15.5569	16.251	15.5962
P61163	Alpha-centractin	ACTR1A		0.526272	1	0.191224	1.08871	12.5751	12.9343	13.3859	12.5843	12.4009	12.3275	12.6618	12.955	12.4976	12.5766	12.5181	12.579	13.1562	12.741
O43633	Charged multivesicular body protein 2a	CHMP2A		0.526138	1	0.0949202	1.08849	14.2355	14.23	14.7393	14.5494	14.354	14.4828	14.3918	14.3074	14.3509	14.4669	14.3916	14.3417	14.4937	14.161
Q8TBX8	Phosphatidylinositol 5-phosphate 4-kinase type-2 gamma	PIP4K2C		0.525872	1	0.0800693	1.08806	14.295	14.2769	14.4162	14.2021	14.1694	14.3403	14.3887	14.4488	14.1881	14.4632	14.201	14.4507	14.1447	14.5045
Q96J02	E3 ubiquitin-protein ligase Itchy homolog	ITCH		0.523825	1	0.165318	1.08474	14.337	14.2992	14.7787	14.6374	14.3921	14.1419	14.1597	14.2586	14.3644	14.193	13.9253	14.2012	14.8829	14.2837
Q9NZJ7	Mitochondrial carrier homolog 1	MTCH1		0.5235	1	-0.203008	-1.08422	14.8702	14.4187	14.1249	13.8447	14.5749	14.5344	14.75	14.8359	14.6914	14.6184	14.7681	14.7026	14.1558	14.9366
Q15819	Ubiquitin-conjugating enzyme E2 variant 2	UBE2V2		0.523496	1	-0.0652925	-1.08421	14.1321	14.2807	14.1576	14.1665	14.1586	14.3742	14.1781	14.1298	14.1904	14.3473	14.2412	14.359	14.439	14.2975
O95819	Mitogen-activated protein kinase kinase kinase kinase 4	MAP4K4		0.523354	1	0.209655	1.08398	13.42	13.4805	13.6471	14.4946	13.355	13.7158	13.2464	13.2311	13.247	13.4657	13.562	13.6041	13.3366	13.2177
P26196	Probable ATP-dependent RNA helicase DDX6	DDX6		0.522861	1	0.135999	1.08318	12.7154	13.0638	13.205	13.0785	12.999	12.7314	12.6447	12.4439	12.5445	12.8084	12.9632	12.8697	12.8314	12.8041
P61586	Transforming protein RhoA	RHOA		0.522105	1	-0.20872	-1.08196	14.7177	14.8919	15.131	13.893	14.8586	14.6676	14.6932	14.9445	14.6924	14.6903	14.7442	14.5304	15.3675	14.69
Q8N414	PiggyBac transposable element-derived protein 5	PGBD5		0.521619	1	0.190449	1.08117	14.1029	13.7278	13.7257	14.9305	13.7602	14.0865	14.1872	14.0996	14.1473	14.1783	13.921	14.2513	13.9911	14.0248
Q8N987	N-terminal EF-hand calcium-binding protein 1	NECAB1		0.521498	1	0.202422	1.08097	14.3794	13.8132	14.3943	14.8318	14.0876	14.3003	14.7618	14.8651	14.9713	14.3376	14.407	14.6999	14.4507	14.5466
P60981	Destrin	DSTN		0.520672	1	-0.112935	-1.07963	14.9493	14.883	14.8427	14.3672	15.0408	14.5274	14.852	14.7768	14.856	14.705	14.8299	14.6447	14.9476	14.7506
Q15814	Tubulin-specific chaperone C	TBCC		0.519874	1	0.116897	1.07834	14.3764	14.3092	13.9273	14.5496	14.2578	14.2274	14.491	13.876	14.2359	14.2535	14.1213	14.1531	14.1636	14.2895
Q9NY65	Tubulin alpha-8 chain	TUBA8		0.518567	1	-0.706263	-1.07621	15.9633	13.5935	12.353	12.9615	13.7046	14.4724	15.5223	16.1274	15.4397	14.7248	14.326	14.8355	14.6165	15.4595
Q96GW7	Brevican core protein	BCAN		0.518086	1	-0.263202	-1.07543	15.2743	14.2717	13.8623	14.8738	14.3775	14.9658	14.9272	15.3143	15.2292	14.9408	14.7283	14.7857	14.4043	14.6005
Q6NZI2	Caveolae-associated protein 1	CAVIN1		0.51721	1	0.112774	1.07401	14.6431	14.4945	15.0136	14.9091	14.765	14.8472	14.9913	14.7071	14.8403	14.8753	14.6708	14.7712	14.5778	14.414
P43378	Tyrosine-protein phosphatase non-receptor type 9	PTPN9		0.516378	1	0.173166	1.07265	12.0954	12.2764	12.5257	13.1636	12.7701	12.4418	12.3515	12.2422	12.4331	12.5617	12.4624	12.7097	12.1994	12.3287
P41227	N-alpha-acetyltransferase 10	NAA10		0.516272	1	0.0837224	1.07248	14.9139	14.7715	15.0715	14.758	14.96	14.9814	14.9218	14.9653	14.8404	15.0099	14.7021	14.6542	14.9351	15.0771
P62249	40S ribosomal protein S16	RPS16		0.516219	1	0.111043	1.0724	15.4758	15.3906	15.9135	15.3059	15.5947	15.3753	15.283	15.4077	15.2204	15.3171	15.3318	15.4532	15.2469	15.4672
P55265	Double-stranded RNA-specific adenosine deaminase	ADAR		0.515902	1	0.183977	1.07188	13.8627	14.245	14.8508	14.4166	14.2797	14.0015	13.95	13.9406	13.7972	14.2228	14.4334	14.2638	14.5521	14.158
Q9Y230	RuvB-like 2	RUVBL2		0.514771	1	0.188661	1.07004	14.0324	14.5132	14.7402	14.5817	14.641	13.8349	14.1422	14.2094	14.0472	13.9825	14.0739	13.9455	14.5175	14.0095
O95847	Mitochondrial uncoupling protein 4	SLC25A27		0.513681	1	0.110215	1.06826	14.7556	14.8238	14.8771	14.6694	14.6807	14.5854	14.9839	15.0671	14.7155	14.398	14.7974	14.8538	14.5399	14.7975
O75964	ATP synthase subunit g, mitochondrial	ATP5MG		0.513282	1	-0.332778	-1.06761	13.4366	13.0145	12.3491	12.0336	13.0195	13.1707	13.455	13.5257	13.2748	13.4391	13.2448	13.5583	12.1407	13.5611
Q9UMF0	Intercellular adhesion molecule 5	ICAM5		0.512831	1	0.332049	1.06688	13.9226	13.9589	13.3595	15.541	13.8785	14.3198	14.4708	14.2947	14.1371	14.5474	14.1483	14.2	13.3792	14.2715
Q16543	Hsp90 co-chaperone Cdc37	CDC37		0.511554	1	0.101839	1.06479	14.2017	13.9348	14.176	14.6059	14.0702	14.1443	14.0881	14.1655	14.0458	14.0978	14.2072	14.3218	14.0333	14.0263
P37235	Hippocalcin-like protein 1	HPCAL1		0.510519	1	-0.297826	-1.06311	14.0034	14.0242	13.6644	13.3968	13.9583	14.3858	14.8543	14.5256	14.9354	14.9306	14.247	14.4919	14.7203	14.5822
P62140	Serine/threonine-protein phosphatase PP1-beta catalytic subunit	PPP1CB		0.510114	1	-0.0879332	-1.06244	14.3598	14.4567	14.4591	14.1242	14.5141	14.3833	14.3234	14.299	14.2947	14.4163	14.4131	14.3611	14.7581	14.444
O75521	Enoyl-CoA delta isomerase 2, mitochondrial	ECI2		0.510076	1	-0.140812	-1.06238	14.1423	14.5104	14.7698	14.0686	14.6379	14.2606	14.0652	14.1904	14.314	14.4498	14.5876	14.479	14.4901	14.158
Q5SW79	Centrosomal protein of 170 kDa	CEP170		0.510054	1	0.139362	1.06235	14.7824	14.8655	14.5253	15.3745	14.7283	14.9408	14.8891	14.5985	14.7244	15.1147	14.574	14.8259	14.7727	14.9395
Q8NFZ8	Cell adhesion molecule 4	CADM4		0.509159	1	-0.211689	-1.06088	13.7794	13.965	14.0899	13.44	13.9782	13.7448	13.5722	13.8081	13.7034	13.6301	13.7889	13.7032	14.8518	13.6323
Q16537	Serine/threonine-protein phosphatase 2A 56 kDa regulatory subunit epsilon isoform	PPP2R5E		0.509082	1	-0.150758	-1.06076	14.7607	14.8135	14.357	14.8013	14.8496	15.192	14.8967	14.9137	14.8573	15.3464	14.7926	15.0887	14.6244	15.0377
Q5JTJ3	Cytochrome c oxidase assembly factor 6 homolog	COA6		0.508394	1	-0.107038	-1.05963	16.2609	16.1175	16.1859	15.9656	16.2781	16.4232	16.3011	16.4474	16.3086	16.4126	16.2915	16.6177	16.4335	16.5556
Q9H115	Beta-soluble NSF attachment protein	NAPB		0.507092	1	-0.335049	-1.0575	15.0742	14.4288	13.2862	14.4283	14.0953	14.7858	15.1	15.3523	15.1981	14.7649	14.6728	14.9241	14.2372	14.8587
Q9BSJ8	Extended synaptotagmin-1	ESYT1		0.507092	1	0.151742	1.0575	14.5028	14.3533	15.0378	14.2589	14.2344	14.04	14.1892	14.4102	14.3046	14.032	14.2041	14.3329	14.3879	14.2419
Q9UK76	Jupiter microtubule associated homolog 1	JPT1		0.507083	1	-0.414298	-1.05749	15.1512	13.6776	12.5215	14.2813	13.7903	14.6286	14.3423	13.7297	14.7936	14.8059	13.8004	14.5736	13.8064	14.3006
Q16531	DNA damage-binding protein 1	DDB1		0.506118	1	0.083933	1.05591	14.5145	14.5924	14.8187	14.5255	14.7207	14.5022	14.553	14.4982	14.3342	14.6595	14.4854	14.5819	14.7987	14.7137
Q92614	Unconventional myosin-XVIIIa	MYO18A		0.504829	1	0.0879141	1.0538	14.2014	14.1142	14.4434	14.5564	14.1668	14.3502	14.1439	14.2456	14.174	14.3786	14.2233	14.3157	14.5337	14.2893
P01112	GTPase HRas	HRAS		0.504594	1	-0.157594	-1.05342	13.9589	14.1051	13.5864	13.3674	13.5671	14.0687	14.0408	14.0908	13.8662	14.1721	13.9925	14.025	13.7945	14.2315
O00442	RNA 3'-terminal phosphate cyclase	RTCA		0.504072	1	-0.1626	-1.05256	15.2734	15.0284	15.1535	14.1992	14.9636	14.9889	15.0555	15.0643	15.1575	15.1587	14.7617	15.0364	15.1105	15.1588
P08237	ATP-dependent 6-phosphofructokinase, muscle type	PFKM		0.504009	1	-0.116004	-1.05246	14.8949	14.8527	14.563	14.8517	15.3205	14.7399	14.6826	14.5212	14.8462	14.8845	14.7303	14.8083	14.7411	14.7746
Q86VV8	Rotatin	RTTN		0.503933	1	-0.345593	-1.05233	14.3883	14.5236	14.9549	12.5148	14.73	14.369	14.2146	14.365	14.0389	14.4381	14.1431	14.5025	14.2354	14.4268
P24666	Low molecular weight phosphotyrosine protein phosphatase	ACP1		0.503753	1	0.124377	1.05204	13.1959	13.5349	13.5498	13.6808	13.3649	13.4447	13.6542	13.3092	13.4332	13.1521	13.2482	13.2596	13.4384	12.9652
Q9UIW2	Plexin-A1	PLXNA1		0.502625	1	0.119339	1.05019	14.9302	15.2482	15.4493	15.3995	14.9733	15.4409	15.2045	15.261	14.9172	15.5383	15.1486	15.3004	15.2406	15.2235
P53990	IST1 homolog	IST1		0.50211	1	-0.3834	-1.04934	16.338	14.5386	14.2805	15.1869	14.716	14.5037	14.1199	14.6722	14.7885	14.3038	14.5785	14.6554	15.8695	14.4648
Q6NVY1	3-hydroxyisobutyryl-CoA hydrolase, mitochondrial	HIBCH		0.502089	1	-0.133014	-1.04931	15.0436	14.8978	15.1522	14.8395	15.233	14.9283	14.7622	14.9626	15.2847	14.6893	14.7509	14.7498	15.0114	14.5346
Q8NCW5	NAD(P)H-hydrate epimerase	NAXE		0.501046	1	-0.0978399	-1.0476	14.9315	15.0997	14.9347	14.6377	15.0925	14.875	14.8227	14.5451	14.8018	14.9147	14.9556	14.7067	14.892	14.7394
Q9BV79	Enoyl-[acyl-carrier-protein] reductase, mitochondrial	MECR		0.500239	1	0.0897553	1.04627	14.7444	14.5316	14.7485	14.7982	14.6751	14.844	14.9471	14.9343	14.8123	14.9411	14.6747	15.0142	14.6529	14.995
Q9Y678	Coatomer subunit gamma-1	COPG1		0.500179	1	0.119663	1.04617	14.3597	14.3614	14.9354	14.6179	14.5883	14.3789	14.1696	14.2617	14.2995	14.3228	14.371	14.3912	14.5694	14.3172
Q8N6N2	Tetratricopeptide repeat protein 9B	TTC9B		0.49834	1	0.28965	1.04315	13.1197	13.3099	12.9364	14.7566	13.1024	13.7897	13.3803	13.4059	13.0833	13.4984	13.3439	13.3055	12.8019	13.1895
O00468	Agrin [Cleaved into: Agrin N-terminal 110 kDa subunit	AGRN		0.497765	1	0.1792	1.0422	14.1225	14.1033	14.9386	14.4566	14.7724	14.1935	14.1648	14.0863	14.2541	14.0528	14.1819	14.0309	14.0718	13.9046
Q7Z6B0	Coiled-coil domain-containing protein 91	CCDC91		0.497327	1	0.0949407	1.04148	12.8777	12.8877	13.317	13.3026	13.0299	12.938	13.018	12.9797	13.2137	13.0655	13.2093	13.1918	12.977	12.8903
Q9H4A3	Serine/threonine-protein kinase WNK1	WNK1		0.497113	1	0.154348	1.04113	14.7878	14.7361	15.2328	15.0945	14.9087	14.5547	14.473	14.5085	14.5495	14.4762	14.5758	14.6782	15.0413	14.5439
A1X283	SH3 and PX domain-containing protein 2B	SH3PXD2B		0.496211	1	0.329545	1.03965	15.0082	15.3566	16.4719	15.4316	15.5529	15.0867	14.5182	14.4934	14.6195	14.9719	14.607	14.8333	15.5275	14.9193
O75367	Core histone macro-H2A.1	MACROH2A1		0.495376	1	0.33685	1.03827	14.1341	14.2529	15.9693	14.0536	15.4423	14.0595	14.7767	14.4608	14.4055	14.3477	14.4136	14.158	14.6877	14.2927
P48547	Potassium voltage-gated channel subfamily C member 1	KCNC1		0.493812	1	-0.377658	-1.03569	13.7499	13.679	11.9416	12.8368	13.0646	13.4332	13.5807	13.6843	13.6107	13.5911	13.6774	14.0604	12.4012	14.111
Q9NZR2	Low-density lipoprotein receptor-related protein 1B	LRP1B		0.493734	1	0.303309	1.03557	11.9071	11.9504	12.2949	13.658	12.2952	12.0963	11.8114	11.6513	12.2255	12.0788	12.1556	12.1108	11.8435	11.5748
P62191	26S proteasome regulatory subunit 4	PSMC1		0.492842	1	-0.0977073	-1.03409	14.2269	14.4606	14.3119	13.8367	14.3642	14.2871	14.1682	14.1875	14.1343	14.3893	14.0294	14.1764	14.3104	14.3187
Q9UPQ3	Arf-GAP with GTPase, ANK repeat and PH domain-containing protein 1	AGAP1		0.49231	1	0.226264	1.03322	13.1015	12.4145	12.1955	13.7945	12.5376	12.7466	12.887	12.7715	12.708	12.7541	12.6675	12.8477	12.4863	12.8421
Q86WG5	Myotubularin-related protein 13	SBF2		0.491686	1	0.200523	1.03219	14.3674	14.9493	15.4445	15.2647	15.0291	14.6585	14.8031	14.3871	14.7068	14.8156	15.1069	14.7871	15.2346	14.5068
Q9NZ72	Stathmin-3	STMN3		0.490432	1	0.327077	1.03012	11.4305	11.2323	11.0529	13.1812	11.1679	11.8397	11.8237	11.2143	11.3885	11.9225	11.5383	11.509	11.5107	11.152
Q9BRF8	Serine/threonine-protein phosphatase CPPED1	CPPED1		0.489508	1	0.206679	1.02859	12.7992	12.8978	13.6454	13.5744	12.8706	12.7948	12.4994	12.8426	12.9704	12.7125	12.7215	12.9656	13.3809	12.6899
Q01970	1-phosphatidylinositol 4,5-bisphosphate phosphodiesterase beta-3	PLCB3		0.488181	1	0.176637	1.02639	13.6364	14.2826	14.5086	14.017	14.4017	13.6336	13.7744	13.6349	13.7592	13.7667	14.0624	13.737	14.0697	14.0002
Q9NXR7	BRISC and BRCA1-A complex member 2	BABAM2		0.487127	1	0.0853684	1.02465	13.6532	13.8391	14.11	13.5872	13.848	13.6853	13.8728	13.8689	13.7851	13.5512	13.7028	13.7594	13.8455	13.7868
Q8N7J2	APC membrane recruitment protein 2	AMER2		0.486441	1	0.258052	1.02351	12.8027	12.5557	13.7393	13.6821	12.6291	12.9536	12.6601	12.6889	12.8966	13.1132	12.5071	12.9975	13.4315	12.3811
O15484	Calpain-5	CAPN5		0.485824	1	0.24207	1.02249	12.9534	13.343	14.0951	13.8518	14.0542	13.2862	13.0979	12.8637	12.998	13.5457	13.4101	13.2318	13.1206	13.0461
P51991	Heterogeneous nuclear ribonucleoprotein A3	HNRNPA3		0.485009	1	0.141525	1.02114	13.4687	13.6435	14.0622	13.8376	13.892	13.6855	13.4335	13.2798	13.3603	13.8243	13.8263	13.8774	13.4726	13.765
Q6ZVL6	UPF0606 protein KIAA1549L	KIAA1549L		0.484385	1	0.383088	1.02011	14.2033	14.5399	13.8051	15.7814	13.9568	15.1927	14.8801	14.3679	14.1539	15.1976	14.606	15.3975	13.8218	15.2407
O43674	NADH dehydrogenase [ubiquinone] 1 beta subcomplex subunit 5, mitochondrial	NDUFB5		0.483751	1	-0.306648	-1.01905	14.7268	14.134	13.1484	13.8987	13.9719	14.535	14.7645	14.7655	14.2741	14.9338	14.3755	14.9382	14.0385	14.8391
Q13620	Cullin-4B	CUL4B		0.482709	1	0.105193	1.01733	12.9511	12.774	13.041	13.4527	12.9667	13.0368	12.8789	12.9203	12.9889	13.0984	13.0458	13.1423	12.727	12.9087
P31948	Stress-induced-phosphoprotein 1	STIP1		0.481935	1	-0.0812306	-1.01604	14.5051	14.4646	14.6229	14.0773	14.5973	14.4265	14.4461	14.5285	14.5733	14.3876	14.3846	14.3436	14.4834	14.4066
P53680	AP-2 complex subunit sigma	AP2S1		0.481796	1	-0.288804	-1.01581	14.4674	14.3571	13.3273	14.0525	14.1515	14.7048	14.8585	15.004	14.732	14.9691	14.3455	14.8739	13.9137	14.8141
Q9Y4G8	Rap guanine nucleotide exchange factor 2	RAPGEF2		0.481634	1	-0.137749	-1.01554	14.5864	14.7241	14	14.584	14.7296	14.8562	14.8271	14.7747	14.6778	14.8246	14.6848	14.8535	14.6432	14.9798
O14841	5-oxoprolinase	OPLAH		0.481153	1	0.201631	1.01474	14.0726	14.0547	14.5852	14.9902	14.8613	14.0464	13.8831	14.1046	14.0025	14.0629	14.2082	14.2222	14.0781	14.0335
Q96DG6	Carboxymethylenebutenolidase homolog	CMBL		0.480489	1	0.203387	1.01364	13.7978	14.3777	14.505	14.3594	14.6446	13.9744	14.234	13.5472	13.7085	13.9793	14.5454	13.8329	14.162	13.9431
Q92796	Disks large homolog 3	DLG3		0.479523	1	0.178007	1.01203	14.135	14.2588	14.104	14.9531	14.0282	14.7975	14.5077	14.2033	14.2732	14.6946	14.2906	14.7277	14.1305	14.563
Q96GY0	Zinc finger C2HC domain-containing protein 1A	ZC2HC1A		0.47901	1	0.146591	1.01118	14.5958	14.322	14.3165	15.2328	14.4872	14.5411	14.4563	14.2013	14.3544	14.6215	14.3784	14.559	14.4116	14.3696
P35222	Catenin beta-1	CTNNB1		0.478668	1	0.121786	1.01061	14.2275	14.8749	14.7174	14.8382	14.4385	14.4448	14.3011	14.2618	14.296	14.5373	14.5906	14.5872	14.4539	14.5155
Q969M3	Protein YIPF5	YIPF5		0.47836	1	0.141962	1.01009	12.6353	12.1986	12.5314	11.9317	12.2262	12.1093	12.6004	12.0832	12.0347	12.1273	12.0704	12.4769	11.9474	12.2679
O43295	SLIT-ROBO Rho GTPase-activating protein 3	SRGAP3		0.477793	1	-0.0890744	-1.00915	14.3171	14.1451	13.9211	14.1019	14.3066	14.3802	14.244	14.1034	14.0768	14.4659	14.2603	14.3058	14.2248	14.4111
Q9NYL9	Tropomodulin-3	TMOD3		0.476601	1	0.173769	1.00717	14.4044	14.8878	15.1849	14.3759	15.0945	14.2812	14.6516	14.2116	14.715	14.6658	14.5837	14.455	14.6982	14.8816
Q99569	Plakophilin-4	PKP4		0.476559	1	0.12188	1.0071	14.5243	14.5498	15.0716	14.5867	14.3247	14.7221	14.5018	14.6284	14.5506	14.9284	14.3886	14.6902	14.822	14.7791
O00217	NADH dehydrogenase [ubiquinone] iron-sulfur protein 8, mitochondrial	NDUFS8		0.475603	1	-0.221725	-1.0055	13.9673	13.5847	12.8507	13.526	13.4212	14.036	14.0577	13.8718	13.7411	14.0987	13.8647	14.3191	13.5773	14.0714
Q9Y6G9	Cytoplasmic dynein 1 light intermediate chain 1	DYNC1LI1		0.475494	1	-0.0920846	-1.00532	14.528	14.461	14.5394	14.0832	14.4134	14.5347	14.5317	14.5829	14.3182	14.6467	14.3592	14.6321	14.6639	14.5334
P52758	2-iminobutanoate/2-iminopropanoate deaminase	RIDA		0.475381	1	-0.163704	-1.00513	15.6034	15.2594	15.3189	14.7695	15.7599	15.0842	15.3391	14.9895	15.2775	15.2263	15.3596	15.2985	15.7936	15.3785
Q9H0E2	Toll-interacting protein	TOLLIP		0.475096	1	-0.107633	-1.00466	15.1267	15.0195	14.9015	14.537	14.9837	15.1709	15.2139	15.1912	15.0611	15.2014	15.0288	15.0598	14.9313	15.2269
P61018	Ras-related protein Rab-4B	RAB4B		0.474966	1	0.125443	1.00444	14.6044	14.1086	14.4557	14.6545	14.2571	14.5551	14.6001	14.6695	14.7593	14.6568	14.3275	14.7055	14.6385	14.9044
P62269	40S ribosomal protein S18	RPS18		0.473446	1	0.157706	1.0019	14.6159	14.4838	14.923	15.2316	14.6969	14.5125	14.213	14.3733	14.303	14.4761	14.5901	14.6384	14.4441	14.317
O75340	Programmed cell death protein 6	PDCD6		0.473373	1	-0.15936	-1.00178	15.9527	16.1279	16.0729	15.1305	15.8315	15.6389	15.682	15.8298	15.7367	15.6285	15.7549	15.6149	16.2207	15.8117
P55884	Eukaryotic translation initiation factor 3 subunit B	EIF3B		0.472565	1	0.111105	1.00043	14.4124	14.3115	14.6701	14.8247	14.5775	14.3275	14.4289	14.2893	14.2611	14.4313	14.3839	14.3889	14.42	14.0422
P05230	Fibroblast growth factor 1	FGF1		0.471857	1	-0.505321	-0.999248	14.6581	15.6317	15.987	14.2149	16.115	14.6186	13.5537	14.212	14.6006	14.0694	15.385	14.0635	15.8631	13.91
Q6WCQ1	Myosin phosphatase Rho-interacting protein	MPRIP		0.471816	1	0.200251	0.999179	11.9476	11.6307	11.6534	12.9186	12.0059	12.0489	12.1723	11.8649	12.0568	12.2817	11.9841	12.4385	11.6849	12.0343
P24844	Myosin regulatory light polypeptide 9	MYL9		0.471201	1	0.425276	0.998152	15.332	15.3081	16.8015	14.5953	16.2015	15.1725	16.9833	16.0845	16.3635	15.6108	14.8322	15.1116	15.3579	15.4708
P26599	Polypyrimidine tract-binding protein 1	PTBP1		0.4706	1	0.337279	0.997146	13.2232	13.5703	14.7091	14.5427	14.4008	13.2694	13.4011	13.1768	13.471	13.3082	13.3787	13.4445	13.7558	12.6957
O00154	Cytosolic acyl coenzyme A thioester hydrolase	ACOT7		0.469421	1	-0.230779	-0.995173	14.3867	13.7941	12.9349	13.8138	13.6637	14.1599	14.3327	14.2204	14.3445	14.2505	13.7851	14.1598	13.8223	14.2303
Q15349	Ribosomal protein S6 kinase alpha-2	RPS6KA2		0.469378	1	0.14303	0.995102	13.4961	13.4488	13.6564	14.2192	13.4882	13.4509	13.5067	13.4236	13.8117	13.3991	13.675	13.4482	13.3901	13.2026
O00487	26S proteasome non-ATPase regulatory subunit 14	PSMD14		0.468942	1	-0.0848938	-0.994371	14.0201	13.9519	14.036	13.6118	14.0938	14.1334	14.0745	14.0087	13.897	14.1903	13.8955	14.1336	13.9175	14.0348
O60493	Sorting nexin-3	SNX3		0.468758	1	0.29083	0.994063	12.6092	12.6877	13.0143	14.0602	12.7539	12.6003	12.2323	12.2929	12.2274	12.7305	12.2685	12.4942	12.8512	12.0629
Q16143	Beta-synuclein	SNCB		0.46777	1	-0.355375	-0.992409	15.3696	14.6669	13.5041	14.06	14.2448	15.1758	15.2754	15.0136	15.3775	15.2054	14.4378	15.3338	14.3896	15.4248
Q8WXF1	Paraspeckle component 1	PSPC1		0.467757	1	0.107502	0.992387	14.4445	14.5216	14.8757	14.3859	14.6415	14.7333	14.6186	14.5187	14.3889	14.8103	14.6709	14.7962	14.4877	14.9552
P27695	DNA-(apurinic or apyrimidinic site) lyase	APEX1		0.467633	1	0.410923	0.992179	13.8686	14.1613	15.6689	15.217	14.6876	13.9995	13.3578	13.3243	13.742	13.7755	14.2338	13.8636	13.9179	13.2296
Q99873	Protein arginine N-methyltransferase 1	PRMT1		0.467629	1	-0.112468	-0.992171	15.1662	15.0141	14.6676	14.7953	15.1709	15.0671	15.035	15.0594	15.1322	15.0713	15.0354	15.1621	14.6125	15.2487
P51797	Chloride transport protein 6	CLCN6		0.467343	1	0.241479	0.991692	11.4045	11.5667	12.0439	12.5386	11.685	11.2831	11.4891	11.2379	11.4086	11.1202	11.8195	11.8564	11.9485	11.0265
Q00169	Phosphatidylinositol transfer protein alpha isoform	PITPNA		0.467167	1	-0.0725841	-0.991397	14.8375	14.8554	14.6427	14.496	14.8228	14.7529	14.7698	14.6113	14.6516	14.8491	14.8097	14.8898	14.6059	14.8756
O75145	Liprin-alpha-3	PPFIA3		0.466894	1	0.156772	0.990939	13.5397	13.7165	13.4077	14.4626	13.6408	13.8712	13.7827	13.6889	13.7436	14.0372	13.6032	13.9578	13.4897	13.8895
Q9Y2T3	Guanine deaminase	GDA		0.466495	1	-0.256858	-0.990271	13.7493	13.9372	12.7472	13.5434	13.6142	14.0836	14.3682	14.4221	13.9415	14.3969	14.0135	13.9283	13.7144	14.2341
Q9NVS9	Pyridoxine-5'-phosphate oxidase	PNPO		0.466324	1	0.166462	0.989983	14.3767	14.7338	15.0817	14.2894	14.4812	14.0553	14.2064	14.0914	14.3167	14.1504	14.4053	14.012	14.4558	14.3197
P13639	Elongation factor 2	EEF2		0.465768	1	0.0948296	0.989052	14.9298	14.7044	15.1335	14.6884	14.9822	14.7406	14.6824	14.5241	14.6326	14.6808	14.7049	14.7179	14.594	14.7595
P12235	ADP/ATP translocase 1	SLC25A4		0.46439	1	-0.299787	-0.986739	14.9259	14.715	13.4701	14.4692	14.5882	15.0744	15.1365	15.0272	14.9721	15.2439	14.8377	15.3894	14.1572	15.2974
O75369	Filamin-B	FLNB		0.464171	1	0.253024	0.986369	14.4091	14.0172	15.5912	14.3108	14.6182	14.1259	14.3537	14.2685	14.3352	14.0516	14.1703	14.2248	15.0295	14.0565
Q92890	Ubiquitin recognition factor in ER-associated degradation protein 1	UFD1		0.463705	1	0.0965749	0.985588	14.1147	14.0864	14.4149	14.1753	14.05	14.0561	14.23	14.2972	14.1533	14.0694	13.8627	14.1277	14.5285	14.1044
Q9P253	Vacuolar protein sorting-associated protein 18 homolog	VPS18		0.462537	1	0.105881	0.983625	12.7992	12.8652	13.0722	13.2969	12.9329	12.9555	12.8726	12.8103	12.7351	13.0987	12.6664	13.0525	13.2061	12.8306
P04844	Dolichyl-diphosphooligosaccharide--protein glycosyltransferase subunit 2	RPN2		0.461819	1	0.177521	0.982416	14.2993	14.2787	15.0913	13.9659	14.6169	14.0537	14.35	14.4909	14.1976	14.2062	14.0597	14.0681	13.9276	14.1825
P05090	Apolipoprotein D	APOD		0.461135	1	0.53898	0.981266	15.4294	14.3487	17.5563	15.0295	15.7261	15.0901	14.82	15.6529	15.0086	14.1717	14.1135	14.9385	16.5719	15.1708
P30419	Glycylpeptide N-tetradecanoyltransferase 1	NMT1		0.460746	1	0.0800758	0.980612	14.9856	14.7457	14.6655	15.0872	14.6931	14.8076	14.8514	14.7314	14.7075	14.8252	14.8585	14.8711	14.5315	14.819
O60547	GDP-mannose 4,6 dehydratase	GMDS		0.460701	1	0.10758	0.980535	14.6953	14.8093	15.1457	14.6988	14.911	14.4865	14.6914	14.6242	14.6837	14.7607	14.6617	14.383	14.8959	14.6589
P14618	Pyruvate kinase PKM	PKM		0.460018	1	-0.173531	-0.979386	15.0434	15.7132	15.4	14.5208	15.342	14.8669	15.0335	14.9661	15.1602	14.8068	15.184	14.9618	15.3732	14.9186
P07197	Neurofilament medium polypeptide	NEFM		0.459612	1	-0.62492	-0.978702	16.1211	13.4201	12.3626	14.6432	12.6908	14.7474	14.1905	14.6799	14.8131	14.1699	13.5354	14.5053	16.1092	14.2209
Q86SK9	Stearoyl-CoA desaturase 5	SCD5		0.458981	1	-0.335523	-0.977639	14.3988	13.9145	14.7805	14.3166	15.8054	14.5738	13.1885	14.4306	14.0773	14.0155	14.2396	14.0364	14.2734	13.8784
P51148	Ras-related protein Rab-5C	RAB5C		0.458796	1	0.175897	0.977327	13.2903	13.4769	13.9866	14.2708	14.2588	13.6239	13.4209	13.401	13.5053	13.6085	13.6696	13.726	13.594	13.487
P62857	40S ribosomal protein S28	RPS28		0.458773	1	0.149366	0.977289	15.7559	15.8252	16.2881	15.7616	16.0188	15.6991	15.4335	15.5622	15.4381	15.7533	15.2503	15.6822	15.5246	15.718
Q6P1N9	Putative deoxyribonuclease TATDN1	TATDN1		0.457908	1	0.108064	0.97583	15.2457	15.2708	15.7798	15.4052	15.5363	15.279	15.4788	15.1006	15.3868	15.236	15.4292	15.346	15.6375	15.1557
P06748	Nucleophosmin	NPM1		0.45784	1	0.139456	0.975715	14.5199	14.5567	15.3406	14.5656	14.8023	14.5583	14.3548	14.4814	14.3545	14.5627	14.6146	14.6531	14.49	14.5342
Q8TCQ1	E3 ubiquitin-protein ligase MARCHF1	MARCHF1		0.457496	1	-0.996082	-0.975134	14.9119	17.704	17.136	13.3793	16.8446	14.3633	13.5422	14.0489	14.217	13.1776	16.9682	13.9788	17.4558	13.4263
Q99726	Zinc transporter 3	SLC30A3		0.4567	1	0.198499	0.973792	13.9138	13.8871	14.0564	14.3253	13.6232	13.9967	14.4663	14.5895	14.5482	14.6309	14.2079	14.3385	13.6432	14.4976
Q5SQH8	Uncharacterized protein C6orf136	C6orf136		0.456259	1	0.119067	0.973046	14.4046	14.0931	14.4575	14.9866	14.4036	14.483	14.2682	14.3802	14.3527	14.3141	14.438	14.5493	14.6862	14.4058
P36873	Serine/threonine-protein phosphatase PP1-gamma catalytic subunit	PPP1CC		0.456063	1	0.121762	0.972716	13.2236	13.5489	13.782	13.6452	13.5473	13.7041	13.3682	13.4306	13.277	13.9265	13.389	13.7272	13.4126	13.7664
Q9Y3C6	Peptidyl-prolyl cis-trans isomerase-like 1	PPIL1		0.455847	1	-0.199032	-0.972351	14.1233	14.7763	14.8722	14.0211	14.8043	14.3315	13.6702	14.2138	14.2533	14.2237	14.4948	14.0147	14.6093	14.1784
Q96PV0	Ras/Rap GTPase-activating protein SynGAP	SYNGAP1		0.455527	1	0.252388	0.97181	13.7588	13.8482	13.596	14.557	13.3737	14.2597	14.2059	13.8653	13.9692	14.7028	13.9232	14.4495	13.2604	14.415
Q24JP5	Transmembrane protein 132A	TMEM132A		0.455472	1	0.126696	0.971718	13.5792	13.7711	13.6381	14.3343	13.9139	13.9743	14.0053	13.6939	13.5662	13.9683	13.6735	13.9777	13.665	13.6424
O43639	Cytoplasmic protein NCK2	NCK2		0.454498	1	0.124691	0.970072	14.9878	15.3255	15.2017	15.5853	15.2839	15.4546	15.219	14.9532	15.1299	15.5652	15.0998	15.5431	15.3407	15.5661
Q99747	Gamma-soluble NSF attachment protein	NAPG		0.454222	1	-0.12617	-0.969606	14.5944	14.1763	13.9558	14.3785	13.8891	14.4743	14.4568	14.5795	14.4537	14.5387	14.4242	14.5497	14.4064	14.3388
Q567U6	Coiled-coil domain-containing protein 93	CCDC93		0.453754	1	0.126292	0.968815	13.8982	14.0047	14.3008	14.6016	14.3197	14.0309	13.8235	13.8975	13.8502	14.0404	14.0255	13.9966	14.1735	13.8741
Q99497	Parkinson disease protein 7	PARK7		0.452672	1	-0.188732	-0.966984	15.103	15.4891	15.4399	14.4423	15.5083	14.9	15.0273	14.65	15.0672	14.9748	15.2315	14.8425	15.4644	14.8279
Q9Y2Z0	Protein SGT1 homolog	SUGT1		0.451869	1	-0.0965888	-0.965625	14.947	14.7752	14.9122	14.2978	14.6493	14.7476	14.7232	14.6518	14.7315	14.8263	14.8187	14.6892	14.9964	14.8136
Q9UQ16	Dynamin-3	DNM3		0.451126	1	0.169379	0.964367	14.349	13.9815	13.7965	14.6816	13.8119	14.2744	14.5075	14.4136	14.3099	14.4334	14.272	14.617	14.0366	14.6916
P62304	Small nuclear ribonucleoprotein E	SNRPE		0.451092	1	0.194482	0.96431	11.6525	11.9576	12.7623	11.3483	11.9538	11.7781	11.8739	11.9209	11.3954	11.9983	11.6724	11.7678	12.0586	12.0555
P78368	Casein kinase I isoform gamma-2	CSNK1G2		0.450982	1	0.0918513	0.964122	13.9455	14.0173	14.4256	14.3754	14.2503	14.1461	14.2409	14.0992	14.0186	14.3072	14.2129	14.2747	14.1287	13.8856
Q92882	Osteoclast-stimulating factor 1	OSTF1		0.450738	1	0.236852	0.96371	15.2581	15.6635	16.5865	15.1495	15.2753	15.4013	15.3649	15.4241	15.2314	15.3534	15.2811	15.2858	16.2477	15.6152
Q92859	Neogenin	NEO1		0.45026	1	-0.0720677	-0.9629	14.2324	14.4751	14.316	14.194	14.3051	14.5292	14.3147	14.235	14.3623	14.5153	14.4968	14.5428	14.432	14.5374
P46783	40S ribosomal protein S10	RPS10		0.449764	1	0.155557	0.962059	14.8692	14.9695	15.3289	15.2185	15.3526	14.7789	14.7368	14.4119	14.5618	15.0888	14.8883	14.9545	14.7438	14.7858
P07954	Fumarate hydratase, mitochondrial	FH		0.449593	1	0.19959	0.961768	14.5408	13.8444	14.1641	15.2271	14.2965	14.2858	14.4047	14.529	14.6329	14.3734	14.4064	14.4831	13.7583	14.2627
Q13740	CD166 antigen	ALCAM		0.449521	1	-0.215823	-0.961647	13.773	15.0115	14.1034	13.8577	14.635	14.5499	14.177	13.8079	14.5787	14.7149	14.1818	14.2281	14.5591	14.6144
P00352	Retinal dehydrogenase 1	ALDH1A1		0.449255	1	0.207951	0.961195	12.7996	13.0786	13.5041	12.9981	13.5488	12.8976	12.8765	12.7384	12.9461	12.8033	12.1	12.6851	13.3354	13.0263
O15240	Neurosecretory protein VGF [Cleaved into: Neuroendocrine regulatory peptide-1	VGF		0.446425	1	-0.48147	-0.956391	14.4356	13.282	13.2139	13.1258	16.2847	13.5822	13.5833	13.9072	13.7578	13.2386	13.795	13.3933	12.7188	13.5093
P48506	Glutamate--cysteine ligase catalytic subunit	GCLC		0.445626	1	0.248625	0.955032	15.0115	14.8314	15.8981	15.2465	15.0017	14.6635	14.5968	14.4359	14.7633	14.6422	14.744	14.3732	15.5502	14.4597
P34949	Mannose-6-phosphate isomerase	MPI		0.445372	1	0.220519	0.954601	12.7994	13.2486	13.9362	13.4365	13.5855	13.0604	13.1627	12.739	12.9477	12.7867	13.3162	12.86	13.7469	12.7829
Q9Y697	Cysteine desulfurase, mitochondrial	NFS1		0.444537	1	0.118947	0.953181	14.3952	13.962	14.1105	14.6588	14.2395	14.4296	14.3494	14.3891	14.4012	14.4001	14.2529	14.6485	14.1125	14.6493
P07339	Cathepsin D	CTSD		0.444112	1	0.279809	0.952457	15.0683	14.945	16.2524	14.1267	15.0219	14.4813	14.7111	14.6595	14.5084	14.367	14.6124	14.7542	14.5941	14.8338
P02794	Ferritin heavy chain	FTH1		0.4441	1	0.478768	0.952437	13.0182	12.8193	15.2489	13.2287	13.2744	12.5367	12.5255	13.2806	12.7839	12.0649	12.4011	12.8029	14.5107	12.7091
O43707	Alpha-actinin-4	ACTN4		0.443969	1	0.142553	0.952214	14.7487	14.5538	15.3203	14.6883	15.0115	14.7991	14.6753	14.6976	14.482	15.0061	14.3136	14.966	14.847	14.8565
Q14123	Calcium/calmodulin-dependent 3',5'-cyclic nucleotide phosphodiesterase 1C	PDE1C		0.443749	1	0.196934	0.95184	13.0704	12.6554	13.4963	12.933	12.6432	12.885	12.8974	12.9349	12.7158	12.5882	12.6174	12.9868	13.8291	13.0315
Q9Y2A7	Nck-associated protein 1	NCKAP1		0.443579	1	0.0667906	0.95155	14.2284	14.5217	14.4856	14.6005	14.5173	14.609	14.5411	14.5149	14.3835	14.6755	14.4347	14.639	14.4763	14.6401
Q96PE3	Inositol polyphosphate-4-phosphatase type I A	INPP4A		0.442806	1	-0.162652	-0.950234	14.6455	14.9055	14.3711	14.3926	14.5536	15.1844	14.9605	14.9188	14.9115	15.3003	14.6816	15.027	14.7034	15.1579
Q66K74	Microtubule-associated protein 1S	MAP1S		0.442637	1	0.0730916	0.949946	14.4959	14.5548	14.8512	14.7532	14.9547	14.6754	14.7806	14.7623	14.7155	14.7138	14.6099	14.9091	14.8365	14.7987
O95248	Myotubularin-related protein 5	SBF1		0.441983	1	0.110013	0.948833	14.3873	14.2542	14.1614	14.7003	14.189	14.4599	14.5979	14.7168	14.4035	14.4877	14.3469	14.6982	14.3407	14.6942
Q9HCJ6	Synaptic vesicle membrane protein VAT-1 homolog-like	VAT1L		0.441561	1	-0.4169	-0.948113	14.8752	14.6478	14.0701	13.7222	16.6702	14.3473	15.1127	15.0687	15.3759	14.1717	14.8517	14.2752	14.002	14.7417
P25787	Proteasome subunit alpha type-2	PSMA2		0.441468	1	-0.104839	-0.947954	14.5708	14.5626	14.6139	13.8494	14.4626	14.4001	14.4518	14.39	14.4201	14.3986	14.3566	14.294	14.564	14.4334
Q92696	Geranylgeranyl transferase type-2 subunit alpha	RABGGTA		0.441267	1	0.0684319	0.947612	14.3443	14.3186	14.7105	14.5419	14.5409	14.6129	14.493	14.6623	14.4385	14.5408	14.3712	14.5274	14.6759	14.5416
P02745	Complement C1q subcomponent subunit A	C1QA		0.440799	1	0.172558	0.946813	15.0453	14.9604	15.8028	15.3519	15.0796	15.1178	15.2899	15.9653	15.2883	14.957	14.986	15.3542	15.4683	15.1344
Q9H936	Mitochondrial glutamate carrier 1	SLC25A22		0.440483	1	-0.347325	-0.946274	15.5444	14.7798	13.4008	14.7826	14.682	15.0726	15.3936	15.8273	15.2587	15.1285	14.9502	15.185	14.0299	15.2171
Q13596	Sorting nexin-1	SNX1		0.440116	1	0.0982983	0.945648	13.6346	13.7998	14.2479	13.7398	13.9085	13.7098	13.6398	13.736	13.5919	13.646	13.709	13.6703	13.9835	13.7214
Q9UBQ5	Eukaryotic translation initiation factor 3 subunit K	EIF3K		0.439505	1	0.141282	0.944605	12.165	12.252	12.6926	12.5628	12.3739	12.2687	11.9101	11.8153	12.0008	12.2236	11.9441	12.1992	12.4411	12.0731
Q9Y2E4	Disco-interacting protein 2 homolog C	DIP2C		0.439486	1	0.051271	0.944573	13.9106	14.1604	14.1033	14.1444	14.005	14.0923	14.0663	14.0981	14.1198	14.2731	14.0748	14.0968	14.0993	14.2632
P36578	60S ribosomal protein L4	RPL4		0.439017	1	0.207021	0.943772	14.6819	14.0845	14.9322	15.133	14.7393	14.0972	13.9721	13.929	14.1717	14.2999	14.49	14.5038	14.3348	14.1236
P08195	4F2 cell-surface antigen heavy chain	SLC3A2		0.438759	1	-0.131554	-0.943332	15.2825	15.3239	14.7812	15.0292	15.6672	14.8448	15.2968	15.4638	15.2905	15.2371	15.1602	15.2151	15.0352	15.3747
P02545	Prelamin-A/C [Cleaved into: Lamin-A/C	LMNA		0.438607	1	0.447231	0.943072	14.317	14.4729	16.8163	14.4374	15.0755	14.0521	14.3334	14.5335	14.341	13.8815	14.1118	13.9328	15.5685	13.9165
O43237	Cytoplasmic dynein 1 light intermediate chain 2	DYNC1LI2		0.437923	1	-0.300693	-0.941902	14.1756	14.869	15.0154	12.7702	14.3264	13.9888	13.9393	13.9117	13.8927	13.9307	14.2333	13.8875	14.527	13.7695
Q9H0C8	Integrin-linked kinase-associated serine/threonine phosphatase 2C	ILKAP		0.437226	1	0.155409	0.940711	15.1189	15.2104	16.1173	14.9885	15.5707	15.3022	15.093	15.1376	15.2655	15.202	15.2176	15.3577	15.295	15.4939
Q9Y285	Phenylalanine--tRNA ligase alpha subunit	FARSA		0.437099	1	0.106699	0.940495	14.7133	14.4533	14.4191	14.8238	14.6958	14.708	14.6269	14.5416	14.5292	14.7016	14.5736	14.7016	14.1053	14.8463
P40429	60S ribosomal protein L13a	RPL13A		0.436787	1	-0.200581	-0.939961	15.0394	14.842	15.3885	13.7757	15.2034	14.7773	14.7368	14.8622	14.6772	14.8805	14.7925	14.9444	14.6975	14.7832
P25789	Proteasome subunit alpha type-4	PSMA4		0.436677	1	-0.128708	-0.939772	15.1502	15.2127	15.4593	14.4368	15.4194	15.2042	15.1568	15.1231	15.144	15.1991	15.1381	15.1767	15.1636	15.2047
Q9Y2H1	Serine/threonine-protein kinase 38-like	STK38L		0.436075	1	0.13473	0.938742	13.6637	13.556	13.8602	14.178	13.9658	13.7304	13.4274	13.2398	13.385	13.6461	13.7266	13.6878	13.5462	13.5321
P30038	Delta-1-pyrroline-5-carboxylate dehydrogenase, mitochondrial	ALDH4A1		0.435659	1	0.222232	0.938031	14.8194	14.6122	15.7902	14.4883	14.5198	14.2467	14.3117	14.5786	14.7674	14.1625	14.3724	14.4217	14.5389	14.3146
O95825	Quinone oxidoreductase-like protein 1	CRYZL1		0.435558	1	-0.0897501	-0.937857	13.8293	14.2373	14.1299	13.6224	14.2549	14.0351	14.0438	13.955	14.0519	14.0785	13.9636	13.9299	14.1057	14.0214
P61019	Ras-related protein Rab-2A	RAB2A		0.434692	1	0.117969	0.936375	14.9245	14.6529	14.7149	15.241	14.7212	15.0188	15.111	15.2009	15.2085	15.0058	14.9762	15.106	14.6977	15.2101
Q8N983	39S ribosomal protein L43, mitochondrial	MRPL43		0.434687	1	-0.136103	-0.936366	14.2901	14.9545	14.7196	14.4675	14.8163	14.3224	14.3756	14.3216	14.4677	14.4498	14.7707	14.4291	14.8219	14.1505
Q6UXD5	Seizure 6-like protein 2	SEZ6L2		0.434102	1	0.118603	0.935364	13.1448	13.3482	13.2918	13.8822	13.3086	13.5312	13.2219	13.3819	13.3382	13.6616	13.0679	13.4262	13.1818	13.4347
P02788	Lactotransferrin	LTF		0.433802	1	0.382977	0.934851	13.8016	15.8834	15.6503	13.9277	14.1756	13.8419	14.2658	14.0196	13.9644	13.832	13.558	13.9045	13.8589	14.024
Q8WVC6	Dephospho-CoA kinase domain-containing protein	DCAKD		0.433264	1	0.186441	0.933928	13.9498	14.0317	14.9972	13.8566	14.649	13.8321	14.0695	14.1785	14.1699	13.7836	14.2978	13.9	14.2975	14.2584
O14980	Exportin-1	XPO1		0.432502	1	-0.113419	-0.932621	13.7246	14.0174	14.105	13.5862	14.4363	13.8433	13.9217	13.9597	13.9705	13.969	13.7826	13.8212	14.0636	13.7687
P07814	Bifunctional glutamate/proline--tRNA ligase	EPRS1		0.432229	1	0.107382	0.932152	14.474	14.1282	14.5511	14.5707	14.6277	14.3221	14.2511	14.1042	14.3108	14.3734	14.3075	14.3648	13.929	14.2334
Q63ZY3	KN motif and ankyrin repeat domain-containing protein 2	KANK2		0.432007	1	0.436805	0.931772	9.48674	10.2251	11.3429	10.3794	10.8071	9.89279	10.1068	9.22039	10.046	8.10664	9.94366	9.83917	9.99266	8.94217
Q8IYQ7	Threonine synthase-like 1	THNSL1		0.430653	1	0.108877	0.929447	14.5889	14.5324	14.5427	15.1233	14.6696	14.343	14.7432	14.7223	14.9118	14.6853	14.5951	14.6407	14.4463	14.4804
Q14CZ8	Hepatocyte cell adhesion molecule	HEPACAM		0.4305	1	-0.373379	-0.929185	15.0124	15.9681	15.6622	14.5222	15.9617	14.6187	14.5975	14.5821	14.9247	14.2989	15.7243	14.5985	16.2687	14.5079
P52272	Heterogeneous nuclear ribonucleoprotein M	HNRNPM		0.429669	1	0.179856	0.927757	13.9692	14.1522	14.6696	14.6675	14.566	14.011	13.7866	13.7	13.7608	14.0853	14.0939	14.0174	14.3648	13.8839
Q9NSY1	BMP-2-inducible protein kinase	BMP2K		0.429609	1	0.618771	0.934892	9.49532	8.77594	10.692	NA	9.05213	8.90277	9.17305	9.46655	NA	6.63779	8.35409	8.1967	9.19467	8.01662
P62280	40S ribosomal protein S11	RPS11		0.429576	1	0.128269	0.927598	15.0098	14.9072	15.6263	14.8586	15.2917	14.8583	14.8968	14.8604	14.7888	15.0727	15.0065	15.1731	14.7411	15.0152
Q06124	Tyrosine-protein phosphatase non-receptor type 11	PTPN11		0.42927	1	0.12569	0.927071	13.8763	14.173	14.2429	14.5507	14.2463	14.2235	13.9756	13.7557	13.7636	13.9639	14.1186	14.001	14.3343	13.916
P54727	UV excision repair protein RAD23 homolog B	RAD23B		0.428326	1	0.110498	0.925447	13.9634	13.5687	13.6393	14.1759	13.6466	13.723	13.5907	13.3951	13.5996	13.7029	13.4484	13.5567	13.636	13.5323
P46459	Vesicle-fusing ATPase	NSF		0.427796	1	-0.294943	-0.924536	15.0937	14.567	13.4735	14.4122	14.3236	14.9223	15.3155	15.2901	15.3668	15.1613	14.7952	15.0965	14.2975	15.1846
P51649	Succinate-semialdehyde dehydrogenase, mitochondrial	ALDH5A1		0.427689	1	-0.0985775	-0.924352	14.6521	14.3425	14.2178	14.551	14.7411	14.5898	14.6993	14.6948	14.7276	14.6112	14.8366	14.7925	14.3868	14.6876
Q9P035	Very-long-chain	HACD3		0.425876	1	-0.172645	-0.92123	14.108	14.2604	14.4988	13.1517	14.4785	14.0263	13.986	14.0488	14.0544	14.1579	14.1863	13.9899	13.9875	14.1922
O95741	Copine-6	CPNE6		0.425608	1	-0.203841	-0.920767	14.7592	15.3251	14.6378	14.5246	14.2494	14.8053	14.8755	14.7896	15.2167	15.0681	15.0134	13.98	14.8826	14.3825
Q9UNS2	COP9 signalosome complex subunit 3	COPS3		0.425294	1	-0.0385374	-0.920226	15.2517	15.1352	15.2478	14.996	15.1346	15.1966	15.154	15.1178	15.2112	15.2265	15.1833	15.2196	15.0821	15.1515
Q9NRX4	14 kDa phosphohistidine phosphatase	PHPT1		0.42501	1	0.334389	0.919736	12.8681	13.4362	13.7344	14.2961	13.5245	12.7013	12.9673	11.9985	12.7698	12.9127	13.7509	12.8876	13.0114	12.2842
O75167	Phosphatase and actin regulator 2	PHACTR2		0.424848	1	-0.096947	-0.919457	14.0587	13.9265	13.9876	13.6894	13.9866	13.8789	13.7196	13.4623	13.6428	13.8199	13.9483	13.8956	14.0671	13.6903
Q14247	Src substrate cortactin	CTTN		0.424102	1	0.0930423	0.918172	15.0127	14.8879	14.7633	15.1101	14.7651	14.9195	14.8433	14.6145	14.7362	15.0576	14.6272	15.0653	14.6631	14.9952
P02792	Ferritin light chain	FTL		0.423251	1	0.770872	0.916702	12.0107	13.736	16.1322	12.9947	14.5694	11.8198	11.7621	12.4408	11.4078	10.9124	12.2912	11.5666	13.1806	11.7686
O14994	Synapsin-3	SYN3		0.422254	1	0.174395	0.914981	14.0079	13.5905	13.7502	14.5194	13.7346	14.1129	14.0886	14.0048	14.2394	14.2494	14.1083	14.3883	13.364	14.2595
Q96S19	Methyltransferase-like 26	METTL26		0.422015	1	0.12595	0.914567	14.476	14.6717	14.4295	14.8832	14.7687	14.6042	14.9199	14.5671	14.9619	14.6311	14.856	14.101	14.716	14.8127
P61020	Ras-related protein Rab-5B	RAB5B		0.420978	1	0.270759	0.912774	13.9189	13.6629	13.8601	15.326	13.6641	14.0999	13.6675	13.3951	13.998	13.8362	14.083	14.159	13.2501	13.4562
P06454	Prothymosin alpha [Cleaved into: Prothymosin alpha, N-terminally processed	PTMA		0.42075	1	-0.600288	-0.91238	13.6213	13.7671	15.161	10.9128	13.8564	13.7684	12.4386	13.3164	13.2624	12.688	12.4373	12.7844	15.2027	12.9683
O60831	PRA1 family protein 2	PRAF2		0.419309	1	0.166936	0.909888	14.4008	14.4004	14.8096	14.8581	13.7662	14.4216	14.2099	14.6228	14.2603	14.2308	14.2778	14.4394	14.02	13.9262
P84098	60S ribosomal protein L19	RPL19		0.418764	1	0.140326	0.908943	14.2754	13.911	14.431	14.5238	14.2008	14.028	13.7558	13.7361	13.8685	14.0232	13.8863	14.0848	13.7457	13.7547
Q5JU85	IQ motif and SEC7 domain-containing protein 2	IQSEC2		0.41819	1	0.175803	0.907949	14.1413	14.1121	14.169	14.7048	14.0822	14.7144	14.5291	14.3725	14.2499	14.8918	14.3466	14.8423	13.8743	14.7512
Q8WXD9	Caskin-1	CASKIN1		0.417737	1	0.115909	0.907165	13.8542	13.8529	13.7101	14.2911	13.8857	14.0768	14.0065	13.7472	13.7618	14.2777	13.886	14.2312	13.6794	14.1571
O60502	Protein O-GlcNAcase	OGA		0.417443	1	-0.145626	-0.906656	14.3979	14.1994	13.5026	14.3512	14.3253	14.2615	14.3345	14.4259	14.6245	14.1981	14.1592	14.0276	13.8891	14.2326
Q9Y3I0	RNA-splicing ligase RtcB homolog	RTCB		0.416348	1	0.0960402	0.904756	14.604	14.6637	15.097	14.5085	14.7921	14.4854	14.5104	14.5556	14.5041	14.5315	14.4631	14.5765	14.8581	14.6819
Q14416	Metabotropic glutamate receptor 2	GRM2		0.416155	1	0.34417	0.904421	12.3533	13.4019	12.8348	14.4852	12.7877	13.9066	13.2656	13.512	13.1174	14.1203	13.1302	14.1528	12.8536	14.1253
P30531	Sodium- and chloride-dependent GABA transporter 1	SLC6A1		0.415006	1	-0.212656	-0.902427	14.8225	14.9669	14.3789	14.7505	15.0532	15.4592	15.1663	14.8619	15.6099	15.5488	15.0874	15.4726	14.4404	15.3827
P04216	Thy-1 membrane glycoprotein	THY1		0.414798	1	-0.172093	-0.902065	12.8544	12.7883	12.8805	12.351	12.9104	13.3155	13.2386	13.3022	13.1134	13.5123	12.8179	13.489	12.9983	13.2823
Q96CW1	AP-2 complex subunit mu	AP2M1		0.414689	1	-0.234058	-0.901877	14.2973	14.0146	13.2096	13.857	13.8879	14.4648	14.5164	14.6156	14.3932	14.5911	14.2128	14.5805	13.5301	14.516
A0FGR8	Extended synaptotagmin-2	ESYT2		0.414661	1	0.0529281	0.901827	15.1203	14.8647	14.9368	15.1146	14.8139	14.8291	14.9937	14.9403	14.9045	14.9361	14.8926	14.9898	15.0895	14.919
Q9BTX7	Alpha-tocopherol transfer protein-like	TTPAL		0.414557	1	0.222536	0.901646	12.7533	12.0937	12.408	13.591	11.9248	12.6948	12.7035	12.4283	12.4329	12.9273	12.3542	12.7155	12.959	12.3011
Q8TCT9	Minor histocompatibility antigen H13	HM13		0.413885	1	0.2326	0.900479	13.6717	13.8732	15.2898	13.8782	14.4776	13.7975	13.9498	14.024	13.8115	13.8984	13.8612	13.7986	13.9693	13.4858
Q9H6U6	Breast carcinoma-amplified sequence 3	BCAS3		0.41355	1	0.169673	0.899897	11.6347	11.0564	11.7142	12.2999	11.468	11.3846	11.5429	11.2025	11.8836	11.715	11.7501	11.9358	11.6086	11.3775
Q96GA7	Serine dehydratase-like	SDSL		0.413334	1	0.290873	0.899521	10.8713	11.4985	12.1037	12.3142	11.8531	10.7363	10.6874	10.8827	11.1162	11.2187	11.3034	10.6866	11.3882	10.6802
P54764	Ephrin type-A receptor 4	EPHA4		0.412573	1	0.232469	0.898198	14.149	14.7084	14.1787	14.9176	14.1164	14.8606	14.5449	14.147	13.7812	15.3011	14.1381	14.6553	14.0728	14.8606
P21283	V-type proton ATPase subunit C 1	ATP6V1C1		0.412539	1	-0.226959	-0.898139	14.9217	14.3452	13.6078	14.1481	14.2334	14.8028	14.947	15.0134	14.7508	14.716	14.6015	14.9129	14.0759	14.9387
Q99436	Proteasome subunit beta type-7	PSMB7		0.412056	1	0.0509407	0.897299	14.9077	15.0148	15.2195	14.9526	15.0603	14.9998	14.8751	14.9095	14.8827	15.0101	14.97	14.8781	14.8683	14.9572
Q03154	Aminoacylase-1	ACY1		0.411583	1	0.251599	0.896476	13.4663	13.8435	14.4294	14.2291	14.3775	13.3626	13.2122	13.0966	13.3217	13.066	13.8034	13.2782	13.5805	13.2141
Q9UBP4	Dickkopf-related protein 3	DKK3		0.411439	1	-0.197052	-0.896226	14.8202	14.7052	14.4294	14.1796	14.8158	14.3695	14.9671	15.1198	15.265	14.1345	14.7829	14.3895	15.2461	14.6951
Q9UBB4	Ataxin-10	ATXN10		0.411433	1	0.445543	0.896215	9.85464	10.2655	11.1432	12.7956	11.3962	10.3546	10.1648	9.96518	10.407	10.7278	10.029	10.4543	10.6722	9.32904
P31943	Heterogeneous nuclear ribonucleoprotein H	HNRNPH1		0.410912	1	0.13437	0.895307	13.214	13.3838	13.8632	13.4807	13.6077	13.3461	13.1189	13.1085	12.8567	13.5772	13.2651	13.4994	13.5076	13.4212
Q9H3Q1	Cdc42 effector protein 4	CDC42EP4		0.410266	1	0.197812	0.894183	13.6482	14.4914	14.4187	14.6917	14.4909	13.8614	13.6853	13.4282	13.8139	13.9679	13.9972	13.9224	14.2611	13.9485
P50416	Carnitine O-palmitoyltransferase 1, liver isoform	CPT1A		0.407996	1	0.200984	0.890224	14.5001	14.3396	15.1619	15.1934	15.3094	14.5542	14.2452	14.1947	14.3374	14.3971	14.4073	14.7184	14.3684	14.2542
O95169	NADH dehydrogenase [ubiquinone] 1 beta subcomplex subunit 8, mitochondrial	NDUFB8		0.406886	1	-0.200035	-0.888285	15.4866	15.0382	14.4176	14.3385	14.653	15.0218	15.2385	15.1825	14.9678	15.3476	14.987	15.3912	14.9469	15.6144
Q15185	Prostaglandin E synthase 3	PTGES3		0.405479	1	-0.0868009	-0.885826	14.563	14.592	14.3652	14.0499	14.464	14.5409	14.7368	14.5132	14.538	14.6761	14.4752	14.5274	14.5246	14.6666
P39656	Dolichyl-diphosphooligosaccharide--protein glycosyltransferase 48 kDa subunit	DDOST		0.405122	1	0.160139	0.885202	14.1157	14.2516	14.9973	14.1908	14.7381	14.0734	14.1737	14.4196	14.0932	14.0805	13.9935	14.0742	13.9301	13.9867
Q9BYB0	SH3 and multiple ankyrin repeat domains protein 3	SHANK3		0.404737	1	0.337198	0.88453	14.3134	14.1091	13.6091	15.853	13.9343	14.7502	14.7899	14.4416	14.7917	15.116	14.4882	15.2101	13.5575	14.9816
Q6IQ22	Ras-related protein Rab-12	RAB12		0.404271	1	-0.0775467	-0.883713	14.7918	14.8113	14.7837	14.7364	15.0582	15.0013	14.8863	15.0597	15.0961	15.1119	14.8178	14.8549	14.6529	14.9858
P07108	Acyl-CoA-binding protein	DBI		0.402479	1	-0.390889	-0.880576	14.2527	15.0371	15.2134	13.2346	15.0248	13.7369	13.7485	13.7871	14.0965	13.986	14.6992	13.6966	15.8671	13.9136
Q8IYI6	Exocyst complex component 8	EXOC8		0.401545	1	0.117108	0.878939	12.8109	13.0448	13.1111	13.5834	13.2248	13.3217	13.0339	12.873	13.2018	13.1214	12.7333	13.1572	12.9282	12.9069
Q9C026	E3 ubiquitin-protein ligase TRIM9	TRIM9		0.401511	1	0.139806	0.87888	14.5384	14.8526	14.8049	15.344	14.9721	14.6466	14.3648	14.414	14.3129	14.7551	14.598	14.7922	14.6357	14.6525
Q9NR45	Sialic acid synthase	NANS		0.401353	1	0.133876	0.878601	13.6768	13.8155	13.9803	14.0931	13.769	13.3711	13.4711	13.3766	13.4312	13.3865	13.7034	13.5067	13.9867	13.4004
Q96CQ1	Solute carrier family 25 member 36	SLC25A36		0.40126	1	0.21721	0.878439	13.5376	13.2892	12.954	14.6026	13.305	13.5246	13.3995	13.4556	13.3772	13.6868	13.3642	13.501	12.7265	13.4198
Q8N5S9	Calcium/calmodulin-dependent protein kinase kinase 1	CAMKK1		0.401235	1	0.285482	0.878395	14.2886	13.5433	13.1872	15.4457	13.7831	14.1145	14.5579	14.469	14.4883	14.5119	13.9202	14.3817	14.2601	14.6555
Q9NQW7	Xaa-Pro aminopeptidase 1	XPNPEP1		0.40073	1	-0.104332	-0.87751	12.6246	12.9908	12.8932	12.4557	12.9242	12.7937	12.7313	12.7574	12.5953	13.011	12.6862	12.3518	12.8239	12.526
P62805	Histone H4	H4C1		0.400321	1	0.362281	0.876791	14.2523	14.09	16.2702	14.3774	14.7781	13.9779	14.0393	14.2398	14.0464	14.0202	14.1493	13.8787	15.556	13.9578
Q7Z6G8	Ankyrin repeat and sterile alpha motif domain-containing protein 1B	ANKS1B		0.399995	1	0.266237	0.876219	13.0471	12.7865	12.4363	13.6506	12.3865	13.425	13.5245	13.2871	13.1434	13.5952	13.0407	13.7401	12.2988	13.7538
Q5SSJ5	Heterochromatin protein 1-binding protein 3	HP1BP3		0.399287	1	0.243228	0.874976	14.9692	14.9342	16.4042	15.2135	15.6395	14.9514	14.7765	14.7993	14.8105	14.9753	15.0946	14.7242	15.5407	14.7543
Q86VP6	Cullin-associated NEDD8-dissociated protein 1	CAND1		0.398687	1	-0.0413892	-0.873922	14.5202	14.667	14.3591	14.5279	14.5889	14.5113	14.5454	14.4302	14.4671	14.616	14.4593	14.4536	14.487	14.4823
Q9Y2K9	Syntaxin-binding protein 5-like	STXBP5L		0.39842	1	0.123953	0.873453	15.2096	15.2104	15.0503	15.8177	15.4125	15.5129	15.5592	15.3112	15.4359	15.5882	15.465	15.807	15.4723	15.8387
Q8IZQ1	WD repeat and FYVE domain-containing protein 3	WDFY3		0.398229	1	0.235467	0.873117	9.43711	10.0541	10.7064	11.1011	10.0128	10.4253	9.96799	9.58838	10.4087	10.2218	10.2009	10.4582	10.284	9.60289
P27144	Adenylate kinase 4, mitochondrial	AK4		0.397931	1	-0.0869776	-0.872593	14.4785	14.4992	14.2328	14.0475	14.5437	14.1991	14.3669	14.437	14.2768	14.1216	14.5454	14.1711	14.1617	14.3785
P60866	40S ribosomal protein S20	RPS20		0.397796	1	0.119148	0.872357	14.3438	14.1521	14.6534	14.4698	14.4499	14.078	13.9435	14.1003	13.9827	14.1733	14.195	14.2225	13.8174	14.016
Q3LXA3	Triokinase/FMN cyclase	TKFC		0.397468	1	0.192412	0.87178	13.9185	14.3915	15.0811	14.0976	14.4087	13.7728	13.8762	13.9529	13.8484	13.8784	13.9493	13.7449	14.3932	13.8182
O60749	Sorting nexin-2	SNX2		0.396798	1	0.139396	0.870601	13.9875	14.3385	14.8451	14.1796	14.4541	14.0402	13.9562	13.8405	14.0227	14.11	14.0979	14.0043	14.4972	14.1339
P63244	Receptor of activated protein C kinase 1	RACK1		0.396561	1	0.0914969	0.870184	15.3811	15.5665	15.8698	15.5065	15.7184	15.3105	15.3763	15.4749	15.1338	15.5152	15.439	15.4503	15.5903	15.4454
Q99714	3-hydroxyacyl-CoA dehydrogenase type-2	HSD17B10		0.396014	1	0.107482	0.869221	14.368	14.2871	14.7314	14.4414	14.7054	14.186	14.1977	14.3108	14.2607	14.1929	14.1542	14.0658	14.1106	14.1161
P51149	Ras-related protein Rab-7a	RAB7A		0.39585	1	-0.163751	-0.868931	14.6789	14.8503	15.0847	13.7263	14.6461	14.3501	14.4454	14.611	14.5176	14.3849	14.5995	14.4145	14.869	14.4573
Q9HBH5	Retinol dehydrogenase 14	RDH14		0.394673	1	0.0919508	0.866858	14.1781	14.4003	14.5212	14.3613	14.2341	14.5425	14.5083	14.4789	14.37	14.6763	14.0472	14.5811	14.1981	14.4595
P47897	Glutamine--tRNA ligase	QARS1		0.394169	1	0.149591	0.86597	14.4506	14.4638	14.9867	14.872	14.8763	14.2879	14.1605	14.1361	14.107	14.3529	14.376	14.3973	14.6571	14.2212
O75382	Tripartite motif-containing protein 3	TRIM3		0.393811	1	0.106103	0.865339	11.9447	12.0853	11.6962	12.2839	11.7012	11.8944	12.0256	12.1814	11.8599	12.2969	11.8189	11.8456	11.9698	12.2579
P00492	Hypoxanthine-guanine phosphoribosyltransferase	HPRT1		0.393753	1	-0.179849	-0.865236	14.4129	14.1141	13.347	13.9668	14.069	14.4109	14.6202	14.56	14.5207	14.4585	14.136	14.4549	14.0866	14.636
Q8NBX0	Saccharopine dehydrogenase-like oxidoreductase	SCCPDH		0.393713	1	0.106245	0.865166	13.6883	13.6264	14.1634	13.2984	13.5986	13.4234	13.7413	13.8157	13.5735	13.576	13.545	13.5196	13.8197	13.6964
Q9UBC5	Unconventional myosin-Ia	MYO1A		0.39258	1	0.198111	0.863168	13.3776	13.8296	13.9094	13.7353	13.7331	13.9889	13.5631	13.383	13.4083	14.2687	13.12	14.2637	13.2434	14.2312
P30740	Leukocyte elastase inhibitor	SERPINB1		0.392301	1	0.347263	0.862674	12.6517	13.8028	14.9957	13.7834	14.118	13.2402	13.0397	13.0887	13.0854	12.6585	13.182	13.0772	14.1347	12.7861
P19338	Nucleolin	NCL		0.392008	1	0.206868	0.862158	14.4508	14.5237	15.7854	14.2115	14.9067	14.4788	14.3512	14.3547	14.2071	14.6554	14.5791	14.5213	14.928	14.7216
P48735	Isocitrate dehydrogenase [NADP], mitochondrial	IDH2		0.391924	1	0.149328	0.862009	14.778	14.5704	14.7862	15.4159	14.6429	14.9897	14.9404	14.9657	14.8954	15.3516	14.8423	15.53	14.8576	15.2242
Q9Y3Z3	Deoxynucleoside triphosphate triphosphohydrolase SAMHD1	SAMHD1		0.39192	1	0.225896	0.862002	14.7998	15.097	16.2709	14.8566	15.3948	14.6547	14.6937	14.9186	14.7817	14.6956	14.7979	14.7758	15.4175	14.8158
Q9H579	Protein MROH8	MROH8		0.391542	1	0.200132	0.861334	15.1004	15.1127	16.1819	15.2078	15.3523	15.0967	14.6129	14.662	14.6443	14.9272	15.1942	15.0399	15.2246	14.9397
P43243	Matrin-3	MATR3		0.391102	1	0.118828	0.860557	14.1318	14.2031	14.4683	14.5242	14.4172	14.413	14.1035	13.8365	13.8918	14.5651	14.2326	14.4972	14.1107	14.2989
P02689	Myelin P2 protein	PMP2		0.389628	1	-0.317038	-0.857951	15.335	15.2901	15.0995	14.1716	14.5591	14.2821	14.1533	14.6488	14.3356	13.711	14.3033	14.1872	15.8872	13.9232
O75688	Protein phosphatase 1B	PPM1B		0.389333	1	0.0895523	0.857428	13.8905	14.1854	14.1733	14.5873	14.1484	14.1693	13.8718	13.9813	14.0088	14.2031	14.0525	14.1065	14.2236	14.1136
P04424	Argininosuccinate lyase	ASL		0.389248	1	0.21224	0.857279	13.7778	13.8244	14.8812	14.292	14.7326	13.7356	13.6019	13.65	13.7725	13.6596	14.3585	13.7688	13.9607	13.7701
Q14832	Metabotropic glutamate receptor 3	GRM3		0.38884	1	0.258995	0.856556	13.531	13.245	13.7819	14.295	13.4955	14.3498	13.8759	13.7074	13.5938	14.7487	13.3295	14.7353	13.6418	14.4343
P48163	NADP-dependent malic enzyme	ME1		0.388223	1	-0.115209	-0.855465	13.8336	14.0456	14.1179	13.5408	14.4351	13.742	13.6866	13.7243	13.8933	13.7446	13.9415	13.6962	13.8158	13.7427
P10606	Cytochrome c oxidase subunit 5B, mitochondrial	COX5B		0.388123	1	-0.197113	-0.855287	15.3551	14.9377	14.1634	15.1583	14.7797	15.3263	15.1812	15.2847	15.199	15.3858	15.0893	15.7643	14.7591	15.4612
Q9UNW9	RNA-binding protein Nova-2	NOVA2		0.387837	1	0.103373	0.85478	14.4356	14.604	14.5752	14.4808	14.7286	14.6753	14.8001	14.5524	14.4259	14.892	14.7691	14.8443	14.4144	15.0941
Q9NPD7	Neuritin	NRN1		0.387774	1	-0.325542	-0.854669	15.1145	14.7044	13.789	14.3288	14.1274	15.6807	15.3186	15.5278	14.7655	15.7985	14.6487	15.665	14.6678	15.5415
P10809	60 kDa heat shock protein, mitochondrial	HSPD1		0.38733	1	-0.0967846	-0.853881	15.1042	14.8141	14.7191	14.795	14.8426	15.0738	15.0032	15.0655	15.0957	15.0913	14.9937	15.0993	14.4582	14.951
P35606	Coatomer subunit beta'	COPB2		0.387301	1	0.102537	0.85383	13.9957	13.9885	14.64	14.1253	14.4041	14.0226	13.9569	14.0349	13.8933	14.1135	14.0432	14.0948	14.3037	14.0456
P13796	Plastin-2	LCP1		0.387142	1	0.292129	0.853549	14.065	14.3742	15.8956	14.0741	14.7395	13.7451	14.1575	14.4228	14.2377	13.751	14.0996	13.9332	15.0042	13.9902
Q9H0V9	VIP36-like protein	LMAN2L		0.38698	1	0.138179	0.853262	15.0958	15.0991	15.8119	15.3582	15.5032	15.0616	14.8187	14.9442	15.1205	14.9432	14.9859	14.9294	15.325	14.967
Q9UN86	Ras GTPase-activating protein-binding protein 2	G3BP2		0.385726	1	0.295302	0.851037	14.0869	13.2853	13.5333	15.2221	13.6109	14.1212	13.5089	13.0418	13.6195	13.9836	13.9236	14.0157	12.8051	13.5144
O95573	Long-chain-fatty-acid--CoA ligase 3	ACSL3		0.38485	1	0.0879879	0.849483	14.4286	14.2166	14.7434	14.6922	14.7783	14.4592	14.4084	14.6361	14.4343	14.5598	14.2776	14.7064	14.4231	14.476
Q96DD7	Protein shisa-4	SHISA4		0.384616	1	0.128085	0.849068	14.9238	15.5222	15.6888	15.6386	15.2492	15.2152	15.0725	15.0177	15.0864	15.3301	15.3083	15.016	15.2761	14.8904
Q12846	Syntaxin-4	STX4		0.384524	1	0.135054	0.848904	14.0347	13.8066	14.4229	14.3126	14.2108	13.8244	13.7226	13.6981	13.8089	13.6682	13.8611	13.8011	14.334	13.7014
Q96HN2	Adenosylhomocysteinase 3	AHCYL2		0.384404	1	0.21979	0.84869	14.8995	14.1056	14.6911	15.4103	15.6078	14.8474	14.5317	14.2538	14.4501	14.7156	14.151	14.7995	14.3929	14.7353
Q9Y5K5	Ubiquitin carboxyl-terminal hydrolase isozyme L5	UCHL5		0.38428	1	-0.0583278	-0.848471	13.0815	13.3687	13.2064	13.1288	13.0767	13.3162	13.022	13.1576	13.009	13.1086	13.0933	13.3032	13.2928	13.1325
Q06787	Synaptic functional regulator FMR1	FMR1		0.384236	1	0.127116	0.848393	14.4417	14.4317	14.5711	14.9035	14.6612	14.4613	14.0859	14.0829	13.9034	14.4135	14.3008	14.4216	14.3564	14.3377
P14923	Junction plakoglobin	JUP		0.383735	1	0.308959	0.847503	13.9036	13.62	13.9831	14.6828	13.5119	13.2913	13.6152	13.0076	13.1356	12.8926	14.8918	13.1585	13.6582	12.9832
P61221	ATP-binding cassette sub-family E member 1	ABCE1		0.383634	1	-0.0970336	-0.847324	15.4509	15.3509	15.5795	14.924	15.6271	15.3629	15.2121	15.2498	15.3183	15.315	15.1428	15.1826	15.59	15.3325
Q92506	Estradiol 17-beta-dehydrogenase 8	HSD17B8		0.383436	1	0.195208	0.846971	14.0034	14.0864	14.7409	15.0277	14.5812	13.8605	13.7608	13.8969	14.0634	14.0235	13.9881	14.4142	14.3116	13.7431
P29218	Inositol monophosphatase 1	IMPA1		0.382589	1	-0.156811	-0.845464	14.068	14.0103	14.2865	13.5178	14.2581	13.8371	13.901	14.238	13.754	13.7438	13.8626	13.7878	14.7333	13.7847
P61313	60S ribosomal protein L15	RPL15		0.382385	1	0.250725	0.845102	12.7059	12.7966	13.0995	14.3398	12.9197	12.8516	12.4695	12.3436	12.5932	13.3089	12.8984	13.1771	12.8146	12.458
O43236	Septin-4	SEPTIN4		0.381668	1	0.247483	0.843826	13.9376	13.1707	14.2498	14.8426	13.229	13.8119	13.4656	13.7448	13.7442	13.4424	13.5856	13.8228	14.4968	13.2262
P24821	Tenascin	TNC		0.381543	1	-0.37654	-0.843604	14.0485	15.7568	14.7009	15.3177	14.2305	14.5848	13.4109	14.1796	14.8947	14.1473	14.6536	13.5278	14.8776	13.0248
Q13228	Methanethiol oxidase	SELENBP1		0.381444	1	0.320611	0.843427	14.2131	15.8092	15.486	15.1046	14.7248	14.0177	14.4671	13.8537	14.5779	13.8137	15.0361	13.992	15.2541	14.3417
P46439	Glutathione S-transferase Mu 5	GSTM5		0.381252	1	-0.289812	-0.843085	13.1862	14.1151	13.8	14.3075	13.8289	13.5892	14.1514	14.4565	14.4594	14.6341	14.8874	13.825	15.2838	13.4882
P08572	Collagen alpha-2(IV) chain [Cleaved into: Canstatin]	COL4A2		0.381071	1	0.222727	0.842764	13.8939	13.802	15.1037	13.8402	14.909	14.0702	14.6188	14.1693	14.4892	13.5575	14.3271	14.011	14.1842	13.8935
Q15942	Zyxin	ZYX		0.380497	1	0.197585	0.841741	14.5929	14.9094	15.1822	14.9411	15.4289	14.2374	14.3639	14.0879	14.2979	14.2603	14.4165	14.7092	14.4078	14.4424
Q8N131	Porimin	TMEM123		0.380339	1	0.245353	0.841461	14.234	14.5692	15.6217	14.8823	14.9061	14.1335	14.1235	14.2835	14.2055	14.2029	14.1014	14.0944	14.9814	13.8387
A7KAX9	Rho GTPase-activating protein 32	ARHGAP32		0.379862	1	0.23489	0.84061	14.392	14.2119	13.948	15.8538	14.1629	14.6465	14.2598	14.0374	14.3144	14.7633	14.2827	14.6892	14.3076	14.401
Q9H4A4	Aminopeptidase B	RNPEP		0.379702	1	0.196257	0.840325	14.0122	14.5746	14.8445	14.9179	14.4661	14.0672	13.9207	13.8807	13.8063	14.0625	14.4354	13.9706	14.73	13.9042
P63096	Guanine nucleotide-binding protein G(i) subunit alpha-1	GNAI1		0.379381	1	-0.224393	-0.839752	14.722	14.5235	14.1107	14.3485	14.1905	15.2285	15.1846	15.3483	15.0417	15.2263	14.5043	15.283	15.2286	15.1773
O75436	Vacuolar protein sorting-associated protein 26A	VPS26A		0.378707	1	0.101265	0.83855	13.241	13.2576	13.3451	13.3273	13.3388	13.4303	13.6558	13.755	13.3802	13.5081	13.2335	13.764	13.2758	13.7506
Q5JVS0	Intracellular hyaluronan-binding protein 4	HABP4		0.37845	1	0.263352	0.838092	13.0581	12.1889	11.9362	13.5926	12.1075	12.4215	12.0957	11.5937	12.167	12.3743	12.1908	12.4663	11.5654	12.2823
Q9Y4I1	Unconventional myosin-Va	MYO5A		0.377145	1	-0.15879	-0.835763	14.8506	14.6212	13.9481	14.697	14.3664	14.9873	14.9414	15.0729	14.7947	15.041	14.7898	15.0671	14.6734	15.0841
Q14894	Ketimine reductase mu-crystallin	CRYM		0.376836	1	-0.316777	-0.835211	15.1205	14.1163	12.6188	14.1962	14.1853	14.6274	14.8036	14.537	14.0365	14.8848	14.5305	14.7907	14.2972	15.1648
P36959	GMP reductase 1	GMPR		0.376816	1	-0.58883	-0.835174	12.72	14.8601	14.0703	13.2036	15.3829	13.0011	12.6653	12.2059	13.0103	12.749	15.9581	12.9647	14.6537	12.7078
Q9C0H5	Rho GTPase-activating protein 39	ARHGAP39		0.376161	1	0.268802	0.834004	11.8247	11.8715	11.7796	13.7813	12.1957	12.2579	11.7754	11.7813	11.5775	12.0087	12.0845	12.0084	12.1535	11.6445
Q99733	Nucleosome assembly protein 1-like 4	NAP1L4		0.375755	1	0.0859709	0.833278	14.6296	14.587	14.6949	14.9515	14.7945	14.5756	14.514	14.2615	14.5549	14.5124	14.4501	14.4726	14.6973	14.3977
Q9BTV5	Fibronectin type III and SPRY domain-containing protein 1	FSD1		0.37525	1	0.252937	0.832376	14.5146	13.9736	13.8708	15.8514	13.8166	14.8491	14.43	14.2684	14.2708	14.6066	14.1197	14.5257	14.3455	14.1759
Q8WXS5	Voltage-dependent calcium channel gamma-8 subunit	CACNG8		0.374978	1	0.295931	0.831889	12.4888	12.4136	11.9917	13.5235	12.5531	13.0776	13.2871	12.7452	13.5976	12.9975	12.4834	13.285	11.5478	13.2573
Q6P2E9	Enhancer of mRNA-decapping protein 4	EDC4		0.374963	1	0.20103	0.831861	12.4281	12.4997	12.6796	13.7907	12.6337	12.4309	12.4216	12.215	12.2903	12.676	12.791	12.7448	12.698	12.0751
P31150	Rab GDP dissociation inhibitor alpha	GDI1		0.374115	1	-0.0705673	-0.830344	14.8315	14.9446	14.6951	14.7382	14.9091	14.9178	15.0014	14.9096	14.9874	15.021	14.8596	14.804	15.2547	15.0588
Q92854	Semaphorin-4D	SEMA4D		0.373778	1	0.172245	0.829741	13.9912	13.8194	13.8377	15.2034	14.1906	14.1237	13.9429	13.8874	14.0056	14.2029	13.9971	14.1591	13.9839	13.8494
O95970	Leucine-rich glioma-inactivated protein 1	LGI1		0.373201	1	-0.25759	-0.828708	13.5759	13.3705	12.1512	13.5962	13.2086	13.9718	13.6632	13.8333	13.4644	14.0836	13.4725	14.1672	13.1368	14.073
P30536	Translocator protein	TSPO		0.373196	1	0.394017	0.8287	13.2117	14.0982	15.3042	14.3541	14.7579	13.0776	13.2559	13.2666	13.4061	12.4653	14.101	13.1451	13.722	12.7625
Q9Y334	von Willebrand factor A domain-containing protein 7	VWA7		0.37277	1	-0.169821	-0.827935	12.9286	13.2141	13.6923	12.2744	13.3081	12.7534	12.5808	12.7488	12.9621	12.9549	12.8743	12.997	12.8757	12.6201
P62826	GTP-binding nuclear protein Ran	RAN		0.372496	1	-0.101992	-0.827444	14.8628	14.886	14.8632	14.127	15.0015	14.7613	14.866	14.7635	14.7404	14.7354	14.7603	14.6932	14.8292	14.9492
O95671	Probable bifunctional dTTP/UTP pyrophosphatase/methyltransferase protein [Includes: dTTP/UTP pyrophosphatase	ASMTL		0.372335	1	-0.1644	-0.827156	13.3074	13.3304	13.7702	13.2767	13.6858	12.9885	13.1384	13.1362	13.1337	13.4088	13.5271	13.1945	13.8317	12.5747
Q71DI3	Histone H3.2	H3C15		0.371887	1	0.356337	0.826353	14.6328	14.538	16.6485	14.8101	15.2022	14.1282	14.2302	14.4376	14.4008	14.2082	14.5923	14.1253	15.7149	14.1286
Q12860	Contactin-1	CNTN1		0.370917	1	-0.186365	-0.824613	14.7687	14.5854	13.6754	14.8868	14.1189	15.0414	14.8734	15.0245	14.8117	14.9523	14.6947	14.829	14.424	14.7192
P22102	Trifunctional purine biosynthetic protein adenosine-3 [Includes: Phosphoribosylamine--glycine ligase	GART		0.370611	1	0.145347	0.824064	14.2118	14.6573	15.247	14.2856	14.689	14.2898	14.3464	14.2833	14.2392	14.3739	14.5558	14.2636	14.8532	14.4691
Q8N1G4	Leucine-rich repeat-containing protein 47	LRRC47		0.370229	1	-0.0609981	-0.823377	13.9504	13.6529	13.8194	13.9032	13.9145	13.9152	13.9298	13.8889	13.788	13.8999	13.7552	13.8401	13.9264	13.5162
P27635	60S ribosomal protein L10	RPL10		0.369492	1	0.0863724	0.822054	14.3593	14.1876	14.7464	14.3312	14.6363	14.3305	14.1975	14.2177	14.1627	14.1632	14.2202	14.317	14.26	14.2122
P61604	10 kDa heat shock protein, mitochondrial	HSPE1		0.369277	1	-0.0623101	-0.821667	14.939	14.6578	14.838	14.604	14.6781	14.6927	14.5587	14.6918	14.9048	14.6564	14.6763	14.8126	14.5017	14.6345
Q92841	Probable ATP-dependent RNA helicase DDX17	DDX17		0.36904	1	0.150201	0.82124	14.8831	15.1609	15.9028	15.005	15.6473	15.1502	15.0362	14.8536	14.7772	15.1447	15.0615	15.1071	15.3876	15.1261
P10599	Thioredoxin	TXN		0.368392	1	-0.178342	-0.820076	14.3151	14.9896	14.6835	13.3845	14.3988	14.3658	14.4183	14.1674	14.4179	14.5156	14.4025	13.9324	14.4423	14.3793
P07196	Neurofilament light polypeptide	NEFL		0.368356	1	-0.448848	-0.820011	16.1968	13.786	13.1676	14.9648	13.3776	14.8033	14.5283	14.7146	14.917	14.4417	13.9202	14.8384	16.4013	14.5026
P15559	NAD(P)H dehydrogenase [quinone] 1	NQO1		0.36816	1	0.356187	0.81966	13.337	13.98	15.5176	13.2181	13.968	12.8309	13.2499	13.7483	12.8944	13.2621	12.764	13.3384	14.2583	13.1917
Q8TB36	Ganglioside-induced differentiation-associated protein 1	GDAP1		0.368024	1	-0.236202	-0.819415	16.1868	15.4544	14.4851	15.4004	15.3168	15.5781	15.9586	16.2155	15.953	15.7902	15.7654	15.8562	15.0259	16.068
O43166	Signal-induced proliferation-associated 1-like protein 1	SIPA1L1		0.366459	1	0.158693	0.816598	12.4486	12.2581	12.3396	13.454	12.5262	12.6228	12.2897	12.0568	12.5877	12.6824	12.6801	12.5929	12.7761	12.6441
O43865	S-adenosylhomocysteine hydrolase-like protein 1	AHCYL1		0.365798	1	-0.239893	-0.815407	13.7653	13.3081	13.5214	13.5872	15.4165	13.6594	13.6427	13.6727	13.9051	13.7583	14.0832	13.8314	13.8853	14.0033
P36542	ATP synthase subunit gamma, mitochondrial	ATP5F1C		0.365689	1	-0.192403	-0.815209	14.9591	14.5027	13.8697	14.4327	14.5839	14.8297	14.931	15.0597	14.9245	14.8842	14.7937	15.0741	13.9213	15.0103
Q6U841	Sodium-driven chloride bicarbonate exchanger	SLC4A10		0.3655	1	0.254209	0.814869	12.5186	12.0729	12.368	13.634	12.3097	13.3506	13.0576	12.58	12.5027	13.2805	12.8558	13.7349	12.4107	13.0038
P55735	Protein SEC13 homolog	SEC13		0.365385	1	0.101612	0.814663	13.771	13.6546	14.3024	13.9737	13.9443	13.7602	13.7169	13.9241	13.6778	13.8423	13.7592	13.8014	14.323	13.7966
Q9P121	Neurotrimin	NTM		0.364405	1	-0.160682	-0.812895	14.3847	14.57	14.05	14.5466	14.3759	14.9551	14.6857	14.6261	14.6108	15.28	14.7731	15.1567	14.6856	15.0421
Q6UW68	Transmembrane protein 205	TMEM205		0.36428	1	-0.28052	-0.81267	14.7428	15.8342	15.9197	14.3128	15.7674	14.6896	14.4356	14.5705	14.6741	14.5486	15.178	14.7591	15.4322	14.2883
P22676	Calretinin	CALB2		0.364247	1	-0.238104	-0.81261	13.9898	14.3806	13.321	13.437	14.3442	13.5083	14.5379	13.5899	14.9625	14.2512	13.7194	13.4897	13.801	13.7663
Q8TAT6	Nuclear protein localization protein 4 homolog	NPLOC4		0.363472	1	0.0765834	0.811212	13.9584	13.9561	14.4605	14.1389	14.1001	14.0259	13.8026	13.9488	13.9475	14.0073	13.9642	13.9869	14.2049	13.9444
Q8N9R8	Protein SCAI	SCAI		0.363469	1	0.208636	0.811206	14.1263	14.0673	13.9686	14.4339	13.8979	14.5997	14.3912	14.0629	14.0068	14.8445	14.1164	14.9836	13.5419	14.9398
P80404	4-aminobutyrate aminotransferase, mitochondrial	ABAT		0.36329	1	-0.151003	-0.810884	14.6957	14.3924	13.9671	14.3626	15.1729	14.466	14.5049	14.3643	14.2707	14.822	14.6499	14.6758	14.1533	14.8266
Q9BSW7	Synaptotagmin-17	SYT17		0.362713	1	0.145925	0.809841	14.6156	14.6494	14.1748	15.4139	14.7146	14.4202	14.7412	14.6282	14.5085	14.5216	14.726	14.3692	14.2185	14.4026
Q14165	Malectin	MLEC		0.362094	1	0.125479	0.808723	11.8712	12.2319	12.7383	11.746	12.2635	11.9766	12.0112	12.1	11.8542	12.0216	11.9625	12.1436	11.6914	12.053
P09486	SPARC	SPARC		0.361917	1	-0.168589	-0.808402	14.5794	15.1061	15.0128	14.7538	15.3195	14.5335	14.629	14.4631	14.799	14.6428	15.2115	14.4464	15.3994	14.3303
P35270	Sepiapterin reductase	SPR		0.361422	1	0.136468	0.807508	15.0505	15.2999	15.5714	15.0637	15.0735	14.6024	14.9403	14.8176	14.9087	14.5352	15.2378	14.7757	15.1233	14.7403
P0C0L5	Complement C4-B	C4B		0.361364	1	0.285114	0.807402	13.8185	14.6508	15.0797	13.898	14.5972	14.0679	14.0755	14.1802	14.7592	13.5396	14.8824	13.8014	15.1233	15.4555
O95989	Diphosphoinositol polyphosphate phosphohydrolase 1	NUDT3		0.36132	1	-0.114836	-0.807322	15.0349	15.5301	14.7383	15.0681	14.9531	14.7175	15.0388	14.8107	14.893	15.0409	15.3201	14.8258	15.3087	14.8694
Q7Z6Z7	E3 ubiquitin-protein ligase HUWE1	HUWE1		0.361013	1	-0.0528786	-0.806768	14.8535	14.9291	14.9303	14.6425	15.0031	14.6466	14.7311	14.8189	14.8282	14.7955	14.7274	14.695	14.8677	14.7506
Q99447	Ethanolamine-phosphate cytidylyltransferase	PCYT2		0.360623	1	0.106125	0.806062	13.9433	14.0052	14.1144	14.2191	13.8371	13.4529	13.7641	13.7329	13.8726	13.7259	13.7946	13.8691	14.2867	13.735
Q9UQ03	Coronin-2B	CORO2B		0.360611	1	0.110953	0.806041	13.9323	13.9903	14.2952	14.6671	14.154	14.2128	13.8672	13.9089	14.0315	14.3814	14.0035	14.4301	14.2787	14.1436
O43676	NADH dehydrogenase [ubiquinone] 1 beta subcomplex subunit 3	NDUFB3		0.360371	1	-0.14583	-0.805606	15.1935	15.016	14.6387	14.8368	14.9855	15.3767	15.3146	15.4083	15.2134	15.4555	15.1845	15.5813	14.6381	15.4477
Q9Y266	Nuclear migration protein nudC	NUDC		0.360099	1	0.0487471	0.805114	13.9236	13.9095	14.1121	13.9658	13.938	13.8717	13.8715	13.992	13.6805	13.9323	13.8727	13.8798	13.8263	13.7761
Q5TGZ0	MICOS complex subunit MIC10	MICOS10		0.359484	1	-0.142642	-0.804001	14.4907	14.0217	13.8526	14.2236	14.3556	14.3252	14.3757	14.5462	14.5469	14.5039	14.5559	14.5317	13.5772	14.3595
Q6NXS1	Protein phosphatase inhibitor 2 family member B	PPP1R2B		0.358363	1	0.135833	0.801969	12.3222	12.3077	12.9406	13.196	12.7674	12.7073	12.2488	12.4905	12.7852	12.6347	12.2541	12.7242	12.8222	12.484
A5YM72	Carnosine synthase 1	CARNS1		0.35817	1	0.430892	0.801619	14.4358	13.3603	15.9073	14.2716	13.0165	14.0079	13.9258	14.2375	14.2041	13.3557	13.4287	13.7329	16.0486	13.55
Q6UWE0	E3 ubiquitin-protein ligase LRSAM1	LRSAM1		0.357934	1	0.0496363	0.801191	14.3788	14.4779	14.3501	14.758	14.5024	14.4663	14.534	14.5965	14.5187	14.4555	14.3708	14.4632	14.458	14.4316
P07203	Glutathione peroxidase 1	GPX1		0.357443	1	0.194118	0.8003	13.9717	14.5584	15.3659	13.7855	14.638	13.8591	14.1405	14.2534	14.2533	14.1048	14.2675	13.8582	14.2515	14.2908
Q7Z5G4	Golgin subfamily A member 7	GOLGA7		0.357025	1	0.163169	0.799542	14.7409	14.5667	15.4618	14.7586	14.513	14.4601	14.7265	14.8609	14.6836	14.6896	14.4243	14.6249	15.5515	14.552
P15882	N-chimaerin	CHN1		0.356699	1	0.11336	0.798951	15.5998	14.8954	15.4902	15.4302	14.7209	15.1414	15.0454	15.1064	15.1012	15.1372	15.1568	15.1964	15.4157	15.0762
Q86UY8	5'-nucleotidase domain-containing protein 3	NT5DC3		0.356632	1	-0.185929	-0.798829	14.5428	13.9675	13.5236	13.942	13.8661	14.4098	14.6269	14.6421	14.6123	14.7331	14.0655	14.3822	13.725	14.3424
Q9ULJ8	Neurabin-1	PPP1R9A		0.355864	1	0.12743	0.797434	13.796	13.7919	13.8072	14.6022	13.7688	14.3071	13.9916	13.9722	14.0269	14.2572	13.9689	14.3466	13.6748	14.0728
O43837	Isocitrate dehydrogenase [NAD] subunit beta, mitochondrial	IDH3B		0.3557	1	-0.175514	-0.797138	14.3215	13.7841	12.9764	13.9719	13.7495	13.9656	14.133	14.2212	14.2069	13.9415	13.8724	14.0967	13.29	13.9965
Q99584	Protein S100-A13	S100A13		0.355634	1	-0.375797	-0.797017	14.3296	15.754	15.5905	13.2868	15.3503	13.5944	14.079	13.991	14.7455	13.8612	15.4446	14.3978	15.0692	14.1556
P35414	Apelin receptor	APLNR		0.355631	1	-0.480001	-0.797011	9.5182	12.7151	11.563	8.85064	10.7151	9.67151	10.4769	10.8756	10.3164	10.0663	11.5758	10.027	11.2145	9.86761
Q9UK22	F-box only protein 2	FBXO2		0.355397	1	0.251347	0.796587	12.9366	13.3016	14.2604	12.9709	12.861	12.3534	12.7463	12.9238	12.9126	12.2107	13.5151	12.5881	13.4749	12.6589
Q9Y394	Dehydrogenase/reductase SDR family member 7	DHRS7		0.355042	1	0.181412	0.795942	14.0838	14.3579	15.3111	13.9976	14.4981	13.8733	13.9276	14.2198	14.0067	13.7823	14.0178	14.1928	14.3498	14.0423
Q9H598	Vesicular inhibitory amino acid transporter	SLC32A1		0.354427	1	-0.338339	-0.794823	14.5212	13.9529	12.382	13.8929	14.0673	13.5129	13.4821	13.4611	14.1622	13.745	14.553	13.6255	12.0391	13.9457
Q9ULC4	Malignant T-cell-amplified sequence 1	MCTS1		0.354398	1	-0.058725	-0.79477	14.5282	14.5254	14.7048	14.2951	14.7595	14.5459	14.6294	14.7402	14.5471	14.7003	14.4629	14.5622	14.5925	14.5215
Q13424	Alpha-1-syntrophin	SNTA1		0.354301	1	0.169467	0.794594	14.9077	15.2283	15.2311	15.8372	15.1813	14.7538	14.5294	14.5058	14.7725	14.704	15.2216	14.8504	15.1403	14.7865
P02649	Apolipoprotein E	APOE		0.353969	1	0.194762	0.79399	14.7202	14.3279	14.5685	14.5395	14.0759	14.6318	14.5732	14.607	15.0702	14.8198	13.9811	14.2078	13.446	14.6529
P23528	Cofilin-1	CFL1		0.353889	1	-0.0899896	-0.793845	15.2848	15.5613	15.6468	14.9465	15.3032	15.3065	15.2751	15.2034	15.1785	15.4475	15.42	15.2598	15.6006	15.1979
Q99426	Tubulin-folding cofactor B	TBCB		0.353527	1	-0.191898	-0.793186	13.2413	13.5227	13.6317	12.1452	13.0062	12.8156	12.9503	12.92	12.9447	13.0155	13.1892	12.8838	13.8008	13.0412
P21796	Voltage-dependent anion-selective channel protein 1	VDAC1		0.353511	1	-0.216809	-0.793157	15.757	15.329	14.5124	15.1292	15.2435	15.649	15.8543	16.069	15.7963	15.8093	15.5221	15.793	14.803	15.9453
P62820	Ras-related protein Rab-1A	RAB1A		0.352804	1	-0.209095	-0.79187	16.2292	16.2464	15.6118	15.0454	15.9221	16.1683	16.3678	16.475	16.1497	16.401	16.0786	16.1626	15.3707	16.62
P11047	Laminin subunit gamma-1	LAMC1		0.352751	1	0.154443	0.791772	13.3039	13.1724	14.2701	13.3856	13.9593	13.2933	13.4358	13.3476	13.5635	13.3002	13.2134	13.2187	13.4143	13.041
O15294	UDP-N-acetylglucosamine--peptide N-acetylglucosaminyltransferase 110 kDa subunit	OGT		0.352604	1	0.122867	0.791506	14.5971	14.557	14.2514	15.0184	14.1842	14.7829	14.6858	14.5744	14.4068	14.9044	14.3794	14.92	14.4693	14.846
P40925	Malate dehydrogenase, cytoplasmic	MDH1		0.352292	1	-0.11816	-0.790938	14.5588	14.2364	13.7187	14.2054	14.1252	14.497	14.5971	14.3236	14.4066	14.5956	14.3621	14.5995	14.2007	14.5683
Q9BYV8	Centrosomal protein of 41 kDa	CEP41		0.35162	1	0.219162	0.789713	9.76256	10.081	9.78506	11.1033	10.2477	10.4475	9.87217	9.23672	10.1523	10.3582	10.2197	10.1387	9.357	10.1167
Q15041	ADP-ribosylation factor-like protein 6-interacting protein 1	ARL6IP1		0.350884	1	-0.124107	-0.788371	14.8901	15.1255	15.331	14.2086	15.145	15.0739	15.1345	15.2636	15.0969	14.9906	14.9749	15.0675	14.9342	15.0544
Q8N357	Solute carrier family 35 member F6	SLC35F6		0.35046	1	0.247561	0.787597	11.9486	12.0402	12.6323	13.3637	12.3579	11.962	11.651	11.3586	12.4177	11.8298	12.5868	11.8053	12.5292	11.6777
P23396	40S ribosomal protein S3	RPS3		0.350213	1	0.0952617	0.787147	14.9004	14.8341	15.3879	14.6551	15.1377	14.7906	14.7794	14.8541	14.6241	14.8763	14.7476	14.9106	14.6484	14.8881
P31146	Coronin-1A	CORO1A		0.350103	1	0.15666	0.786946	14.2404	14.1197	13.9038	15.0133	14.0316	14.6686	14.4933	14.3333	14.3126	14.8036	14.1881	14.4956	13.8615	14.4383
Q8NE71	ATP-binding cassette sub-family F member 1	ABCF1		0.349223	1	0.169149	0.785339	11.926	11.765	12.5292	12.3468	12.0832	12.067	11.5688	11.7248	11.7235	11.3745	11.6945	11.5134	12.382	11.5334
P63151	Serine/threonine-protein phosphatase 2A 55 kDa regulatory subunit B alpha isoform	PPP2R2A		0.349165	1	0.0920149	0.785233	14.7541	14.5848	15.1808	14.5737	15.1517	14.7677	14.8054	14.7506	14.8701	14.8574	14.6799	14.7121	15.0133	15.065
Q9H2M9	Rab3 GTPase-activating protein non-catalytic subunit	RAB3GAP2		0.349105	1	0.0558273	0.785124	14.4219	14.3518	14.52	14.5936	14.4446	14.5966	14.4989	14.5398	14.467	14.7282	14.3186	14.6222	14.6261	14.6576
Q16795	NADH dehydrogenase [ubiquinone] 1 alpha subcomplex subunit 9, mitochondrial	NDUFA9		0.348986	1	-0.184463	-0.784906	15.2099	14.7092	14.1159	14.7057	14.6475	15.1391	15.2608	15.1793	15.0633	15.3372	15.0718	15.5878	14.6928	15.4349
Q92504	Zinc transporter SLC39A7	SLC39A7		0.348431	1	0.331317	0.783891	12.7837	12.3011	13.7134	13.3451	12.9947	12.1228	11.5039	11.7112	12.2996	12.4869	12.5791	12.5445	11.1074	11.9353
P17987	T-complex protein 1 subunit alpha	TCP1		0.348319	1	-0.0339548	-0.783687	14.1273	13.9056	13.8449	14.0051	13.9891	13.905	13.9191	14.0525	13.9575	13.9815	13.8852	13.9382	13.9778	13.9829
O43598	2'-deoxynucleoside 5'-phosphate N-hydrolase 1	DNPH1		0.347672	1	0.227759	0.782505	13.8979	14.8617	14.7673	14.6166	14.9078	13.7959	13.9219	13.6276	13.9904	13.605	14.2774	13.5242	14.4746	13.9902
Q07065	Cytoskeleton-associated protein 4	CKAP4		0.347487	1	0.104327	0.782167	14.327	14.5498	15.1493	14.3515	14.5877	14.4845	14.2956	14.3311	14.2347	14.5486	14.4656	14.4462	14.4085	14.3743
P16070	CD44 antigen	CD44		0.347168	1	-0.566172	-0.781584	13.3486	15.7334	15.1988	12.2837	14.3398	12.7907	12.4831	13.1357	12.9923	12.3004	14.4066	12.5138	15.0866	12.429
Q07955	Serine/arginine-rich splicing factor 1	SRSF1		0.346679	1	0.131312	0.780688	13.8628	14.09	14.7298	14.026	14.3468	14.0637	13.744	13.8223	13.6514	14.0683	13.8359	14.0673	14.3326	14.0818
Q63HM9	PI-PLC X domain-containing protein 3	PLCXD3		0.346506	1	-0.209868	-0.780372	11.9668	12.0503	10.7835	11.0956	11.3867	10.9728	11.6754	12.0716	11.8662	11.4401	11.6569	11.5084	10.8429	11.9112
O95299	NADH dehydrogenase [ubiquinone] 1 alpha subcomplex subunit 10, mitochondrial	NDUFA10		0.346491	1	-0.171804	-0.780344	14.1196	13.895	13.3604	13.7492	13.7851	14.333	14.4189	14.2477	14.1589	14.4816	14.1986	14.7261	13.8734	14.5119
O75787	Renin receptor	ATP6AP2		0.346093	1	-0.378672	-0.779616	15.0266	14.1582	12.4483	13.631	13.2331	14.3592	14.6513	14.9909	14.6057	14.8015	14.2515	14.4805	12.9599	14.9017
Q9Y6H1	Coiled-coil-helix-coiled-coil-helix domain-containing protein 2	CHCHD2		0.345728	1	0.141019	0.778947	13.7741	13.5824	14.1549	14.5308	14.4023	13.7979	13.4851	13.6903	13.9819	13.9186	13.6577	14.035	13.7224	13.8183
Q8TAG9	Exocyst complex component 6	EXOC6		0.345605	1	0.186832	0.778722	8.95234	8.59365	10.0744	9.77376	9.5529	9.30519	9.02206	9.12006	9.29011	9.64773	9.35646	9.67922	9.09631	8.91467
Q15691	Microtubule-associated protein RP/EB family member 1	MAPRE1		0.345467	1	-0.152687	-0.778469	14.5795	14.9551	15.0952	14.2438	14.9212	14.6358	14.3027	14.0465	14.3884	14.5684	14.5507	14.4936	15.0384	14.2186
Q8IV08	5'-3' exonuclease PLD3	PLD3		0.344592	1	0.148686	0.776865	14.7066	14.231	14.2773	14.9832	14.4834	14.7357	14.9062	15.1224	14.7009	14.9695	14.2258	14.9745	14.4477	15.0671
Q9GZP4	PITH domain-containing protein 1	PITHD1		0.343373	1	-0.105443	-0.77463	14.0535	13.889	13.186	13.8691	13.6246	13.5165	13.9473	13.7852	13.9501	13.5865	13.9152	13.8588	13.8657	13.7939
P12268	Inosine-5'-monophosphate dehydrogenase 2	IMPDH2		0.343016	1	0.100969	0.773975	14.3266	14.6872	15.0514	14.7296	14.7373	14.2701	14.4259	14.5856	14.4761	14.5318	14.6546	14.359	14.7512	14.3489
P43304	Glycerol-3-phosphate dehydrogenase, mitochondrial	GPD2		0.342478	1	-0.147807	-0.772986	14.2872	14.591	14.1286	14.6566	15.1939	14.6662	14.6789	14.8995	14.8802	14.7786	14.6352	14.4827	13.9646	14.4964
Q99719	Septin-5	SEPTIN5		0.342422	1	0.245079	0.772884	14.2615	14.4045	13.8036	15.7908	13.9373	14.9691	14.518	14.4168	14.2554	14.9603	14.4612	14.9291	13.8837	14.6596
P28676	Grancalcin	GCA		0.342152	1	0.184601	0.772387	12.3876	13.1276	13.5995	13.2709	13.0504	12.6542	12.4857	12.3346	12.5438	12.7592	13.1381	12.6492	13.3515	12.5808
Q00688	Peptidyl-prolyl cis-trans isomerase FKBP3	FKBP3		0.342076	1	-0.103879	-0.772247	15.7651	15.5095	15.597	14.923	15.6114	15.7023	15.6214	15.3813	15.4864	15.6746	15.192	15.538	15.6246	15.6371
Q9H2X9	Solute carrier family 12 member 5	SLC12A5		0.342051	1	0.269973	0.772202	14.2029	14.1132	13.6811	15.4435	13.8904	14.7854	14.5181	14.0801	14.6204	15.0797	14.5235	15.2561	13.6992	15.1376
P46020	Phosphorylase b kinase regulatory subunit alpha, skeletal muscle isoform	PHKA1		0.341648	1	-0.392141	-0.771461	14.4594	12.8353	14.1299	13.3231	14.2552	13.6031	13.0223	13.7908	13.838	12.9589	13.0607	13.2205	16.0189	13.1725
Q9UI40	Sodium/potassium/calcium exchanger 2	SLC24A2		0.341316	1	0.1646	0.770851	12.4273	12.343	12.4482	12.8772	11.918	12.6709	12.278	12.6824	11.7817	12.8684	12.6055	12.9266	12.3751	12.8945
Q12768	WASH complex subunit 5	WASHC5		0.341248	1	0.108575	0.770726	14.8029	15.0183	15.6006	15.3732	15.487	15.2361	14.9978	14.8847	15.1321	15.1291	14.9797	15.1323	15.2106	14.8679
P62979	Ubiquitin-40S ribosomal protein S27a	RPS27A		0.341027	1	0.109061	0.770319	15.0346	14.8277	15.5222	14.9673	14.9461	14.8541	14.7527	14.656	14.9025	14.6878	14.8983	14.7415	15.2402	14.7095
P45880	Voltage-dependent anion-selective channel protein 2	VDAC2		0.340923	1	-0.182263	-0.770129	14.5227	14.2748	13.6145	13.8368	14.3134	14.387	14.6703	14.763	14.5065	14.6473	14.4685	14.7523	13.7955	14.9217
Q05329	Glutamate decarboxylase 2	GAD2		0.340673	1	-0.122678	-0.769669	13.3714	13.0178	12.4956	13.306	12.7933	13.0597	12.9143	13.1683	13.0283	13.3892	13.3764	13.0381	13.2841	13.4041
O75508	Claudin-11	CLDN11		0.340528	1	0.380557	0.769402	13.1131	11.2876	13.8	13.5248	11.1902	12.6303	12.7856	12.9704	13.0527	12.4149	12.4754	12.8913	13.7735	11.7317
Q9HDC9	Adipocyte plasma membrane-associated protein	APMAP		0.340031	1	0.0873027	0.768487	14.1874	13.7763	14.3859	13.7339	14.1875	14.0232	14.0938	14.1137	13.9093	14.0845	13.9504	14.201	13.8541	14.2506
Q93077	Histone H2A type 1-C	H2AC6		0.339568	1	0.331971	0.767636	14.4936	14.6611	16.7032	14.6278	15.4907	14.2236	14.3022	14.5503	14.3486	14.563	14.4151	14.3365	15.8547	14.4696
P16403	Histone H1.2	H1-2		0.339527	1	0.354412	0.76756	13.9838	14.1958	16.0747	14.1314	15.2267	13.9862	13.912	13.8826	14.012	13.3781	14.0219	13.3626	15.3292	13.8511
P53004	Biliverdin reductase A	BLVRA		0.339087	1	-0.106786	-0.76675	14.0599	14.3386	14.1237	13.4029	14.2979	13.8816	14.0552	13.9017	13.8765	13.8641	14.1933	14.0028	13.9467	14.1363
Q9UBR2	Cathepsin Z	CTSZ		0.338477	1	0.420682	0.765625	14.121	14.224	16.6968	13.7964	15.0146	13.2002	13.3447	13.8521	13.8893	13.0181	14.0266	13.7093	14.5278	13.678
P21333	Filamin-A	FLNA		0.338442	1	0.300539	0.765562	13.5317	14.8376	15.6548	14.0525	15.0966	13.5963	14.3336	13.8923	14.0111	13.6538	14.4086	13.5477	14.3307	13.5239
P50897	Palmitoyl-protein thioesterase 1	PPT1		0.337488	1	0.182222	0.763802	14.1363	14.1959	14.8946	13.7204	14.8886	13.827	14.1851	14.0767	14.0524	13.4576	14.0677	14.2163	14.4124	14.4612
Q8NE86	Calcium uniporter protein, mitochondrial	MCU		0.337286	1	0.264675	0.76343	13.1106	12.8269	12.7594	14.9615	13.2599	13.3889	12.902	12.705	13.0292	13.4	13.0734	13.4642	12.7291	12.8307
P18206	Vinculin	VCL		0.336711	1	0.266055	0.762369	13.7726	15.0129	15.4659	14.0938	14.9131	13.6505	14.2993	13.7826	14.0557	13.6913	14.3733	13.6209	14.4721	13.7433
O43272	Proline dehydrogenase 1, mitochondrial	PRODH		0.336135	1	0.123631	0.761306	14.3159	14.3641	14.7338	14.6398	14.5873	13.8277	14.0662	14.2158	13.9515	14.5664	14.5414	14.2215	14.2251	14.1814
Q9NZD2	Glycolipid transfer protein	GLTP		0.336028	1	0.280933	0.761108	14.4611	13.2731	14.9548	14.4515	13.0315	13.8825	13.5707	14.0688	13.8984	13.6448	13.5381	13.6912	15.158	13.6056
Q08722	Leukocyte surface antigen CD47	CD47		0.335006	1	-0.241883	-0.759221	15.0748	14.8433	14.0076	14.8244	14.4709	15.7232	15.368	15.5115	15.1871	15.7657	15.0297	15.7158	15.1789	15.8328
Q9C0H9	SRC kinase signaling inhibitor 1	SRCIN1		0.334747	1	0.101819	0.758742	14.7139	14.3763	14.7712	14.8797	14.1942	14.9473	14.6807	14.7443	14.6873	15.0179	14.4625	14.8486	14.7354	14.7667
Q9UMY4	Sorting nexin-12	SNX12		0.334683	1	0.110451	0.758624	14.2415	13.9407	14.1452	14.6387	14.3466	14.2398	13.9853	13.591	13.9144	14.3043	14.1406	14.1059	14.1171	14.0494
P51674	Neuronal membrane glycoprotein M6-a	GPM6A		0.334331	1	-0.233405	-0.757973	13.4258	13.9104	12.6687	13.4668	13.3725	14.323	14.0674	13.8986	13.8422	14.3019	13.9745	14.146	12.8535	14.0828
P60953	Cell division control protein 42 homolog	CDC42		0.333137	1	-0.114861	-0.755763	15.6612	15.5274	15.8488	15.2761	15.4445	15.5475	15.2763	15.4112	15.419	15.4082	15.4318	15.326	16.1869	15.2848
Q7L985	Leucine-rich repeat and immunoglobulin-like domain-containing nogo receptor-interacting protein 2	LINGO2		0.333108	1	0.159129	0.75571	13.9943	14.4022	14.903	14.8336	14.832	14.2256	13.9991	13.8613	14.0618	14.252	14.1447	14.2961	14.553	13.9501
Q4V328	GRIP1-associated protein 1	GRIPAP1		0.332565	1	0.122215	0.754703	13.7694	13.4365	13.4321	14.5437	13.7885	13.8322	13.7158	13.6986	13.7866	13.7661	13.7631	13.9083	13.4842	13.6907
O95373	Importin-7	IPO7		0.332205	1	-0.0841558	-0.754037	13.5618	13.7484	13.9152	13.2148	13.7555	13.5393	13.5194	13.6457	13.5288	13.6645	13.4791	13.5132	13.93	13.5605
O43426	Synaptojanin-1	SYNJ1		0.331904	1	-0.187004	-0.753479	15.2034	14.7181	13.7056	15.0764	14.5916	15.0831	15.1649	15.2379	15.1241	15.0544	14.835	15.2376	14.7635	15.2447
Q9H6K5	Proline-rich protein 36	PRR36		0.331265	1	0.162151	0.752295	13.6304	13.8036	13.5625	14.8039	13.8736	14.2356	13.9494	13.5195	14.0721	14.5015	13.7867	14.1375	13.8524	14.098
P01116	GTPase KRas	KRAS		0.331264	1	0.0624673	0.752293	14.3994	14.5462	14.6628	14.4984	14.4981	14.6838	14.6895	14.5237	14.61	14.756	14.4867	14.5503	14.8985	14.7803
P46939	Utrophin	UTRN		0.33025	1	0.166344	0.750413	13.0117	13.2575	14.0053	13.0737	13.5428	12.5711	13.1154	12.7485	13.0354	12.9361	13.5232	13.0243	13.1184	12.7785
P25713	Metallothionein-3	MT3		0.329224	1	0.23296	0.748507	12.3095	11.3107	12.6157	12.7344	12.8566	12.1808	12.0371	11.4573	12.2067	12.4903	11.5658	12.7085	12.9078	12.3422
Q05586	Glutamate receptor ionotropic, NMDA 1	GRIN1		0.328468	1	0.286479	0.747104	14.7739	14.6727	13.9108	16.2458	14.3395	15.3487	15.1289	14.7854	14.8125	15.6223	14.9088	15.3224	13.8908	15.2514
P08754	Guanine nucleotide-binding protein G(i) subunit alpha	GNAI3		0.328445	1	-0.286464	-0.74706	15.3384	16.7379	16.847	15.1599	16.8934	15.6656	15.4966	15.6963	15.5985	15.4898	16.2805	15.5417	16.7596	15.3512
O95870	Phosphatidylserine lipase ABHD16A	ABHD16A		0.328354	1	0.0570174	0.746892	14.2426	14.2694	14.326	14.5191	14.3068	14.4395	14.3931	14.469	14.2399	14.5572	14.1184	14.5202	14.3824	14.4081
Q99715	Collagen alpha-1(XII) chain	COL12A1		0.327941	1	0.32939	0.746123	14.129	13.2713	15.7974	13.7516	14.3717	13.9032	14.1348	14.1693	13.9397	13.5664	13.3921	13.6587	15.4855	13.5885
Q9Y3S1	Serine/threonine-protein kinase WNK2	WNK2		0.327169	1	-0.169841	-0.744686	14.1845	14.0435	13.7435	13.7884	13.6686	14.6195	14.671	14.7074	14.5149	14.6408	14.1072	14.6811	14.3925	14.5418
Q08345	Epithelial discoidin domain-containing receptor 1	DDR1		0.326673	1	0.193969	0.743764	12.6688	12.9379	13.4091	13.9024	13.1585	12.6101	12.5055	12.6141	12.826	12.6233	13.0173	12.6059	13.3821	12.3365
Q9HCP6	Protein-cysteine N-palmitoyltransferase HHAT-like protein	HHATL		0.32651	1	0.205768	0.74346	14.2482	13.6987	14.973	14.5621	14.0465	14.174	13.8512	14.1379	14.3174	13.84	13.7469	14.1672	15.3274	14.1185
Q9BV35	Calcium-binding mitochondrial carrier protein SCaMC-3	SLC25A23		0.325646	1	0.0721245	0.741851	14.0634	14.2443	14.2977	14.2813	14.4132	14.3599	14.3418	14.3373	14.2632	14.3899	14.3838	14.5103	14.5275	14.7646
Q9Y512	Sorting and assembly machinery component 50 homolog	SAMM50		0.325546	1	-0.114798	-0.741665	14.7729	14.5506	14.1124	14.4415	14.6582	14.7025	14.7734	14.9693	14.7504	14.781	14.6135	14.7937	14.1301	14.9024
P63010	AP-2 complex subunit beta	AP2B1		0.325236	1	-0.188269	-0.741087	14.8588	14.7443	13.7951	14.6372	14.526	14.982	15.1369	15.2182	15.0383	15.2589	14.8367	15.19	14.2778	15.2501
Q9P0V9	Septin-10	SEPTIN10		0.325095	1	-0.285059	-0.740824	12.6938	14.237	13.6279	12.2383	13.5248	12.5788	12.6767	12.5078	12.5473	12.8234	13.5172	12.1291	13.5584	12.3639
Q92736	Ryanodine receptor 2	RYR2		0.324872	1	0.136386	0.74041	13.3385	13.3743	12.9901	14.0355	13.1462	13.6317	13.5079	13.59	13.4891	13.7785	13.1625	13.8253	13.2635	13.8519
Q6NXE6	Armadillo repeat-containing protein 6	ARMC6		0.324694	1	-0.142183	-0.740077	14.9135	14.629	14.349	15.2051	14.7148	14.8181	14.7251	14.6038	14.5995	15.5648	14.7294	14.6056	14.7608	14.3278
P60900	Proteasome subunit alpha type-6	PSMA6		0.324412	1	-0.134274	-0.739551	13.867	14.0198	14.2866	12.9469	14.0495	13.9371	13.8759	13.97	13.7835	14.0644	13.8105	13.9383	13.8095	14.0534
Q7Z2K8	G protein-regulated inducer of neurite outgrowth 1	GPRIN1		0.324313	1	0.213775	0.739367	13.1298	13.3458	12.8855	14.2656	13.1848	13.7697	13.4696	13.1929	13.5148	13.9687	13.2834	13.4166	12.2429	13.4541
Q969X0	RILP-like protein 2	RILPL2		0.323732	1	0.164473	0.738283	14.2414	14.4836	15.3248	13.9852	14.5555	14.0656	14.2128	14.0988	13.9934	14.137	14.1999	14.1201	14.8083	14.2165
Q9H305	Cell death-inducing p53-target protein 1	CDIP1		0.323688	1	0.163142	0.7382	14.4816	14.1466	13.6192	14.3647	13.9305	14.1802	14.6483	14.8399	14.2404	14.018	14.2267	14.3421	13.8731	14.9319
P43897	Elongation factor Ts, mitochondrial	TSFM		0.323299	1	0.127051	0.737474	13.7475	13.3894	13.3321	14.3886	13.4886	13.6411	13.4605	13.3959	13.5238	13.7644	13.5606	13.5468	13.1733	13.4196
Q969P0	Immunoglobulin superfamily member 8	IGSF8		0.323072	1	0.160158	0.73705	14.6851	14.2105	14.3841	14.5476	13.5928	14.6171	14.9372	15.1429	14.7235	14.4327	14.3646	14.5944	14.5263	14.7276
O94925	Glutaminase kidney isoform, mitochondrial	GLS		0.323048	1	-0.172147	-0.737006	14.4604	14.0177	13.0337	14.0846	13.7325	14.0042	14.1619	14.5169	14.0147	14.1256	14.0353	14.274	13.4908	14.3002
P62633	Cellular nucleic acid-binding protein	CNBP		0.322453	1	0.157076	0.735894	12.2346	12.1606	13.0739	12.3435	12.5598	12.1038	11.7558	11.7766	11.913	11.889	12.1364	12.4651	12.024	11.9603
Q9UH03	Neuronal-specific septin-3	SEPTIN3		0.321955	1	-0.136598	-0.734963	13.8435	13.8973	13.3397	13.4886	13.557	14.0483	14.0391	14.0631	13.7899	14.2414	13.9666	14.1431	13.2963	14.1248
Q16204	Coiled-coil domain-containing protein 6	CCDC6		0.321891	1	-0.154532	-0.734843	15.2788	14.9776	14.8692	14.3422	14.9672	14.8937	15.35	15.4956	15.7257	14.7868	14.9073	14.8662	14.7225	15.0691
Q9UMS4	Pre-mRNA-processing factor 19	PRPF19		0.321668	1	0.104774	0.734426	14.2382	14.2729	14.2909	14.5536	14.3743	14.6118	14.5815	14.541	14.3986	14.9885	14.2447	14.636	14.1423	14.7724
Q9BPX5	Actin-related protein 2/3 complex subunit 5-like protein	ARPC5L		0.321383	1	-0.167618	-0.733893	13.5975	13.4954	12.8009	13.2499	13.5349	13.9341	13.8995	13.8351	13.6127	14.184	13.394	13.8592	13.1342	14.0117
Q9Y5K8	V-type proton ATPase subunit D	ATP6V1D		0.321379	1	-0.165204	-0.733887	14.9007	14.4727	13.8157	14.4514	14.3628	14.7852	14.9508	15.1709	14.9305	14.7701	14.7681	14.943	14.2172	15.0499
O15126	Secretory carrier-associated membrane protein 1	SCAMP1		0.32062	1	0.0701459	0.732466	14.0394	13.8846	13.9024	14.3106	14.139	14.0425	14.1122	14.0678	14.3122	14.0955	14.0032	14.0857	13.6997	14.1032
Q99963	Endophilin-A3	SH3GL3		0.320305	1	0.118268	0.731877	14.045	13.8505	13.8453	14.3379	13.7746	14.3443	14.3312	14.509	14.1455	14.3324	14.0613	14.3987	13.7213	14.4317
Q13938	Calcyphosin	CAPS		0.320069	1	-0.60111	-0.731435	12.9312	16.4161	15.5247	13.0721	15.2076	13.0969	12.9199	13.0679	13.6808	12.9168	15.9087	13.2123	15.7697	12.9622
Q92499	ATP-dependent RNA helicase DDX1	DDX1		0.320047	1	0.0690753	0.731395	14.4677	14.5427	14.8266	14.6519	14.6134	14.4696	14.2768	14.3206	14.335	14.3552	14.4032	14.5124	14.6538	14.3904
O94967	WD repeat-containing protein 47	WDR47		0.319541	1	-0.14844	-0.730447	13.6393	13.5338	12.7023	13.3111	13.3039	13.8833	13.616	13.4502	13.5827	13.943	13.2978	13.5661	13.0562	13.8792
P48643	T-complex protein 1 subunit epsilon	CCT5		0.319048	1	-0.0403469	-0.729523	14.634	14.5385	14.7447	14.3515	14.6305	14.546	14.5839	14.6425	14.6061	14.6717	14.4989	14.6011	14.627	14.557
Q5T0D9	Tumor protein p63-regulated gene 1-like protein	TPRG1L		0.318935	1	-0.293962	-0.729311	15.5225	14.6729	14.0386	13.6982	14.2916	14.7646	15.5042	15.627	15.5848	14.8863	15.1433	15.0553	13.7984	15.3218
O43920	NADH dehydrogenase [ubiquinone] iron-sulfur protein 5	NDUFS5		0.318628	1	-0.214203	-0.728736	13.8758	13.5831	12.5751	13.352	13.4227	13.9615	14.0807	14.0233	13.8343	14.1331	13.7627	14.3408	13.2786	14.4217
P19367	Hexokinase-1	HK1		0.318463	1	-0.214777	-0.728425	14.8262	14.4155	13.3939	14.3371	14.4434	14.5312	14.9244	15.1095	14.8726	14.6488	14.737	14.7477	13.6059	14.8606
Q9H6R3	Acyl-CoA synthetase short-chain family member 3, mitochondrial	ACSS3		0.318182	1	0.126085	0.727899	14.5495	14.2528	14.9558	14.6998	15.0082	14.0968	14.3339	14.3236	14.1622	14.306	14.5154	14.4062	14.7833	14.2763
P45954	Short/branched chain specific acyl-CoA dehydrogenase, mitochondrial	ACADSB		0.318071	1	-0.0770127	-0.727691	15.3862	15.2059	15.4157	14.9924	15.4324	14.9811	15.0121	14.9977	15.3126	15.138	15.2181	15.0934	15.4623	15.1629
Q08828	Adenylate cyclase type 1	ADCY1		0.318038	1	0.184234	0.727629	13.4211	13.7195	13.0824	14.8564	13.5723	13.9915	13.9159	13.815	13.4132	14.107	13.812	14.1369	13.5934	13.915
Q02156	Protein kinase C epsilon type	PRKCE		0.317761	1	-0.0760549	-0.72711	14.5523	14.4332	14.4496	14.7356	14.4869	15.033	14.6478	14.5926	14.5142	14.8672	14.7014	14.8201	14.7012	14.5438
P0DP25	Calmodulin-3	CALM3		0.317652	1	-0.235839	-0.726905	14.455	14.1841	13.1695	14.4383	13.6648	15.0641	14.4848	14.2324	14.3791	14.7011	13.6598	14.375	15.1841	14.5238
P13591	Neural cell adhesion molecule 1	NCAM1		0.317471	1	-0.0984715	-0.726565	14.4033	14.6332	14.1595	14.6599	14.566	14.8569	14.7445	14.861	14.5895	14.7546	14.8164	14.656	14.1657	14.5634
O75306	NADH dehydrogenase [ubiquinone] iron-sulfur protein 2, mitochondrial	NDUFS2		0.317454	1	0.111554	0.726533	14.999	14.7122	14.6019	15.3572	14.6969	15.1446	15.1182	15.0077	14.9019	15.1457	14.9657	15.3744	14.6292	15.1998
Q8NBM8	Prenylcysteine oxidase-like	PCYOX1L		0.317298	1	0.0868204	0.72624	14.8588	14.5726	14.6452	14.6074	14.7948	14.6438	14.8553	15.0091	14.6358	14.8599	14.5497	14.8719	14.3809	15.1104
Q16762	Thiosulfate sulfurtransferase	TST		0.316722	1	0.156461	0.72516	13.5417	14.0975	14.6649	14.6575	14.7129	13.9499	14.1189	14.1846	14.3529	13.8869	14.2509	13.9851	14.5588	13.7931
O75110	Probable phospholipid-transporting ATPase IIA	ATP9A		0.316248	1	0.114226	0.724269	15.2012	14.875	14.8689	15.7746	14.9047	15.1609	15.1126	15.3581	15.4077	14.9824	15.1556	15.1839	14.7708	15.1011
Q969E2	Secretory carrier-associated membrane protein 4	SCAMP4		0.316083	1	-0.105475	-0.72396	14.703	14.7287	15.1391	14.3534	14.8757	14.6464	14.5181	14.7847	14.7851	14.5662	14.4435	14.7077	15.2108	14.5482
Q9ULH1	Arf-GAP with SH3 domain, ANK repeat and PH domain-containing protein 1	ASAP1		0.316016	1	0.113711	0.723834	14.8949	14.8548	15.1594	15.6085	15.029	15.3872	15.0017	14.9987	14.9331	15.5153	15.0125	15.5535	15.3464	15.2954
O76081	Regulator of G-protein signaling 20	RGS20		0.315256	1	0.179996	0.722404	10.836	11.5277	11.8468	12.4847	11.9026	11.3281	11.0946	11.4201	11.402	11.7569	11.2826	11.4434	11.4912	11.0501
P17174	Aspartate aminotransferase, cytoplasmic	GOT1		0.315173	1	-0.183434	-0.722249	15.4523	15.0858	14.0144	15.4753	14.8131	15.6649	15.417	15.2016	15.2497	15.4932	15.1464	15.5897	15.2559	15.5407
O94760	N(G),N(G)-dimethylarginine dimethylaminohydrolase 1	DDAH1		0.314761	1	-0.111611	-0.721473	13.615	14.1236	13.8914	13.7002	14.3336	13.7232	13.7549	13.5454	13.6341	13.642	14.1459	13.8548	14.2553	13.7562
O00401	Neural Wiskott-Aldrich syndrome protein	WASL		0.314683	1	0.0867194	0.721326	14.4912	14.3917	14.2224	14.4265	14.7147	14.081	14.6837	14.3394	14.6954	14.4415	14.2219	14.4513	14.4419	14.7223
O75323	Protein NipSnap homolog 2	NIPSNAP2		0.314577	1	-0.0901768	-0.721127	15.4645	15.0047	14.977	15.6041	15.6226	15.1962	15.2312	15.2799	15.5169	15.1965	15.4078	15.4263	15.1676	15.1402
P36507	Dual specificity mitogen-activated protein kinase kinase 2	MAP2K2		0.314371	1	-0.0471374	-0.720739	14.4851	14.4254	14.275	14.1629	14.3402	14.373	14.4081	14.1824	14.5023	14.3374	14.2103	14.2775	14.4341	14.3925
Q9BZC7	ATP-binding cassette sub-family A member 2	ABCA2		0.314351	1	0.470978	0.720702	12.4907	10.6598	14.5616	12.2816	12.1287	11.8181	11.6524	12.1493	11.9783	11.2965	10.9853	11.4202	13.8179	10.8862
Q8NC51	Plasminogen activator inhibitor 1 RNA-binding protein	SERBP1		0.31417	0.999646	-0.12103	-0.720361	12.229	12.44	12.4056	11.7689	12.8001	12.1741	11.9489	12.1088	12.0548	12.4544	11.9188	12.0431	11.8688	12.2292
O15034	RIMS-binding protein 2	RIMBP2		0.313734	0.999683	0.152122	0.719541	13.1367	12.8915	12.7899	14.1147	12.7773	13.3575	13.1146	13.0836	13.0626	13.3265	13.0168	13.4558	12.8312	12.9652
Q9Y2X7	ARF GTPase-activating protein GIT1	GIT1		0.313266	0.999953	0.0831031	0.71866	14.1965	14.1781	14.0213	14.6549	14.0366	14.4917	14.3873	14.2412	14.2137	14.5123	14.1428	14.5085	14.2159	14.3639
Q02750	Dual specificity mitogen-activated protein kinase kinase 1	MAP2K1		0.312768	1	-0.173402	-0.717721	14.0467	13.5443	13.1144	13.5173	13.5979	13.9649	14.4174	14.5439	14.4137	13.9831	13.9452	14.0523	13.704	14.1756
P49589	Cysteine--tRNA ligase, cytoplasmic	CARS1		0.311932	1	-0.0573596	-0.716146	13.5318	13.6152	13.6675	13.4988	13.5669	13.4667	13.3534	13.6082	13.3516	13.4208	13.5081	13.5008	13.85	13.419
O14548	Cytochrome c oxidase subunit 7A-related protein, mitochondrial	COX7A2L		0.311833	1	-0.177064	-0.715959	14.9506	14.6486	13.952	14.3786	14.3199	14.719	14.7292	14.9545	14.6792	15.1325	14.7442	15.274	14.0112	15.2053
P30519	Heme oxygenase 2	HMOX2		0.31139	1	-0.120627	-0.715123	15.0067	14.4165	15.0031	14.1354	14.3629	14.7082	14.6926	14.9136	14.7423	14.7206	14.4891	14.8248	15.1517	14.621
P35579	Myosin-9	MYH9		0.311014	1	0.165963	0.714414	14.1621	14.3582	15.3604	14.2389	15.057	14.1908	14.2143	14.5113	14.3706	14.1304	14.0064	14.131	14.2181	14.1046
Q9NZ01	Very-long-chain enoyl-CoA reductase	TECR		0.310949	1	0.140011	0.71429	14.0755	13.7972	14.839	14.0562	13.8799	13.7928	13.7662	13.9732	13.7858	13.8307	13.9798	14.0187	14.6298	13.804
P06733	Alpha-enolase	ENO1		0.310384	1	-0.159929	-0.713223	15.0733	15.3423	15.4597	14.5836	15.7254	14.7652	14.9951	14.7998	15.0499	14.7129	15.2595	14.6696	15.612	14.7259
P50914	60S ribosomal protein L14	RPL14		0.310366	0.99998	0.073752	0.71319	15.5081	15.2833	15.8414	15.4276	15.5574	15.3556	15.2322	15.2902	15.1698	15.3901	15.2713	15.4233	15.3561	15.2358
Q5T440	Putative transferase CAF17, mitochondrial	IBA57		0.309307	1	0.114457	0.711188	14.6825	14.5191	14.7237	15.5738	14.8108	14.7496	14.5483	14.6127	14.5722	14.8435	14.7418	14.8943	14.9151	14.5486
P50440	Glycine amidinotransferase, mitochondrial	GATM		0.309256	1	-0.196347	-0.711093	14.8612	14.8384	15.5335	13.7527	15.4266	14.3156	14.6267	14.7053	14.7003	14.4707	15.1132	14.4598	14.97	14.4461
Q8N9N7	Leucine-rich repeat-containing protein 57	LRRC57		0.309134	1	0.0704274	0.710862	14.937	15.1682	14.9497	15.2022	15.0243	15.3046	15.2685	15.1503	15.1477	15.4452	14.952	15.1635	14.9557	15.3607
P19525	Interferon-induced, double-stranded RNA-activated protein kinase	EIF2AK2		0.308623	1	0.137433	0.709896	13.6267	13.6726	13.7855	14.6842	13.8017	13.762	13.4152	13.4051	13.4688	13.7425	13.8775	13.931	13.7096	13.4638
P53602	Diphosphomevalonate decarboxylase	MVD		0.308456	1	0.0951784	0.709578	15.0691	14.9357	15.2177	15.5118	15.2186	15.0666	14.9155	14.8548	14.8947	14.9959	15.0526	14.8916	15.5537	14.949
Q12756	Kinesin-like protein KIF1A	KIF1A		0.307613	1	0.0545792	0.707984	14.158	14.0458	14.0264	14.4656	14.0614	13.9617	14.0241	14.0715	14.043	14.0245	14.0359	14.1131	14.2345	14.002
P25788	Proteasome subunit alpha type-3	PSMA3		0.30691	1	-0.0893998	-0.706653	14.1817	14.4089	14.5034	13.661	14.4437	14.2869	14.2622	14.2951	14.2152	14.4998	14.1515	14.2284	14.2126	14.3852
Q9UJ70	N-acetyl-D-glucosamine kinase	NAGK		0.306889	1	0.175561	0.706614	15.0928	15.3251	16.3892	14.8419	15.5199	14.866	15.0167	14.9762	14.9866	14.8751	15.1752	14.8946	15.2863	14.8536
Q9NYU2	UDP-glucose:glycoprotein glucosyltransferase 1	UGGT1		0.306315	1	0.0788108	0.705525	13.7981	13.6625	14.1322	13.9617	14.0547	13.5221	13.6807	13.6802	13.6855	13.6952	13.7085	13.7031	13.8771	13.4955
Q9BTE6	Alanyl-tRNA editing protein Aarsd1	AARSD1		0.306266	1	0.107403	0.705433	14.1933	14.1544	14.1858	14.8855	14.1606	14.3545	14.3172	14.3134	14.2514	14.5285	14.4804	14.4226	13.7775	14.0958
Q6PCE3	Glucose 1,6-bisphosphate synthase	PGM2L1		0.306079	1	-0.151316	-0.705078	14.7883	14.5709	13.5937	14.8564	14.4991	15.0624	15.0031	14.6934	14.6469	14.9017	14.5409	14.549	14.8553	14.7847
P84077	ADP-ribosylation factor 1	ARF1		0.305757	1	0.0911849	0.704466	15.0888	14.9124	14.7433	15.3928	14.981	15.4082	15.2983	15.1349	15.2523	15.3298	15.029	15.2451	15.0137	15.4884
Q8TDC3	Serine/threonine-protein kinase BRSK1	BRSK1		0.304869	1	0.156574	0.702782	13.8275	13.6754	13.2994	14.8467	13.5633	14.256	13.8646	13.8843	13.8046	14.0692	13.7367	14.2049	13.8851	14.1784
Q7L0J3	Synaptic vesicle glycoprotein 2A	SV2A		0.30452	1	0.160075	0.70212	13.7664	13.4579	13.1252	14.3545	13.3896	13.7574	13.7979	13.6798	13.7612	13.7648	13.8333	13.8895	12.7577	13.7858
P02511	Alpha-crystallin B chain	CRYAB		0.304474	1	0.42829	0.702032	14.114	14.4607	16.2613	13.6259	13.062	13.2941	13.2343	13.5414	13.1743	12.4346	13.6437	12.7234	14.8808	12.7233
P04843	Dolichyl-diphosphooligosaccharide--protein glycosyltransferase subunit 1	RPN1		0.304463	1	0.0897852	0.702012	13.2117	13.2373	13.7897	13.4562	13.6537	13.1784	13.2124	13.4154	13.1701	13.1851	13.2109	13.309	13.169	12.9971
Q6UXK2	Immunoglobulin superfamily containing leucine-rich repeat protein 2	ISLR2		0.304239	1	0.330597	0.701586	8.03975	8.15411	9.28297	10.4209	8.49403	9.4091	7.74805	7.56811	8.59341	8.90765	8.86675	8.43745	8.13083	7.71096
Q8N9F0	N-acetylaspartate synthetase	NAT8L		0.303866	1	0.128283	0.700877	15.2618	15.1918	15.6316	15.6176	15.311	14.9621	14.8835	14.7281	14.8574	14.9807	15.0951	15.1793	15.6127	14.8524
P40227	T-complex protein 1 subunit zeta	CCT6A		0.303029	1	-0.0319374	-0.699286	14.8929	14.6836	14.748	14.6732	14.7865	14.7472	14.7365	14.8392	14.7922	14.7556	14.6633	14.6916	14.6043	14.6971
O75475	PC4 and SFRS1-interacting protein	PSIP1		0.302975	1	-0.165434	-0.699183	14.4922	14.4883	15.0474	13.3884	14.4209	14.6035	14.4641	14.5016	14.402	14.6473	14.5123	14.6705	15.0745	14.7636
Q13177	Serine/threonine-protein kinase PAK 2	PAK2		0.302455	1	-0.092735	-0.698195	14.6862	14.9009	15.1377	14.5405	15.0215	14.7599	14.4364	14.5806	14.5121	14.7817	14.7128	14.5638	15.0196	14.5301
P29590	Protein PML	PML		0.302276	1	0.251994	0.697855	13.9405	14.3448	15.9917	14.1063	15.0456	13.9222	13.8752	14.3611	13.9588	13.997	13.8929	13.9978	14.5848	13.853
Q96HS1	Serine/threonine-protein phosphatase PGAM5, mitochondrial	PGAM5		0.302253	1	0.137886	0.69781	15.3818	15.1352	14.7477	16.1797	15.0052	15.3842	15.3324	15.3166	15.386	15.4013	15.3593	15.4426	14.9283	15.388
P10636	Microtubule-associated protein tau	MAPT		0.301579	1	-0.166284	-0.696529	15.2123	15.1947	14.2698	15.1709	14.6991	15.778	15.4241	15.2387	15.2677	15.743	14.9596	15.4456	15.1095	15.5293
P04181	Ornithine aminotransferase, mitochondrial	OAT		0.300994	1	-0.13766	-0.695415	15.3022	15.64	15.3309	14.9163	14.9859	14.8357	14.6649	14.8731	14.7626	15.7113	14.977	15.0714	14.7212	14.8895
P23677	Inositol-trisphosphate 3-kinase A	ITPKA		0.300839	1	0.247742	0.695119	12.8191	12.407	12.0656	13.9928	11.9517	13.4156	12.7797	12.2802	12.8191	13.2763	12.8587	13.4344	12.2645	13.1635
P25685	DnaJ homolog subfamily B member 1	DNAJB1		0.30081	1	0.0811299	0.695064	15.4491	15.9509	15.5368	15.4497	15.3854	15.403	15.6258	15.4512	15.4074	15.5565	15.6168	15.7028	15.1482	15.7407
P47985	Cytochrome b-c1 complex subunit Rieske, mitochondrial	UQCRFS1		0.300668	1	0.222358	0.694794	14.4046	14.0157	13.6404	15.6899	14.1354	14.357	14.3751	14.287	14.3955	14.8586	14.5449	14.9564	13.6268	14.6167
Q5T5C0	Syntaxin-binding protein 5	STXBP5		0.30049	1	0.0599023	0.694454	14.0131	13.9258	13.8633	13.9953	13.8809	14.1402	14.2245	13.975	13.8164	14.2035	14.1574	14.1197	13.8925	14.2063
Q9Y3F4	Serine-threonine kinase receptor-associated protein	STRAP		0.299801	1	-0.0369847	-0.69314	14.6057	14.4511	14.4835	14.3961	14.5092	14.6164	14.5567	14.5864	14.5284	14.6196	14.3698	14.4674	14.6618	14.5821
Q96JB5	CDK5 regulatory subunit-associated protein 3	CDK5RAP3		0.299514	1	0.136678	0.692593	12.216	11.9824	12.9095	12.4648	12.3101	11.8645	11.7533	12.1421	12.0705	11.9032	12.2908	11.9432	11.8689	11.6557
Q6S8J3	POTE ankyrin domain family member E	POTEE		0.2993	1	0.234557	0.692185	14.775	14.3248	13.9399	16.2381	13.9993	14.914	14.5545	14.4055	14.4859	14.7749	14.7043	14.7336	14.1389	14.3083
P14406	Cytochrome c oxidase subunit 7A2, mitochondrial	COX7A2		0.298789	1	-0.213486	-0.691209	15.5805	15.1524	13.8452	15.1613	14.896	15.3589	15.4077	15.3558	15.2426	15.7056	15.1853	15.5821	14.4692	15.7431
O43768	Alpha-endosulfine	ENSA		0.298693	1	-0.0916283	-0.691028	15.3007	15.2744	15.35	14.9316	15.2643	15.5241	15.3857	15.1956	15.4616	15.5902	15.0762	15.4002	15.8036	15.5226
P40763	Signal transducer and activator of transcription 3	STAT3		0.298269	1	0.100874	0.690218	13.1849	13.6608	13.8063	13.5835	13.704	13.272	13.3627	13.2997	13.2491	13.3431	13.2777	13.2546	13.9404	13.3256
P13807	Glycogen [starch] synthase, muscle	GYS1		0.29819	1	0.155589	0.690067	15.0482	15.243	16.0357	15.252	15.4809	14.9325	15.0337	14.8575	15.0157	14.7426	15.2042	14.9487	15.7827	14.8033
P20618	Proteasome subunit beta type-1	PSMB1		0.297403	1	0.0811449	0.688563	13.9989	14.1665	14.4158	13.6269	14.0898	13.8238	14.0251	13.9242	13.7539	13.9924	13.9423	13.795	14.0648	14.0774
P50395	Rab GDP dissociation inhibitor beta	GDI2		0.297059	1	-0.134945	-0.687904	14.9722	15.4634	15.5839	14.5064	15.1735	14.9395	14.8511	14.9278	14.9464	15.0113	15.0282	14.8273	15.7255	14.9248
P00441	Superoxide dismutase [Cu-Zn]	SOD1		0.297057	1	-0.112892	-0.687901	15.1902	15.6919	15.5675	14.7139	15.563	15.2717	15.2336	14.9968	15.3369	15.3333	15.1461	15.084	15.6714	15.3475
P49591	Serine--tRNA ligase, cytoplasmic	SARS1		0.296683	1	0.0863086	0.687186	14.0829	13.7145	14.414	13.7445	14.0746	13.9165	13.8032	13.7682	13.7998	13.8072	13.7572	13.8253	14.2243	13.9718
Q16566	Calcium/calmodulin-dependent protein kinase type IV	CAMK4		0.296507	1	0.208551	0.686849	13.8697	13.7607	13.7434	15.4584	13.9126	14.7851	14.4711	14.0134	14.3097	14.84	14.3396	14.9356	14.2154	14.354
Q9UM22	Mammalian ependymin-related protein 1	EPDR1		0.296326	0.999949	0.104388	0.686503	12.7514	11.9109	12.1668	12.721	12.2954	12.1535	12.4376	12.1053	12.6888	12.4389	12.2795	12.4882	12.1471	12.3958
O75116	Rho-associated protein kinase 2	ROCK2		0.296242	0.999351	0.0518347	0.686343	13.97	14.025	13.9931	14.2049	13.9204	14.2928	14.093	14.1214	13.9948	14.2101	14.0013	14.258	14.1035	14.2753
Q01813	ATP-dependent 6-phosphofructokinase, platelet type	PFKP		0.295747	0.999895	-0.110169	-0.685395	14.6887	14.1302	14.1243	13.9229	14.2891	13.9552	14.4583	14.69	14.7324	14.0936	14.3286	14.1981	14.1291	14.3478
Q9UPT6	C-Jun-amino-terminal kinase-interacting protein 3	MAPK8IP3		0.295458	0.999792	-0.0726456	-0.684842	12.8687	12.996	13.2476	12.8586	12.8092	12.9231	12.8425	13.2725	13.185	12.9467	13.0472	13.0761	13.3515	12.9512
Q86YM7	Homer protein homolog 1	HOMER1		0.295373	0.999148	0.218159	0.68468	14.4166	14.0758	14.0644	15.132	13.7361	15.1006	14.6102	14.3378	14.4867	15.1698	14.2583	15.1358	13.5677	14.7801
P23515	Oligodendrocyte-myelin glycoprotein	OMG		0.29511	0.999037	-0.180192	-0.684175	15.0846	14.5784	14.6761	14.248	13.8873	14.7616	15.028	15.5309	15.2353	14.607	14.637	14.8331	15.3855	14.7433
P49069	Calcium signal-modulating cyclophilin ligand	CAMLG		0.294328	1	0.225051	0.682678	13.2822	12.9101	12.5997	14.7547	12.9949	13.1067	12.7683	12.6828	13.0276	12.9737	13.1594	13.2409	12.4945	12.7265
Q7L2H7	Eukaryotic translation initiation factor 3 subunit M	EIF3M		0.293777	1	0.191559	0.68162	11.2177	11.2487	11.4486	12.266	11.2935	11.1704	11.3823	10.8111	10.5494	11.2569	11.5326	11.5026	11.0489	10.3221
P78352	Disks large homolog 4	DLG4		0.293658	1	0.200028	0.681394	13.882	13.8645	13.4081	14.7021	13.4653	14.3676	14.3666	14.1017	14.0445	14.6407	13.9876	14.7913	13.3061	14.5038
P52788	Spermine synthase	SMS		0.293393	0.99993	0.137685	0.680884	14.3814	14.8639	15.1618	14.5394	15.1683	14.2707	14.3697	14.2257	14.3619	14.3774	14.6456	14.0271	14.5188	14.4161
P23381	Tryptophan--tRNA ligase, cytoplasmic	WARS1		0.293051	0.999892	0.129056	0.680228	12.7812	13.4376	13.5558	12.4667	13.114	12.5728	13.1261	12.9367	12.8702	12.8618	12.5601	12.731	12.8217	12.8424
P61160	Actin-related protein 2	ACTR2		0.292816	0.999581	0.0527632	0.679777	14.0769	14.2994	14.4186	14.1815	14.3385	14.3489	14.3615	14.3416	14.2856	14.5545	14.1219	14.2746	14.1357	14.3606
P56524	Histone deacetylase 4	HDAC4		0.2921	1	0.20307	0.678403	12.7442	12.4208	12.7872	14.29	12.8297	12.7174	12.048	12.5386	12.5546	12.7837	12.6813	12.7426	12.7732	12.4016
Q96EK5	KIF-binding protein	KIFBP		0.292072	0.99956	-0.105144	-0.67835	11.6232	12.3846	11.9838	11.5489	12.2879	11.5897	11.6856	11.9239	11.7474	12.1073	11.7555	11.977	11.8287	12.0512
P61224	Ras-related protein Rap-1b	RAP1B		0.291418	1	-0.206845	-0.677093	15.1408	15.2073	15.8448	14.1017	15.1647	14.9676	15.0325	15.3338	15.0575	14.7562	14.9365	14.7071	16.233	14.7954
Q00341	Vigilin	HDLBP		0.291308	0.999921	0.0831023	0.676881	14.7847	14.6636	15.1647	14.6668	14.8795	14.7082	14.4613	14.5627	14.3968	14.4938	14.4356	14.6408	14.6166	14.5125
P38646	Stress-70 protein, mitochondrial	HSPA9		0.290821	1	-0.0842215	-0.675945	14.6948	14.4356	14.3342	14.2184	14.6338	14.4847	14.4091	14.7114	14.4556	14.5718	14.4496	14.6354	13.993	14.7277
Q92597	Protein NDRG1	NDRG1		0.290806	0.999669	0.197034	0.675915	13.6359	13.6396	14.8342	14.5709	13.3037	14.0938	13.3945	13.9772	14.0052	13.9445	13.4929	13.7044	14.4782	13.2987
Q9Y6R1	Electrogenic sodium bicarbonate cotransporter 1	SLC4A4		0.290636	0.999347	-0.294289	-0.675589	14.7635	13.153	14.0078	13.6471	16.3287	14.6645	14.4695	14.4176	14.6385	14.4478	14.163	14.5437	13.8157	14.6728
P61266	Syntaxin-1B	STX1B		0.290465	0.998928	-0.211945	-0.67526	14.2333	14.006	13.0662	13.9164	14.0865	14.4373	14.6932	14.8149	14.6284	14.5409	14.2783	14.7245	13.4439	14.7539
P22234	Multifunctional protein ADE2 [Includes: Phosphoribosylaminoimidazole-succinocarboxamide synthase	PAICS		0.289299	1	-0.190518	-0.673016	14.3885	14.8379	14.9212	14.1647	15.8425	14.2277	14.3278	14.2618	14.3255	14.3342	14.7664	14.1537	14.9573	14.2623
P53007	Tricarboxylate transport protein, mitochondrial	SLC25A1		0.288758	1	0.117134	0.671974	14.2691	14.4434	15.0023	14.6183	14.6293	14.1826	14.2425	14.1671	14.3224	14.0635	14.5101	14.109	14.6522	13.945
O95886	Disks large-associated protein 3	DLGAP3		0.288606	1	0.233753	0.671681	14.2468	14.2449	13.4899	15.8598	14.1105	14.693	14.5928	14.4258	14.729	14.8893	14.4344	14.8566	13.6451	14.7027
Q13363	C-terminal-binding protein 1	CTBP1		0.288595	0.999991	0.152747	0.67166	14.0039	13.9481	13.4469	14.5538	13.807	14.1714	14.3474	14.1754	14.1515	14.4635	13.9657	14.5477	13.3991	14.5163
Q9Y4F1	FERM, ARHGEF and pleckstrin domain-containing protein 1	FARP1		0.288475	0.999454	-0.112609	-0.671428	13.7207	14.3808	14.2231	13.5966	14.7104	14.0662	14.1145	13.9458	13.9767	14.1179	14.2472	13.8796	13.9157	13.9998
Q14168	MAGUK p55 subfamily member 2	MPP2		0.288203	0.999398	0.158748	0.670904	14.7804	14.6714	14.7375	15.8522	14.6779	15.3666	14.7763	14.6756	14.7091	15.444	14.8888	15.5717	15.0024	15.1842
P16930	Fumarylacetoacetase	FAH		0.28809	0.998824	-0.243379	-0.670685	11.3041	12.2328	12.1444	11.0634	12.406	11.2408	11.0808	10.5602	11.8301	11.0035	12.0793	10.8659	11.6701	10.8149
O75223	Gamma-glutamylcyclotransferase	GGCT		0.287979	0.998315	-0.131431	-0.670471	13.7011	14.6247	13.575	13.6041	14.2357	14.0244	13.941	13.6912	13.4999	14.1206	13.6655	13.9063	14.1872	14.2168
P25440	Bromodomain-containing protein 2	BRD2		0.287213	0.999324	-0.71358	-0.668995	13.4176	16.7408	16.0517	12.0425	15.7244	13.4637	12.6764	12.8102	13.2832	11.6335	15.7956	12.4352	16.3315	13.0294
Q9NVA2	Septin-11	SEPTIN11		0.287061	0.99888	-0.0690394	-0.668701	13.6866	13.9278	13.7217	13.8607	14.0565	14.0529	13.8151	13.8264	13.6879	14.1122	13.9417	14.18	13.6466	13.9738
P61086	Ubiquitin-conjugating enzyme E2 K	UBE2K		0.286894	0.998478	-0.101194	-0.66838	13.2064	12.3316	12.2401	12.5448	12.3648	12.4558	12.7361	12.7416	12.8278	12.7512	12.5397	12.8111	12.671	12.7546
P13489	Ribonuclease inhibitor	RNH1		0.286792	0.99798	0.197457	0.668182	14.153	14.7704	15.5066	13.8062	14.4544	13.9913	14.1448	14.1415	14.2298	13.863	14.2247	13.8101	15.0419	14.4042
Q9NY59	Sphingomyelin phosphodiesterase 3	SMPD3		0.286676	0.997482	0.212331	0.667959	12.5715	12.6095	12.5775	14.1926	12.751	13.6091	13.3354	13.0842	13.5416	13.9285	12.5508	13.3239	13.1799	13.2038
Q8TCG5	Carnitine O-palmitoyltransferase 1, brain isoform	CPT1C		0.286046	0.998111	0.081133	0.666741	14.2194	13.7776	14.0001	14.4909	13.7968	14.109	14.1214	14.1998	14.2489	14.0833	13.8719	14.1518	14.3487	14.035
O43301	Heat shock 70 kDa protein 12A	HSPA12A		0.285605	0.998408	-0.15339	-0.66589	14.2529	13.9439	13.3199	14.2404	13.403	14.4813	14.296	14.4315	14.1859	14.4835	13.8834	14.3435	14.5047	14.2956
Q9UPQ0	LIM and calponin homology domains-containing protein 1	LIMCH1		0.285471	0.997974	0.0903603	0.66563	14.9504	14.7668	15.1299	15.1297	15.0091	14.746	14.8085	14.4652	14.8229	14.7782	14.6603	14.8586	15.3104	14.6404
O94856	Neurofascin	NFASC		0.284394	0.999521	-0.139385	-0.663547	14.3978	13.9329	13.5185	13.8613	13.2074	14.1043	14.2467	14.3329	14.3791	13.9161	14.1082	14.2088	14.3766	14.2017
Q5T5U3	Rho GTPase-activating protein 21	ARHGAP21		0.284332	0.998912	0.0691586	0.663428	15.0871	15.0952	15.2198	15.5758	15.3484	15.393	15.1243	15.0793	15.1071	15.4826	15.1336	15.477	15.3332	15.3714
O43813	Glutathione S-transferase LANCL1	LANCL1		0.284156	0.998634	-0.127378	-0.663087	15.4884	15.3767	15.5749	14.9226	15.0088	15.3226	15.2648	15.3871	15.351	15.1537	15.2316	15.2429	16.2781	15.2646
Q15102	Platelet-activating factor acetylhydrolase IB subunit gamma	PAFAH1B3		0.284092	0.99798	-0.0945442	-0.662964	13.8289	14.1863	13.9461	13.6493	13.8986	13.6048	13.7389	13.6449	13.8598	13.7471	13.9645	13.2993	13.646	13.3596
P62750	60S ribosomal protein L23a	RPL23A		0.284005	0.997513	-0.0969856	-0.662795	14.7165	14.8409	15.1092	14.0099	14.8987	14.5847	14.6601	14.7028	14.5698	14.7583	14.5957	14.6642	14.8123	14.6904
O94826	Mitochondrial import receptor subunit TOM70	TOMM70		0.283872	0.997022	-0.148323	-0.662538	15.1044	14.6896	14.0195	14.9271	14.6058	14.956	15.0172	15.2442	15.0672	15.1162	15.0492	15.2375	14.2577	15.174
P18669	Phosphoglycerate mutase 1	PGAM1		0.283423	0.997272	0.0464571	0.661668	14.7763	14.8233	15.0329	14.8671	15.0039	14.7454	14.7155	14.6284	14.7021	14.7872	14.7803	14.6996	14.8278	14.68
Q6GMR7	Fatty-acid amide hydrolase 2	FAAH2		0.28263	0.998261	0.0840047	0.660132	15.3623	15.4254	15.7252	15.3622	15.3277	15.2551	15.2943	15.1625	15.2672	14.956	15.4798	15.1663	15.0535	14.9366
O94919	Endonuclease domain-containing 1 protein	ENDOD1		0.282359	0.998105	0.228819	0.659606	15.1193	15.1627	16.7154	14.6718	15.3419	14.8229	14.8955	15.395	14.9422	14.5121	14.7451	14.5668	15.6495	14.7357
Q9UBQ0	Vacuolar protein sorting-associated protein 29	VPS29		0.282196	0.997702	0.0398757	0.65929	15.1336	15.072	15.0411	15.0454	15.0439	15.1241	15.1505	15.0933	15.0094	15.1876	15.0453	15.1484	14.7915	15.1821
P62899	60S ribosomal protein L31	RPL31		0.281629	0.99816	0.113222	0.658192	15.1587	14.9035	15.3889	14.9717	15.1099	14.8276	14.7687	14.67	14.6418	14.7675	14.9932	14.9887	14.2135	14.6333
P06753	Tropomyosin alpha-3 chain	TPM3		0.28079	0.999365	-0.11841	-0.656562	13.336	13.5284	13.9629	12.7187	13.3799	13.494	13.1316	13.4933	13.3053	13.3307	13.1001	13.224	13.7717	13.2986
P28161	Glutathione S-transferase Mu 2	GSTM2		0.280499	0.999276	-0.226711	-0.655998	11.9397	13.2844	12.5161	11.267	12.9178	11.704	12.0262	11.4699	11.9066	11.7568	12.5743	11.8241	12.6288	12.0864
Q16851	UTP--glucose-1-phosphate uridylyltransferase	UGP2		0.280289	0.999045	-0.121555	-0.655589	14.7239	14.9857	15.2317	14.3541	15.6339	14.703	14.6679	14.6833	14.6619	14.7745	14.8674	14.6668	14.7917	14.657
Q8IZP0	Abl interactor 1	ABI1		0.27949	1	-0.0548933	-0.654038	14.1786	14.3494	14.377	13.9434	14.3413	14.2201	14.2558	14.3936	14.2778	14.3124	14.0723	14.1799	14.4765	14.325
P40926	Malate dehydrogenase, mitochondrial	MDH2		0.279197	1	-0.184189	-0.653468	15.41	15.0601	14.0934	15.1392	15.1665	15.3455	15.6565	15.6653	15.5302	15.5574	15.3261	15.6274	14.4873	15.6445
Q96AG3	Solute carrier family 25 member 46	SLC25A46		0.278915	1	0.100824	0.65292	15.0951	14.6851	14.6017	15.5167	14.7336	15.0769	15.0182	15.1007	15.0423	15.1364	14.83	15.3081	14.7784	15.1813
Q9Y490	Talin-1	TLN1		0.278783	0.999543	0.219851	0.652663	13.5311	14.5352	15.3405	13.7259	14.7178	13.5609	13.8783	13.7259	13.8173	13.4059	13.8946	13.5944	14.3634	13.5933
P98194	Calcium-transporting ATPase type 2C member 1	ATP2C1		0.278192	1	0.25788	0.651512	14.305	15.7157	16.1771	15.0647	15.2629	14.343	14.3202	14.1428	14.3516	14.2533	14.8843	14.2541	14.6227	13.9237
Q9NWV8	BRISC and BRCA1-A complex member 1	BABAM1		0.278115	0.999577	-0.102037	-0.651362	12.8833	13.1768	12.3743	13.4616	12.8796	13.1773	12.7222	12.8464	12.6953	12.9808	12.9867	12.8806	12.7888	12.752
Q6ICH7	Aspartate beta-hydroxylase domain-containing protein 2	ASPHD2		0.277473	1	0.103037	0.650111	13.3871	13.4375	13.1259	14.0284	13.326	13.6205	13.797	13.6712	13.5298	13.9183	13.3444	13.777	13.8301	13.7976
P05556	Integrin beta-1	ITGB1		0.277213	1	0.207933	0.649606	14.159	15.0203	15.9063	14.5595	14.8863	14.1641	14.1304	14.374	14.211	14.087	14.4721	14.067	14.8118	13.9366
Q99700	Ataxin-2	ATXN2		0.27636	1	0.0633732	0.647943	14.8428	14.7796	14.8024	14.7751	14.9417	14.7062	14.5689	14.3148	14.5324	14.7272	14.6797	14.7168	14.5251	14.8136
P47755	F-actin-capping protein subunit alpha-2	CAPZA2		0.276252	1	-0.0705157	-0.647731	14.692	15.0118	14.7495	14.6198	15.0707	14.973	14.8279	14.8256	14.7103	15.1709	14.5749	14.9448	14.7935	15.0277
Q9ULD0	2-oxoglutarate dehydrogenase-like, mitochondrial	OGDHL		0.275853	1	0.0830077	0.646954	12.888	12.6328	12.6088	13.3734	12.7559	12.8405	13.1214	12.8474	12.8887	13.0097	12.8782	13.0153	13.2183	12.8185
P14867	Gamma-aminobutyric acid receptor subunit alpha-1	GABRA1		0.27522	1	0.226459	0.645719	14.0266	13.9654	13.2242	15.1963	13.8164	14.4907	14.239	13.9918	13.831	14.705	14.2683	14.9105	13.2828	14.7618
Q96HU8	GTP-binding protein Di-Ras2	DIRAS2		0.275101	1	-0.26468	-0.645486	14.525	14.2558	12.7563	14.8185	13.9054	15.3974	14.6935	14.7003	14.0782	15.2499	14.2388	15.1572	14.3168	15.0029
P80192	Mitogen-activated protein kinase kinase kinase 9	MAP3K9		0.274734	1	0.188565	0.644769	14.0134	14.1722	14.4632	15.846	14.181	14.8927	14.1752	14.1559	14.6197	14.8544	14.5589	14.6983	14.3414	14.065
P42345	Serine/threonine-protein kinase mTOR	MTOR		0.27455	1	0.073254	0.644411	14.892	14.6506	14.7219	15.3992	15.0264	14.9467	14.7574	14.8803	14.7871	14.9801	14.739	14.9688	14.728	14.8542
Q9UQB8	Brain-specific angiogenesis inhibitor 1-associated protein 2	BAIAP2		0.274442	1	0.148371	0.644199	14.3059	14.0713	13.792	14.368	13.9554	14.6321	14.8887	14.632	14.5408	14.7021	14.1457	14.5992	13.7605	14.8828
P62917	60S ribosomal protein L8	RPL8		0.274261	1	-0.0941267	-0.643846	15.2127	15.084	15.4932	14.6328	15.3889	15.1202	14.7715	14.9939	14.7344	15.0737	14.942	15.0535	14.847	14.9061
Q92974	Rho guanine nucleotide exchange factor 2	ARHGEF2		0.274122	0.999991	0.15752	0.643574	14.4792	14.3297	14.2246	15.4815	14.1949	15.0729	14.4536	14.2537	14.291	15.1372	14.2645	14.8193	14.7789	14.7189
O75027	ATP-binding cassette sub-family B member 7, mitochondrial	ABCB7		0.273863	0.999909	0.0740185	0.643068	15.3853	15.4967	15.7785	15.4491	16.0139	15.4324	15.4888	15.6099	15.2683	15.5	15.3301	15.6071	15.4717	15.6258
Q9NPR9	Protein GPR108	GPR108		0.273456	1	-0.141802	-0.642272	15.6273	16.3538	16.2678	15.5657	16.2474	15.8452	15.4169	15.6615	15.5737	15.6553	15.9811	15.1449	15.6829	15.2917
Q93034	Cullin-5	CUL5		0.272845	1	0.0565214	0.641077	14.6456	14.6971	15.0037	14.5815	14.751	14.5464	14.6129	14.7049	14.5718	14.7354	14.4964	14.5454	14.9352	14.6798
Q01085	Nucleolysin TIAR	TIAL1		0.272734	1	0.0516817	0.640859	14.9182	14.8795	15.0727	14.8727	14.872	14.8575	14.6847	14.7385	14.6396	14.9193	14.6793	14.6954	15.0347	14.8704
Q8IVD9	NudC domain-containing protein 3	NUDCD3		0.272195	1	0.0565139	0.639804	13.9709	13.9528	13.7702	14.2567	13.9209	14.0545	14.1402	14.0119	13.9855	14.2419	13.897	14.229	14.0417	14.1814
H3BS89	Transmembrane protein 178B	TMEM178B		0.271587	1	0.169661	0.638613	12.4264	12.5878	12.3918	13.1351	12.2399	13.2317	13.1898	12.917	12.8775	13.4962	12.7256	13.4368	12.2084	13.2208
Q9NR12	PDZ and LIM domain protein 7	PDLIM7		0.271455	1	0.234646	0.638354	10.9743	11.5427	12.2017	12.0063	11.2782	11.1489	11.9672	10.5214	11.0613	11.5599	11.4351	11.7353	11.7844	9.98006
P62277	40S ribosomal protein S13	RPS13		0.270989	1	0.0678366	0.637442	14.8145	14.6754	15.1385	14.6015	14.9802	14.6468	14.6113	14.6215	14.5277	14.7139	14.6433	14.7214	14.468	14.6451
P61457	Pterin-4-alpha-carbinolamine dehydratase	PCBD1		0.269771	1	-0.181261	-0.635053	14.5985	15.4724	15.1853	13.8751	14.9789	14.0414	14.4635	14.4239	15.0307	14.1735	14.8815	14.1761	14.9188	14.4293
P56134	ATP synthase subunit f, mitochondrial	ATP5MF		0.269687	1	-0.139775	-0.634888	14.0619	14.1269	13.3052	14.1215	13.9362	14.3211	14.3241	14.4629	14.1945	14.3101	14.1613	14.5532	13.373	14.2906
Q5VWZ2	Lysophospholipase-like protein 1	LYPLAL1		0.269655	1	-0.0708738	-0.634825	13.8054	14.0164	14.286	13.6558	13.9825	14.0238	13.7064	13.8945	13.7514	14.0002	13.9124	13.8551	14.2577	13.8681
Q7L775	EPM2A-interacting protein 1	EPM2AIP1		0.268989	1	0.106963	0.633517	13.1909	13.3649	13.3478	14.1027	13.7867	13.6144	13.2398	13.0709	13.4333	13.6112	13.4622	13.7002	13.1577	13.4946
P52294	Importin subunit alpha-5	KPNA1		0.268864	1	0.0667737	0.633272	12.4766	12.3491	12.7229	12.7729	12.539	12.5	12.2899	12.3926	12.1751	12.4566	12.3778	12.4504	12.4733	12.1576
O00764	Pyridoxal kinase	PDXK		0.268566	1	0.0623635	0.632685	14.3004	14.2544	14.455	14.3381	14.3488	14.0563	14.3438	14.1737	14.4891	14.0936	14.3471	14.0885	14.6259	14.2237
P00338	L-lactate dehydrogenase A chain	LDHA		0.268429	1	-0.0677134	-0.632417	14.6715	15.2097	14.5519	14.6257	14.4025	14.7832	14.7645	14.6702	14.5909	14.7372	14.6897	14.7054	14.7605	14.6754
O15020	Spectrin beta chain, non-erythrocytic 2	SPTBN2		0.268089	1	0.128668	0.631749	14.0505	13.6691	13.437	14.7372	13.5574	14.2017	14.0232	13.9903	14.0032	14.2897	13.8675	14.2871	13.8189	14.2113
Q4G0F5	Vacuolar protein sorting-associated protein 26B	VPS26B		0.267502	1	-0.114821	-0.630595	14.4938	14.7879	14.7066	13.7577	14.6157	14.635	14.8518	14.6896	14.4795	14.8924	14.6754	14.9739	14.525	14.9318
P38117	Electron transfer flavoprotein subunit beta	ETFB		0.267368	1	-0.0768472	-0.63033	15.0048	14.869	15.208	14.2859	14.8886	14.8385	14.9864	15.0442	14.8419	14.8289	14.9328	14.891	14.9164	14.8347
Q7Z2D5	Phospholipid phosphatase-related protein type 4	PLPPR4		0.265883	1	0.255286	0.627408	14.1029	13.894	13.5837	16.0404	14.0375	14.8386	14.3629	14.1415	14.7801	15.0426	14.2048	14.5786	13.3408	14.2186
P06576	ATP synthase subunit beta, mitochondrial	ATP5F1B		0.265796	1	-0.117206	-0.627235	13.9384	13.5269	12.9956	13.5783	13.6271	13.7443	13.9158	14.0541	13.8917	13.8743	13.7358	13.983	13.3043	14.1135
Q9Y5U8	Mitochondrial pyruvate carrier 1	MPC1		0.265392	1	0.218468	0.62644	14.2917	13.959	13.4912	15.7224	13.9396	14.2128	13.9523	13.9354	13.8625	14.4256	14.0581	14.6313	13.267	13.9411
P98095	Fibulin-2	FBLN2		0.265379	1	0.259459	0.626414	12.2198	11.8131	13.6152	13.2083	13.057	11.6511	12.2469	13.4189	13.2326	12.0996	12.5664	11.9532	12.1763	11.6427
Q9Y570	Protein phosphatase methylesterase 1	PPME1		0.265359	1	-0.0814957	-0.626375	14.5037	14.2774	14.2899	13.9732	14.5592	14.5682	14.8032	14.6334	14.6656	14.6034	14.3327	14.4002	14.5943	14.6629
O15075	Serine/threonine-protein kinase DCLK1	DCLK1		0.265353	1	-0.118211	-0.626362	13.6595	14.5177	13.9253	13.7494	13.5636	14.0173	13.5687	13.3886	13.3892	14.0951	13.8662	13.7244	14.0794	13.6041
P54646	5'-AMP-activated protein kinase catalytic subunit alpha-2	PRKAA2		0.265131	1	0.0647329	0.625925	14.7251	15.1163	15.2372	14.8157	14.9653	14.814	14.8362	14.791	14.7922	14.7633	14.9709	14.5895	15.0378	14.796
P53677	AP-3 complex subunit mu-2	AP3M2		0.264971	1	0.108185	0.62561	13.4314	13.5026	13.2092	13.7621	13.3831	13.6394	13.9097	13.8069	13.8495	13.9895	13.3707	13.9205	13.206	13.9917
P19086	Guanine nucleotide-binding protein G(z) subunit alpha	GNAZ		0.264778	1	-0.117313	-0.625228	12.7105	12.9153	12.1494	12.7513	12.5395	13.0921	12.9606	13.0158	12.8191	13.3374	12.8	13.0465	12.4631	13.1652
P34913	Bifunctional epoxide hydrolase 2 [Includes: Cytosolic epoxide hydrolase 2	EPHX2		0.264675	1	0.19151	0.625025	13.4157	13.6791	14.2885	13.908	14.5904	13.0313	13.1357	12.8598	13.1631	13.3934	13.9577	13.0884	13.4594	13.2891
P62195	26S proteasome regulatory subunit 8	PSMC5		0.264642	1	0.0329029	0.624959	14.7587	15.0164	14.8965	14.9918	14.9901	14.9397	14.894	14.8773	14.722	15.0009	14.8414	14.8849	14.9027	14.9229
Q9Y2J2	Band 4.1-like protein 3	EPB41L3		0.264547	1	-0.141864	-0.624772	14.0637	14.7166	13.447	14.125	13.9574	14.417	14.5115	14.5028	14.056	14.2866	13.9746	14.6056	14.7619	14.6859
Q9NQX3	Gephyrin [Includes: Molybdopterin adenylyltransferase	GPHN		0.264217	1	0.158092	0.624121	13.9842	13.8027	13.4738	15.0268	13.5553	14.2953	13.9239	13.7597	14.2041	14.3772	13.979	14.3175	13.4891	14.1135
Q9UH62	Armadillo repeat-containing X-linked protein 3	ARMCX3		0.264053	1	0.0859174	0.623799	15.7618	15.5093	15.6676	15.9692	15.2429	15.8766	15.8319	15.9836	15.9214	15.9383	15.5809	15.925	16.0377	15.9859
P39019	40S ribosomal protein S19	RPS19		0.263769	1	0.117268	0.623236	14.5709	14.4638	14.9123	15.1233	14.7432	14.5081	13.9649	14.2724	14.2492	14.3035	14.6509	14.4988	14.1719	14.2418
O60763	General vesicular transport factor p115	USO1		0.262843	1	0.0422508	0.621409	13.9891	13.948	14.0689	13.7496	13.8444	13.7969	13.8572	13.6821	13.8205	13.9722	13.6953	13.8643	13.7751	13.8485
P36871	Phosphoglucomutase-1	PGM1		0.262776	1	-0.203035	-0.621275	14.3999	15.2593	14.8335	14.048	15.4568	14.1981	14.0691	13.517	14.1996	14.0899	14.5422	14.1258	15.0365	14.1674
O75503	Ceroid-lipofuscinosis neuronal protein 5	CLN5		0.262634	1	-0.28698	-0.620994	15.4188	15.8152	13.5825	15.6869	15.0723	16.3005	15.8169	15.427	15.6961	16.2627	15.4483	15.9891	14.2023	16.0187
Q9HAV0	Guanine nucleotide-binding protein subunit beta-4	GNB4		0.262436	1	0.119959	0.620603	13.0124	13.8297	13.6382	14.1698	13.2363	13.6792	13.2376	13.3307	13.1533	13.859	13.5928	13.4264	13.6506	13.3424
Q9H008	Phospholysine phosphohistidine inorganic pyrophosphate phosphatase	LHPP		0.262019	1	-0.267847	-0.619778	14.6532	15.899	15.5421	14.3859	15.9311	14.2618	14.3897	14.04	14.5153	14.3632	15.497	14.2918	15.878	14.3431
P00568	Adenylate kinase isoenzyme 1	AK1		0.261973	0.999799	-0.17093	-0.619687	14.8175	15.7979	15.4321	14.8686	15.203	14.7411	14.7139	14.6088	14.9141	14.6827	15.6002	14.6172	15.8658	14.6411
Q96QR8	Transcriptional activator protein Pur-beta	PURB		0.261909	0.999178	0.196467	0.619562	13.422	13.5892	13.0258	14.7357	13.3295	14.0696	13.2107	12.8986	13.1977	14.0084	13.4544	13.7346	12.7398	13.5912
Q8N6H7	ADP-ribosylation factor GTPase-activating protein 2	ARFGAP2		0.261074	1	-0.0581399	-0.617909	13.6867	13.3812	13.4724	13.1639	13.6498	13.6332	13.6128	13.3652	13.602	13.671	13.5506	13.5228	13.4932	13.7407
P11413	Glucose-6-phosphate 1-dehydrogenase	G6PD		0.259991	1	0.128259	0.615763	14.3681	14.5263	14.9371	14.4115	14.9017	13.8647	14.1277	14.2383	14.1524	13.8927	14.2445	14.0376	13.9873	13.9222
Q12840	Kinesin heavy chain isoform 5A	KIF5A		0.259834	1	-0.19434	-0.615451	15.3881	14.525	15.1858	14.956	14.4143	15.2241	14.8909	15.2422	15.2777	14.973	14.6586	15.2443	16.5771	14.7997
O00161	Synaptosomal-associated protein 23	SNAP23		0.259745	1	0.177456	0.615275	11.8944	11.7619	12.8516	12.6072	12.6476	12.0444	11.9702	11.7952	11.5921	11.585	11.8557	11.9978	12.4545	11.1324
Q9UQN3	Charged multivesicular body protein 2b	CHMP2B		0.259655	1	-0.0855714	-0.615098	14.6696	14.4892	14.5688	14.3057	14.2949	14.5178	14.0625	13.9751	14.4778	14.51	14.2166	14.0502	14.6745	14.2711
Q96RR4	Calcium/calmodulin-dependent protein kinase kinase 2	CAMKK2		0.25964	1	0.171011	0.615067	13.8533	13.7655	13.4596	14.7213	13.3481	14.6027	14.1637	13.8636	13.8682	14.5315	13.8399	14.6119	14.3656	14.5997
P35611	Alpha-adducin	ADD1		0.258637	1	-0.0429866	-0.613078	14.199	14.5044	14.2751	14.4277	14.4659	14.3237	14.2893	14.1113	14.4151	14.3767	14.4572	14.2989	14.4849	14.2909
Q04917	14-3-3 protein eta	YWHAH		0.258573	1	-0.133848	-0.612951	14.5633	14.0954	13.3517	14.3246	13.922	14.5006	14.5057	14.0761	14.4577	14.6004	14.2556	14.4979	13.7532	14.3715
Q56VL3	OCIA domain-containing protein 2	OCIAD2		0.257943	1	0.205445	0.611699	11.6128	10.9424	10.9754	12.3175	10.8904	11.1654	11.202	10.0101	11.297	10.9884	11.083	11.249	10.6156	10.2686
P62888	60S ribosomal protein L30	RPL30		0.257592	1	-0.170205	-0.611001	11.2908	11.3704	11.5221	9.66338	11.1162	10.9666	10.9022	11.106	10.5387	11.2367	10.7437	10.9049	10.815	11.2671
Q8TAC9	Secretory carrier-associated membrane protein 5	SCAMP5		0.257517	1	-0.140311	-0.610852	15.674	15.5126	14.7759	15.3375	15.2932	15.8241	15.9047	15.8767	15.8507	15.934	15.7176	15.8934	15.0519	16.0719
Q15388	Mitochondrial import receptor subunit TOM20 homolog	TOMM20		0.257435	1	0.0983382	0.610689	13.6071	13.412	13.1958	13.948	13.5802	13.7269	13.6334	13.6002	13.4187	13.7019	13.5307	13.869	12.9314	13.7674
P10915	Hyaluronan and proteoglycan link protein 1	HAPLN1		0.25719	1	-0.216625	-0.610204	14.18	13.0421	12.4135	13.7036	13.8205	14.0186	13.9729	13.8151	13.845	14.4423	13.8623	13.7462	12.5764	13.9829
Q9Y2R0	Cytochrome c oxidase assembly factor 3 homolog, mitochondrial	COA3		0.257078	1	-0.0689601	-0.609979	13.826	13.4833	13.3802	13.9145	13.8032	13.6136	13.7589	13.7408	13.8555	13.9441	13.762	13.9985	13.4709	13.6697
P49593	Protein phosphatase 1F	PPM1F		0.256999	0.999601	0.0629912	0.609823	12.8886	13.2943	13.2636	12.9089	13.364	12.9668	13.2845	13.1312	12.9774	12.9603	13.1761	13.3125	13.2026	13.3044
P21554	Cannabinoid receptor 1	CNR1		0.256678	0.999618	0.146974	0.609185	14.22	13.7179	14.052	14.9529	13.807	14.0213	13.9473	13.2831	14.0593	13.9304	14.1437	13.9939	14.3726	13.4554
Q08AE8	Protein spire homolog 1	SPIRE1		0.254264	1	0.0930412	0.604378	14.4797	14.3785	14.4753	14.8724	14.3424	14.4409	14.4076	14.0738	14.1151	14.4084	14.8918	14.4414	14.1284	14.097
Q13131	5'-AMP-activated protein kinase catalytic subunit alpha-1	PRKAA1		0.254212	1	-0.169218	-0.604274	14.9435	15.6678	15.7278	14.8126	15.628	14.8153	14.7511	14.9996	14.8704	14.7238	15.3361	14.758	16.0978	14.7677
Q15046	Lysine--tRNA ligase	KARS1		0.253027	1	0.0558529	0.601911	15.0147	14.498	14.9206	14.6811	14.9477	14.7864	14.8091	14.7607	14.7127	14.7628	14.5721	14.7569	14.5064	14.74
O43760	Synaptogyrin-2	SYNGR2		0.251896	1	0.242105	0.59965	14.4792	13.7841	15.8039	13.9934	13.7985	14.1184	14.102	14.626	14.3065	13.8744	13.6533	14.0018	15.6755	13.9962
P55087	Aquaporin-4	AQP4		0.251881	1	-0.186427	-0.59962	14.1976	15.3919	15.0867	14.134	14.694	14.0222	14.2399	14.197	14.5455	14.0321	15.2554	13.9407	14.8062	13.8267
P07237	Protein disulfide-isomerase	P4HB		0.250636	1	0.117327	0.59713	14.4807	14.5674	15.4219	14.0552	14.7596	14.3611	14.3311	14.6557	14.2517	14.348	14.387	14.5323	14.2292	14.4901
O75534	Cold shock domain-containing protein E1	CSDE1		0.250377	1	-0.0537903	-0.596611	14.1024	13.7735	13.7798	13.8636	13.8169	14.1816	14.0851	13.7775	13.9606	14.0732	13.9847	14.0822	13.7561	13.8598
Q9BY11	Protein kinase C and casein kinase substrate in neurons protein 1	PACSIN1		0.25019	1	-0.221195	-0.596238	13.996	13.9791	12.7522	13.5135	13.174	14.492	14.5473	14.3554	14.1348	14.6451	14.0864	14.688	13.4174	14.6895
P48066	Sodium- and chloride-dependent GABA transporter 3	SLC6A11		0.250111	1	-0.311579	-0.596079	9.82222	9.00938	9.98599	10.612	12.5869	10.0075	8.97468	9.81796	9.5523	9.8304	10.1824	9.98075	10.1539	9.55855
Q9UM19	Hippocalcin-like protein 4	HPCAL4		0.249117	1	-0.129162	-0.594088	11.8854	11.3109	10.6206	12.1997	11.5904	11.8535	11.7153	11.7742	11.8281	11.8077	11.6846	11.7041	11.6238	11.7729
P49757	Protein numb homolog	NUMB		0.247839	1	-0.061356	-0.591524	14.137	14.532	14.4627	14.4773	14.475	14.5993	14.2293	14.2596	14.1303	14.5665	14.4492	14.5742	14.6353	14.3286
Q9Y265	RuvB-like 1	RUVBL1		0.247252	1	-0.110399	-0.590346	13.6335	14.3351	14.4161	13.5118	14.3038	13.7179	13.5761	13.7199	13.7306	13.8813	14.0231	13.7785	14.2997	13.8237
P37802	Transgelin-2	TAGLN2		0.246556	1	-0.315132	-0.588946	13.7138	15.849	15.467	13.2155	15.3252	13.8776	13.6748	13.6936	13.8906	13.6669	14.5275	13.0862	14.5105	13.2386
P55809	Succinyl-CoA:3-ketoacid coenzyme A transferase 1, mitochondrial	OXCT1		0.246295	1	-0.17337	-0.588422	14.9444	14.5803	13.4767	14.5783	14.0993	14.9044	14.7963	14.8682	14.4383	15.1547	14.5759	14.8508	13.7362	14.9162
Q9UBS5	Gamma-aminobutyric acid type B receptor subunit 1	GABBR1		0.24618	1	0.249263	0.588192	12.8592	12.9175	12.0356	13.9394	12.3546	13.7191	13.7227	13.4152	13.3002	14.2396	12.9575	13.8432	12.4108	14.1061
O75061	Putative tyrosine-protein phosphatase auxilin	DNAJC6		0.246088	1	-0.109534	-0.588006	13.8041	13.3789	13.0126	13.4603	13.1349	13.8437	13.7822	13.9403	13.8128	13.7675	13.6636	13.9113	13.359	13.9532
Q9NV96	Cell cycle control protein 50A	TMEM30A		0.246081	1	-0.151321	-0.587993	14.0222	13.6141	13.5667	13.0876	13.7617	13.658	13.9625	14.6214	14.2436	13.6685	13.8942	13.644	12.97	14.017
O15371	Eukaryotic translation initiation factor 3 subunit D	EIF3D		0.246053	1	0.0795295	0.587936	15.2424	15.2386	15.7855	15.4674	15.5367	15.3096	15.0184	14.9696	15.0833	15.196	15.2593	15.4446	15.263	15.0641
P15880	40S ribosomal protein S2	RPS2		0.246039	1	0.0872331	0.587907	14.3754	14.2857	14.9555	14.1308	14.5903	14.2358	14.1523	14.1918	13.9883	14.2316	14.3086	14.314	14.0425	14.1359
Q02878	60S ribosomal protein L6	RPL6		0.245793	1	0.0737837	0.587412	14.9462	14.6092	15.1152	14.4932	14.9946	14.4457	14.5307	14.5604	14.5093	14.5829	14.5706	14.5645	14.6844	14.7432
P35613	Basigin	BSG		0.245176	1	0.129014	0.586171	17.1759	17.2495	17.2041	18.2454	17.0958	17.7766	17.0415	17.2459	16.9316	17.5741	16.9942	17.5764	17.653	17.3342
Q9P1U1	Actin-related protein 3B	ACTR3B		0.243767	1	-0.153562	-0.583334	12.9589	13.1072	12.2547	13.1015	12.7365	13.6709	13.5033	13.383	13.1758	13.8545	13.0963	13.7212	13.1648	13.6739
Q9UKU7	Isobutyryl-CoA dehydrogenase, mitochondrial	ACAD8		0.243458	1	0.104875	0.582709	14.4123	14.3852	14.3496	15.2011	14.4767	14.7799	14.4304	14.5014	14.2636	14.636	14.6907	14.3644	13.9322	14.2154
P20916	Myelin-associated glycoprotein	MAG		0.243355	1	-0.445911	-0.582501	15.752	13.0314	13.9947	14.1924	12.5888	15.0245	14.4057	15.6969	15.1774	14.1556	13.0829	14.4002	17.4157	14.1537
Q13126	S-methyl-5'-thioadenosine phosphorylase	MTAP		0.243326	1	0.166266	0.582443	14.2698	14.9702	15.8768	14.6645	15.8674	14.7157	14.7726	14.6382	14.836	14.3625	14.8616	14.6981	15.0483	14.6582
P01011	Alpha-1-antichymotrypsin	SERPINA3		0.243129	1	0.327958	0.582046	13.9443	15.9766	15.9753	14.0943	14.9363	14.5685	13.8599	15.5526	14.3291	13.1567	14.3512	14.2986	15.6251	16.078
Q9Y281	Cofilin-2	CFL2		0.24238	1	-0.176495	-0.580535	15.6223	16.0246	16.4917	14.6474	15.8154	15.3049	15.2261	15.5222	15.5914	14.9723	15.5366	15.3024	16.3578	15.3488
P14136	Glial fibrillary acidic protein	GFAP		0.242132	1	-0.483472	-0.580033	14.1611	16.6837	16.297	13.8538	15.8862	13.8714	13.5048	13.4646	13.7048	13.1301	16.217	13.5737	16.4589	13.2712
P21926	CD9 antigen	CD9		0.241724	1	-0.299901	-0.57921	16.1915	14.9961	16.3876	14.9693	14.4991	15.7004	15.0668	16.2814	15.6679	14.7466	14.9807	14.9293	17.432	14.5465
P25398	40S ribosomal protein S12	RPS12		0.241447	1	-0.0964444	-0.578649	14.8085	15.012	15.3212	14.1994	15.1388	14.6832	14.5667	14.8196	14.4895	14.8172	14.6361	14.7971	14.7772	14.7185
O95168	NADH dehydrogenase [ubiquinone] 1 beta subcomplex subunit 4	NDUFB4		0.241398	1	-0.154131	-0.578552	14.5373	14.3073	13.6368	13.8668	14.0319	14.6657	14.8464	14.6856	14.4006	14.8293	14.4852	15.0694	14.1309	15.0908
Q96PY5	Formin-like protein 2	FMNL2		0.241388	1	0.12812	0.578531	14.0462	13.7028	14.8808	13.8579	13.8521	13.8763	13.6954	13.9705	13.8166	13.6289	13.738	13.6454	14.5313	13.6017
O14827	Ras-specific guanine nucleotide-releasing factor 2	RASGRF2		0.240857	1	0.308009	0.577457	13.0306	15.0778	15.3758	14.3059	14.3732	13.1212	13.1103	12.6428	13.1401	13.094	14.0673	13.1323	13.764	12.6173
Q9UKM9	RNA-binding protein Raly	RALY		0.240299	1	0.1233	0.576329	14.73	14.8292	15.9	14.8636	15.2596	15.0687	14.6218	14.7923	14.5746	14.9801	14.7949	14.9555	15.436	14.8762
P0DP58	Ly-6/neurotoxin-like protein 1	LYNX1		0.23986	1	-0.143578	-0.57544	15.6688	14.946	14.9371	14.8926	14.3923	15.1656	15.3086	15.6801	15.234	15.0552	15.0376	15.5571	16.0093	15.3858
O75489	NADH dehydrogenase [ubiquinone] iron-sulfur protein 3, mitochondrial	NDUFS3		0.239488	1	-0.1706	-0.574687	13.4558	12.9375	12.1119	13.1686	12.9495	13.5463	13.6581	13.4829	13.2545	13.739	13.3695	13.9366	12.6664	13.7143
Q86V81	THO complex subunit 4	ALYREF		0.239295	1	0.144531	0.574297	13.066	13.3882	14.456	13.2667	13.8916	13.3451	13.0037	13.1905	12.9458	13.3783	13.2997	13.3727	13.9775	13.394
Q8NAT1	Protein O-linked-mannose beta-1,4-N-acetylglucosaminyltransferase 2	POMGNT2		0.239039	1	0.176326	0.573778	14.5379	13.9783	13.9894	16.0389	14.3939	14.8203	14.4485	14.423	14.4847	14.7382	14.6256	15.099	14.4065	14.4316
Q9Y5X3	Sorting nexin-5	SNX5		0.238814	1	-0.125527	-0.573322	9.20037	10.7099	10.3424	9.92035	10.3175	10.2017	9.8389	10.3086	10.0954	10.4479	10.4946	10.1925	10.2864	10.2982
P09874	Poly [ADP-ribose] polymerase 1	PARP1		0.238678	1	0.127725	0.573045	14.6427	14.5873	15.6724	14.7672	14.9986	14.7454	14.5375	14.559	14.6357	14.6707	14.3612	14.574	15.3732	14.3929
Q53TN4	Cytochrome b reductase 1	CYBRD1		0.238492	1	0.12197	0.572669	14.3526	14.8961	14.8242	14.9816	15.0629	14.2999	14.3698	13.9004	14.5088	14.0925	14.8771	14.4004	14.6476	14.3275
P62314	Small nuclear ribonucleoprotein Sm D1	SNRPD1		0.238076	1	0.184762	0.571824	14.1653	14.3158	15.7632	13.7167	14.7558	14.1279	14.2806	14.2716	13.8372	14.1758	14.1243	14.2288	15.1582	14.2429
Q96GD0	Pyridoxal phosphate phosphatase	PDXP		0.238008	1	0.129389	0.571688	13.9487	13.9701	13.3301	14.7683	13.6997	14.4091	14.3756	14.1033	14.2817	14.4584	13.8179	14.2291	13.8159	14.3373
Q86UW7	Calcium-dependent secretion activator 2	CADPS2		0.237887	1	0.203243	0.571443	13.7622	13.7005	13.9665	14.9391	13.4001	14.7172	13.498	13.9797	13.7453	14.9498	13.7666	14.9558	14.1689	14.8677
P09429	High mobility group protein B1	HMGB1		0.2376	1	0.161151	0.57086	14.8484	15.1213	16.329	14.9117	15.584	14.8765	14.8491	14.8783	14.8604	14.9726	14.8792	14.793	15.8041	14.8018
P13010	X-ray repair cross-complementing protein 5	XRCC5		0.237565	1	0.100582	0.570789	14.4712	14.5432	15.4282	14.4302	14.9685	14.5768	14.5686	14.8703	14.4999	14.6805	14.5078	14.6263	15.1479	14.7322
Q8TDX7	Serine/threonine-protein kinase Nek7	NEK7		0.23716	1	-0.189996	-0.569967	14.3898	15.4745	15.2358	14.3377	15.2742	14.1797	14.1456	14.6078	14.402	13.8249	15.3058	14.126	15.1287	14.2063
Q969Z0	FAST kinase domain-containing protein 4	TBRG4		0.237065	1	0.118844	0.569773	13.8651	13.4	14.2741	13.985	13.6751	13.8264	13.73	13.9429	13.7713	13.7859	13.6488	14.0264	14.864	14.0086
Q8WZA2	Rap guanine nucleotide exchange factor 4	RAPGEF4		0.236907	1	0.0994493	0.569453	15.3512	14.8607	15.1073	15.9379	14.9075	15.3806	15.1973	15.2359	15.3154	15.4053	15.0236	15.4743	15.6647	15.203
O75899	Gamma-aminobutyric acid type B receptor subunit 2	GABBR2		0.236778	1	0.122492	0.56919	12.7918	13.2116	12.8546	13.9004	12.9343	13.5843	13.2815	13.2427	13.2547	13.799	13.1255	13.579	12.8166	13.3893
O95057	GTP-binding protein Di-Ras1	DIRAS1		0.236754	1	0.0571958	0.569143	14.0979	14.3112	14.2609	14.0453	13.9718	14.2326	14.2286	14.0753	14.2557	14.5112	14.1312	14.362	14.1559	14.536
P62330	ADP-ribosylation factor 6	ARF6		0.236327	1	-0.116358	-0.568274	16.1345	16.492	16.8921	15.5107	16.5779	16.5464	16.3439	16.2772	16.1658	16.7054	16.3746	16.6635	16.5987	16.6024
Q14315	Filamin-C	FLNC		0.235798	1	0.33275	0.5672	13.3228	14.7683	16.0309	14.3914	14.4637	13.3505	13.0404	13.3687	13.1028	13.1234	14.0756	12.9768	15.1688	12.9568
Q13085	Acetyl-CoA carboxylase 1	ACACA		0.23569	1	0.190142	0.566979	14.3593	13.2128	14.1011	14.6052	13.1573	13.8359	13.7631	13.9424	13.8182	13.2803	13.3776	13.653	15.0073	13.3488
P30046	D-dopachrome decarboxylase	DDT		0.235573	1	0.090626	0.566742	11.7458	12.2268	12.4071	12.2916	12.3503	12.1205	11.5892	11.7582	11.8406	11.9698	11.6577	11.9951	12.1627	12.0056
P22694	cAMP-dependent protein kinase catalytic subunit beta	PRKACB		0.234614	1	0.0777097	0.564791	15.1927	15.0585	15.338	15.7306	14.8959	15.4519	15.1259	15.0102	15.3065	15.4343	15.1107	15.3139	15.3149	14.9522
Q9Y4F5	Centrosomal protein of 170 kDa protein B	CEP170B		0.234528	1	0.125251	0.564614	14.5294	14.2221	13.8734	15.4889	14.2281	14.827	14.7095	14.5798	14.6891	14.7122	14.4682	14.749	14.5644	14.6568
Q9NQW6	Anillin	ANLN		0.234497	1	-0.282954	-0.564551	15.2386	13.5444	14.652	14.2779	13.2271	14.381	13.6488	14.8283	14.4673	13.4535	13.9074	13.943	16.2814	13.5983
Q9Y3A5	Ribosome maturation protein SBDS	SBDS		0.233928	1	0.137716	0.563393	14.1911	14.5685	15.1663	14.5988	14.3857	14.1211	14.0479	13.7595	13.8257	14.1955	14.6669	14.1796	14.5105	13.6996
Q9Y4J8	Dystrobrevin alpha	DTNA		0.233576	1	-0.138235	-0.562675	14.2278	15.1057	14.8861	13.9434	14.9331	14.1667	14.2477	13.7478	14.3271	14.2776	14.7445	14.2594	14.8213	14.2143
Q9Y6I3	Epsin-1	EPN1		0.233545	1	0.100223	0.562613	14.3163	14.3125	13.8549	14.7014	14.1407	14.5758	14.8597	14.6098	14.6627	14.7021	14.3454	14.6647	14.1383	14.7723
Q8N5K1	CDGSH iron-sulfur domain-containing protein 2	CISD2		0.233528	1	-0.136936	-0.562577	14.8253	14.4958	15.148	13.4597	14.6845	14.742	14.5649	14.7167	14.2508	14.7415	14.5084	14.8733	14.194	14.6927
Q15008	26S proteasome non-ATPase regulatory subunit 6	PSMD6		0.233258	1	-0.0502523	-0.562028	14.3277	14.4292	14.7544	14.2059	14.7392	14.5174	14.3964	14.4478	14.4249	14.4887	14.5258	14.498	14.6333	14.455
P84103	Serine/arginine-rich splicing factor 3	SRSF3		0.23284	1	0.104299	0.561176	15.7515	16.0114	16.3572	15.1945	15.8955	15.5288	15.6499	15.6491	15.2809	15.8058	15.5471	15.6854	15.9147	16.0438
P00505	Aspartate aminotransferase, mitochondrial	GOT2		0.232778	1	-0.142696	-0.561048	15.3633	14.7252	14.0565	14.7788	15.0523	14.9452	15.2147	15.4805	15.0682	14.8528	15.1069	15.2229	14.2071	15.389
P62266	40S ribosomal protein S23	RPS23		0.232509	1	-0.0887062	-0.5605	13.7894	13.2113	14.001	13.3642	13.6482	13.5539	13.5244	13.566	13.4064	13.8017	13.5129	13.8758	14.0922	13.3387
Q8IWA4	Mitofusin-1	MFN1		0.232479	1	-0.51772	-0.560438	14.2974	16.9619	16.4727	14.6321	16.0899	13.98	13.079	13.4475	13.6676	12.8791	16.4999	13.5283	16.2499	12.7859
O15540	Fatty acid-binding protein, brain	FABP7		0.232477	1	-0.243318	-0.560434	15.6428	16.0533	15.7029	14.362	16.4216	14.8862	14.9722	14.2785	14.2515	14.8368	15.2204	14.2827	15.6708	14.6074
P42263	Glutamate receptor 3	GRIA3		0.232125	1	0.22679	0.559715	13.4382	13.416	12.2887	14.7879	12.8091	13.6699	13.5514	13.4381	13.2643	13.9644	13.4238	14.1384	12.3353	13.8382
P08238	Heat shock protein HSP 90-beta	HSP90AB1		0.231528	1	-0.0561256	-0.558496	15.1506	14.7593	14.8827	14.6197	14.9339	15.1297	14.9547	14.9089	14.9118	15.1459	14.8806	15.04	14.7883	15.1779
P11182	Lipoamide acyltransferase component of branched-chain alpha-keto acid dehydrogenase complex, mitochondrial	DBT		0.230709	1	0.0933882	0.556824	15.2889	14.8264	14.982	15.9111	14.9789	15.083	14.9928	15.059	15.0106	14.9166	15.1124	15.2143	15.2731	14.7931
Q15119	[Pyruvate dehydrogenase	PDK2		0.229352	1	0.108003	0.554045	15.2415	14.675	14.7758	15.1077	14.7212	15.0439	15.536	15.5088	15.4919	15.2697	15.122	15.4283	14.7772	15.5243
O14579	Coatomer subunit epsilon	COPE		0.22807	1	0.0726736	0.551419	14.7177	14.6078	15.1828	14.4584	14.4889	14.368	14.4323	14.5746	14.3839	14.5908	14.4197	14.5595	14.8013	14.4221
A0A024RBG1	Diphosphoinositol polyphosphate phosphohydrolase NUDT4B	NUDT4B		0.227723	1	0.0692182	0.550707	13.2776	13.3706	13.8452	13.6085	13.7531	13.5793	13.5079	13.4264	13.3454	13.5903	13.4557	13.4525	14.0207	13.4239
P49407	Beta-arrestin-1	ARRB1		0.227515	1	-0.142407	-0.55028	15.189	14.2319	15.1261	13.771	14.8225	14.8813	15.1816	15.2472	15.2845	15.0791	14.9985	15.003	14.9256	15.2169
P62244	40S ribosomal protein S15a	RPS15A		0.22729	1	-0.093194	-0.549818	14.9551	14.984	15.3562	14.2319	15.2185	14.8393	14.6553	14.8793	14.6588	14.9946	14.916	14.9747	14.5658	14.9782
O15031	Plexin-B2	PLXNB2		0.227211	1	0.100832	0.549657	13.8444	13.9944	14.6334	14.4685	14.4928	13.9607	13.6711	13.8911	13.912	13.8717	14.2379	13.944	14.4111	13.8544
P28066	Proteasome subunit alpha type-5	PSMA5		0.227017	1	-0.0448714	-0.549259	14.9916	14.998	15.1494	14.6177	15.0046	14.9784	14.9649	15.0005	14.865	15.0804	14.8264	14.9381	15.1367	15.0164
P00367	Glutamate dehydrogenase 1, mitochondrial	GLUD1		0.226734	1	-0.114426	-0.548678	15.0004	14.0068	14.7	14.0784	15.0241	14.7186	15.0659	15.1279	14.9255	14.7201	15.0322	14.7723	14.7997	14.949
P48147	Prolyl endopeptidase	PREP		0.225264	1	0.0977273	0.545656	13.8788	14.0409	13.9371	14.2343	13.8713	14.3891	14.1004	13.8795	13.7569	14.5512	13.8125	14.5824	14.2814	14.5368
P05388	60S acidic ribosomal protein P0	RPLP0		0.225182	1	0.0585957	0.545487	15.0681	14.9433	15.3958	15.0605	15.2222	14.984	14.7555	14.9323	14.82	14.9817	14.9123	15.0706	14.7361	14.8909
P49802	Regulator of G-protein signaling 7	RGS7		0.225157	1	-0.138533	-0.545436	14.7503	14.5547	14.2162	13.9464	14.3605	14.8167	14.8477	15.0399	14.6299	15.2129	14.5194	15.183	14.2491	15.3622
O43747	AP-1 complex subunit gamma-1	AP1G1		0.224698	1	0.0542222	0.544491	14.2045	13.9762	13.9436	14.304	14.0271	14.1825	14.1724	14.1438	14.057	14.3263	13.9947	14.1978	13.6963	14.1194
Q4KMP7	TBC1 domain family member 10B	TBC1D10B		0.224281	1	0.0735064	0.543633	13.249	12.8267	12.8903	13.6424	12.9791	13.1508	12.9654	13.2086	13.1839	13.2234	12.8329	13.3396	13.1541	13.2553
Q02252	Methylmalonate-semialdehyde dehydrogenase [acylating], mitochondrial	ALDH6A1		0.224134	1	0.0881993	0.543331	14.7318	14.486	15.3199	14.44	15.2165	14.5321	14.8295	14.5729	14.6507	14.6386	14.9787	14.6618	14.9857	14.7453
P48444	Coatomer subunit delta	ARCN1		0.223653	1	0.164621	0.54234	15.0871	14.4692	15.6349	15.2338	14.5059	14.6033	14.3022	14.6657	14.402	14.3043	14.4072	14.4913	15.6889	14.1375
P52597	Heterogeneous nuclear ribonucleoprotein F	HNRNPF		0.223213	1	0.129282	0.541433	11.0427	11.7267	12.4312	11.0297	11.9806	11.2562	11.3254	11.4044	11.1517	11.5444	11.3952	11.3371	11.8866	11.621
P47736	Rap1 GTPase-activating protein 1	RAP1GAP		0.222762	1	0.0612416	0.540502	14.6895	14.4158	14.4491	14.7106	14.4447	14.7418	14.9141	14.9306	14.8599	14.7817	14.6383	14.8544	14.5205	14.922
Q96GG9	DCN1-like protein 1	DCUN1D1		0.222637	1	0.0791547	0.540245	13.073	13.4466	13.6875	12.9088	13.4401	13.3396	13.5915	13.4517	13.2686	13.5521	13.1984	13.4711	13.7134	13.7107
P00390	Glutathione reductase, mitochondrial	GSR		0.222422	1	0.0562588	0.539801	14.0917	14.2654	14.4821	13.9126	14.369	13.996	14.1412	14.0113	14.1085	14.1376	13.9776	13.8859	14.2639	14.1319
Q9UL25	Ras-related protein Rab-21	RAB21		0.222223	1	0.135363	0.539389	12.445	12.275	12.9861	12.5475	12.4359	12.207	12.4246	12.725	12.5388	12.6184	12.1204	12.2702	13.7602	12.7416
Q16718	NADH dehydrogenase [ubiquinone] 1 alpha subcomplex subunit 5	NDUFA5		0.22214	1	0.112623	0.539218	12.9865	12.7316	12.4505	13.7893	12.7431	13.1186	13.2221	12.9752	13.1583	13.4704	13.1083	13.4739	12.9901	13.291
Q99598	Translin-associated protein X	TSNAX		0.221566	1	-0.11594	-0.538034	14.7333	15.2309	15.5016	14.1324	15.5004	14.8297	14.8896	14.7098	14.9527	14.7749	14.9161	14.6405	15.09	14.764
Q9ULV4	Coronin-1C	CORO1C		0.220685	1	-0.0613029	-0.536213	14.9735	15.2325	15.2257	14.6832	14.9401	14.7846	14.8259	14.7127	14.9061	14.8098	15.0639	14.7245	14.8859	14.6334
Q01484	Ankyrin-2	ANK2		0.220375	1	-0.0527252	-0.535571	14.1817	14.3717	13.9808	14.4967	14.3867	14.4871	14.49	14.4133	14.5153	14.5625	14.4477	14.5122	14.2189	14.4604
P61601	Neurocalcin-delta	NCALD		0.220132	1	-0.24871	-0.53507	12.1057	12.6132	10.925	12.7276	11.5834	13.4241	12.5922	12.5472	12.1221	13.2882	11.9925	13.5268	13.2025	13.3227
Q92804	TATA-binding protein-associated factor 2N	TAF15		0.219863	1	0.0525581	0.534513	15.2525	15.3987	15.7883	15.4184	15.6499	15.5547	15.4236	15.2715	15.2667	15.6662	15.4168	15.5799	15.4562	15.3851
Q8N3F0	Maturin	MTURN		0.219269	1	-0.166105	-0.533283	12.7257	13.7008	13.0278	11.4973	13.0066	12.2618	12.8894	12.5486	12.6638	12.8085	12.4068	12.3999	13.1805	13.0022
P61960	Ubiquitin-fold modifier 1	UFM1		0.219228	1	-0.0757889	-0.533198	13.8716	14.2237	14.0804	13.9401	13.7897	13.7697	13.606	13.4629	13.9498	13.6487	13.9053	13.7526	13.79	13.3358
Q9UPP5	AP2-interacting clathrin-endocytosis protein	KIAA1107		0.21912	1	0.158222	0.532974	13.6188	13.2963	13.3431	14.6237	13.0247	14.0405	13.3332	12.7541	13.2153	13.9781	13.426	14.0763	13.6349	13.359
P62166	Neuronal calcium sensor 1	NCS1		0.218105	1	-0.132786	-0.53087	14.8591	14.4967	14.1343	14.417	14.3313	14.8798	15.2216	15.3247	15.4446	15.0738	14.4557	15.0183	14.4512	15.03
O43772	Mitochondrial carnitine/acylcarnitine carrier protein	SLC25A20		0.218026	1	-0.0737082	-0.530708	13.917	14.2833	14.3929	14.0798	14.4504	13.9355	13.755	13.8244	14.0503	13.9053	14.2484	13.9225	14.1737	13.7619
Q96N66	Lysophospholipid acyltransferase 7	MBOAT7		0.217838	1	0.0973995	0.530316	13.6738	13.755	14.0279	13.3125	13.542	13.5905	14.3045	14.4554	13.9556	13.7982	13.6501	13.9368	13.768	13.9948
P43034	Platelet-activating factor acetylhydrolase IB subunit alpha	PAFAH1B1		0.217745	1	-0.0585514	-0.530125	14.3648	14.4272	14.6322	13.8417	14.4145	14.1555	14.3775	14.3011	14.2828	14.3254	14.2225	14.3309	14.4992	14.2439
Q13838	Spliceosome RNA helicase DDX39B	DDX39B		0.217709	1	0.111349	0.530049	13.9993	14.3066	15.1414	14.3059	14.6596	14.2597	13.9061	13.8626	13.9514	14.3138	14.3262	14.2324	14.6354	14.1109
P04406	Glyceraldehyde-3-phosphate dehydrogenase	GAPDH		0.216492	1	-0.0697409	-0.527522	14.9804	15.1035	15.2339	14.5552	15.0901	14.6114	14.8105	14.8306	14.789	14.765	14.8443	14.7067	15.2159	14.6962
O75390	Citrate synthase, mitochondrial	CS		0.216478	1	-0.124164	-0.527495	15.4053	14.9279	14.3191	15.2483	14.9348	15.3166	15.2466	15.4117	15.3788	15.4619	15.1385	15.4998	14.3553	15.4216
P40123	Adenylyl cyclase-associated protein 2	CAP2		0.216144	1	-0.132625	-0.5268	13.8328	13.9769	12.8034	13.9048	13.4963	14.3785	14.2717	13.9535	13.7826	14.3193	13.7713	14.2221	13.7656	14.2891
P00966	Argininosuccinate synthase	ASS1		0.216142	1	0.146036	0.526796	15.525	15.1783	16.3422	14.6238	14.9853	14.6201	15.3414	15.1931	15.5386	14.874	15.4339	14.8668	15.5476	14.9818
P12277	Creatine kinase B-type	CKB		0.215781	1	0.0830983	0.526046	14.916	14.987	15.0388	15.0707	15.761	14.8541	15.0423	14.7282	14.7379	15.0049	15.0192	15.1261	15.2147	15.3202
Q9Y566	SH3 and multiple ankyrin repeat domains protein 1	SHANK1		0.215409	1	0.146806	0.525271	14.7955	14.5444	13.9617	15.7197	14.3634	15.1985	14.9132	14.9621	14.7419	15.2429	14.5591	15.0876	14.2351	15.0849
Q14974	Importin subunit beta-1	KPNB1		0.215151	1	-0.0560867	-0.524735	14.8703	15.2692	15.2428	14.8216	15.2958	15.0077	14.8789	14.9044	14.8339	14.8521	15.0796	14.8484	15.1107	14.8612
P11766	Alcohol dehydrogenase class-3	ADH5		0.214901	1	-0.201696	-0.524215	14.7561	15.9919	15.6711	14.5289	15.6711	14.5553	14.4401	14.1481	14.5638	14.4657	15.6444	14.3809	15.5544	14.4458
P78356	Phosphatidylinositol 5-phosphate 4-kinase type-2 beta	PIP4K2B		0.214472	1	-0.134389	-0.523322	14.4099	14.2166	13.0596	14.2024	13.9545	14.3881	14.6304	14.453	14.3169	14.5073	14.2787	14.523	13.7726	14.6982
P53396	ATP-citrate synthase	ACLY		0.214121	1	-0.0457208	-0.522591	13.7871	13.725	13.8974	13.3319	13.7325	13.7419	13.7748	13.8139	13.9214	13.6341	13.624	13.7337	13.8032	13.8197
Q9P260	RAB11-binding protein RELCH	RELCH		0.213609	1	-0.0782579	-0.521524	14.3652	14.237	14.3212	14.1833	14.3396	14.7567	14.6194	14.6629	14.5396	14.8367	14.4505	14.9908	14.3991	14.7943
Q05193	Dynamin-1	DNM1		0.212546	1	-0.158788	-0.519306	14.6915	14.2107	13.2111	14.6137	14.0324	14.7055	14.9528	14.9494	14.6722	14.8817	14.6427	14.9874	14.0148	14.9025
P07602	Prosaposin	PSAP		0.212188	1	0.192066	0.51856	14.3824	14.5225	15.8926	13.0617	14.2109	14.095	14.3309	14.6427	14.1717	13.709	14.0701	14.2502	14.5233	14.5142
P23919	Thymidylate kinase	DTYMK		0.212171	1	0.168959	0.518523	14.2422	13.7658	14.5451	15.1968	14.1578	14.0962	13.9794	14.017	14.3045	13.883	13.8398	14.2028	15.6046	13.8
O94910	Adhesion G protein-coupled receptor L1	ADGRL1		0.211937	1	0.0483412	0.518035	14.4181	14.5889	14.3698	14.8354	14.4593	14.7471	14.7073	14.6083	14.6879	14.8509	14.5087	14.6871	14.7086	14.7869
P05161	Ubiquitin-like protein ISG15	ISG15		0.211138	1	0.172223	0.516366	14.4138	14.1748	15.6932	14.7351	14.6238	13.9166	14.1253	14.008	14.6057	14.5441	13.8351	14.3845	15.1051	13.5801
Q9Y305	Acyl-coenzyme A thioesterase 9, mitochondrial	ACOT9		0.211033	1	0.0604355	0.516145	13.8615	13.653	13.7075	14.1067	14.0332	13.6888	13.9662	14.0046	13.9937	13.9813	14.0525	14.117	13.4973	14.0145
Q12765	Secernin-1	SCRN1		0.210791	1	-0.0804837	-0.51564	15.0169	15.4444	15.3281	14.956	15.4656	14.9518	14.884	14.634	14.934	14.9618	15.3525	14.9014	15.3402	14.911
P00918	Carbonic anhydrase 2	CA2		0.210719	1	0.187824	0.51549	15.4929	14.932	16.2962	14.7577	15.4793	15.0639	15.1156	14.99	15.3449	14.2021	14.7245	14.4113	16.2301	14.9302
P61764	Syntaxin-binding protein 1	STXBP1		0.210679	1	-0.180749	-0.515405	15.1557	15.1222	13.6597	15.4197	14.8517	15.6105	15.6174	15.6478	15.368	15.5925	15.2589	15.7592	14.5308	15.7392
Q9Y2G8	DnaJ homolog subfamily C member 16	DNAJC16		0.210097	1	0.103071	0.514189	13.0182	12.4512	12.9659	13.7442	12.822	13.069	12.8344	12.7065	12.6587	13.1646	12.9807	13.2939	13.0278	12.5448
P22830	Ferrochelatase, mitochondrial	FECH		0.210007	1	0.104764	0.514001	13.1885	12.5042	13.016	13.105	13.4378	13.4401	13.4393	13.3419	13.1336	13.3692	13.1094	13.5769	12.5222	13.5082
Q92823	Neuronal cell adhesion molecule	NRCAM		0.209739	1	-0.0964441	-0.513439	14.5951	14.9711	14.1858	14.8256	14.486	15.1055	14.7597	14.7819	14.7437	14.9978	14.8591	14.8448	13.9879	14.7922
Q969T9	WW domain-binding protein 2	WBP2		0.20971	1	-0.112159	-0.513379	14.92	14.8947	14.9317	13.9863	14.8915	14.3432	14.7555	14.6022	14.4459	14.3044	15.2769	14.2986	15.076	14.6992
P62316	Small nuclear ribonucleoprotein Sm D2	SNRPD2		0.209422	1	0.113786	0.512775	14.4767	14.51	15.5812	14.2221	14.9755	14.453	14.3088	14.3937	14.2262	14.5727	14.3865	14.5744	14.9472	14.5494
Q07954	Prolow-density lipoprotein receptor-related protein 1	LRP1		0.209344	1	0.0974753	0.512611	13.1614	13.2312	13.8393	13.3927	14.2249	13.1687	13.1318	13.1889	13.2085	13.2361	13.211	13.1422	13.2987	13.2547
Q9BR76	Coronin-1B	CORO1B		0.208789	1	0.162977	0.51145	15.4141	16.0532	16.6698	15.5274	15.8498	15.1699	15.0356	14.8449	15.1834	14.9204	15.4315	15.1644	16.0142	15.0373
P53985	Monocarboxylate transporter 1	SLC16A1		0.208772	1	-0.200232	-0.511413	15.8803	16.0023	17.0274	15.1291	15.913	15.863	15.3946	15.7261	15.5955	15.7984	15.5871	15.4253	17.4806	15.3567
P31939	Bifunctional purine biosynthesis protein PURH [Cleaved into: Bifunctional purine biosynthesis protein PURH, N-terminally processed] [Includes: Phosphoribosylaminoimidazolecarboxamide formyltransferase	ATIC		0.208718	1	-0.0879179	-0.5113	13.9933	14.146	14.234	13.5966	14.2999	13.7045	13.7411	13.727	13.7938	13.57	13.9182	13.5913	14.4196	13.742
Q9Y4C0	Neurexin-3	NRXN3		0.20864	1	0.0991101	0.511136	14.3328	14.7611	14.3221	15.2151	14.1845	15.0293	14.8287	14.6037	14.7513	15.1087	14.7823	15.0759	14.4913	14.8789
Q9Y2H9	Microtubule-associated serine/threonine-protein kinase 1	MAST1		0.208234	1	0.103632	0.510286	13.0796	13.2481	12.9663	14.2519	13.009	13.5574	13.0672	13.252	13.3267	13.3918	13.4819	13.4841	12.9952	13.2594
P27816	Microtubule-associated protein 4	MAP4		0.208086	1	-0.179572	-0.509974	14.0817	15.0205	14.8777	14.0664	14.7051	13.8115	13.3928	13.3214	13.7913	13.6843	14.228	13.5926	14.3882	13.1947
P22570	NADPH:adrenodoxin oxidoreductase, mitochondrial	FDXR		0.207978	1	0.163633	0.509748	14.7634	14.247	15.8716	14.8898	15.9257	14.5267	14.5755	14.5539	14.2574	14.671	15.1234	14.6551	14.7273	14.298
Q16799	Reticulon-1	RTN1		0.207526	1	-0.0948943	-0.508801	14.5633	14.4447	13.9922	14.8518	14.3407	14.9498	14.8153	14.666	14.797	14.9591	14.5495	15.0904	14.2469	14.604
Q08AH1	Acyl-coenzyme A synthetase ACSM1, mitochondrial	ACSM1		0.207356	1	0.129517	0.508443	15.3646	14.9106	14.4617	16.059	15.0132	15.1501	15.3433	15.5135	15.251	15.4901	15.291	15.6925	14.6475	15.5837
P21579	Synaptotagmin-1	SYT1		0.20705	1	-0.257367	-0.5078	15.0253	14.6919	12.886	14.7197	14.3426	15.4219	15.4096	15.4284	15.0875	15.4225	15.0092	15.607	13.4086	15.7331
Q9Y4E1	WASH complex subunit 2C	WASHC2C		0.206929	1	0.0788053	0.507547	14.6427	14.7415	15.0497	14.5514	14.886	14.3341	14.4275	14.3485	14.3889	14.301	14.4593	14.3775	15.0081	14.4816
Q15075	Early endosome antigen 1	EEA1		0.20652	1	0.0757934	0.506688	13.8856	14.2438	14.6386	13.6321	14.0729	13.906	13.8101	13.8696	13.771	14.0518	13.8268	14.0375	13.8458	14.0267
P20674	Cytochrome c oxidase subunit 5A, mitochondrial	COX5A		0.206235	1	-0.123198	-0.506088	14.8155	14.4246	13.4248	14.9768	14.1117	14.6486	14.5383	14.539	14.6182	14.8322	14.4849	14.8512	14.2002	14.7778
Q9NWV4	CXXC motif containing zinc binding protein	CZIB		0.205917	1	-0.110525	-0.505418	14.9224	15.6278	15.6098	14.5879	15.8889	15.0206	15.1909	14.9461	14.9974	15.0246	15.4428	14.906	15.4554	15.0622
P09669	Cytochrome c oxidase subunit 6C	COX6C		0.205478	1	-0.167212	-0.504495	15.6895	15.1703	13.9665	15.7018	14.924	15.649	15.3968	15.6029	15.3661	15.6909	15.3964	15.8755	14.5036	15.8133
O00194	Ras-related protein Rab-27B	RAB27B		0.205335	1	-0.261791	-0.504195	12.7939	12.3748	11.23	11.225	12.0776	12.124	13.7318	13.4292	13.81	12.9935	12.5206	12.7235	11.6533	13.3662
Q14980	Nuclear mitotic apparatus protein 1	NUMA1		0.204968	1	-0.29395	-0.503423	13.2	14.6214	14.8329	12.9894	14.3106	12.8998	12.4417	12.7204	12.6815	12.5867	14.2551	12.8433	15.1253	12.6578
Q9NS86	LanC-like protein 2	LANCL2		0.204667	1	-0.0888646	-0.502788	14.0862	13.7178	13.4467	14.0605	13.7976	14.2872	14.2385	14.0622	14.1083	14.6348	13.8537	14.2186	13.8388	14.1409
P62906	60S ribosomal protein L10a	RPL10A		0.204187	1	0.0655572	0.501777	15.6771	15.4683	15.6992	15.5284	15.6338	15.2791	15.1083	15.3472	15.1263	15.1748	15.2337	15.3107	15.0771	15.2576
Q6SZW1	NAD(+) hydrolase SARM1	SARM1		0.203288	1	0.135001	0.499882	13.9268	13.7851	13.8473	15.2904	13.8961	14.2784	13.5323	13.5064	13.8967	14.0378	13.81	13.964	13.9656	13.4967
O95502	Neuronal pentraxin receptor	NPTXR		0.202987	1	-0.256304	-0.499247	15.4864	14.5624	13.6577	13.9677	14.2473	14.4719	15.8406	16.0993	16.02	14.8023	14.8061	14.4445	13.4154	14.8511
P35052	Glypican-1 [Cleaved into: Secreted glypican-1]	GPC1		0.202864	1	0.0393752	0.498987	14.7293	15.0944	15.2187	15.0278	14.9042	15.0596	14.8973	14.9208	14.9184	15.0981	14.9212	14.94	15.1633	14.9133
P18124	60S ribosomal protein L7	RPL7		0.20283	1	-0.103964	-0.498916	14.7217	14.6721	15.218	13.6888	15.0137	14.5462	14.4836	14.6481	14.3737	14.619	14.5199	14.6825	14.4408	14.6888
Q2NKQ1	Small G protein signaling modulator 1	SGSM1		0.202487	1	-0.163708	-0.49819	14.5207	13.9704	13.5947	13.6868	14.1669	14.0478	14.8261	14.7832	15.0859	14.1248	14.7648	14.4099	13.1681	14.4546
Q9GZV7	Hyaluronan and proteoglycan link protein 2	HAPLN2		0.202465	1	0.301542	0.498145	14.988	12.6497	14.6133	13.1964	11.7999	13.4786	14.4165	14.9533	14.4977	12.9423	12.9708	13.511	14.9236	13.6659
P42262	Glutamate receptor 2	GRIA2		0.202422	1	0.168624	0.498054	14.8337	14.5935	13.8464	15.9856	14.5759	15.2492	15.1047	14.9316	15.0906	15.4068	14.8267	15.4228	14.1169	15.357
Q9NQC3	Reticulon-4	RTN4		0.202391	1	0.064957	0.497989	14.6477	14.5221	14.7672	14.4018	14.0788	14.8178	14.5927	14.2941	14.6483	14.6135	14.1637	14.448	14.4849	14.3856
P78347	General transcription factor II-I	GTF2I		0.202168	1	0.112678	0.497517	13.5036	13.5061	14.3964	13.8624	13.9216	13.5277	13.3252	13.3722	13.3458	13.431	13.3765	13.3633	14.2194	13.0935
Q9Y3Y2	Chromatin target of PRMT1 protein	CHTOP		0.201937	1	0.180111	0.497029	9.8589	9.64096	11.0842	11.2237	10.3383	10.1796	8.87854	10.0837	10.0279	9.70874	10.4113	10.2973	9.82835	9.68401
Q13554	Calcium/calmodulin-dependent protein kinase type II subunit beta	CAMK2B		0.201847	1	-0.175426	-0.49684	14.0254	13.9913	12.6893	14.9724	13.5432	14.6649	14.2245	14.1284	14.0687	14.9911	14.2236	14.4646	13.9307	14.2248
Q9UL42	Paraneoplastic antigen Ma2	PNMA2		0.201599	1	-0.136382	-0.496314	12.8544	13.7211	14.2398	13.0496	14.3846	13.5437	13.7592	13.9144	13.9957	13.4065	13.8499	13.5398	14.306	13.4123
Q9BQI0	Allograft inflammatory factor 1-like	AIF1L		0.201257	1	0.170081	0.495592	14.5123	14.152	15.6956	15.0111	15.0884	14.32	13.8027	14.2777	14.3925	13.9604	14.0536	14.1625	14.9977	13.7378
Q9Y3E0	Vesicle transport protein GOT1B	GOLT1B		0.200727	1	0.10477	0.49447	12.0951	12.4546	12.9274	12.974	12.8555	12.4756	12.3985	12.5138	12.3029	12.7654	12.2493	12.7603	13.4007	12.4685
Q9UBC2	Epidermal growth factor receptor substrate 15-like 1	EPS15L1		0.200717	1	-0.0468266	-0.494449	13.5905	13.6322	13.6398	13.6006	13.6869	13.8063	13.8341	13.7158	13.8502	14.0686	13.7504	14.046	13.6112	13.8414
Q9UBB6	Neurochondrin	NCDN		0.200295	1	-0.143665	-0.493556	14.4601	13.9589	12.941	14.8106	13.9367	14.4572	14.4431	14.4284	14.8285	14.4796	14.31	14.4679	13.9446	14.5394
Q8NFU3	Thiosulfate:glutathione sulfurtransferase	TSTD1		0.200004	1	0.0658882	0.492939	14.3621	14.7624	14.8363	15.0654	14.69	14.6839	14.4835	14.5114	14.3793	14.6327	14.8	14.6568	15.0455	14.488
Q14157	Ubiquitin-associated protein 2-like	UBAP2L		0.199871	1	0.14424	0.492657	12.9774	12.5865	12.5299	13.6613	12.7142	13.0125	12.2591	11.926	12.669	12.6418	12.7227	12.9471	11.6904	12.4817
Q8N0X7	Spartin	SPART		0.199775	1	-0.0328873	-0.492454	14.7964	14.7833	14.8675	14.5957	14.8395	14.6764	14.9315	14.722	14.9801	14.8343	14.8002	14.8158	14.9936	14.7705
Q99572	P2X purinoceptor 7	P2RX7		0.199396	1	-0.100765	-0.491652	14.6279	14.41	14.8716	14.5289	14.5572	14.4812	14.1905	14.6148	14.4604	14.4017	14.1455	14.6163	15.5306	14.3442
Q96PU8	Protein quaking	QKI		0.199394	1	-0.196721	-0.491649	15.111	15.1282	16.2275	14.3462	15.648	14.6659	14.315	14.6348	14.6559	14.5329	14.848	14.3617	16.0951	14.197
O60477	BMP/retinoic acid-inducible neural-specific protein 1	BRINP1		0.199265	1	0.130107	0.491373	11.9398	11.7236	11.8321	13.1028	12.3836	12.7889	12.2766	12.0632	12.3412	12.946	12.0602	12.4991	11.7426	12.3043
P62993	Growth factor receptor-bound protein 2	GRB2		0.199099	1	-0.0569836	-0.491021	13.3157	13.1995	13.7069	13.1537	13.3316	13.4721	13.3901	13.5461	13.8011	13.5294	13.2699	13.3149	13.4695	13.2213
Q9UI12	V-type proton ATPase subunit H	ATP6V1H		0.198896	1	0.062946	0.490591	14.1671	13.8086	13.8995	14.3555	13.9691	14.145	14.3254	14.5635	14.3275	14.1355	14.138	14.2049	13.8637	14.2005
P30050	60S ribosomal protein L12	RPL12		0.19872	1	-0.0652209	-0.490219	14.0374	13.8854	14.3668	13.4371	14.148	13.8487	13.6609	13.8596	13.797	13.8884	13.7862	14.0008	13.7811	13.8873
P22748	Carbonic anhydrase 4	CA4		0.198622	1	0.196701	0.490011	14.8887	13.5944	13.6332	14.8082	14.9248	14.5849	15.0856	15.6503	14.3914	14.003	14.1107	15.134	13.7116	15.2572
Q86UX6	Serine/threonine-protein kinase 32C	STK32C		0.198554	1	0.0751367	0.489866	13.7066	13.6933	13.6139	14.6149	13.9689	13.9933	13.8883	13.8771	14.047	14.2589	13.8681	14.1054	13.9673	13.9777
Q96MZ0	Ganglioside-induced differentiation-associated protein 1-like 1	GDAP1L1		0.198338	1	-0.0465274	-0.489409	14.6589	14.4898	14.2556	14.5504	14.5423	14.4862	14.6817	14.7764	14.6678	14.8104	14.4158	14.703	14.4818	14.7391
P69892	Hemoglobin subunit gamma-2	HBG2		0.198252	1	0.224553	0.489226	14.6133	14.2324	16.0445	15.0228	16.0169	14.9037	13.6515	14.4839	14.1593	15.7009	14.708	13.8985	14.1021	14.9069
P11279	Lysosome-associated membrane glycoprotein 1	LAMP1		0.198134	1	0.190851	0.488975	15.3175	15.1186	16.8639	14.763	15.2817	14.788	14.5403	15.218	14.6384	14.3816	14.8812	14.5731	15.6153	14.5216
Q9NSD9	Phenylalanine--tRNA ligase beta subunit	FARSB		0.197802	1	-0.105598	-0.488271	15.8208	15.1469	14.666	15.2641	15.3129	15.5522	15.5296	15.382	15.3629	15.5728	15.4665	15.7198	14.6458	15.7111
Q01968	Inositol polyphosphate 5-phosphatase OCRL	OCRL		0.197771	1	0.0702324	0.488205	14.7241	14.3394	14.4952	15.1286	14.4634	14.6382	14.6576	14.8642	14.7684	14.9333	14.7495	14.8066	14.2437	14.6118
Q9Y617	Phosphoserine aminotransferase	PSAT1		0.197555	1	-0.211087	-0.487746	14.685	15.9243	15.4641	14.5108	15.6127	14.2036	14.5313	14.0342	14.6866	14.2348	15.7028	14.0764	15.8651	14.2597
P63098	Calcineurin subunit B type 1	PPP3R1		0.196688	1	0.104254	0.485903	14.8883	14.8911	14.5817	15.8392	14.7601	15.5435	15.1702	15.1562	15.0528	15.5202	14.8938	15.3776	14.8077	15.1825
Q06830	Peroxiredoxin-1	PRDX1		0.196516	1	-0.224242	-0.485537	14.6914	16.2125	16.1182	14.3566	15.6785	14.5203	14.4774	14.3637	14.683	14.5186	15.751	14.2352	16.0209	14.421
Q9Y6X4	Soluble lamin-associated protein of 75 kDa	FAM169A		0.195873	1	0.0890594	0.48417	13.3274	13.6315	13.8768	13.1743	13.8862	13.4605	13.2588	13.2236	12.8317	13.5378	13.6052	13.3404	13.627	13.8348
Q71UI9	Histone H2A.V	H2AZ2		0.195809	1	0.24629	0.484033	13.8698	13.5976	16.0473	13.6128	14.5278	13.5124	13.4504	13.8164	13.7837	13.3845	13.6627	13.2817	15.5325	13.4623
O95182	NADH dehydrogenase [ubiquinone] 1 alpha subcomplex subunit 7	NDUFA7		0.195805	1	-0.0946255	-0.484024	14.3815	13.9904	13.5133	14.3746	13.8674	14.4573	14.2164	14.2508	14.4057	14.4713	14.2556	14.6931	13.9038	14.588
P09110	3-ketoacyl-CoA thiolase, peroxisomal	ACAA1		0.195603	1	0.0802208	0.483596	14.5571	15.0162	15.2635	14.896	15.0401	14.5454	14.4013	14.469	14.4283	14.6117	14.7667	14.617	15.0372	14.5956
P51452	Dual specificity protein phosphatase 3	DUSP3		0.195412	1	0.0996563	0.483188	14.7574	14.2582	14.2192	15.1189	14.0172	14.9224	14.519	14.5249	14.3886	14.6899	14.2215	14.7163	15.0872	14.7749
P09417	Dihydropteridine reductase	QDPR		0.195099	1	0.211751	0.482521	15.0232	13.9236	15.823	13.8411	13.4586	13.7599	13.9635	14.5627	14.4657	13.5533	13.8463	13.7671	15.3923	13.9204
Q9UHX1	Poly(U)-binding-splicing factor PUF60	PUF60		0.194825	1	-0.0929516	-0.481937	13.9996	14.4051	14.6733	13.5205	14.5936	13.9582	13.8776	13.9263	13.9727	14.086	14.2042	13.9044	14.458	14.1601
P10644	cAMP-dependent protein kinase type I-alpha regulatory subunit	PRKAR1A		0.194407	1	0.109215	0.481046	13.7303	14.1359	14.6715	14.3646	14.0395	13.8328	13.798	13.705	13.879	13.7231	14.0892	13.8454	14.7756	13.5051
Q07960	Rho GTPase-activating protein 1	ARHGAP1		0.194291	1	0.0717782	0.480798	14.0787	14.0464	14.4706	13.5067	13.9402	13.9522	14.205	14.341	14.1736	13.9509	13.9526	14.1518	13.7396	14.2355
Q8NCL9	Protein APCDD1-like	APCDD1L		0.194244	1	-0.455571	-0.480699	15.6857	12.1901	13.4913	13.2553	11.9881	14.3955	13.8903	15.0511	14.5001	13.2228	12.1119	13.9817	17.8376	13.9266
Q8N568	Serine/threonine-protein kinase DCLK2	DCLK2		0.193945	1	0.0437444	0.480061	13.4136	13.9622	13.832	13.7575	14.0389	13.6207	13.7568	13.6342	13.7247	13.6841	13.7354	13.6643	13.7759	13.7302
P21695	Glycerol-3-phosphate dehydrogenase [NAD(+)], cytoplasmic	GPD1		0.193878	1	-0.146795	-0.479919	14.5183	14.6115	15.0806	13.7582	14.048	14.2648	14.0217	14.1972	14.8331	13.8117	14.2046	13.4416	15.0119	13.7294
Q86Y39	NADH dehydrogenase [ubiquinone] 1 alpha subcomplex subunit 11	NDUFA11		0.19311	1	-0.057557	-0.478278	12.6418	12.8616	12.655	12.6951	12.9447	13.0982	12.9655	12.9413	12.7907	13.014	12.92	13.286	12.9862	13.248
Q9H082	Ras-related protein Rab-33B	RAB33B		0.193032	1	0.0689034	0.478112	14.8304	14.5207	15.1103	15.131	14.8156	14.7127	14.7866	14.8807	14.8218	14.6901	14.7916	14.9099	15.4495	14.6169
Q9UHQ4	B-cell receptor-associated protein 29	BCAP29		0.192932	1	0.105407	0.477898	12.6093	12.8585	13.0117	13.8631	12.9997	12.8946	12.77	12.811	12.8529	12.8984	12.6874	13.0377	13.5352	12.4507
P09622	Dihydrolipoyl dehydrogenase, mitochondrial	DLD		0.192639	1	-0.0803287	-0.477273	14.9482	14.6236	14.1645	14.7453	14.7791	14.8561	14.8961	14.9457	14.8411	14.8798	14.7653	15.0749	14.1914	15.0349
P55060	Exportin-2	CSE1L		0.192638	1	0.0517568	0.477272	14.6194	14.4804	14.9828	14.4288	14.6535	14.4908	14.4209	14.3985	14.5231	14.5109	14.3817	14.3686	14.8289	14.4768
O75077	Disintegrin and metalloproteinase domain-containing protein 23	ADAM23		0.192567	1	-0.103629	-0.477118	14.3015	13.8414	13.5873	14.1133	13.5916	14.3669	14.313	14.5433	14.2687	14.4487	13.9679	14.7341	14.4411	14.574
Q86TV6	Tetratricopeptide repeat protein 7B	TTC7B		0.19249	1	0.10095	0.476954	14.3414	14.2555	13.8119	14.3847	14.2059	14.3393	14.635	14.6229	14.3888	14.649	14.0704	14.6592	13.5676	14.8122
P61916	NPC intracellular cholesterol transporter 2	NPC2		0.192065	1	0.185649	0.476046	15.6546	15.4968	17.2712	15.1938	16.2702	15.117	15.0134	15.3342	15.0199	14.9778	15.5081	15.3827	16.2161	15.2551
Q12904	Aminoacyl tRNA synthase complex-interacting multifunctional protein 1	AIMP1		0.191992	1	0.0401189	0.475889	15.043	14.8087	14.948	14.9208	15.029	14.8804	14.7799	14.6027	14.7257	14.7542	14.747	14.8752	14.6018	14.7389
Q14515	SPARC-like protein 1	SPARCL1		0.191406	1	-0.0663532	-0.474635	11.9539	11.8721	11.9609	11.6259	12.1547	11.9786	11.5902	11.5869	11.987	11.8822	11.5538	12.2311	11.934	12.2113
Q16555	Dihydropyrimidinase-related protein 2	DPYSL2		0.191112	1	-0.0692973	-0.474007	15.1726	15.4287	15.3029	14.7881	14.7289	15.1422	15.2633	15.351	15.1671	15.2042	15.1747	15.1858	15.7045	15.2723
P13667	Protein disulfide-isomerase A4	PDIA4		0.19078	1	0.10525	0.473297	13.0858	13.2752	14.1847	13.132	13.8753	12.8279	13.0946	13.2928	13.0473	13.1291	13.1555	13.1745	13.5035	12.9565
P08670	Vimentin	VIM		0.190491	1	0.390336	0.472676	13.6663	16.8189	17.2109	14.2915	15.7246	13.2903	14.1946	13.6182	13.6073	13.2145	14.9442	13.2152	14.6193	12.9519
O95298	NADH dehydrogenase [ubiquinone] 1 subunit C2	NDUFC2		0.190375	1	-0.118166	-0.472429	14.706	14.2153	13.4915	14.3782	14.0481	14.6129	14.7434	14.6483	14.4429	14.7427	14.5652	15.0249	14.0352	14.9309
Q15907	Ras-related protein Rab-11B	RAB11B		0.189839	1	0.0476993	0.471279	14.2597	14.4891	14.816	14.1944	14.4943	14.4	14.4121	14.2194	14.2161	14.5756	14.3728	14.4443	14.4349	14.3308
P14384	Carboxypeptidase M	CPM		0.189612	1	0.268077	0.470794	11.9539	11.4678	14.0326	12.5687	11.4091	12.161	11.6171	12.5473	11.7604	11.3395	11.408	11.7508	13.7689	10.6806
P28838	Cytosol aminopeptidase	LAP3		0.189472	1	-0.217816	-0.470493	14.2869	15.9621	15.8745	14.077	15.5973	14.0928	13.8928	14.2029	14.3439	13.9338	15.0795	14.0437	15.0789	13.9331
A8MSI8	LYR motif-containing protein 9	LYRM9		0.189276	1	-0.120291	-0.470071	14.7145	14.0718	13.7426	14.5953	14.2712	14.5743	15.118	15.2225	14.7393	15.0631	14.6277	14.6563	14.0949	14.4772
O00231	26S proteasome non-ATPase regulatory subunit 11	PSMD11		0.189204	1	0.0368392	0.469917	15.1311	15.1539	15.2335	15.1851	15.2571	15.4076	15.1913	15.1166	15.0535	15.3589	15.1413	15.2499	14.8809	15.2377
O95782	AP-2 complex subunit alpha-1	AP2A1		0.189103	1	-0.108077	-0.469701	14.7083	14.4716	13.7087	14.7617	14.3988	14.8096	14.8549	15.0388	14.8176	14.9961	14.5761	14.9604	14.1454	15.0115
P46777	60S ribosomal protein L5	RPL5		0.189068	1	-0.071219	-0.469625	14.5153	14.4206	15.055	13.9431	14.7149	14.4064	14.38	14.6314	14.3546	14.4224	14.3837	14.5188	14.6834	14.3576
Q99613	Eukaryotic translation initiation factor 3 subunit C	EIF3C		0.188812	1	0.0605587	0.469077	15.6192	15.0869	15.5634	15.4486	15.1214	15.421	15.0446	15.0368	14.9739	15.3001	15.074	15.2453	15.3455	15.0752
P24311	Cytochrome c oxidase subunit 7B, mitochondrial	COX7B		0.18878	1	0.1651	0.469008	14.7334	14.1919	14.2296	16.0631	14.3591	15.0075	14.9325	14.4805	14.582	15.5594	15.1681	15.6013	14.2827	14.6216
O43852	Calumenin	CALU		0.18878	1	-0.106407	-0.469006	15.3288	15.487	15.9984	14.4071	15.6639	15.4811	15.1663	15.4285	15.0334	15.549	14.9551	15.2815	15.1494	15.3457
P15121	Aldo-keto reductase family 1 member B1	AKR1B1		0.188707	1	0.107357	0.468851	14.665	14.9117	15.5971	14.3353	14.6321	14.333	14.428	14.1243	14.4936	14.4581	14.7044	14.2536	14.8173	14.2262
O60331	Phosphatidylinositol 4-phosphate 5-kinase type-1 gamma	PIP5K1C		0.188617	1	-0.0848847	-0.468658	15.0129	14.931	14.727	14.3715	14.7061	15.2029	15.3223	15.2303	15.1485	15.1846	14.7307	15.2435	15.1143	15.4416
Q9ULU8	Calcium-dependent secretion activator 1	CADPS		0.188369	1	-0.125261	-0.468125	14.4489	14.2248	13.3012	14.1912	14.0847	14.5148	14.6984	14.5368	14.8248	14.4879	14.3492	14.7692	13.7379	14.8998
Q00577	Transcriptional activator protein Pur-alpha	PURA		0.188252	1	-0.099043	-0.467873	15.1886	14.9449	14.5465	14.5006	15.0229	15.0526	14.9839	14.7534	14.8588	15.0554	15.2476	15.3984	14.2448	15.4798
Q9NX63	MICOS complex subunit MIC19	CHCHD3		0.188203	1	-0.0507115	-0.467769	14.615	14.2704	14.3988	14.3776	14.54	14.4677	14.6555	14.7091	14.6836	14.6574	14.5487	14.6635	14.0981	14.4665
Q9UQ80	Proliferation-associated protein 2G4	PA2G4		0.187955	1	-0.0530307	-0.467236	13.752	13.401	13.7236	13.5967	13.5534	13.5393	13.2482	13.6364	13.4631	13.4943	13.3288	13.4476	13.9707	13.4541
Q9P000	COMM domain-containing protein 9	COMMD9		0.187888	1	-0.0804853	-0.467091	12.2638	12.8983	12.7757	11.94	12.7466	12.3583	12.4316	12.272	12.2404	12.3909	12.6586	12.3085	12.8965	12.5442
P13716	Delta-aminolevulinic acid dehydratase	ALAD		0.187225	1	0.179533	0.465666	13.2476	14.7845	15.0167	14.0463	14.0987	13.632	13.6068	13.4587	13.6074	13.1268	14.5028	13.2911	14.7315	13.4407
Q9GZS3	WD repeat-containing protein 61	WDR61		0.186381	1	-0.0716883	-0.463849	11.3808	11.9436	11.7924	11.0743	11.6422	11.61	11.6055	11.5044	11.6925	11.957	11.5124	11.9318	11.6624	11.9759
P06756	Integrin alpha-V	ITGAV		0.186149	1	-0.107205	-0.46335	14.1759	14.4527	14.7876	13.9639	15.4635	14.0614	14.1357	14.465	14.2966	14.2564	14.1511	14.1546	14.4092	14.2385
Q9UHY7	Enolase-phosphatase E1	ENOPH1		0.186028	1	0.0712972	0.46309	13.4926	13.8532	14.0517	13.6033	13.9092	13.4451	13.6511	13.2916	13.3233	13.5647	13.7517	13.4893	14.0659	13.4538
Q13151	Heterogeneous nuclear ribonucleoprotein A0	HNRNPA0		0.185713	1	0.078991	0.462411	15.094	15.1416	15.9005	14.7332	15.4682	14.984	15.0387	14.9967	14.8934	15.3256	15.2575	15.2024	15.1175	15.236
Q9BUT1	3-hydroxybutyrate dehydrogenase type 2	BDH2		0.185541	1	0.134243	0.46204	14.9093	15.0194	15.8271	14.9446	15.6996	14.4145	14.5988	14.417	14.7756	14.4304	14.9167	14.4507	15.4691	14.5675
P49207	60S ribosomal protein L34	RPL34		0.185498	1	0.158631	0.461946	12.0041	11.6525	12.2505	12.5608	11.6147	12.19	12.2027	10.9347	11.7619	12.689	12.5338	12.5507	11.2036	11.2745
Q15286	Ras-related protein Rab-35	RAB35		0.183823	1	0.0858783	0.458332	15.2932	15.2248	14.6616	15.687	15.0702	15.3791	15.5534	15.5629	15.255	15.5568	15.2688	15.4829	14.7638	15.5845
P50135	Histamine N-methyltransferase	HNMT		0.183362	1	-0.189777	-0.457337	13.6074	14.3377	14.8562	13.3431	15.0147	13.6486	13.1803	13.2537	13.1547	13.2677	14.2317	13.2021	14.5319	13.1614
Q16288	NT-3 growth factor receptor	NTRK3		0.183275	1	0.0789833	0.457148	13.5323	14.2731	13.7574	14.2552	13.9252	13.9945	13.9366	13.957	14.0337	14.3374	13.9644	14.2191	13.3591	14.2051
P35612	Beta-adducin	ADD2		0.182993	1	-0.11999	-0.456538	14.9294	15.0563	13.9955	15.0034	14.4172	15.3777	15.3216	15.2377	15.1439	15.4974	14.9404	15.4137	14.6963	15.4835
P30153	Serine/threonine-protein phosphatase 2A 65 kDa regulatory subunit A alpha isoform	PPP2R1A		0.182917	1	0.0415421	0.456375	14.6004	14.4842	14.3446	14.8104	14.3681	14.7472	14.5871	14.4682	14.5366	14.7513	14.4182	14.6989	14.6057	14.6955
Q9UF11	Pleckstrin homology domain-containing family B member 1	PLEKHB1		0.182403	1	0.159836	0.455261	14.5703	13.9694	15.4584	14.2319	14.3667	13.8464	14.0173	14.1523	14.0158	13.5682	13.9026	13.8972	15.3643	13.593
Q7Z2W4	Zinc finger CCCH-type antiviral protein 1	ZC3HAV1		0.18227	1	-0.176492	-0.454974	13.4009	14.6098	14.7701	12.7689	14.4377	13.0778	13.1371	13.2469	13.5707	13.1272	13.9239	13.1112	13.6961	13.0989
P61081	NEDD8-conjugating enzyme Ubc12	UBE2M		0.18223	1	-0.0353961	-0.454888	14.1107	13.9752	14.1146	14.2725	13.9849	14.0573	13.8887	14.0977	14.1013	13.9671	14.1192	14.1402	14.3609	13.9484
Q9P0J0	NADH dehydrogenase [ubiquinone] 1 alpha subcomplex subunit 13	NDUFA13		0.182183	1	-0.135907	-0.454785	14.5736	14.4036	13.364	14.724	14.2792	14.8453	14.8139	14.8243	14.6039	14.9996	14.6708	15.2605	13.9726	15.1279
O75131	Copine-3	CPNE3		0.181953	1	0.109901	0.454289	13.4933	14.1761	14.4323	13.7389	14.2196	13.396	13.9776	13.6215	13.6413	13.2894	13.9379	13.3185	14.1282	13.1795
P11487	Fibroblast growth factor 3	FGF3		0.181502	1	0.0974918	0.453311	15.2519	14.2043	14.7003	15.1195	15.2951	14.8532	15.189	15.0883	15.2423	14.796	15.3606	15.0174	14.3598	15.1689
P07910	Heterogeneous nuclear ribonucleoproteins C1/C2	HNRNPC		0.18124	1	0.0745648	0.452743	12.1235	12.4142	12.6657	12.2408	12.4592	11.9514	12.3817	12.1852	11.8128	12.2077	12.2854	12.1386	12.7809	11.9536
P51857	Aldo-keto reductase family 1 member D1	AKR1D1		0.181113	1	0.200504	0.452468	14.562	14.2281	15.6551	15.195	15.8539	13.7847	14.1061	14.0393	14.6709	13.8616	14.8681	14.1014	15.7749	14.1438
P01876	Immunoglobulin heavy constant alpha 1	IGHA1		0.180916	1	0.148601	0.452041	11.0904	11.7129	12.1933	10.4999	11.8521	10.8237	10.8036	10.7965	11.1079	10.9048	11.0083	10.5974	11.7655	11.7614
Q9BW30	Tubulin polymerization-promoting protein family member 3	TPPP3		0.180804	1	-0.240415	-0.451798	13.8258	15.5857	15.2962	13.5477	14.2453	13.2554	13.3282	13.8758	14.3434	13.0648	14.5886	13.0874	15.3464	13.3538
Q8IUQ0	Clavesin-1	CLVS1		0.180558	1	-0.0319773	-0.451265	13.9176	13.6938	13.8663	13.7461	13.7024	13.7487	13.7209	13.9901	13.9557	13.9193	13.5831	13.7596	13.8152	13.7731
P51553	Isocitrate dehydrogenase [NAD] subunit gamma, mitochondrial	IDH3G		0.179978	1	-0.0890918	-0.450006	13.5197	12.9755	12.5302	13.4213	13.1372	13.2029	13.4926	13.7058	13.4683	13.3413	13.1721	13.4492	12.7134	13.2736
O14745	Na(+)/H(+) exchange regulatory cofactor NHE-RF1	SLC9A3R1		0.178762	1	0.0870408	0.447366	14.3278	14.3836	14.9097	14.2738	13.7853	13.931	13.9273	13.8165	14.223	13.9766	14.2233	14.1483	14.4605	13.7477
Q8N608	Inactive dipeptidyl peptidase 10	DPP10		0.178015	1	0.11285	0.445741	13.453	13.9503	13.422	14.0614	13.323	14.205	14.3186	14.3073	13.7849	14.5908	13.5728	14.2778	13.4858	14.2297
O00461	Golgi integral membrane protein 4	GOLIM4		0.177859	1	0.215191	0.4454	9.95357	11.3299	11.8036	11.5047	11.5776	10.0191	10.0387	10.4361	10.1348	9.82897	11.7248	9.91097	11.2671	9.98691
Q9BQI5	SH3-containing GRB2-like protein 3-interacting protein 1	SGIP1		0.17732	1	0.0769586	0.444227	12.7596	12.7613	12.6929	13.493	12.7152	13.3356	13.06	13.13	12.9825	13.2848	12.9668	13.377	12.6041	13.0287
Q15223	Nectin-1	NECTIN1		0.177258	1	-0.164513	-0.444093	14.7261	14.5903	14.0073	15.2336	14.1466	15.8233	15.0556	15.4692	15.0276	15.9739	14.5385	15.6	15.365	15.5496
Q01814	Plasma membrane calcium-transporting ATPase 2	ATP2B2		0.17716	1	0.187471	0.443879	13.6944	13.8261	13.3248	15.1617	13.4082	14.8885	13.8976	13.6895	13.7122	15.035	13.8782	15.2118	13.6048	14.7452
O60716	Catenin delta-1	CTNND1		0.176301	1	0.0689054	0.442006	14.2277	14.5482	14.4915	14.5721	14.5718	14.5227	14.0982	13.9147	14.0236	14.6867	14.2003	14.678	14.2477	14.5625
O14775	Guanine nucleotide-binding protein subunit beta-5	GNB5		0.176275	1	0.124481	0.441951	14.3677	14.463	13.8792	15.5941	14.6446	14.971	14.6234	14.5516	14.5431	15.1653	14.6165	15.159	14.0102	14.9981
Q9UFN0	Protein NipSnap homolog 3A	NIPSNAP3A		0.176057	1	0.0720756	0.441474	14.0914	14.0496	13.8156	14.5511	13.8676	13.8505	14.0294	13.8365	13.9356	13.9246	13.7979	13.6264	14.4835	13.6776
Q96P47	Arf-GAP with GTPase, ANK repeat and PH domain-containing protein 3	AGAP3		0.1755	1	0.0567189	0.44026	14.1076	14.041	14.1555	14.1882	14.0409	14.2537	14.4898	14.6491	14.391	14.6475	14.0836	14.2461	14.2784	14.489
Q9BTE1	Dynactin subunit 5	DCTN5		0.175077	1	0.0389538	0.439336	14.5504	14.7617	14.9448	14.4234	14.5523	14.5557	14.6222	14.611	14.5666	14.6395	14.4764	14.6527	14.8896	14.6677
P27797	Calreticulin	CALR		0.174869	1	0.0663185	0.438882	14.3934	14.2027	14.9741	14.2797	14.4994	14.1169	14.094	14.2164	14.271	14.0687	14.3907	14.2859	14.1456	13.9538
Q9UBV8	Peflin	PEF1		0.174526	1	0.0769461	0.438133	13.9193	13.6677	13.7636	14.4272	13.5093	13.5742	13.941	13.524	13.816	13.9846	14.0183	13.711	13.9661	13.2522
Q9Y342	Plasmolipin	PLLP		0.174511	1	0.266499	0.438098	14.0181	12.3196	14.9974	13.5548	11.9889	14.1359	13.8385	14.7414	14.0133	13.3904	12.8532	13.5705	15.6869	13.3625
P26992	Ciliary neurotrophic factor receptor subunit alpha	CNTFR		0.174501	1	0.116783	0.438078	11.3055	10.811	11.1663	12.5176	11.6983	11.385	11.1049	11.0634	11.2937	11.7047	10.9569	11.5562	11.3034	10.9095
Q96C19	EF-hand domain-containing protein D2	EFHD2		0.173891	1	-0.110865	-0.436743	14.3902	13.801	13.7057	13.4669	14.4435	13.9121	14.521	14.8057	13.9551	13.9457	14.5387	14.3278	13.6481	14.5701
Q8NC96	Adaptin ear-binding coat-associated protein 1	NECAP1		0.173762	1	-0.113535	-0.436462	14.8918	14.6121	13.8316	14.4462	14.5149	14.8013	15.1425	15.1593	14.9978	15.0282	14.7835	15.0107	14.0121	15.2502
O95319	CUGBP Elav-like family member 2	CELF2		0.173351	1	0.0703376	0.435561	15.3151	15.7184	15.1788	15.8751	15.5763	15.8385	15.5028	15.2583	15.2766	15.7717	15.5354	15.7463	15.1061	15.7818
Q9NQE9	Histidine triad nucleotide-binding protein 3	HINT3		0.173029	1	0.0619303	0.434856	15.5744	15.3982	15.655	15.2424	14.9588	15.5048	15.5406	15.6374	15.4314	15.507	15.3028	15.5179	15.9413	15.7195
Q9Y6B6	GTP-binding protein SAR1b	SAR1B		0.172584	1	0.10754	0.433881	14.8564	14.3684	15.6286	14.7206	14.9463	14.4377	14.093	14.1845	14.5289	14.2521	14.6066	14.5338	14.947	14.2526
P14550	Aldo-keto reductase family 1 member A1	AKR1A1		0.172371	1	0.0990053	0.433414	12.8853	13.5344	13.9235	13.3992	13.6462	13.0613	12.9246	12.7168	12.9551	12.9891	13.2829	12.924	13.5983	12.7861
Q8IWB7	WD repeat and FYVE domain-containing protein 1	WDFY1		0.172118	1	0.200712	0.432859	8.7687	10.1154	8.64355	11.1513	9.30125	9.28159	9.47035	8.17006	9.17786	9.06602	8.97708	9.26858	9.45593	8.1706
P11532	Dystrophin	DMD		0.17166	1	-0.0865921	-0.431857	14.6964	14.7614	15.2418	14.3975	15.5049	14.8334	14.8251	14.8438	15.0211	14.772	14.4818	14.9005	15.5208	14.9237
P13521	Secretogranin-2	SCG2		0.171479	1	-0.0889939	-0.431459	14.2638	14.3457	14.1606	14.6915	15.1519	14.0466	13.8769	14.2413	14.4915	13.9275	14.2668	13.9409	14.2969	14.1043
Q14738	Serine/threonine-protein phosphatase 2A 56 kDa regulatory subunit delta isoform	PPP2R5D		0.171279	1	0.0516232	0.43102	14.2319	14.2979	13.7539	14.3644	13.9932	14.3359	14.4463	14.2809	14.1844	14.1757	14.0183	14.3831	14.1673	14.4691
O75438	NADH dehydrogenase [ubiquinone] 1 beta subcomplex subunit 1	NDUFB1		0.171048	1	-0.0610456	-0.430514	16.7689	16.6431	16.1036	16.6691	16.3521	16.8403	16.8071	16.527	16.675	16.908	16.5693	16.9337	16.4973	16.8618
O14531	Dihydropyrimidinase-related protein 4	DPYSL4		0.170997	1	-0.0829953	-0.430402	14.0635	14.1224	13.6994	14.4077	13.5973	14.6998	14.3467	14.3432	14.1289	14.6695	14.0661	14.3868	14.4294	14.217
P26440	Isovaleryl-CoA dehydrogenase, mitochondrial	IVD		0.170623	1	-0.0694054	-0.429579	15.1746	15.4697	15.7965	14.9899	15.7737	15.2821	15.0086	15.2256	14.98	15.161	15.1024	15.2857	15.3874	15.0644
O14979	Heterogeneous nuclear ribonucleoprotein D-like	HNRNPDL		0.170621	1	-0.12266	-0.429576	15.4878	15.8797	16.2118	14.255	15.8581	15.6134	15.2605	15.2344	14.9838	15.5097	15.2404	15.5611	15.5305	15.7417
Q765P7	Protein MTSS 2	MTSS2		0.170497	1	-0.125937	-0.429303	12.3255	12.9355	12.5447	12.5708	13.1138	12.1912	11.7263	11.3412	12.0085	12.1088	12.7275	12.0214	12.5098	11.9676
P16870	Carboxypeptidase E	CPE		0.170379	1	0.0621993	0.429043	12.8887	12.5496	12.599	13.2883	12.8214	12.8175	12.8657	12.9926	13.3232	12.732	12.7379	12.7503	12.538	12.7563
P09012	U1 small nuclear ribonucleoprotein A	SNRPA		0.170335	1	-0.127264	-0.428946	12.7231	13.0024	13.7801	11.6901	13.2222	12.7634	12.5339	12.7713	12.61	12.9084	12.7062	12.7247	13.4994	13.0593
Q9H0U4	Ras-related protein Rab-1B	RAB1B		0.169933	1	-0.0387425	-0.428063	14.0625	13.7089	14.0294	13.8216	13.825	14.133	14.0006	14.1644	14.115	13.9779	14.0264	14.1975	13.8098	14.0016
Q99832	T-complex protein 1 subunit eta	CCT7		0.169746	1	-0.0156575	-0.427651	14.2118	14.109	14.1147	14.0755	14.1883	14.1065	14.1334	14.2066	14.1344	14.0965	13.9939	14.0436	14.0968	14.0887
Q9P1A6	Disks large-associated protein 2	DLGAP2		0.169662	1	0.120541	0.427467	13.7538	14.0907	13.7809	14.3344	13.3298	13.659	13.8255	13.4925	13.2719	13.8648	13.8901	13.8962	15.1513	13.9015
Q9H4G4	Golgi-associated plant pathogenesis-related protein 1	GLIPR2		0.169489	1	-0.190686	-0.427087	14.5459	14.5355	15.4885	13.8766	14.3263	14.3433	13.9382	14.6749	14.5135	13.6068	13.7539	13.7657	16.1586	13.6237
Q6DN90	IQ motif and SEC7 domain-containing protein 1	IQSEC1		0.169481	1	-0.0915921	-0.42707	14.3262	14.3649	13.7491	14.1523	14.2464	14.6384	14.7902	14.6159	14.6102	14.8066	14.6674	14.8521	14.1508	15.0536
Q9Y2K2	Serine/threonine-protein kinase SIK3	SIK3		0.168802	1	0.0916629	0.425575	11.8098	11.7613	12.3902	11.9966	12.0139	11.6533	11.8456	11.2554	11.8106	11.5041	11.9644	11.7045	11.5361	10.9397
Q99627	COP9 signalosome complex subunit 8	COPS8		0.168687	1	-0.0793108	-0.425322	13.5217	14.2896	14.1332	13.4168	14.3164	13.6703	13.6652	13.7289	13.6073	13.5741	14.0008	13.5272	14.1588	13.8257
P10620	Microsomal glutathione S-transferase 1	MGST1		0.168682	1	0.139158	0.42531	11.4265	11.0829	12.1928	11.4174	10.9965	10.2311	11.0227	11.5845	11.1762	11.3854	11.4214	10.995	12.4166	11.0102
Q96BM9	ADP-ribosylation factor-like protein 8A	ARL8A		0.168469	1	0.0578565	0.424841	14.9821	14.9953	15.3168	14.4832	14.7615	15.0793	15.0393	15.1493	14.8305	15.079	14.5912	14.8411	14.9335	15.0892
P23284	Peptidyl-prolyl cis-trans isomerase B	PPIB		0.168002	1	0.103132	0.423812	14.6797	14.9082	15.9609	14.2042	14.5724	14.5965	14.5237	14.8909	14.5359	14.6485	14.6669	14.6217	14.871	14.5205
P61201	COP9 signalosome complex subunit 2	COPS2		0.167757	1	-0.0323046	-0.423273	14.2427	13.9639	14.0885	13.762	14.0876	14.0997	14.1864	14.1849	14.0362	14.1766	14.0775	14.1159	14.0495	14.2477
Q8TDJ6	DmX-like protein 2	DMXL2		0.167546	1	0.0877293	0.422806	14.4915	14.1116	13.7024	14.8372	14.0374	14.428	14.6142	14.7277	14.3891	14.5508	14.3244	14.7253	13.9192	14.6792
P51178	1-phosphatidylinositol 4,5-bisphosphate phosphodiesterase delta-1	PLCD1		0.166991	1	-0.236409	-0.421582	13.5811	15.7078	15.3334	13.2711	14.7389	13.2548	13.3024	13.1267	13.583	13.2587	14.9728	13.3394	14.7596	13.2766
Q8N573	Oxidation resistance protein 1	OXR1		0.166603	1	-0.104448	-0.420725	14.1096	13.8523	12.9956	14.0261	13.6479	14.2825	14.113	13.9847	13.6634	14.1389	13.9072	14.69	13.8525	14.499
P08708	40S ribosomal protein S17	RPS17		0.166545	1	0.0898997	0.420597	13.8681	13.7205	14.109	14.2423	13.9509	13.9554	13.7294	13.2254	13.6271	13.9998	14.1838	14.2379	13.1791	13.4581
P40121	Macrophage-capping protein	CAPG		0.16625	1	0.234308	0.419946	13.9326	15.2426	16.6036	14.5578	14.874	13.7847	13.436	13.7746	13.9504	13.4487	15.177	13.8415	15.0092	13.554
Q9NUB1	Acetyl-coenzyme A synthetase 2-like, mitochondrial	ACSS1		0.16595	1	0.0782556	0.419282	13.4307	12.4955	13.1713	13.6651	13.6936	13.2787	13.0518	12.9652	13.2177	13.2148	12.9704	13.4006	13.0652	13.1178
O43175	D-3-phosphoglycerate dehydrogenase	PHGDH		0.165755	1	-0.192908	-0.418853	14.1807	15.0323	15.6074	13.73	14.7299	13.8257	13.8074	13.7478	14.1024	13.7681	14.9067	13.745	15.8561	13.6414
Q86UN3	Reticulon-4 receptor-like 2	RTN4RL2		0.165448	1	-0.100017	-0.418173	14.5041	14.2216	13.4711	14.7348	14.0148	14.6403	14.7763	15.0416	14.6494	14.4552	14.0795	14.6118	14.3128	14.4301
P51530	DNA replication ATP-dependent helicase/nuclease DNA2	DNA2		0.165211	1	-0.0902387	-0.417649	14.7997	15.0797	14.2322	15.1796	14.68	15.448	15.2528	15.4582	15.4259	15.0003	15.0218	15.3322	14.9036	15.4342
O43581	Synaptotagmin-7	SYT7		0.165116	1	-0.102854	-0.417439	13.9519	13.6409	13.1122	13.2948	13.5712	14.0512	14.2541	14.1249	13.9185	14.0777	13.8516	14.2728	13.3487	14.4512
Q9H2G2	STE20-like serine/threonine-protein kinase	SLK		0.164288	1	0.0949808	0.415605	13.5733	13.877	14.1675	14.1506	13.8518	13.5021	13.2118	13.2028	13.3976	13.2589	13.595	13.3356	14.1474	13.1466
P63027	Vesicle-associated membrane protein 2	VAMP2		0.164133	1	-0.0818421	-0.415263	11.801	11.5587	10.8886	11.4203	11.2123	11.7519	11.9548	11.9031	11.7533	11.9133	11.614	11.6693	11.6707	12.148
Q9GZT3	SRA stem-loop-interacting RNA-binding protein, mitochondrial	SLIRP		0.16391	1	0.058175	0.414768	14.9156	14.4109	14.5634	15.2011	14.6953	14.9998	14.8031	14.9767	14.7988	14.9794	14.6282	15.1265	14.5744	14.9073
O60313	Dynamin-like 120 kDa protein, mitochondrial	OPA1		0.163438	1	0.0555934	0.413722	14.6022	14.256	14.3227	14.5564	14.308	14.6469	14.7009	14.6596	14.7179	14.7709	14.5421	14.7416	14.0796	14.7722
Q9BXP5	Serrate RNA effector molecule homolog	SRRT		0.163053	1	0.06198	0.412867	15.0365	14.4118	15.0426	14.3867	14.9356	14.278	14.6402	14.8975	14.5261	14.7044	14.7519	14.6958	14.7021	14.9543
Q9NR48	Histone-lysine N-methyltransferase ASH1L	ASH1L		0.162295	1	0.0865625	0.411187	14.8817	14.7134	14.6954	14.8204	14.1875	14.6759	15.4413	15.2997	15.082	15.5047	15.0269	15.0161	15.0221	15.1531
P15374	Ubiquitin carboxyl-terminal hydrolase isozyme L3	UCHL3		0.16215	1	-0.0735829	-0.410864	13.8124	14.1232	13.7703	13.296	13.6543	13.4997	13.3425	13.2943	13.4787	13.4603	13.4289	12.8994	13.7416	13.454
Q15233	Non-POU domain-containing octamer-binding protein	NONO		0.161893	1	0.0663012	0.410293	15.0903	15.0934	15.8746	14.977	15.6038	15.1533	14.9926	15.0912	14.8626	15.2436	15.2148	15.167	15.4107	15.1933
P49458	Signal recognition particle 9 kDa protein	SRP9		0.161772	1	0.106031	0.410023	13.1215	13.6686	14.0957	13.8611	13.6733	13.2624	13.016	12.9205	12.9222	13.1044	13.8192	13.1325	13.6386	12.7566
O43447	Peptidyl-prolyl cis-trans isomerase H	PPIH		0.161671	1	0.0577565	0.409799	12.2631	12.9088	12.4521	12.2798	12.6171	12.4923	12.6054	12.2014	12.1434	12.3897	12.0621	12.6454	12.2862	12.4976
Q5VTU8	ATP synthase subunit epsilon-like protein, mitochondrial	ATP5F1EP2		0.161579	1	-0.10196	-0.409595	17.9055	17.1872	16.5351	17.3592	17.2116	17.3509	17.608	17.747	17.5369	17.5072	17.4221	17.7263	16.6071	17.7705
Q86WG3	Caytaxin	ATCAY		0.161576	1	0.0760579	0.409588	13.8519	13.786	13.4311	14.2274	13.8856	14.1987	14.246	14.0962	14.0589	14.3425	14.0174	14.2889	13.4754	14.4004
Q9BY67	Cell adhesion molecule 1	CADM1		0.161341	1	-0.161215	-0.409065	13.0939	13.7434	12.1363	12.7473	13.6267	13.7119	13.9861	13.3292	13.6394	13.8717	13.3184	13.6649	12.0427	14.1023
O60883	G-protein coupled receptor 37-like 1	GPR37L1		0.16124	1	-0.0658638	-0.408842	13.8085	14.4564	14.4434	13.9479	14.2645	13.9673	13.7746	13.6223	14.0643	13.9314	14.3616	13.9627	14.2559	13.8487
Q8NC44	Reticulophagy regulator 2	RETREG2		0.161118	1	0.0337831	0.40857	15.3256	15.0982	15.6291	15.2057	15.2081	15.2576	15.1337	15.2191	15.2462	15.1661	15.2016	15.3872	15.2547	15.1124
O43815	Striatin	STRN		0.160994	1	-0.0567811	-0.408295	14.4197	14.4795	14.6158	14.0943	14.5263	14.7676	14.6046	14.5717	14.6145	14.7574	14.0239	14.5735	14.7796	14.6636
P42765	3-ketoacyl-CoA thiolase, mitochondrial	ACAA2		0.160729	1	0.0939108	0.407705	14.1154	13.9631	14.8955	14.2287	15.0177	13.9091	13.7512	13.8732	13.9744	14.0272	14.4229	13.9022	14.3171	14.1091
P07305	Histone H1.0	H1-0		0.160519	1	0.189462	0.407238	15.211	15.3568	17.2215	15.021	16.1522	14.984	14.9467	14.6134	15.3026	14.9118	15.1319	14.6113	16.4159	14.645
Q9NY33	Dipeptidyl peptidase 3	DPP3		0.160442	1	0.0652949	0.407064	14.648	15.0031	15.4505	15.2235	15.1034	15.0324	14.6226	14.7577	14.883	14.8592	14.6562	14.9099	15.2439	14.6034
Q9H8H3	Methyltransferase-like protein 7A	METTL7A		0.160365	1	0.181097	0.406893	14.8889	14.9988	16.9244	14.8314	16.6181	14.7113	14.6419	14.7215	14.902	14.5787	15.3454	14.8706	15.4858	14.7752
O00429	Dynamin-1-like protein	DNM1L		0.159464	1	-0.0894455	-0.404887	14.5262	14.2347	13.5673	14.7541	14.2023	14.761	14.568	14.6073	14.5174	14.7962	14.4384	14.7646	13.8907	14.6484
Q16878	Cysteine dioxygenase type 1	CDO1		0.159344	1	0.025471	0.404619	14.6478	14.809	14.596	14.7046	14.715	14.5569	14.5847	14.6305	14.6515	14.4774	14.4313	14.4665	14.5732	14.6003
O75746	Calcium-binding mitochondrial carrier protein Aralar1	SLC25A12		0.159259	1	-0.101263	-0.404429	14.3771	14.561	13.5738	14.5125	14.1956	14.6338	14.4082	14.4846	14.0621	14.8854	14.5351	14.909	13.6595	14.8218
Q14982	Opioid-binding protein/cell adhesion molecule	OPCML		0.159034	1	-0.131186	-0.403927	14.766	14.5303	13.4918	14.9608	14.2756	15.3407	15.112	15.3977	14.4958	15.1933	14.7838	15.2518	14.4338	15.2981
Q68DU8	BTB/POZ domain-containing protein KCTD16	KCTD16		0.159021	1	0.0906011	0.4039	14.0909	14.2204	14.0067	14.6583	13.9189	14.698	14.3753	14.5878	14.1291	15.1375	14.2315	14.6634	13.9714	14.7817
Q9HAV7	GrpE protein homolog 1, mitochondrial	GRPEL1		0.159014	1	-0.0729095	-0.403882	15.6229	15.7693	15.8004	15.8276	15.7032	15.3286	15.0806	15.3872	15.3065	15.2003	15.6736	15.3235	16.0161	15.1322
Q9NS82	Asc-type amino acid transporter 1	SLC7A10		0.158767	1	-0.118624	-0.403332	12.8309	13.479	13.0201	13.2201	14.4696	13.1864	12.7313	12.8025	13.1766	13.2742	13.0846	13.5523	12.4603	13.4806
Q9C040	Tripartite motif-containing protein 2	TRIM2		0.158682	1	-0.0471746	-0.403142	14.203	14.0039	14.1576	13.9511	13.8515	14.1482	14.1826	14.2154	14.1639	14.1739	13.9013	14.1438	14.657	14.1047
O00186	Syntaxin-binding protein 3	STXBP3		0.15849	1	-0.091286	-0.402714	14.208	14.2371	14.9783	13.8554	14.5512	14.0945	14.0087	14.2931	14.0987	13.9813	14.2078	14.1149	15.0968	13.9458
P41091	Eukaryotic translation initiation factor 2 subunit 3	EIF2S3		0.158486	1	-0.0425928	-0.402706	15.5412	15.6439	15.9595	15.2306	15.7126	15.4686	15.4017	15.5076	15.5019	15.5543	15.3859	15.5251	15.6646	15.44
Q6NV74	Uncharacterized protein KIAA1211-like	KIAA1211L		0.158475	1	-0.0709622	-0.40268	13.5666	13.144	12.8869	13.9201	13.1065	13.6419	13.1711	13.1575	13.5201	13.3599	13.224	13.7341	13.5975	13.359
P10155	60 kDa SS-A/Ro ribonucleoprotein	RO60		0.157599	1	0.0820776	0.400724	14.4733	14.6689	15.2911	14.1802	15.0894	14.553	14.6336	14.4346	14.3	14.5702	14.5146	14.4665	15.2455	14.7498
P53999	Activated RNA polymerase II transcriptional coactivator p15	SUB1		0.15759	1	0.0820181	0.400704	13.4869	13.8157	14.1475	13.3355	14.2365	14.0284	13.603	13.2477	13.4562	14.0305	13.8376	13.5997	13.3383	14.073
P43007	Neutral amino acid transporter A	SLC1A4		0.157381	1	0.115212	0.400236	12.6257	11.9381	11.8365	12.504	12.7784	12.2977	12.9198	12.7495	13.2508	12.6122	12.4816	12.4636	11.6147	13.1256
Q13557	Calcium/calmodulin-dependent protein kinase type II subunit delta	CAMK2D		0.157321	1	0.0656838	0.400102	14.4006	13.9899	14.1119	14.3535	14.24	14.1612	14.7219	14.1829	14.9699	14.2843	14.0902	14.1647	14.1068	14.1117
Q8TC12	Retinol dehydrogenase 11	RDH11		0.157091	1	0.0535146	0.399588	14.6052	14.4593	15.1463	14.4585	14.7967	14.5051	14.39	14.7578	14.3803	14.5316	14.3126	14.5817	14.4883	14.3868
Q5TH69	Brefeldin A-inhibited guanine nucleotide-exchange protein 3	ARFGEF3		0.157083	1	0.0595996	0.39957	13.4664	13.5686	13.626	13.6668	13.3238	13.2032	13.3148	13.1267	13.1908	13.5439	13.5277	13.2537	14.0387	13.3282
Q9Y6K8	Adenylate kinase isoenzyme 5	AK5		0.156803	1	0.0659398	0.398945	14.3609	13.8481	13.9666	14.5901	13.8054	14.4996	14.5012	14.6509	14.5346	14.2713	14.135	14.367	14.3894	14.3507
P11908	Ribose-phosphate pyrophosphokinase 2	PRPS2		0.156466	1	0.042663	0.398189	12.7591	13.2379	13.0101	13.0498	13.0012	12.8549	12.964	13.0429	12.8629	13.0242	12.828	12.7329	13.3735	13.0337
Q9Y6V0	Protein piccolo	PCLO		0.156432	1	0.0545667	0.398113	14.7008	14.5609	14.4319	14.8305	14.4978	15.035	14.8626	14.7085	14.8039	15.0397	14.6987	14.953	14.3934	15.05
P62081	40S ribosomal protein S7	RPS7		0.156039	1	0.0476354	0.397233	14.1989	14.0725	14.5651	14.0397	14.4531	14.0331	13.962	14.0365	13.9487	14.1875	14.1028	14.1556	13.8165	14.0258
P50993	Sodium/potassium-transporting ATPase subunit alpha-2	ATP1A2		0.155656	1	0.108856	0.396377	14.2858	13.3867	13.9491	14.6336	15.2448	14.3453	14.2327	13.9865	14.2635	14.3648	14.0924	14.621	13.6911	14.5328
Q53HC9	EARP and GARP complex-interacting protein 1	EIPR1		0.155221	1	0.0370379	0.395402	14.047	14.0375	13.8166	14.197	14.0407	14.072	14.2474	14.1995	14.1805	14.2989	13.8685	14.2398	13.9254	14.251
O60645	Exocyst complex component 3	EXOC3		0.155166	1	0.0359638	0.395277	14.5139	14.5411	14.9177	14.6707	14.8073	14.7665	14.5653	14.6676	14.5178	14.89	14.4484	14.6491	14.8255	14.641
Q13618	Cullin-3	CUL3		0.155162	1	-0.0186611	-0.39527	13.6788	13.6438	13.702	13.6284	13.8387	13.7227	13.728	13.8166	13.6696	13.8054	13.5967	13.7073	13.8129	13.7839
Q14240	Eukaryotic initiation factor 4A-II	EIF4A2		0.155111	1	0.0450456	0.395154	14.9285	14.7947	14.5051	14.8546	14.7912	14.9035	14.9137	14.4444	14.6863	14.9258	14.8538	14.9968	14.5645	15.0626
Q5SQI0	Alpha-tubulin N-acetyltransferase 1	ATAT1		0.154485	1	-0.0374811	-0.393749	13.3797	13.4232	13.8225	13.4939	13.6046	13.6361	13.2149	13.4951	13.5432	13.3764	13.377	13.5017	13.5766	13.2841
Q8N145	Leucine-rich repeat LGI family member 3	LGI3		0.154265	1	-0.156284	-0.393257	15.2134	14.0851	14.6823	14.841	13.916	14.6301	14.0331	14.9435	14.5631	14.179	14.1671	14.9204	16.4588	14.6491
O00483	Cytochrome c oxidase subunit NDUFA4	NDUFA4		0.153808	1	-0.116344	-0.392229	14.6926	14.1731	13.4292	14.4686	13.9881	14.6157	14.5513	14.716	14.3992	14.905	14.5641	15.0933	13.6751	15.0144
Q9HCC0	Methylcrotonoyl-CoA carboxylase beta chain, mitochondrial	MCCC2		0.153786	1	0.0570605	0.39218	14.7726	14.5047	15.1241	14.7205	14.9853	14.3183	14.3794	14.5483	14.5906	14.5008	14.6079	14.4026	14.8435	14.434
P23378	Glycine dehydrogenase	GLDC		0.152689	1	0.112263	0.389715	13.2032	13.7033	14.1556	14.1125	14.0261	13.1536	12.9377	13.1487	13.0218	13.0819	13.5501	13.0772	13.7476	12.7287
P48637	Glutathione synthetase	GSS		0.152542	1	-0.0330578	-0.389384	15.2162	15.417	15.383	15.2134	15.5608	15.3767	15.2657	15.1451	15.0817	15.2665	15.1665	15.1859	15.4474	15.1512
O00330	Pyruvate dehydrogenase protein X component, mitochondrial	PDHX		0.152172	1	0.0671095	0.388551	13.8819	13.7264	13.3348	14.3576	13.7748	13.9302	13.9708	13.9003	13.9523	14.0753	13.86	14.2167	13.3612	14.0768
O14490	Disks large-associated protein 1	DLGAP1		0.151931	1	0.12742	0.388009	14.1744	13.8678	13.241	14.8369	13.6138	14.6545	14.4243	14.0348	13.9674	14.7882	14.3494	14.7802	13.346	14.6381
P08574	Cytochrome c1, heme protein, mitochondrial	CYC1		0.151857	1	-0.109443	-0.387841	15.2413	14.5945	14.0278	14.9732	14.7841	15.1604	15.0478	14.9358	15.1602	15.3786	14.8102	15.6969	14.2421	15.5151
Q14409	Glycerol kinase 3	GK3P		0.151752	1	-0.0511116	-0.387604	14.4418	14.1136	14.1587	14.4541	14.2952	14.1928	13.738	14.2217	13.9819	14.3687	13.9865	14.5113	14.0748	14.3201
Q8N766	ER membrane protein complex subunit 1	EMC1		0.151664	1	0.0757352	0.387406	14.3139	14.1776	14.8766	13.5872	14.5372	14.2244	14.368	14.5962	14.2556	14.4621	14.1598	14.3835	13.9641	14.7009
Q9H9B4	Sideroflexin-1	SFXN1		0.151625	1	-0.0718974	-0.387319	14.3195	14.1357	13.6546	14.6629	14.287	14.5536	14.3225	14.5903	14.3625	14.5923	14.3273	14.698	13.8623	14.5638
Q8IW45	ATP-dependent	NAXD		0.151312	1	-0.036492	-0.386613	14.7407	14.9701	14.9503	14.6505	15.0832	14.7799	14.745	14.7866	14.7007	14.8053	14.7814	14.8111	15.1886	14.9674
Q9BXS5	AP-1 complex subunit mu-1	AP1M1		0.151288	1	0.0765885	0.386559	14.1379	15.2965	14.0991	14.6348	14.1268	14.1659	14.3893	14.2602	14.0688	14.4204	14.3656	14.1787	14.0868	14.4262
Q15717	ELAV-like protein 1	ELAVL1		0.150794	1	0.0588563	0.385445	14.4082	14.551	15.1396	14.2765	14.9936	14.5987	14.3818	14.4236	14.2859	14.6671	14.4678	14.509	14.7078	14.6827
P45985	Dual specificity mitogen-activated protein kinase kinase 4	MAP2K4		0.15054	1	-0.0775758	-0.384872	13.7425	13.3024	13.014	13.5578	13.2099	14.0136	13.894	13.495	13.6582	14.0712	13.6232	13.9865	13.8632	14.0101
P41252	Isoleucine--tRNA ligase, cytoplasmic	IARS1		0.149768	1	-0.040499	-0.383131	14.0855	13.8914	13.7047	13.7599	14.0875	13.7905	13.8075	13.7777	13.7833	14.0587	13.7521	13.8651	13.4503	13.9827
O75935	Dynactin subunit 3	DCTN3		0.149495	1	-0.0683299	-0.382512	15.9155	15.9955	15.7901	15.1636	15.3117	15.4709	15.8639	15.7087	15.6229	15.6997	15.4259	15.4972	16.2788	15.6798
Q4J6C6	Prolyl endopeptidase-like	PREPL		0.148387	1	0.0661169	0.380007	14.826	14.2402	14.3134	14.8049	14.7618	14.5973	14.7435	14.5829	15.0701	14.6103	14.776	14.7866	14.0121	14.9079
Q96AC1	Fermitin family homolog 2	FERMT2		0.148357	1	-0.138268	-0.37994	14.4394	15.6597	15.7393	14.0446	15.8118	14.4015	14.4183	14.2511	14.6868	14.4469	14.8912	14.3072	15.2114	14.4876
Q63HR2	Tensin-2	TNS2		0.147675	1	-0.122074	-0.378395	13.8912	13.813	14.4433	13.9372	14.2639	13.9902	13.761	14.082	14.0367	13.7469	13.6708	13.6791	15.7076	13.7228
P05198	Eukaryotic translation initiation factor 2 subunit 1	EIF2S1		0.146888	1	-0.0297414	-0.376612	14.5642	14.3261	14.6298	14.1376	14.4655	14.2998	14.2545	14.4324	14.259	14.3678	14.2926	14.3014	14.3409	14.319
P26232	Catenin alpha-2	CTNNA2		0.146865	1	0.0579405	0.37656	13.8111	14.6941	14.3172	14.1833	14.1121	14.0418	13.7844	13.7664	13.8388	14.1024	14.1823	14.0977	13.871	14.154
Q3ZCW2	Galectin-related protein	LGALSL		0.146755	1	-0.0472003	-0.376309	14.5224	14.8993	14.8606	14.3807	14.4816	14.423	14.3858	14.3192	14.3832	14.4749	14.7712	14.4539	14.8452	14.4138
Q6ZV89	SH2 domain-containing protein 5	SH2D5		0.146392	1	0.090067	0.375487	12.9167	12.3778	12.4771	12.9131	12.5836	12.7007	13.3467	13.2788	13.3489	12.8332	12.798	13.3897	13.5022	13.5152
Q9BX67	Junctional adhesion molecule C	JAM3		0.146318	1	0.216947	0.375318	13.2954	12.3772	15.0294	12.5309	11.7509	12.8446	12.5751	13.9615	13.0701	12.3232	12.3056	12.5933	14.6153	12.3872
Q9Y2S2	Lambda-crystallin homolog	CRYL1		0.146238	1	-0.178427	-0.375138	14.0449	14.9497	15.2275	13.601	14.8717	13.6917	13.7513	13.384	13.9712	13.3439	15.062	13.5627	15.6507	13.7194
P08559	Pyruvate dehydrogenase E1 component subunit alpha, somatic form, mitochondrial	PDHA1		0.145704	1	-0.0955398	-0.373924	14.5374	14.2273	13.3734	14.7249	14.3149	14.6489	14.5716	14.6525	14.5593	14.7191	14.3985	14.9387	13.8697	14.8944
O60641	Clathrin coat assembly protein AP180	SNAP91		0.145548	1	0.0508904	0.37357	14.5447	14.2057	14.0413	14.753	14.2443	14.5777	14.6416	14.5884	14.4864	14.7376	14.4353	14.6595	14.2243	14.6492
Q8WXG6	MAP kinase-activating death domain protein	MADD		0.145408	1	0.0418263	0.373252	12.6378	13.3111	13.1488	13.2094	13.1531	12.9269	13.0032	12.9117	12.9642	13.1771	13.1983	12.9567	13.3025	13.0217
Q12959	Disks large homolog 1	DLG1		0.145021	1	0.0398474	0.372372	13.6796	13.7686	13.7922	14.1932	13.6335	14.0488	13.7292	13.8	13.7794	13.9673	13.8425	14.0854	14.1172	13.9336
Q9GZT9	Egl nine homolog 1	EGLN1		0.144513	1	-0.117422	-0.371218	12.3696	12.405	13.0933	13.3071	13.012	12.3475	11.6535	12.107	12.5268	12.3912	12.6498	12.3359	12.6114	11.379
P61970	Nuclear transport factor 2	NUTF2		0.144437	1	-0.0496265	-0.371044	14.0375	14.1285	13.8487	14.0105	13.9757	14.1323	14.0076	13.7145	13.9592	13.9879	13.6398	13.6166	14.4387	13.7869
Q16798	NADP-dependent malic enzyme, mitochondrial	ME3		0.144236	1	-0.0546996	-0.370586	15.6591	15.4195	15.405	14.9912	15.1554	15.5716	15.7742	15.7427	15.6942	15.6497	15.5265	15.63	15.2302	15.7224
P49411	Elongation factor Tu, mitochondrial	TUFM		0.144118	1	-0.0418984	-0.370317	15.1907	14.8027	14.831	15.045	15.1425	15.0759	14.9414	15.0861	15.0011	15.0478	14.927	15.2004	14.4934	15.002
P61353	60S ribosomal protein L27	RPL27		0.144002	1	-0.0646287	-0.370054	14.5651	14.7285	15.0399	13.7679	14.8235	14.4406	14.5068	14.6447	14.3852	14.5952	14.4768	14.5333	14.3669	14.6507
P35237	Serpin B6	SERPINB6		0.143647	1	-0.151923	-0.369247	14.8826	15.9952	16.1585	14.2062	15.8431	14.5791	14.5706	14.4386	14.6144	14.4548	15.3937	14.4653	15.6747	14.5937
O14787	Transportin-2	TNPO2		0.143137	1	0.0771266	0.368082	15.1441	15.1398	15.8477	15.5185	15.6008	15.0968	14.6963	14.8152	14.9855	14.8514	15.1493	15.1281	15.553	14.8316
P41222	Prostaglandin-H2 D-isomerase	PTGDS		0.14304	1	0.0908972	0.367863	13.4885	13.0502	12.8305	12.8711	12.2598	12.5041	12.8471	12.6683	12.5023	12.1592	12.7501	12.4916	13.5687	12.792
P08247	Synaptophysin	SYP		0.142835	1	-0.178839	-0.367394	14.9418	14.673	13.1938	14.501	14.2056	15.2564	15.3806	15.3137	15.0833	15.372	14.9288	15.4843	13.0994	15.5526
P52907	F-actin-capping protein subunit alpha-1	CAPZA1		0.142623	1	0.0364228	0.366911	14.7356	14.1405	14.7361	14.4755	14.6811	14.4097	14.5474	14.5053	14.6932	14.5293	14.5467	14.7226	14.451	14.5526
P55263	Adenosine kinase	ADK		0.141849	1	-0.0884929	-0.365145	15.1376	15.9634	16.0277	15.0387	15.9699	15.4216	15.1448	14.9378	15.2072	15.1718	15.3084	15.0204	15.7651	14.996
O43681	ATPase GET3	GET3		0.141454	1	-0.0545741	-0.364243	12.5537	12.7204	12.8347	11.862	12.8637	12.542	12.6655	12.5823	12.5139	12.5673	12.4181	12.6463	12.569	12.8101
P54136	Arginine--tRNA ligase, cytoplasmic	RARS1		0.141317	1	0.0421873	0.36393	14.7014	14.6024	14.7382	14.8471	14.8409	14.6524	14.5228	14.5449	14.5552	14.6373	14.6558	14.7817	14.0922	14.4863
P38919	Eukaryotic initiation factor 4A-III	EIF4A3		0.141078	1	0.0743094	0.363382	12.4442	12.7445	12.7209	13.2517	13.293	12.4698	12.5656	12.5178	12.0852	12.7014	12.5792	12.5503	12.6326	12.1663
Q15257	Serine/threonine-protein phosphatase 2A activator	PTPA		0.140721	1	-0.0444794	-0.362565	15.4868	15.5599	15.5548	14.9616	15.5427	15.6423	15.7407	15.4684	15.5752	15.7164	15.3386	15.6223	15.3624	15.6911
P60842	Eukaryotic initiation factor 4A-I	EIF4A1		0.140535	1	0.079394	0.36214	14.565	14.6962	15.6347	14.5339	15.1513	14.518	14.3673	14.559	14.3601	14.6274	14.4244	14.5249	14.7723	14.261
Q9NV70	Exocyst complex component 1	EXOC1		0.140482	1	0.0466832	0.36202	13.127	13.2248	13.4991	12.7784	12.9295	13.443	13.2905	13.1067	12.9358	13.4203	13.0433	13.2835	13.1162	13.2707
Q13232	Nucleoside diphosphate kinase 3	NME3		0.140035	1	0.0549037	0.360996	14.1482	14.0935	14.4014	14.7106	14.5201	14.5633	14.2425	14.241	14.2361	14.7651	14.1558	14.5586	14.8576	14.5209
Q86TC9	Myopalladin	MYPN		0.140023	1	0.170124	0.360969	13.0945	14.8039	14.7439	13.9617	14.2563	12.8251	13.023	13.086	13.1599	12.6933	14.3486	12.6911	13.8861	12.8898
P32418	Sodium/calcium exchanger 1	SLC8A1		0.139978	1	-0.0595458	-0.360865	13.9002	13.8491	13.3922	14.2921	13.7015	14.2728	14.0798	14.0076	13.9845	14.3389	13.9327	14.2915	13.7061	13.9916
Q07020	60S ribosomal protein L18	RPL18		0.139434	1	-0.0608036	-0.35962	14.7999	14.5185	15.1281	14.1073	15.0342	14.3526	14.3042	14.4738	14.3815	14.676	14.4332	14.5818	14.5382	14.5331
P36776	Lon protease homolog, mitochondrial	LONP1		0.139259	1	-0.0407316	-0.359218	14.781	14.6778	14.2476	14.5703	14.5925	14.6188	14.4349	14.6503	14.3554	14.654	14.447	14.614	14.2105	14.8248
Q86TX2	Acyl-coenzyme A thioesterase 1	ACOT1		0.139257	1	-0.0593696	-0.359213	13.9544	14.4817	14.3107	13.8442	13.7982	14.0118	13.8301	13.9104	13.8575	13.8609	13.6317	13.8925	14.5206	13.7453
Q5JWF2	Guanine nucleotide-binding protein G(s) subunit alpha isoforms XLas	GNAS		0.139102	1	-0.0834617	-0.358858	14.0166	14.6159	14.947	13.7635	14.9941	14.0808	14.1008	14.392	14.0358	14.0527	14.3376	14.1929	14.828	14.2734
Q99250	Sodium channel protein type 2 subunit alpha	SCN2A		0.138976	1	-0.0931797	-0.358569	13.8227	13.7656	12.9675	14.1915	13.395	14.4074	14.2365	14.3555	14.0613	14.3244	13.7357	14.2889	13.546	14.1128
Q9UEW8	STE20/SPS1-related proline-alanine-rich protein kinase	STK39		0.138704	1	-0.0837954	-0.357947	16.452	15.3161	15.7719	14.9969	14.9278	15.492	15.683	15.6328	15.3118	15.4758	15.7203	15.4113	15.9322	15.4818
O94832	Unconventional myosin-Id	MYO1D		0.1387	1	0.18443	0.357936	14.0453	12.9473	15.314	12.8972	13.0082	13.6155	13.5225	13.9011	14.0082	13.1732	12.6956	13.2136	15.4429	13.4244
O60939	Sodium channel subunit beta-2	SCN2B		0.138182	1	-0.0484743	-0.356748	14.5915	14.6533	14.7997	14.4363	14.5965	14.9302	15.0124	15.0594	15.0496	15.0515	14.6713	15.1276	14.9088	15.0136
Q8WU79	Stromal membrane-associated protein 2	SMAP2		0.138099	1	-0.0709409	-0.356556	13.7645	13.7611	13.5469	13.1228	13.3193	14.1025	14.0934	13.7252	13.9251	14.0161	13.6247	14.1926	13.5034	14.1269
Q14699	Raftlin	RFTN1		0.138066	1	0.0928451	0.356481	13.895	15.2866	14.7903	15.0612	14.7943	14.897	14.1281	14.0359	13.9577	14.814	14.6752	14.6594	14.5513	14.6184
Q9NYI0	PH and SEC7 domain-containing protein 3	PSD3		0.137828	1	-0.0900274	-0.355936	14.9078	14.4444	14.1024	14.3235	14.5272	15.1051	15.2558	15.0388	14.9955	14.9256	14.9334	15.0709	13.9636	15.1232
P21397	Amine oxidase [flavin-containing] A	MAOA		0.13763	1	-0.0626103	-0.35548	14.3569	13.7326	13.8803	14.3383	14.2572	14.0488	14.2057	14.4954	14.6144	14.4581	14.3393	14.1163	13.6242	14.1424
P55084	Trifunctional enzyme subunit beta, mitochondrial	HADHB		0.137576	1	0.107197	0.355356	14.7783	14.8748	15.7161	14.3979	15.019	14.4326	14.4093	14.3239	13.8296	14.2065	14.8042	14.2028	15.1428	14.1514
O95865	N(G),N(G)-dimethylarginine dimethylaminohydrolase 2	DDAH2		0.136981	1	-0.181117	-0.353988	13.8592	15.2771	14.9361	13.9351	14.5359	13.3627	13.3013	13.2525	13.6209	12.7924	14.1723	13.0225	14.8218	12.5898
Q13492	Phosphatidylinositol-binding clathrin assembly protein	PICALM		0.136948	1	0.0377389	0.353912	14.4246	14.3177	14.7645	14.1568	14.2693	14.5792	14.4468	14.5266	14.413	14.4233	14.2165	14.5854	14.6736	14.5545
Q96PE5	Opalin	OPALIN		0.136683	1	0.200285	0.353303	15.0057	13.3345	15.508	14.6625	13.006	14.8606	14.2959	14.7632	14.6601	14.0562	13.5309	13.9222	16.5249	13.8005
Q96JJ7	Protein disulfide-isomerase TMX3	TMX3		0.136644	1	-0.0961244	-0.353213	15.0316	15.8356	15.6084	14.8076	15.4557	14.7196	14.763	14.6445	14.657	14.5562	15.5732	14.8796	15.6046	14.8196
O43708	Maleylacetoacetate isomerase	GSTZ1		0.136498	1	0.0887666	0.352878	14.4223	14.9998	15.3183	14.3908	14.9175	14.3555	14.5665	14.0878	14.5193	14.001	15.0048	14.2919	15.1931	14.3967
Q6UX53	Methyltransferase-like protein 7B	METTL7B		0.136384	1	0.219202	0.352616	12.7442	13.0086	15.3981	13.5908	15.8867	13.2182	12.5852	13.4618	12.7075	12.8734	13.1347	12.7319	13.5473	12.6285
Q9H3H3	UPF0696 protein C11orf68	C11orf68		0.136088	1	0.0322235	0.351933	13.8365	13.8569	13.7901	14.2584	13.8634	14.1364	13.9246	13.8962	13.9445	14.1592	13.7358	14.0182	14.0451	13.9527
Q9Y316	Protein MEMO1	MEMO1		0.135925	1	0.051338	0.351559	14.978	15.2936	15.2844	14.8296	15.0618	14.6744	14.7813	14.788	14.7802	14.6893	14.6469	14.6853	15.2889	14.8648
P07384	Calpain-1 catalytic subunit	CAPN1		0.135889	1	-0.0990001	-0.351474	14.6252	15.4668	15.3025	14.2434	15.2769	14.3231	14.4005	14.3265	14.5872	14.1124	14.8663	14.2018	15.134	14.4256
Q9BVK6	Transmembrane emp24 domain-containing protein 9	TMED9		0.135326	1	0.0638765	0.350179	15.3882	15.1092	16.0811	14.7846	15.3958	15.134	15.0742	15.3899	15.1138	15.1204	14.995	15.2263	15.1227	15.1138
O00445	Synaptotagmin-5	SYT5		0.135066	1	-0.068191	-0.349578	13.4325	13.1609	12.7938	13.632	13.3541	13.56	13.645	13.8539	13.7577	13.8175	13.5499	13.6598	12.9764	13.7055
Q5TZA2	Rootletin	CROCC		0.135031	1	-0.136983	-0.349498	14.9345	16.191	16.0127	14.5002	15.8306	14.7628	14.7096	14.2198	14.9343	14.4858	15.3344	14.7399	15.8949	14.7608
Q12849	G-rich sequence factor 1	GRSF1		0.134948	1	0.0573859	0.349307	14.8491	14.7537	15.0569	15.2318	14.6618	14.7418	14.1738	14.4732	14.6308	14.4643	14.8357	14.6218	14.9608	14.5641
P00387	NADH-cytochrome b5 reductase 3	CYB5R3		0.134787	1	0.127564	0.348935	14.2908	14.3688	15.923	13.367	14.505	13.7492	14.1443	14.507	14.1588	13.887	14.3412	13.8002	14.0196	13.727
P84085	ADP-ribosylation factor 5	ARF5		0.134346	1	0.0551243	0.347918	15.1386	15.0757	14.77	15.4167	14.9644	15.5241	15.3912	15.025	15.2567	15.5873	15.1121	15.5355	15.0732	15.5597
Q99962	Endophilin-A1	SH3GL2		0.134233	1	-0.103353	-0.347656	14.2326	13.9929	12.7476	13.9202	13.8797	13.9407	14.6058	14.4274	14.167	14.1059	14.1452	14.2214	13.2648	14.464
Q02978	Mitochondrial 2-oxoglutarate/malate carrier protein	SLC25A11		0.133898	1	-0.0687659	-0.346882	14.3222	13.8744	13.4944	14.3591	14.1237	14.2442	14.3993	14.4898	14.2766	14.4956	14.2444	14.6389	13.7021	14.4369
P23634	Plasma membrane calcium-transporting ATPase 4	ATP2B4		0.133884	1	-0.070585	-0.34685	14.6235	14.6497	14.2836	14.7251	14.9172	14.8439	15.225	15.2294	15.4095	14.9432	14.7964	14.6597	14.2367	14.8075
P61158	Actin-related protein 3	ACTR3		0.133305	1	-0.044302	-0.345513	14.4979	14.8544	15.0125	14.1251	14.6561	14.5536	14.5686	14.6228	14.5106	14.6856	14.466	14.3869	14.6716	14.4788
Q96JE9	Microtubule-associated protein 6	MAP6		0.133268	1	-0.0834111	-0.345428	13.6442	13.3996	12.4488	14.0245	13.2925	13.7473	13.7842	13.603	13.8862	13.8377	13.3675	13.743	13.2442	13.7149
Q15181	Inorganic pyrophosphatase	PPA1		0.132897	1	-0.0525077	-0.344569	15.5645	15.0537	15.6366	14.6705	15.3767	15.413	15.362	15.2056	15.2958	15.4828	15.3084	15.5539	15.2524	15.5236
Q13418	Integrin-linked protein kinase	ILK		0.132796	1	0.110085	0.344336	15.0029	15.6299	16.3189	14.7747	16.0819	14.7305	15.0829	14.6543	15.0729	14.6857	15.3267	14.8513	15.2914	14.7949
Q15599	Na(+)/H(+) exchange regulatory cofactor NHE-RF2	SLC9A3R2		0.132737	1	0.116699	0.344199	11.9742	13.4682	13.4273	13.4349	12.8542	12.4179	12.2205	12.1411	12.5555	12.2532	13.1745	12.5292	13.045	11.9493
Q13526	Peptidyl-prolyl cis-trans isomerase NIMA-interacting 1	PIN1		0.132696	1	0.0689404	0.344104	15.5327	15.5257	15.1165	15.7808	15.2321	15.9755	16.0408	15.691	15.7541	16.1051	15.5812	16.0676	15.7595	16.2275
Q8TBF8	Protein FAM81A	FAM81A		0.132465	1	-0.0632415	-0.34357	14.7228	15.2175	15.292	14.2503	15.0321	14.5845	14.7129	14.683	14.4915	14.5488	15.0285	14.7219	15.1295	14.7558
P50502	Hsc70-interacting protein	ST13		0.131717	1	-0.0661174	-0.341837	15.1063	15.4946	15.7901	14.7596	15.3131	14.8983	14.8991	14.8462	15.0225	14.8725	15.3891	14.988	15.486	14.8533
P39023	60S ribosomal protein L3	RPL3		0.131421	1	-0.032631	-0.341151	14.374	14.1645	14.5735	14.0622	14.4471	14.2519	14.1137	14.1786	14.0433	14.2715	14.2628	14.2749	14.1028	14.0687
Q9P2E9	Ribosome-binding protein 1	RRBP1		0.131162	1	0.191939	0.340552	11.3936	13.0585	13.6331	12.4659	13.0099	11.1584	11.5621	11.4507	11.3914	11.2332	12.689	11.434	13.4609	11.2185
O14735	CDP-diacylglycerol--inositol 3-phosphatidyltransferase	CDIPT		0.130759	1	-0.0422498	-0.339617	13.687	13.3763	13.8012	13.5836	13.7508	13.7853	13.3187	13.5069	13.4427	13.6927	13.6296	13.6716	13.1109	13.3891
Q9Y2V2	Calcium-regulated heat-stable protein 1	CARHSP1		0.130548	1	0.0762095	0.339125	14.5677	15.5403	15.5071	15.154	16.0344	15.059	15.2482	14.832	15.0069	14.9251	15.4464	14.964	15.412	15.1108
P30040	Endoplasmic reticulum resident protein 29	ERP29		0.130525	1	-0.0564236	-0.339073	14.5122	14.4032	14.7557	13.7365	14.4362	14.173	14.3047	14.3672	14.156	14.1172	14.271	14.2007	14.8316	14.3647
Q96KP4	Cytosolic non-specific dipeptidase	CNDP2		0.130271	1	0.107275	0.338483	13.8526	14.2739	15.2738	13.9869	14.4207	13.7178	13.6487	13.8107	13.8211	13.7169	14.0986	13.4893	14.8839	13.554
P08758	Annexin A5	ANXA5		0.130183	1	-0.219806	-0.338278	14.4839	16.0681	16.4037	14.2711	16.7263	14.2048	14.0346	14.2468	14.1618	13.6901	15.1182	13.6961	15.7425	13.6669
Q9NZZ3	Charged multivesicular body protein 5	CHMP5		0.130142	1	-0.0337369	-0.338183	13.5642	13.1479	13.427	13.1446	13.3514	13.2249	13.2209	13.1596	13.112	13.4845	13.1831	13.2638	13.6042	13.3109
P16152	Carbonyl reductase [NADPH] 1	CBR1		0.129944	1	-0.154	-0.337725	14.6612	15.5513	16.029	13.8461	15.074	14.1841	14.5339	14.5885	14.6868	13.9686	15.1617	14.0251	16.1589	14.199
Q8N3V7	Synaptopodin	SYNPO		0.12977	1	0.114857	0.33732	14.4375	14.2278	13.4722	15.2789	14.4159	14.8055	14.7544	14.4539	14.8306	14.971	14.2328	15.2136	13.513	14.9946
P26038	Moesin	MSN		0.129576	1	-0.198078	-0.336868	13.7566	15.785	15.8321	13.857	15.4156	13.5824	13.2011	13.5209	13.9013	13.312	14.6951	13.4084	14.8792	13.22
Q9Y6R0	Numb-like protein	NUMBL		0.129551	1	0.0383649	0.336811	14.3377	14.4382	14.1689	14.6949	14.3845	14.582	14.7839	14.6791	14.6219	14.844	14.4264	14.5156	14.5941	14.6752
Q9UHQ9	NADH-cytochrome b5 reductase 1	CYB5R1		0.129519	1	0.0517509	0.336736	15.5359	15.1379	15.4492	15.0992	15.2515	14.6873	14.9502	15.1793	14.9575	14.7386	14.9451	14.9095	14.9086	14.8088
O95716	Ras-related protein Rab-3D	RAB3D		0.129426	1	-0.151358	-0.336519	14.6705	14.3454	13.1887	14.0543	14.0996	15.0303	15.1477	14.8574	14.6061	15.3357	14.6176	15.2865	13.1017	15.3842
Q92905	COP9 signalosome complex subunit 5	COPS5		0.12914	1	0.0469507	0.335856	14.1054	14.353	14.8428	13.8851	14.5869	14.5355	14.4233	14.3679	14.2929	14.285	14.1707	14.2564	14.4537	14.3995
Q15056	Eukaryotic translation initiation factor 4H	EIF4H		0.12902	1	0.0554376	0.335576	14.4535	14.3278	14.0701	14.7813	14.3815	14.1572	14.1162	13.6458	14.0472	14.3211	14.1862	14.3526	14.5885	14.2386
P17844	Probable ATP-dependent RNA helicase DDX5	DDX5		0.129013	1	0.0339361	0.33556	15.0817	15.1521	15.2872	14.8119	15.2202	15.016	15.0145	15.0615	14.6402	15.1247	14.9608	14.9569	15.0834	15.1412
P22626	Heterogeneous nuclear ribonucleoproteins A2/B1	HNRNPA2B1		0.128771	1	0.0582001	0.334997	14.4407	14.5542	15.0623	14.2058	14.7324	14.4405	14.1486	14.0524	14.0239	14.5168	14.4025	14.5079	14.7055	14.5667
Q9P2S2	Neurexin-2	NRXN2		0.128242	1	-0.114496	-0.333764	12.6374	13.0789	12.039	13.6586	12.3609	13.4117	12.9839	12.7968	13.1583	13.6245	12.8872	13.3622	11.8326	12.5207
P55036	26S proteasome non-ATPase regulatory subunit 4	PSMD4		0.12818	1	-0.0277851	-0.333621	15.8562	15.8514	15.8199	15.6324	15.8645	15.8622	15.6959	15.5227	15.6446	15.9553	15.5146	15.7898	15.6511	15.7457
Q96CM8	Medium-chain acyl-CoA ligase ACSF2, mitochondrial	ACSF2		0.127712	1	0.0559371	0.33253	14.859	15.049	15.5382	14.8692	15.3543	14.7708	14.8657	14.7117	14.6349	14.7037	14.9581	14.8308	15.1275	14.5505
Q13884	Beta-1-syntrophin	SNTB1		0.127572	1	-0.127683	-0.332204	12.8687	13.7543	13.8922	13.3183	13.5896	12.8713	12.7618	12.5541	13.4402	12.3455	13.6438	12.7436	14.4351	12.4154
O75955	Flotillin-1	FLOT1		0.127291	1	-0.0494216	-0.331549	14.7812	14.6879	14.544	14.9431	14.8222	14.9278	15.015	15.1999	15.2032	15.3547	14.7703	15.2147	14.7564	15.1875
Q13153	Serine/threonine-protein kinase PAK 1	PAK1		0.127158	1	-0.0992875	-0.331238	14.9628	14.326	13.4798	14.6767	14.0095	15.1786	14.9378	14.64	14.5657	15.2171	14.5819	14.8302	14.6224	15.2822
P61225	Ras-related protein Rap-2b	RAP2B		0.127098	1	-0.0400951	-0.331098	12.9801	13.2479	13.1425	12.806	13.1378	13.1007	13.2035	13.3583	13.0692	13.5449	13.0368	12.9573	12.8254	13.191
P59998	Actin-related protein 2/3 complex subunit 4	ARPC4		0.127056	1	0.0384527	0.331001	13.7033	14.1244	14.1262	13.7332	13.9311	14.1276	13.9365	13.9038	13.8722	14.2743	13.7118	13.9922	13.673	14.0833
Q8N5J2	Ubiquitin carboxyl-terminal hydrolase MINDY-1	MINDY1		0.126852	1	-0.132818	-0.330525	14.9182	14.7815	15.8315	14.2873	14.921	14.4701	14.3527	14.5075	14.5314	14.1682	14.3276	14.2222	16.2528	13.8374
Q99798	Aconitate hydratase, mitochondrial	ACO2		0.126753	1	0.0430916	0.330292	15.162	14.7553	14.9715	14.7243	14.6275	14.8417	15.14	15.2802	15.0708	15.0088	14.9344	15.1567	14.6276	15.1226
P56211	cAMP-regulated phosphoprotein 19	ARPP19		0.126507	1	-0.0635302	-0.329719	14.754	14.2421	14.2772	14.3785	14.0776	15.0223	14.5803	13.8815	14.6658	14.7953	14.2238	14.7522	14.4083	14.4391
P18077	60S ribosomal protein L35a	RPL35A		0.126473	1	-0.0607038	-0.329639	14.5108	14.5516	14.7515	13.5211	14.4616	14.144	14.3099	14.2303	13.8842	14.2821	14.2962	14.4091	14.1548	14.3447
Q13409	Cytoplasmic dynein 1 intermediate chain 2	DYNC1I2		0.12647	1	-0.118626	-0.329634	13.1246	13.5022	14.2319	13.2203	13.2391	12.7526	12.205	12.5802	13.1077	12.52	13.1833	12.7288	13.6407	12.0199
Q16620	BDNF/NT-3 growth factors receptor	NTRK2		0.126197	1	-0.0408301	-0.328994	13.3029	13.3287	13.3484	13.3038	13.8996	13.3797	13.3204	13.3114	13.2044	13.4692	13.6956	13.6294	13.3364	13.6869
Q8IXI2	Mitochondrial Rho GTPase 1	RHOT1		0.12512	1	-0.0531439	-0.326477	13.6331	13.6238	13.5499	13.184	13.6094	13.6127	13.8256	13.8852	13.8489	13.9917	13.671	14.0364	13.2989	14.1123
P13797	Plastin-3	PLS3		0.123714	1	0.109968	0.323185	14.007	13.7192	15.2082	13.2366	14.5939	13.4726	13.5213	13.6875	13.6825	13.4891	13.5528	13.3038	14.4283	13.6485
Q9UHD8	Septin-9	SEPTIN9		0.123524	1	-0.0844266	-0.322738	13.9766	14.8988	14.7584	13.9404	15.3465	14.0479	14.0478	14.1783	13.8673	14.077	14.3956	14.2474	14.0564	14.1524
P62847	40S ribosomal protein S24	RPS24		0.122917	1	0.0565562	0.321314	13.776	13.7357	14.415	13.2031	14.2023	13.6205	13.7465	13.7844	13.686	13.9062	13.5772	13.85	13.6211	13.9654
Q9BXM9	FSD1-like protein	FSD1L		0.122579	1	-0.0702372	-0.32052	13.4789	12.746	12.4891	13.7776	12.7187	13.4871	12.9512	13.2794	13.0259	13.4519	13.1618	13.2188	12.8405	13.0648
Q05639	Elongation factor 1-alpha 2	EEF1A2		0.122492	1	-0.0914453	-0.320316	15.8295	15.0749	14.265	16.0683	14.9046	15.8253	15.3671	15.0867	15.365	15.5939	15.51	15.4177	14.8526	15.3179
P06744	Glucose-6-phosphate isomerase	GPI		0.121469	1	0.0294722	0.317911	14.8994	14.6102	14.4224	14.9281	14.7353	14.6223	14.972	14.8985	14.8709	14.7078	14.7298	14.711	14.6515	14.77
O95197	Reticulon-3	RTN3		0.120842	1	-0.0681611	-0.316437	14.3685	14.1604	13.4734	14.2585	13.6529	14.57	14.4909	14.2058	14.384	14.6782	14.1375	14.5365	14.0478	14.6012
Q14318	Peptidyl-prolyl cis-trans isomerase FKBP8	FKBP8		0.120747	1	0.0256424	0.316212	14.507	14.4737	14.6596	14.6357	14.6837	14.7686	14.6715	14.6841	14.753	14.7638	14.8237	14.8845	14.7419	14.9693
Q5GH76	XK-related protein 4	XKR4		0.120261	1	-0.138113	-0.315068	12.6158	13.2885	11.4056	13.5926	12.3709	13.8861	13.2822	12.9472	13.3658	14.0541	13.0238	12.9926	12.082	13.4179
Q9Y5S2	Serine/threonine-protein kinase MRCK beta	CDC42BPB		0.120207	1	0.0357133	0.31494	14.8273	14.9102	14.7154	15.3687	14.9567	15.1641	14.872	14.8106	14.7456	15.1921	14.8023	14.9994	14.9887	14.9455
P84095	Rho-related GTP-binding protein RhoG	RHOG		0.119473	1	-0.135614	-0.313209	15.1095	15.0737	16.055	14.491	14.6498	14.6079	14.3179	15.1285	14.871	14.0751	14.5352	14.2236	16.4823	14.0962
P60201	Myelin proteolipid protein	PLP1		0.11892	1	-0.26942	-0.311903	16.4209	13.3593	15.1318	14.3809	12.8544	15.2981	14.7702	16.1593	15.224	14.0872	13.3487	14.8268	18.3003	14.5909
Q9Y2J0	Rabphilin-3A	RPH3A		0.118775	1	0.120996	0.311561	13.6165	14.0229	13.3906	15.0176	13.5493	15.1806	14.3362	14.09	13.9749	15.0373	14.0849	15.1536	13.6955	14.7017
Q9BWM7	Sideroflexin-3	SFXN3		0.118764	1	0.0881719	0.311536	14.8384	14.5543	14.0269	14.6307	13.7276	14.593	14.8133	15.3714	14.8871	13.9966	14.0736	14.6051	13.9463	14.7192
P31930	Cytochrome b-c1 complex subunit 1, mitochondrial	UQCRC1		0.11868	1	0.0917485	0.311336	13.8773	13.4224	12.818	14.5493	13.4576	14.002	13.8932	14.0025	13.8524	14.0257	13.6923	14.2402	12.9184	14.1028
Q13825	Methylglutaconyl-CoA hydratase, mitochondrial	AUH		0.118586	1	-0.0561245	-0.311114	14.8158	14.7182	14.5509	14.5678	14.7192	14.763	14.859	15.1084	15.2927	14.9132	14.6772	15.0334	14.0871	15.0492
Q9NYB9	Abl interactor 2	ABI2		0.118522	1	0.0459735	0.310963	13.7746	13.9526	13.7458	14.2297	13.8137	14.1309	14.1663	14.0523	13.9237	14.627	13.848	14.2248	14.1646	14.247
P46976	Glycogenin-1	GYG1		0.11835	1	-0.155977	-0.310557	14.0219	15.1616	15.3422	13.0903	14.8525	13.1986	13.3467	13.5092	13.7588	12.921	14.659	13.1695	14.3832	13.451
Q9UPV7	PHD finger protein 24	PHF24		0.11833	1	0.0933555	0.31051	14.0746	14.1807	13.3477	15.3561	13.8221	14.6342	14.1984	14.2438	14.1232	14.6487	14.2096	14.6297	13.628	14.3491
P55327	Tumor protein D52	TPD52		0.117052	1	0.0642834	0.307486	14.6308	14.1074	14.3856	14.081	14.2248	14.3027	14.9588	14.9022	14.2895	14.7584	14.2747	14.5482	15.1027	14.8883
P02686	Myelin basic protein	MBP		0.117041	1	-0.217326	-0.307461	15.2617	12.8093	14.2885	14.1682	12.7454	14.3739	13.8222	14.7092	14.3382	13.5035	12.9759	14.007	17.2587	13.6449
Q9BR01	Sulfotransferase 4A1	SULT4A1		0.11691	1	-0.0666724	-0.307149	14.3083	13.8665	13.2198	14.1901	13.6119	14.3161	14.3219	14.2268	13.9777	14.2506	14.0065	14.51	14.2089	14.5147
Q9UI30	Multifunctional methyltransferase subunit TRM112-like protein	TRMT112		0.116888	1	-0.0414444	-0.307098	11.9157	12.4715	12.5008	11.8188	12.1698	12.1687	11.8296	12.2998	12.116	12.2913	11.9865	12.238	12.1073	12.391
P04899	Guanine nucleotide-binding protein G(i) subunit alpha-2	GNAI2		0.11688	1	-0.0875597	-0.30708	14.4594	15.1976	15.7379	13.7984	15.0115	14.5267	14.7773	14.7468	14.8006	14.601	14.7878	14.5555	15.4196	14.5787
P34897	Serine hydroxymethyltransferase, mitochondrial	SHMT2		0.116802	1	-0.0720013	-0.306894	14.8419	14.1309	14.544	13.6228	14.5457	13.675	14.0571	14.5909	14.073	14.1879	13.5404	14.2385	14.0296	14.2296
Q92558	Wiskott-Aldrich syndrome protein family member 1	WASF1		0.116695	1	-0.105759	-0.30664	13.7079	13.5495	12.6377	13.9738	13.2483	14.4929	14.2377	14.1144	14.049	14.613	13.5157	14.4528	13.5104	14.4293
Q66LE6	Serine/threonine-protein phosphatase 2A 55 kDa regulatory subunit B delta isoform	PPP2R2D		0.116543	1	-0.0370367	-0.306281	14.327	14.3502	14.2257	14.3847	14.3484	14.6156	14.2213	14.357	14.0922	14.675	14.1007	14.6285	14.536	14.6325
P55290	Cadherin-13	CDH13		0.116531	1	0.0942128	0.306251	11.6839	12.0889	11.3431	12.8569	11.5772	12.2753	12.3869	13.0174	12.2726	12.3825	12.0507	12.2039	11.3244	12.1406
Q8WXI2	Connector enhancer of kinase suppressor of ras 2	CNKSR2		0.116478	1	-0.0743411	-0.306126	15.4186	15.2676	14.2984	15.8334	15.0107	15.6402	15.5372	15.4763	15.7124	15.6556	15.1387	15.5399	15.0858	15.6119
P09471	Guanine nucleotide-binding protein G(o) subunit alpha	GNAO1		0.116353	1	-0.0739902	-0.305831	14.7918	14.8026	14.0367	14.9066	14.6092	15.2412	15.2886	15.2615	15.1786	15.3364	14.8253	15.1941	14.3932	15.3256
O76054	SEC14-like protein 2	SEC14L2		0.116174	1	-0.0856582	-0.305407	13.9289	13.7926	14.245	14.006	15.3911	13.795	13.5061	13.6784	13.6344	13.7676	13.9729	13.7183	13.9101	13.7361
P04156	Major prion protein	PRNP		0.115807	1	-0.0454175	-0.304534	14.1262	14.0855	13.6586	14.4621	13.6932	14.3831	14.2153	14.2002	14.0751	14.4299	13.9906	14.2733	14.3221	14.114
Q9UN37	Vacuolar protein sorting-associated protein 4A	VPS4A		0.115706	1	-0.044881	-0.304295	13.863	13.7672	14.1019	13.177	13.9405	13.9694	14.0098	13.8841	13.832	13.9444	13.5267	13.9245	14.0382	14.0078
Q8N163	Cell cycle and apoptosis regulator protein 2	CCAR2		0.115681	1	-0.101606	-0.304237	14.5357	13.6175	14.5077	13.9078	13.737	14.2658	13.7856	14.0563	14.0125	13.9657	13.5258	14.0636	15.7139	13.99
Q06203	Amidophosphoribosyltransferase	PPAT		0.115398	1	0.0630149	0.303564	14.0213	14.0203	14.6898	14.3298	14.2824	13.8874	13.7077	13.8698	13.789	13.7576	13.926	13.8621	14.6078	13.5342
O75083	WD repeat-containing protein 1	WDR1		0.115298	1	-0.0554453	-0.303327	14.5936	15.1807	15.1653	14.454	15.1055	14.5509	14.5278	14.6046	14.5771	14.5613	14.732	14.1763	14.8178	14.3912
Q9BWD1	Acetyl-CoA acetyltransferase, cytosolic	ACAT2		0.115144	1	-0.0527844	-0.302961	14.8193	14.7499	14.1962	15.2218	14.6301	14.6368	14.5604	14.4637	14.3628	14.3098	14.7657	14.4982	14.5066	14.1077
Q9P2T1	GMP reductase 2	GMPR2		0.114938	1	0.0832869	0.302473	14.534	14.9147	15.6027	14.7616	15.7091	14.6945	14.4978	14.266	14.4919	14.3077	14.6184	14.6632	15.2142	14.4367
P32969	60S ribosomal protein L9	RPL9		0.114928	1	0.0464006	0.302448	14.6375	14.6182	15.2039	14.3647	14.9355	14.4601	14.4551	14.4954	14.2239	14.4922	14.5457	14.6668	14.4285	14.3635
P55786	Puromycin-sensitive aminopeptidase	NPEPPS		0.1148	1	-0.0232409	-0.302144	13.9236	14.1332	14.0156	13.8467	14.2317	13.9018	13.9667	13.7766	13.877	13.9943	13.9825	13.8047	14.0773	13.9592
Q9UIJ7	GTP:AMP phosphotransferase AK3, mitochondrial	AK3		0.114528	1	0.0758632	0.301497	14.975	15.2235	15.7578	14.9639	15.3751	14.5928	14.9257	14.8638	15.1228	14.1259	15.4641	14.9105	15.0073	14.5204
Q13561	Dynactin subunit 2	DCTN2		0.114354	1	-0.0328521	-0.301084	13.8688	13.9439	14.0087	13.6112	13.5438	13.8293	13.8079	13.9004	13.811	13.8693	13.5799	13.949	14.2209	13.8473
O00408	cGMP-dependent 3',5'-cyclic phosphodiesterase	PDE2A		0.113773	1	0.0717873	0.299703	14.4655	14.3684	13.9196	15.2569	14.066	14.8647	14.9711	14.694	14.9222	15.0563	14.4998	14.8174	14.2206	14.5295
Q709C8	Vacuolar protein sorting-associated protein 13C	VPS13C		0.113316	1	-0.135059	-0.298614	13.9743	14.8675	15.1943	14.1004	14.7119	13.567	13.314	13.5501	13.722	13.2595	14.8055	13.5682	15.3522	13.4023
Q16352	Alpha-internexin	INA		0.113142	1	-0.140278	-0.298199	14.8576	13.623	13.1018	15.7958	13.7174	15.2082	14.6152	14.7086	15.1569	14.4203	14.0963	14.8494	15.6515	14.4417
Q5VTE0	Putative elongation factor 1-alpha-like 3	EEF1A1P5		0.112921	1	0.0737163	0.297673	14.4492	15.0474	15.3414	14.6918	15.0701	14.2809	14.1755	14.1701	14.1374	14.3242	14.7833	14.2496	14.4574	14.074
P30048	Thioredoxin-dependent peroxide reductase, mitochondrial	PRDX3		0.112912	1	-0.0346702	-0.297652	14.2993	13.851	13.7961	13.8394	13.9718	13.9626	14.0849	14.0637	14.0628	14.1929	13.8961	14.1779	13.5957	14.1704
Q96L92	Sorting nexin-27	SNX27		0.112726	1	0.0335597	0.297208	15.0665	15.1542	15.4601	15.0616	15.2948	15.1558	14.7988	14.8759	14.8056	15.1358	14.9783	15.0517	15.2435	15.1186
O95674	Phosphatidate cytidylyltransferase 2	CDS2		0.112342	1	0.0206771	0.296293	14.3283	14.2641	14.4417	14.2564	14.45	14.0799	14.2204	14.2744	14.2004	14.1503	14.2718	14.3022	14.488	14.2881
P04083	Annexin A1	ANXA1		0.112172	1	-0.277697	-0.295886	13.4002	17.06	16.7734	13.5087	16.411	13.4631	13.0337	13.5834	13.2209	12.9553	15.3789	13.1154	15.3589	13.1522
P48681	Nestin	NES		0.112109	1	-0.131031	-0.295736	13.6384	14.9556	15.0248	14.1071	15.6635	13.5664	13.5138	13.7642	13.6416	13.5568	14.3133	13.6185	14.8923	13.4744
Q16134	Electron transfer flavoprotein-ubiquinone oxidoreductase, mitochondrial	ETFDH		0.111974	1	-0.0263306	-0.295413	14.2451	14.1165	14.2573	14.159	14.6103	14.2352	14.2125	14.1987	14.2315	14.3752	14.1406	14.4707	14.0756	14.3457
P16615	Sarcoplasmic/endoplasmic reticulum calcium ATPase 2	ATP2A2		0.111338	1	0.0628562	0.293895	14.4403	14.2391	14.2355	15.012	14.5342	15.0125	14.6207	14.5689	14.6321	15.0642	14.3842	15.2348	14.124	14.8771
Q96G03	Phosphoglucomutase-2	PGM2		0.111049	1	0.100056	0.293204	14.1918	15.1484	15.6468	14.2869	15.3546	14.1655	14.123	13.7716	14.2303	14.1167	14.7859	14.0858	14.7378	14.1789
P16949	Stathmin	STMN1		0.110443	1	-0.0696257	-0.291755	13.9521	13.4633	13.2252	13.7706	12.7325	13.8311	13.4279	13.3876	13.1763	13.7161	13.1957	13.2465	14.2384	13.2736
Q9Y5Y2	Cytosolic Fe-S cluster assembly factor NUBP2	NUBP2		0.109977	1	0.0487102	0.29064	12.368	12.975	12.9916	12.5265	13.0672	12.4111	12.3559	12.3163	12.3101	12.6547	12.3454	12.3326	12.4598	12.417
Q92561	Phytanoyl-CoA hydroxylase-interacting protein	PHYHIP		0.109703	1	0.083809	0.289985	14.059	13.6804	13.1068	15.0027	13.7185	14.4228	14.1938	14.0317	14.3232	14.4136	14.0706	14.5982	13.7383	14.4545
Q5T5P2	Sickle tail protein homolog	KIAA1217		0.109635	1	-0.0423505	-0.289822	13.7384	13.8257	13.6062	13.7524	13.8643	14.0649	13.8675	14.0899	13.6158	14.3036	13.9053	14.1041	13.5148	14.2152
P09104	Gamma-enolase	ENO2		0.109189	1	-0.0378566	-0.288753	15.4884	15.3712	15.0057	15.2637	15.1164	15.5022	15.6994	15.4612	15.5747	15.645	15.4847	15.632	15.3747	15.7399
Q99961	Endophilin-A2	SH3GL1		0.109007	1	0.0373543	0.288315	14.988	15.08	15.59	14.7649	15.1422	15.0937	14.9891	15.2148	14.8772	15.3073	14.8468	15.0717	15.261	15.1585
Q9Y485	DmX-like protein 1	DMXL1		0.108356	1	0.108416	0.286754	14.2806	13.604	12.7098	14.8527	13.5178	14.2776	14.4141	14.353	14.0832	14.1992	13.9565	14.5048	12.859	14.3115
P33176	Kinesin-1 heavy chain	KIF5B		0.10822	1	0.0598825	0.286429	13.0997	13.5298	14.1087	13.2464	13.7647	13.0962	13.0105	13.0691	13.1492	13.1125	13.2575	13.0364	13.6728	12.9892
Q8TBG9	Synaptoporin	SYNPR		0.107158	1	-0.131715	-0.283877	14.3178	13.8959	12.6685	13.0821	12.8035	13.7269	14.5827	14.3387	14.3585	14.3982	14.2621	14.2748	12.5506	14.7106
Q86UL8	Membrane-associated guanylate kinase, WW and PDZ domain-containing protein 2	MAGI2		0.106692	1	0.0720348	0.282756	12.1189	11.9506	11.5344	13.0164	12.125	12.591	12.1844	12.2815	11.9927	12.7676	12.2491	12.6428	11.6638	12.5062
O43761	Synaptogyrin-3	SYNGR3		0.106636	1	0.11762	0.282621	14.0702	13.7219	12.7097	14.6394	13.318	14.057	14.2446	14.0783	14.1248	14.081	14.0978	14.4602	12.1758	14.1509
P15311	Ezrin	EZR		0.106545	1	0.100482	0.282403	13.8221	14.857	14.8996	14.7596	14.7244	13.8458	13.514	13.2578	13.7797	13.6076	14.4295	13.7556	14.4972	13.4594
P78417	Glutathione S-transferase omega-1	GSTO1		0.106367	1	-0.0814982	-0.281973	15.3188	15.3214	15.2666	14.3915	15.432	14.4441	15.0693	15.1282	14.492	14.0209	15.1606	14.9438	15.6929	14.9285
Q6PKG0	La-related protein 1	LARP1		0.106289	1	0.0357707	0.281785	13.9845	13.5578	13.3034	14.1555	13.6761	13.6446	13.7854	13.522	13.8825	13.6402	13.6108	13.7568	13.6941	13.6864
P22307	Non-specific lipid-transfer protein	SCP2		0.106008	1	-0.0805221	-0.281108	13.8948	14.427	15.1554	13.7587	14.9411	14.008	13.5721	14.1406	13.8695	13.8524	14.0927	13.7486	14.41	13.7456
P06307	Cholecystokinin	CCK		0.105827	1	-0.0504573	-0.280674	14.1386	13.7219	13.2825	14.004	13.2889	13.7924	13.9405	13.9435	14.0945	14.0432	14.097	13.6644	13.4419	13.8617
Q00610	Clathrin heavy chain 1	CLTC		0.105749	1	-0.0552357	-0.280486	14.6241	14.3358	13.8733	14.4114	14.1987	14.603	14.7212	14.7721	14.5484	14.7844	14.5314	14.8803	13.941	14.8609
Q59GN2	Putative 60S ribosomal protein L39-like 5	RPL39P5		0.105499	1	-0.0517761	-0.279883	14.9752	14.7916	15.4307	14.0635	15.1875	14.709	14.756	14.8473	14.617	14.8589	14.7107	14.8268	14.768	14.8595
Q53GQ0	Very-long-chain 3-oxoacyl-CoA reductase	HSD17B12		0.10549	1	-0.110747	-0.27986	15.372	16.1815	16.5627	15.4331	16.1685	15.1344	14.7384	15.088	14.959	14.6883	15.9094	14.8627	15.8408	14.5047
Q13136	Liprin-alpha-1	PPFIA1		0.105456	1	0.133721	0.279777	12.2172	13.7202	13.3572	13.7925	13.3686	12.2865	12.6076	12.1952	12.2438	11.958	13.3598	12.165	14.1178	11.8304
O14949	Cytochrome b-c1 complex subunit 8	UQCRQ		0.10484	1	-0.0512101	-0.278292	14.4989	14.1068	13.9128	14.5203	14.3192	14.6764	14.5021	14.6051	14.4257	14.7091	14.5207	14.8496	13.8368	14.6793
P42356	Phosphatidylinositol 4-kinase alpha	PI4KA		0.104613	1	0.0339526	0.277744	14.7208	14.4694	14.5494	14.6553	14.4687	14.7598	14.9263	14.9529	14.8359	14.93	14.6286	14.8909	14.3208	14.796
Q969M7	NEDD8-conjugating enzyme UBE2F	UBE2F		0.104212	1	-0.0422359	-0.276777	11.117	11.4816	11.0858	10.741	10.9234	11.3235	11.1646	10.5843	11.0669	11.2074	10.6782	10.8824	10.9437	10.923
P54725	UV excision repair protein RAD23 homolog A	RAD23A		0.104088	1	-0.0232778	-0.276475	14.116	14.0424	14.3273	13.8314	14.1132	14.1228	14.0825	14.0223	14.2129	14.061	13.9234	14.0371	14.3453	14.0643
Q9BX66	Sorbin and SH3 domain-containing protein 1	SORBS1		0.103577	1	0.0880385	0.275241	14.0544	15.4482	15.2498	14.685	14.9129	14.2022	14.1088	13.7189	14.0219	14.1085	14.8984	14.3812	14.8811	14.1597
Q13423	NAD(P) transhydrogenase, mitochondrial	NNT		0.103431	1	-0.0521118	-0.274888	14.8668	14.5827	14.2273	15.0225	14.8506	15.0235	14.7931	14.9344	14.6806	15.1862	14.697	15.2608	14.2761	15.0923
P55196	Afadin	AFDN		0.103416	1	0.205733	0.274852	14.2235	17.1823	17.4101	14.4018	16.3706	14.3039	14.6273	14.203	14.2405	13.9076	15.2087	13.7593	15.3896	13.8994
O43491	Band 4.1-like protein 2	EPB41L2		0.103318	1	-0.0687333	-0.274616	14.4785	14.6607	14.991	14.5824	15.257	14.3885	14.0366	13.919	14.4238	14.118	14.5041	14.1911	15.1101	14.1354
Q13011	Delta(3,5)-Delta(2,4)-dienoyl-CoA isomerase, mitochondrial	ECH1		0.103099	1	0.0328664	0.274086	14.1276	14.2834	14.4794	13.8008	14.3404	14.3436	14.2423	14.237	14.2121	14.0296	13.858	13.9516	14.246	14.2606
Q9NUQ9	CYFIP-related Rac1 interactor B	CYRIB		0.103003	1	0.0333817	0.273852	14.9266	14.7344	14.9432	14.7304	14.5909	15.0976	14.9581	14.9245	14.6865	15.1217	14.6849	15.0376	15.2328	15.1169
O15061	Synemin	SYNM		0.102888	1	-0.178922	-0.273573	13.4339	15.8084	15.4327	13.4634	15.438	13.2046	12.7318	13.0264	13.1914	12.9107	14.4763	13.043	14.6141	13.3152
P61421	V-type proton ATPase subunit d 1	ATP6V0D1		0.102257	1	-0.116437	-0.272046	14.6284	14.0527	12.6644	14.2751	13.5924	14.4482	14.6783	14.749	14.4915	14.4899	14.1355	14.7141	12.7617	14.7418
Q01518	Adenylyl cyclase-associated protein 1	CAP1		0.101317	1	-0.0416988	-0.269767	13.832	14.1095	14.5543	13.5683	14.1548	13.9375	13.81	13.7691	14.0001	13.9793	13.8588	13.7389	14.2364	13.7472
Q9HC56	Protocadherin-9	PCDH9		0.101162	1	-0.0257069	-0.26939	14.8807	15.3848	15.0733	15.2142	15.1013	15.1995	14.9863	14.8638	14.9593	15.2418	14.9457	15.2439	15.1113	14.9962
O95336	6-phosphogluconolactonase	PGLS		0.101151	1	-0.059615	-0.269363	12.6645	13.1906	13.261	12.2106	12.9697	12.4523	12.6873	12.235	12.6594	12.5973	12.7207	12.3563	13.2949	12.4588
Q92598	Heat shock protein 105 kDa	HSPH1		0.100985	1	-0.0612583	-0.26896	14.2013	13.6277	13.1112	14.0448	13.3117	14.2388	14.1413	14.0649	14.0949	14.2845	13.5997	14.1448	13.7705	14.1933
P53041	Serine/threonine-protein phosphatase 5	PPP5C		0.100676	1	-0.0421075	-0.268211	14.2647	14.1404	13.7876	14.3759	14.0715	14.6043	14.4419	14.1029	14.2541	14.7881	14.1991	14.5223	14.3178	14.5323
P62701	40S ribosomal protein S4, X isoform	RPS4X		0.100611	1	0.0367554	0.268051	14.6851	14.5376	15.2537	14.4423	14.9376	14.6913	14.4308	14.586	14.418	14.6276	14.628	14.6729	14.4978	14.533
P07858	Cathepsin B	CTSB		0.100053	1	0.0489901	0.266695	14.6046	14.1453	15.2502	14.1772	14.7075	14.4514	14.1091	14.4119	14.3244	14.5703	14.1171	14.4567	14.4454	14.3533
Q9NX14	NADH dehydrogenase [ubiquinone] 1 beta subcomplex subunit 11, mitochondrial	NDUFB11		0.0998704	1	0.0920119	0.266251	15.1378	14.5633	13.7568	16.1583	14.3118	15.2	14.9256	14.8295	14.8825	15.067	14.9557	15.2733	14.2228	14.9048
Q7L7X3	Serine/threonine-protein kinase TAO1	TAOK1		0.099734	1	-0.0350736	-0.26592	14.3721	14.6343	14.8404	14.1849	14.798	14.477	14.531	14.1522	14.4231	14.4168	14.5595	14.3409	14.7131	14.2583
Q13367	AP-3 complex subunit beta-2	AP3B2		0.09953	1	-0.0651815	-0.265423	13.8341	13.6574	12.8229	13.8368	13.3415	13.9659	14.0872	14.0277	13.9711	14.1974	13.6623	14.1055	13.2869	14.2123
P36404	ADP-ribosylation factor-like protein 2	ARL2		0.0993208	1	0.0283305	0.264914	15.1051	15.1742	15.1637	15.2987	15.1962	15.4167	15.3585	15.2839	15.4894	15.5874	15.15	15.4217	14.9362	15.3968
P04632	Calpain small subunit 1	CAPNS1		0.0992548	1	-0.0884867	-0.264753	14.3066	15.3246	15.4207	13.9971	14.8475	14.0003	13.9057	13.9481	14.1923	13.8794	14.7911	14.0457	14.8801	14.0088
Q00796	Sorbitol dehydrogenase	SORD		0.0992523	1	-0.0818987	-0.264747	13.8131	14.7357	14.3185	14.0127	14.2572	13.5973	13.5885	13.4669	13.456	13.6423	14.4152	13.496	15.011	13.709
Q92777	Synapsin-2	SYN2		0.098536	1	-0.108357	-0.263002	14.6357	14.0245	13.1514	13.8166	14.0136	14.1607	15.127	15.0762	15.055	14.3802	14.6299	14.44	12.9813	14.8304
Q8N8S7	Protein enabled homolog	ENAH		0.0984742	1	0.0898045	0.262851	13.8267	15.0837	14.6533	14.848	14.5489	13.7312	13.5721	13.4982	13.6142	13.6853	14.312	13.6749	14.3273	13.4068
P10909	Clusterin	CLU		0.0984211	1	0.0484171	0.262722	13.3038	14.057	13.8069	13.3666	13.3291	12.9969	13.1927	13.6173	13.3666	12.9347	13.4508	13.1302	13.4838	13.2956
P09382	Galectin-1	LGALS1		0.098385	1	-0.158213	-0.262634	14.7926	17.1	17.1051	14.4247	15.9368	14.4674	14.448	14.833	14.8411	14.3135	16.0973	14.8669	16.08	14.7208
P35998	26S proteasome regulatory subunit 7	PSMC2		0.0979966	1	0.0119167	0.261686	13.98	14.0769	14.1953	13.9714	14.1688	14.1289	14.0452	14.067	13.9889	14.1478	14.0456	13.9834	14.1091	14.1143
P63167	Dynein light chain 1, cytoplasmic	DYNLL1		0.0979474	1	0.0238657	0.261566	13.2276	13.0629	13.3616	13.1611	13.0578	13.4171	13.4321	13.1685	13.119	13.4667	13.3198	13.4229	13.4435	13.223
P54289	Voltage-dependent calcium channel subunit alpha-2/delta-1	CACNA2D1		0.097856	1	-0.0561867	-0.261343	14.2171	14.3678	13.8061	14.5617	14.114	14.7581	14.6839	14.7212	14.7237	15.0781	14.1863	14.7984	14.4032	14.8708
Q9NVJ2	ADP-ribosylation factor-like protein 8B	ARL8B		0.0978352	1	0.0293387	0.261292	15.3663	15.1038	15.3588	15.3248	15.2527	15.1865	14.9069	15.2421	15.181	14.7052	14.9992	15.105	15.1634	15.049
Q15165	Serum paraoxonase/arylesterase 2	PON2		0.0974562	1	0.0628598	0.260367	13.1975	13.7046	14.3152	13.4209	14.386	13.3689	13.1805	13.3676	13.2335	13.4331	13.2919	13.2701	13.8203	13.3642
P55201	Peregrin	BRPF1		0.0972867	1	-0.0635113	-0.259953	14.9977	14.2805	13.799	15.3331	14.3817	14.8353	14.8712	14.8622	14.833	14.8155	14.6748	15.0098	14.2006	14.4991
Q9Y6T7	Diacylglycerol kinase beta	DGKB		0.0971707	1	-0.0675347	-0.25967	14.4899	14.4636	14.3632	14.9036	15.0543	14.9898	15.3659	15.3142	15.7836	15.4589	14.9962	15.2866	14.5977	15.271
A0MZ66	Shootin-1	SHTN1		0.0964852	1	-0.063145	-0.257994	14.136	13.6548	14.5385	13.3277	13.5356	13.9261	13.895	14.0213	14.0264	13.9138	13.5701	13.6713	14.8213	13.697
P57087	Junctional adhesion molecule B	JAM2		0.0961672	1	-0.0735316	-0.257216	14.1474	15.0202	14.7105	15.0909	15.1904	14.9077	13.6923	13.7775	14.3174	14.885	14.3784	14.7849	14.6008	14.6161
O43488	Aflatoxin B1 aldehyde reductase member 2	AKR7A2		0.0960838	1	0.0578469	0.257012	13.2139	13.5334	13.8888	13.2325	13.5517	12.7938	13.0267	12.8673	13.1515	12.8859	13.3987	12.7253	13.6428	12.7892
P10114	Ras-related protein Rap-2a	RAP2A		0.0960761	1	-0.0236209	-0.256993	14.697	14.8217	14.4291	14.8669	14.5379	14.7895	14.7524	14.6612	14.621	14.9269	14.6929	14.9523	14.8288	14.8688
Q9H7Z7	Prostaglandin E synthase 2	PTGES2		0.0953484	1	-0.0463161	-0.255211	12.1604	12.6639	12.4349	11.5705	12.1229	11.9768	12.3239	12.4948	12.1916	12.522	12.1425	11.7979	12.0509	12.3349
P49720	Proteasome subunit beta type-3	PSMB3		0.0951873	1	-0.0275437	-0.254816	13.6298	13.7193	13.8669	13.1336	13.761	13.6714	13.6785	13.6138	13.5067	13.785	13.5412	13.5791	13.5914	13.7702
Q5TC12	ATP synthase mitochondrial F1 complex assembly factor 1	ATPAF1		0.0951479	1	0.0651417	0.254719	12.5787	12.2338	11.9212	13.4667	12.3064	12.4513	11.9023	12.0182	12.5093	12.235	12.2891	12.5756	11.7822	12.1622
P19404	NADH dehydrogenase [ubiquinone] flavoprotein 2, mitochondrial	NDUFV2		0.0949304	1	-0.0563411	-0.254186	12.8995	12.641	12.5086	12.5398	12.5737	13.2548	13.2937	13.126	13.0974	13.3443	12.8514	13.5578	12.7008	13.4512
Q02218	2-oxoglutarate dehydrogenase, mitochondrial	OGDH		0.0938795	1	0.0292431	0.251607	14.7107	14.3665	14.4092	14.5482	14.6951	14.4225	14.4576	14.7819	14.4001	14.4851	14.4634	14.7291	14.129	14.7754
Q2M2I8	AP2-associated protein kinase 1	AAK1		0.093252	1	-0.0452044	-0.250065	13.9238	13.5763	13.0927	14.1474	13.5674	14.0126	13.8679	13.9767	13.837	14.1293	13.7757	14.0467	13.528	14.0605
Q92879	CUGBP Elav-like family member 1	CELF1		0.0930701	1	0.0323648	0.249618	15.384	15.6512	15.8193	15.848	15.814	15.9618	15.602	15.497	15.7117	16.1935	15.514	15.8014	15.5456	15.6898
P20073	Annexin A7	ANXA7		0.0927003	1	-0.0430372	-0.248708	14.4397	14.6994	15.0443	14.1224	14.9343	14.2463	14.4778	14.6103	14.5662	14.1382	14.7332	14.3019	14.6712	14.3197
P60709	Actin, cytoplasmic 1	ACTB		0.0926422	1	0.0229109	0.248565	12.1761	12.2402	12.3329	12.2691	12.335	11.9663	12.1055	12.0946	12.0649	12.4498	12.0688	12.4831	12.2239	12.2251
P22314	Ubiquitin-like modifier-activating enzyme 1	UBA1		0.092605	1	0.0170374	0.248473	14.5192	14.4582	14.6817	14.4196	14.7412	14.5169	14.6226	14.5305	14.6403	14.562	14.4004	14.3677	14.6443	14.4965
Q8TAM6	Ermin	ERMN		0.0925628	1	0.143278	0.248369	14.9959	13.5616	15.7093	14.3385	12.7767	14.565	13.8633	14.6662	14.5567	13.6816	13.526	13.9696	16.3617	13.7264
Q9NQX7	Integral membrane protein 2C	ITM2C		0.0922085	1	0.0315259	0.247497	15.1275	15.3662	15.6176	15.0488	15.5682	15.3311	15.11	14.8968	15.0407	15.2574	15.053	15.3031	15.3821	15.2801
P30711	Glutathione S-transferase theta-1	GSTT1		0.092166	1	0.14926	0.247392	13.9555	14.9165	15.8652	13.4393	15.8776	13.7268	14.5176	14.0739	13.8378	13.233	14.6035	12.4407	14.9151	13.4072
O43242	26S proteasome non-ATPase regulatory subunit 3	PSMD3		0.0920343	1	-0.0165912	-0.247068	13.0105	12.9743	13.1684	12.9783	13.1556	12.9655	12.9372	13.038	12.8301	13.1277	12.9316	12.9695	12.8958	12.8091
Q9UI15	Transgelin-3	TAGLN3		0.0914844	1	-0.0406276	-0.245713	14.4916	14.163	13.8149	14.5664	14.2879	14.67	14.6948	14.6317	14.4752	14.6237	14.3086	14.8476	14.3915	14.7178
P49327	Fatty acid synthase	FASN		0.0914637	1	0.0221697	0.245661	14.2543	13.97	14.2287	14.4913	14.4228	14.2238	14.1585	14.2564	14.1724	14.1542	14.0951	14.1224	14.4029	14.0399
P13693	Translationally-controlled tumor protein	TPT1		0.0914179	1	-0.0285693	-0.245549	14.2311	14.3124	14.5047	14.4608	14.2696	14.3828	14.2836	13.9921	14.1844	14.4292	14.2935	14.4962	14.4421	13.85
Q5SRE7	Phytanoyl-CoA dioxygenase domain-containing protein 1	PHYHD1		0.0912114	1	-0.0898474	-0.245039	12.3648	13.856	13.3179	12.7178	13.4399	12.5241	12.605	12.2854	12.4241	12.3828	13.368	12.4957	14.0862	12.6907
Q9H254	Spectrin beta chain, non-erythrocytic 4	SPTBN4		0.0906701	1	0.0640733	0.243703	14.0363	13.4393	13.525	15.1811	13.7156	14.1254	13.7605	13.7793	13.9371	14.2364	14.0562	14.1959	14.196	13.6769
Q9NUP9	Protein lin-7 homolog C	LIN7C		0.0906124	1	-0.0425027	-0.24356	14.675	14.8334	15.0593	15.0186	15.2095	14.8242	14.4908	14.6978	14.829	14.7434	14.575	14.5644	15.5275	14.6529
P11177	Pyruvate dehydrogenase E1 component subunit beta, mitochondrial	PDHB		0.0903101	1	-0.0533234	-0.242814	14.2749	13.9143	13.283	14.3126	13.9935	14.303	14.2859	14.3213	14.1982	14.4257	14.0084	14.5439	13.5868	14.5333
Q5T8D3	Acyl-CoA-binding domain-containing protein 5	ACBD5		0.0902154	1	0.0764198	0.24258	12.982	13.2418	13.8387	13.953	13.6615	12.9322	12.2858	12.5491	12.867	12.7451	13.6684	12.9903	13.3831	12.6364
P12271	Retinaldehyde-binding protein 1	RLBP1		0.0900998	1	0.0628356	0.242294	13.5097	14.4649	14.407	14.1557	14.9194	13.954	13.6523	13.5046	13.5404	13.7426	14.0618	13.8734	13.6346	13.7185
P24539	ATP synthase F(0) complex subunit B1, mitochondrial	ATP5PB		0.0900509	1	0.039899	0.242173	14.1046	13.7089	13.5788	14.4276	13.9038	14.1262	14.0555	13.8789	14.1656	14.1757	14.0888	14.368	13.5258	14.1162
P17066	Heat shock 70 kDa protein 6	HSPA6		0.08991	1	-0.0204166	-0.241825	14.19	14.1196	14.1443	14.4217	14.1392	14.144	13.8278	14.0249	14.06	14.0455	14.0228	14.1382	14.0724	13.9072
Q15334	Lethal(2) giant larvae protein homolog 1	LLGL1		0.0898293	1	-0.0797904	-0.241625	14.312	14.6814	15.3331	14.5641	14.9686	14.1961	14.1202	14.3009	14.3171	14.0961	14.8088	13.9584	15.6889	13.7947
P10768	S-formylglutathione hydrolase	ESD		0.0897106	1	-0.0816552	-0.241332	14.2808	15.0244	15.3623	14.304	14.856	14.2034	14.2358	14.1299	14.2691	14.066	15.0081	13.6207	15.1406	13.6108
Q9H4G0	Band 4.1-like protein 1	EPB41L1		0.0894992	1	0.0400897	0.240809	14.5646	14.7852	14.1335	15.2396	14.6837	14.801	14.7775	14.5767	14.8547	14.8049	14.8483	14.8037	14.2423	14.7958
O15144	Actin-related protein 2/3 complex subunit 2	ARPC2		0.089454	1	-0.0285362	-0.240697	14.7846	15.0041	15.0996	14.5225	14.9083	15.1544	15.0731	14.9504	14.9373	15.2743	14.8022	15.0671	14.7478	15.043
Q9Y2Q0	Phospholipid-transporting ATPase IA	ATP8A1		0.0892135	1	-0.0829268	-0.240102	14.5928	13.9427	13.7602	13.5526	14.0932	14.1204	15.0634	15.4544	14.7298	14.1746	14.4902	14.2058	13.4488	14.593
Q9UHC6	Contactin-associated protein-like 2	CNTNAP2		0.0891789	1	-0.0532724	-0.240016	14.2255	13.9327	13.258	14.5745	13.9153	14.3068	14.3242	14.3109	14.3872	14.3068	14.122	14.7315	14.1425	14.5827
Q13454	Tumor suppressor candidate 3	TUSC3		0.0891197	1	-0.0220164	-0.23987	14.6528	14.5103	14.4981	14.9219	14.8794	14.7121	14.5817	14.5331	14.5534	14.5831	14.8348	14.6734	14.4939	14.4806
Q15084	Protein disulfide-isomerase A6	PDIA6		0.0891105	1	0.048604	0.239847	14.7669	14.6997	15.4689	14.3306	15.2436	14.6704	14.4461	14.7813	14.3726	14.7166	14.4961	14.6682	14.2953	14.6331
Q9H0C2	ADP/ATP translocase 4	SLC25A31		0.0888438	1	-0.0660949	-0.239186	15.6262	15.133	14.4005	16.0667	14.742	15.8255	15.6237	15.5188	15.8576	15.6851	15.2824	15.6325	15.6413	15.6225
Q8WWI5	Choline transporter-like protein 1	SLC44A1		0.0884452	1	-0.124166	-0.238199	14.5079	13.9507	15.7293	13.479	13.5457	14.2991	14.0314	15.0768	14.5258	13.7465	13.8117	13.886	16.3419	13.7405
O95140	Mitofusin-2	MFN2		0.0874401	1	-0.0253698	-0.235706	14.1049	13.8654	13.6783	14.2964	13.7782	14.0094	13.9212	14.0763	14.0707	14.1208	14.0064	14.2103	13.7679	14.0067
P12532	Creatine kinase U-type, mitochondrial	CKMT1A		0.0872923	1	-0.0803135	-0.235339	15.0862	14.3523	13.2358	15.1869	14.0748	14.4943	14.7799	14.9573	14.8605	15.0019	14.5551	15.0175	13.8915	14.9926
[truncated: 472 more rows]
