# Supplementary material for: Pilot study evaluating everolimus molecular mechanisms in tuberous sclerosis complex and focal cortical dysplasia
Source: PLoS One. 2022 May 19;17(5):e0268597. doi: 10.1371/journal.pone.0268597 (PMC9119437; doi:10.1371/journal.pone.0268597)
Supplement: S2 Table — (XLSX) [file pone.0268597.s002.xlsx]

## Sheet: S2 Table
S2 Table. LC-MS/MS Brain IPA Pathways
Ingenuity Canonical Pathways	-log(p-value)	zScore	Ratio	Molecules
EIF2 Signaling	50.5	-0.774597	0.509	ACTB,ACTG2,AGO3,AKT3,EIF1AX,EIF2AK2,EIF2B5,EIF2S1,EIF2S2,EIF2S3,EIF3A,EIF3B,EIF3C,EIF3D,EIF3I,EIF3J,EIF3K,EIF3L,EIF3M,EIF4A1,EIF4A2,EIF4A3,EIF4E,EIF4G1,EIF4G2,EIF4G3,GRB2,GSK3B,HNRNPA1,HRAS,HSPA5,KRAS,MAP2K1,MAP2K2,MAPK1,MAPK3,MRAS,PABPC1,PDPK1,PPP1CA,PPP1CB,PPP1CC,PTBP1,RALA,RALB,RAP1B,RAP2A,RAP2B,RPL10,RPL10A,RPL12,RPL13,RPL13A,RPL14,RPL15,RPL17,RPL18,RPL18A,RPL19,RPL21,RPL22,RPL23,RPL23A,RPL24…
Synaptogenesis Signaling Pathway	43.6	0.543214	0.41	ACTR2,ACTR3,ADCY1,ADCY5,AFDN,AKT3,AP1B1,AP2A1,AP2A2,AP2B1,AP2M1,AP2S1,APOE,ARHGEF7,ARPC1A,ARPC2,ARPC3,ARPC4,ARPC5,ARPC5L,BRAF,CACNA1B,CACNA2D1,CACNB4,CADM1,CALM1 (includes others),CAMK2A,CAMK2B,CAMK2D,CAMK2G,CAMK4,CDC42,CDH13,CDH2,CDK5,CFL1,CHN1,CLASP2,CNTNAP1,CNTNAP2,CRK,CRKL,CTNNB1,CTNND1,DLG4,DNAJC5,EPHA4,EPHB2,FARP1,FYN,GRB2,GRIA2,GRIA3,GRIA4,GRIN1,GRIN2B,GRM2,GRM3,GSK3B,HRAS,HSPA8,ITPR1,KALR…
Mitochondrial Dysfunction	41.5		0.526	ACO1,ACO2,AIFM1,APP,ATP5F1A,ATP5F1B,ATP5F1C,ATP5F1D,ATP5ME,ATP5MF,ATP5MG,ATP5PB,ATP5PD,ATP5PO,ATPAF1,CAT,COX4I1,COX5A,COX5B,COX6B1,COX6C,COX7A2,COX7A2L,COX7B,COX7C,CPT1A,CPT1C,CYB5R3,CYC1,CYCS,FIS1,GPD2,GPX4,GSR,HSD17B10,LRRK2,MAOA,MAOB,MAP2K4,MAPK10,NDUFA10,NDUFA11,NDUFA12,NDUFA13,NDUFA2,NDUFA4,NDUFA5,NDUFA6,NDUFA7,NDUFA8,NDUFA9,NDUFB1,NDUFB10,NDUFB11,NDUFB3,NDUFB4,NDUFB5,NDUFB6,NDUFB7,NDUFB8,ND…
Regulation of eIF4 and p70S6K Signaling	31.9	-2.04124	0.484	AGO3,AKT3,EIF1AX,EIF2B5,EIF2S1,EIF2S2,EIF2S3,EIF3A,EIF3B,EIF3C,EIF3D,EIF3I,EIF3J,EIF3K,EIF3L,EIF3M,EIF4A1,EIF4A2,EIF4A3,EIF4E,EIF4G1,EIF4G2,EIF4G3,GRB2,HRAS,ITGB1,KRAS,MAP2K1,MAP2K2,MAPK1,MAPK3,MRAS,MTOR,PABPC1,PDPK1,PPP2CB,PPP2R1A,PPP2R2A,PPP2R5D,PPP2R5E,PTPA,RALA,RALB,RAP1B,RAP2A,RAP2B,RPS10,RPS11,RPS12,RPS13,RPS14,RPS15A,RPS16,RPS17,RPS18,RPS19,RPS2,RPS20,RPS21,RPS23,RPS24,RPS25,RPS27A,RPS27L,…
Oxidative Phosphorylation	30.3	-4.48129	0.56	ATP5F1A,ATP5F1B,ATP5F1C,ATP5F1D,ATP5ME,ATP5MF,ATP5MG,ATP5PB,ATP5PD,ATP5PO,ATPAF1,COX4I1,COX5A,COX5B,COX6B1,COX6C,COX7A2,COX7A2L,COX7B,COX7C,CYC1,CYCS,NDUFA10,NDUFA11,NDUFA12,NDUFA13,NDUFA2,NDUFA4,NDUFA5,NDUFA6,NDUFA7,NDUFA8,NDUFA9,NDUFB1,NDUFB10,NDUFB11,NDUFB3,NDUFB4,NDUFB5,NDUFB6,NDUFB7,NDUFB8,NDUFB9,NDUFS1,NDUFS2,NDUFS3,NDUFS4,NDUFS5,NDUFS6,NDUFS7,NDUFS8,NDUFV1,NDUFV2,SDHA,SDHB,UQCRB,UQCRC1,UQC…
mTOR Signaling	27.8	-2.72218	0.4	AKT3,CDC42,DGKZ,EIF3A,EIF3B,EIF3C,EIF3D,EIF3I,EIF3J,EIF3K,EIF3L,EIF3M,EIF4A1,EIF4A2,EIF4A3,EIF4B,EIF4E,EIF4G1,EIF4G2,EIF4G3,FKBP1A,HRAS,KRAS,MAPK1,MAPK3,MRAS,MTOR,PDPK1,PLD3,PPP2CB,PPP2R1A,PPP2R2A,PPP2R5D,PPP2R5E,PRKAA1,PRKAA2,PRKCA,PRKCB,PRKCE,PRKCG,PTPA,RAC1,RALA,RALB,RAP1B,RAP2A,RAP2B,RHEB,RHOA,RHOB,RHOG,RHOT1,RHOT2,RPS10,RPS11,RPS12,RPS13,RPS14,RPS15A,RPS16,RPS17,RPS18,RPS19,RPS2,RPS20,RPS21,…
Sirtuin Signaling Pathway	26	3.86236	0.34	ACLY,ADAM10,APEX1,APP,ATG3,ATP5F1A,ATP5F1B,ATP5F1C,ATP5F1D,ATP5PB,BPGM,CPT1A,CPT1C,CYC1,G6PD,GABARAPL2,GLS,GLUD1,GOT2,GSK3B,H1-0,H1-10,H1-2,IDH2,LDHA,LDHB,MAP1LC3B,MAPK1,MAPK15,MAPK3,MTOR,NAMPT,NDRG1,NDUFA10,NDUFA11,NDUFA12,NDUFA13,NDUFA2,NDUFA4,NDUFA5,NDUFA6,NDUFA7,NDUFA8,NDUFA9,NDUFB1,NDUFB10,NDUFB11,NDUFB3,NDUFB4,NDUFB5,NDUFB6,NDUFB7,NDUFB8,NDUFB9,NDUFS1,NDUFS2,NDUFS3,NDUFS4,NDUFS5,NDUFS6,NDUF…
Remodeling of Epithelial Adherens Junctions	25.8	0.242536	0.647	ACTB,ACTG1,ACTG2,ACTN1,ACTN2,ACTN4,ACTR2,ACTR3,ARF6,ARPC1A,ARPC2,ARPC3,ARPC4,ARPC5,ARPC5L,CLIP1,CTNNA2,CTNNB1,CTNND1,DNM1,DNM1L,DNM2,DNM3,HGS,IQGAP1,MAPRE1,MAPRE2,MAPRE3,NME1,RAB5B,RAB5C,RAB7A,RALA,SRC,TUBA4A,TUBA8,TUBB,TUBB2A,TUBB2B,TUBB3,TUBB4A,TUBB4B,VCL,ZYX
Clathrin-mediated Endocytosis Signaling	25.4		0.399	AAK1,ACTB,ACTG1,ACTG2,ACTR2,ACTR3,AMPH,AP1B1,AP1G1,AP1M1,AP2A1,AP2A2,AP2B1,AP2M1,AP2S1,APOA1,APOA4,APOB,APOD,APOE,ARF6,ARPC1A,ARPC2,ARPC3,ARPC4,ARPC5,ARPC5L,ARRB1,CDC42,CHP1,CLTA,CLTB,CLTC,CLU,CSNK2B,CTTN,DNM1,DNM1L,DNM2,DNM3,EPHB2,EPN1,FGF1,FGF3,GRB2,HGS,HIP1R,HSPA8,ITGB1,MYO6,NUMB,PCYOX1,PICALM,PIP5K1C,PPP3CA,PPP3CB,PPP3R1,RAB11B,RAB4B,RAB5B,RAB5C,RAB7A,RAC1,RPS27A,SERPINA1,SH3GL1,SH3GL2,SH3GL3…
Signaling by Rho Family GTPases	22.6	-0.842701	0.344	ACTB,ACTG1,ACTG2,ACTR2,ACTR3,ARHGEF11,ARHGEF2,ARHGEF7,ARPC1A,ARPC2,ARPC3,ARPC4,ARPC5,ARPC5L,BAIAP2,CDC42,CDC42EP4,CDH13,CDH2,CFL1,CFL2,CIT,CLIP1,CYFIP1,EZR,GFAP,GNA13,GNAI1,GNAI2,GNAI3,GNAO1,GNAQ,GNAS,GNAZ,GNB1,GNB2,GNB4,GNB5,GNG3,IQGAP1,ITGB1,MAP2K1,MAP2K2,MAP2K4,MAP3K9,MAPK1,MAPK10,MAPK3,MRAS,MSN,MYL12A,MYL6,MYL9,MYLK,PAK1,PAK2,PI4KA,PIP4K2B,PIP4K2C,PIP5K1C,PPP1R12A,PTK2B,RAC1,RDX,RHOA,RHOB,RHO…
Protein Ubiquitination Pathway	22		0.326	CRYAB,CUL1,CUL2,DNAJA1,DNAJB1,DNAJB2,DNAJB4,DNAJC11,DNAJC13,DNAJC16,DNAJC5,DNAJC6,DNAJC7,ELOB,HLA-B,HSP90AA1,HSP90AB1,HSP90B1,HSPA12A,HSPA1A/HSPA1B,HSPA2,HSPA4,HSPA4L,HSPA5,HSPA6,HSPA8,HSPA9,HSPB1,HSPB6,HSPB8,HSPD1,HSPE1,HSPH1,NEDD4L,PSMA1,PSMA2,PSMA3,PSMA4,PSMA5,PSMA6,PSMA7,PSMB1,PSMB2,PSMB3,PSMB4,PSMB5,PSMB6,PSMB7,PSMC1,PSMC2,PSMC3,PSMC4,PSMC5,PSMC6,PSMD1,PSMD11,PSMD14,PSMD2,PSMD3,PSMD4,PSMD5,P…
Integrin Signaling	20.9	-1.32424	0.352	ACTB,ACTG1,ACTG2,ACTN1,ACTN2,ACTN4,ACTR2,ACTR3,AKT3,ARF1,ARF4,ARF5,ARF6,ARHGEF7,ARPC1A,ARPC2,ARPC3,ARPC4,ARPC5,ARPC5L,ASAP1,BRAF,CAPN1,CAPN2,CAPN5,CAPNS1,CDC42,CRK,CRKL,CTTN,FYN,GIT1,GRB2,GSK3B,HRAS,ILK,ILKAP,ITGAV,ITGB1,KRAS,MAP2K1,MAP2K2,MAP2K4,MAPK1,MAPK3,MPRIP,MRAS,MYL12A,MYL9,MYLK,NCK2,PAK1,PAK2,PFN2,PPP1CB,PPP1R12A,RAC1,RALA,RALB,RAP1B,RAP2A,RAP2B,RHOA,RHOB,RHOG,RHOT1,RHOT2,RRAS2,SRC,TLN1,T…
Epithelial Adherens Junction Signaling	20.4		0.401	ACTB,ACTG1,ACTG2,ACTN1,ACTN2,ACTN4,ACTR2,ACTR3,AFDN,AKT3,ARPC1A,ARPC2,ARPC3,ARPC4,ARPC5,ARPC5L,BAIAP2,CDC42,CDH2,CLIP1,CRK,CTNNA2,CTNNB1,CTNND1,EPN1,FGF1,HRAS,IQGAP1,JUP,KRAS,MAGI2,MRAS,MYH10,MYH11,MYH14,MYH9,MYL6,MYL9,NECTIN1,RAC1,RALA,RALB,RAP1B,RAP2A,RAP2B,RHOA,RRAS2,SORBS1,SRC,TUBA4A,TUBA8,TUBB,TUBB2A,TUBB2B,TUBB3,TUBB4A,TUBB4B,VCL,WASF1,WASL,ZYX
Actin Cytoskeleton Signaling	20.2	-0.242536	0.344	ABI2,ACTB,ACTG1,ACTG2,ACTN1,ACTN2,ACTN4,ACTR2,ACTR3,ARHGEF7,ARPC1A,ARPC2,ARPC3,ARPC4,ARPC5,ARPC5L,BAIAP2,CDC42,CFL1,CFL2,CRK,CRKL,CYFIP1,CYFIP2,EZR,FGF1,FGF3,FLNA,FN1,GIT1,GNA13,GRB2,HRAS,IQGAP1,ITGB1,KRAS,MAP2K1,MAP2K2,MAPK1,MAPK3,MPRIP,MRAS,MSN,MYH10,MYH11,MYH14,MYH9,MYL12A,MYL6,MYL9,MYLK,NCKAP1,PAK1,PAK2,PFN2,PIP5K1C,PPP1CB,PPP1R12A,RAC1,RALA,RALB,RAP1B,RAP2A,RAP2B,RDX,RHOA,ROCK2,RRAS2,TLN1,TL…
Reelin Signaling in Neurons	19.2	0.848528	0.419	ACTR2,ACTR3,AFDN,AKT3,APBB1,APOE,APP,ARHGEF11,ARHGEF2,ARPC1A,ARPC2,ARPC3,ARPC4,ARPC5,ARPC5L,CAMK2A,CAMK2B,CAMK2D,CAMK2G,CDC42,CDH2,CDK5,CFL1,CNR1,CRK,CRKL,FYN,GRIN1,GRIN2B,GSK3B,ITGB1,LRP8,MAP1B,MAP2K1,MAP2K2,MAP2K4,MAP3K9,MAPK1,MAPK10,MAPK3,MAPK8IP3,MAPT,MTOR,PAFAH1B1,PAFAH1B2,PAFAH1B3,PDK2,PDK3,RAC1,RAP1B,RHOA,SRC,WASF1,WASL
Ephrin Receptor Signaling	18.9	-1.69246	0.361	ABI1,ACP1,ACTR2,ACTR3,ADAM10,AKT3,ARPC1A,ARPC2,ARPC3,ARPC4,ARPC5,ARPC5L,CDC42,CFL1,CFL2,CRK,CRKL,EPHA4,EPHB2,FGF1,FYN,GNA13,GNAI1,GNAI2,GNAI3,GNAO1,GNAQ,GNAS,GNAZ,GNB1,GNB2,GNB4,GNB5,GNG3,GRB2,GRIN1,GRIN2B,HRAS,ITGB1,KALRN,KRAS,MAP2K1,MAP2K2,MAP4K4,MAPK1,MAPK3,MRAS,NCK2,PAK1,PAK2,PTPN11,RAC1,RALA,RALB,RAP1B,RAP2A,RAP2B,RASA1,RHOA,ROCK2,RRAS2,SORBS1,SRC,STAT3,WASL
RhoGDI Signaling	18.9	0.412082	0.361	ACTB,ACTG1,ACTG2,ACTR2,ACTR3,ARHGAP1,ARHGAP12,ARHGDIA,ARHGDIB,ARHGEF11,ARHGEF2,ARHGEF7,ARPC1A,ARPC2,ARPC3,ARPC4,ARPC5,ARPC5L,CD44,CDC42,CDH13,CDH2,CFL1,CFL2,DGKZ,EZR,GNA13,GNAI1,GNAI2,GNAI3,GNAO1,GNAQ,GNAS,GNAZ,GNB1,GNB2,GNB4,GNB5,GNG3,ITGB1,MRAS,MSN,MYL12A,MYL6,MYL9,PAK1,PAK2,PI4KA,PIP4K2B,PIP4K2C,PIP5K1C,PPP1R12A,PRKCA,RAC1,RDX,RHOA,RHOB,RHOG,RHOT1,RHOT2,ROCK2,SRC,WASF1,WASF2,WASL
Sertoli Cell-Sertoli Cell Junction Signaling	18.8		0.357	A2M,ACTB,ACTG1,ACTG2,ACTN1,ACTN2,ACTN4,AFDN,AKT3,CDC42,CLDN11,CTNNA2,CTNNB1,DLG1,EPN1,GSK3A,GSK3B,GUCY1A2,HRAS,ILK,ITGB1,JAM2,JAM3,JUP,KRAS,MAGI2,MAP2K1,MAP2K2,MAP2K4,MAP3K9,MAPK1,MAPK10,MAPK3,MPP6,MRAS,NECTIN1,PRKACB,PRKAR1A,PRKAR2A,PRKAR2B,RAB8B,RAC1,RALA,RALB,RAP1B,RAP2A,RAP2B,RRAS2,SORBS1,SPTA1,SPTAN1,SPTB,SPTBN1,SPTBN2,SRC,TJP1,TJP2,TUBA4A,TUBA8,TUBB,TUBB2A,TUBB2B,TUBB3,TUBB4A,TUBB4B,VCL
NRF2-mediated Oxidative Stress Response	18.2	-1.47959	0.349	ACTB,ACTG1,ACTG2,AKR1A1,AKR7A2,CAT,CBR1,CCT7,CUL3,DNAJA1,DNAJA2,DNAJB1,DNAJB2,DNAJB4,DNAJC11,DNAJC13,DNAJC16,DNAJC5,DNAJC6,DNAJC7,EPHX1,ERP29,FTH1,FTL,GCLC,GSK3B,GSR,GSTM2,GSTM3,GSTM5,GSTO1,GSTP1,GSTT1,GSTZ1,HACD3,HRAS,HSPB8,KRAS,MAP2K1,MAP2K2,MAP2K4,MAPK1,MAPK3,MGST1,MRAS,NQO1,PPIB,PRDX1,PRKCA,PRKCB,PRKCE,PRKCG,RALA,RALB,RAP1B,RAP2A,RAP2B,RRAS2,SOD1,SOD2,STIP1,TXN,TXNRD1,UBE2K,USP14,VCP
RhoA Signaling	17.9	-1	0.415	ACTB,ACTG1,ACTG2,ACTR2,ACTR3,ANLN,ARHGAP1,ARHGAP12,ARHGEF11,ARPC1A,ARPC2,ARPC3,ARPC4,ARPC5,ARPC5L,BAIAP2,CDC42EP4,CFL1,CFL2,CIT,EZR,GNA13,MPRIP,MSN,MYL12A,MYL6,MYL9,MYLK,PFN2,PI4KA,PIP4K2B,PIP4K2C,PIP5K1C,PLXNA1,PPP1CB,PPP1R12A,PTK2B,RAPGEF2,RDX,RHOA,ROCK2,SEPTIN10,SEPTIN11,SEPTIN2,SEPTIN3,SEPTIN4,SEPTIN5,SEPTIN7,SEPTIN8,SEPTIN9,WASF1
Huntington's Disease Signaling	17.8	-1.25724	0.316	AKT3,AP2A2,ATP5F1A,ATP5F1B,ATP5F1C,ATP5F1D,ATP5PB,CACNA1B,CAPN1,CAPN2,CAPN5,CAPNS1,CDK5,CLTA,CLTB,CLTC,CTSD,CYCS,DCTN1,DLG4,DNAJB1,DNAJC5,DNM1,DNM1L,DNM2,DNM3,DYNC1I2,GLS,GNAQ,GNB1,GNB2,GNB4,GNB5,GNG3,GRB2,GRIN2B,HDAC4,HRAS,HSPA1A/HSPA1B,HSPA2,HSPA4,HSPA5,HSPA6,HSPA8,HSPA9,ITPR1,MAP2K4,MAPK1,MAPK3,MTOR,NAPA,NAPB,NAPG,NSF,PACSIN1,PDPK1,PLCB1,PLCB3,PRKCA,PRKCB,PRKCE,PRKCG,PSMF1,RASA1,RPH3A,RPS27A,S…
Synaptic Long Term Potentiation	17.6	0.140028	0.403	ADCY1,CALM1 (includes others),CAMK2A,CAMK2B,CAMK2D,CAMK2G,CAMK4,CHP1,GNAQ,GRIA2,GRIA3,GRIA4,GRIN1,GRIN2B,GRM2,GRM3,HRAS,ITPR1,KRAS,MAP2K1,MAP2K2,MAPK1,MAPK3,MRAS,PDIA3,PLCB1,PLCB3,PLCD1,PLCD3,PPP1CA,PPP1CB,PPP1CC,PPP1R12A,PPP1R14C,PPP1R7,PPP3CA,PPP3CB,PPP3R1,PRKACB,PRKAR1A,PRKAR2A,PRKAR2B,PRKCA,PRKCB,PRKCE,PRKCG,RALA,RALB,RAP1B,RAP2A,RAP2B,RRAS2
Opioid Signaling Pathway	17.3	-0.464991	0.308	ADCY1,ADCY5,AKT3,AP1B1,AP2A1,AP2A2,AP2B1,AP2M1,AP2S1,ARRB1,BRAF,CACNA1B,CACNA2D1,CACNA2D2,CACNB4,CACNG6,CACNG8,CALM1 (includes others),CAMK1,CAMK2A,CAMK2B,CAMK2D,CAMK2G,CAMK4,CDC42,CLTA,CLTB,CLTC,CTNNB1,FYN,GNAI1,GNAI2,GNAI3,GNAO1,GNAS,GNB1,GRIN1,GRIN2B,GSK3B,HRAS,ITPR1,KRAS,MAP2K1,MAP2K2,MAP2K4,MAPK1,MAPK15,MAPK3,MRAS,PDE1A,PDE1C,PLCB1,PPP3CA,PPP3CB,PPP3R1,PRKACB,PRKAR1A,PRKAR2A,PRKAR2B,PRKCA,PR…
Germ Cell-Sertoli Cell Junction Signaling	16.8		0.351	A2M,ACTB,ACTG1,ACTG2,ACTN1,ACTN2,ACTN4,AFDN,CDC42,CDH2,CFL1,CFL2,CTNNA2,CTNNB1,CTNND1,EPN1,HRAS,ILK,IQGAP1,ITGB1,JUP,KRAS,MAP2K1,MAP2K2,MAP2K4,MAP3K9,MAPK1,MAPK10,MAPK3,MRAS,PAK1,PAK2,PDPK1,RAB8B,RAC1,RALA,RALB,RAP1B,RAP2A,RAP2B,RHOA,RHOB,RHOG,RHOT1,RHOT2,RRAS2,SORBS1,SRC,TJP1,TUBA4A,TUBA8,TUBB,TUBB2A,TUBB2B,TUBB3,TUBB4A,TUBB4B,VCL,WASL,ZYX
14-3-3-mediated Signaling	16.5	-2.59554	0.394	AKT3,GFAP,GRB2,GSK3A,GSK3B,HRAS,KRAS,MAP2K1,MAP2K2,MAP2K4,MAPK1,MAPK10,MAPK3,MAPT,MRAS,PDCD6IP,PDIA3,PLCB1,PLCB3,PLCD1,PLCD3,PRKCA,PRKCB,PRKCE,PRKCG,RALA,RALB,RAP1B,RAP2A,RAP2B,RRAS2,SFN,SNCA,SRC,SRPK2,TUBA4A,TUBA8,TUBB,TUBB2A,TUBB2B,TUBB3,TUBB4A,TUBB4B,VIM,YWHAB,YWHAE,YWHAG,YWHAH,YWHAQ,YWHAZ
Protein Kinase A Signaling	16.5	0.639602	0.256	ACP1,ADCY1,ADCY5,ADD1,ADD2,ADD3,AKAP12,AKAP5,APEX1,BRAF,CALM1 (includes others),CAMK2A,CAMK2B,CAMK2D,CAMK2G,CAMK4,CHP1,CTNNB1,DUSP3,ENPP6,FLNA,FLNB,FLNC,GDE1,GNA13,GNAI1,GNAI2,GNAI3,GNAQ,GNAS,GNB1,GNB2,GNB4,GNB5,GNG3,GSK3A,GSK3B,GYS1,H1-0,H1-10,H1-2,ITPR1,MAP2K1,MAP2K2,MAPK1,MAPK3,MYH10,MYL12A,MYL6,MYL9,MYLK,PDE12,PDE1A,PDE1C,PDE2A,PDE6D,PDIA3,PLCB1,PLCB3,PLCD1,PLCD3,PPP1CA,PPP1CB,PPP1CC,PPP1R12A…
Axonal Guidance Signaling	16.4		0.24	ABLIM1,ABLIM2,ACTR2,ACTR3,ADAM10,ADAM22,ADAM23,AFG3L2,AKT3,ARHGEF11,ARHGEF7,ARPC1A,ARPC2,ARPC3,ARPC4,ARPC5,ARPC5L,BAIAP2,CDC42,CDK5,CFL1,CFL2,CHMP1A,CHP1,COPS5,CRK,CRKL,DPYSL2,DPYSL5,EIF4E,EPHA4,EPHB2,FYN,GIT1,GNA13,GNAI1,GNAI2,GNAI3,GNAO1,GNAQ,GNAS,GNAZ,GNB1,GNB2,GNB4,GNB5,GNG3,GRB2,GSK3B,HRAS,ITGB1,KALRN,KRAS,L1CAM,LINGO1,MAG,MAP2K1,MAP2K2,MAPK1,MAPK3,MRAS,MYL12A,MYL6,MYL9,NCK2,NTRK2,NTRK3,PAK1…
Phagosome Maturation	16.3		0.364	ATP6AP1,ATP6V0A1,ATP6V0C,ATP6V0D1,ATP6V1A,ATP6V1B2,ATP6V1C1,ATP6V1D,ATP6V1E1,ATP6V1F,ATP6V1G1,ATP6V1G2,ATP6V1H,CALR,CANX,CTSB,CTSD,CTSZ,DCTN4,DYNC1H1,DYNC1I1,DYNC1I2,DYNC1LI1,DYNC1LI2,DYNLL1,DYNLRB1,EEA1,HLA-B,LAMP1,M6PR,NAPA,NAPB,NAPG,NSF,PRDX1,PRDX2,PRDX5,PRDX6,RAB5B,RAB5C,RAB7A,SNAP25,TUBA4A,TUBA8,TUBB,TUBB2A,TUBB2B,TUBB3,TUBB4A,TUBB4B,VAMP2,VPS11,VPS18,VTI1B,YKT6
α-Adrenergic Signaling	15.9	-2.55604	0.438	ADCY1,ADCY5,ADRA2A,CALM1 (includes others),CAMK4,GNAI1,GNAI2,GNAI3,GNAQ,GNAS,GNB1,GNB2,GNB4,GNB5,GNG3,GYS1,HRAS,ITPR1,KRAS,MAP2K1,MAP2K2,MAPK1,MAPK3,MRAS,PRKACB,PRKAR1A,PRKAR2A,PRKAR2B,PRKCA,PRKCB,PRKCE,PRKCG,PYGB,PYGM,RALA,RALB,RAP1B,RAP2A,RAP2B,RRAS2,SLC8A1,SLC8A2
Gap Junction Signaling	15.2		0.318	ACTB,ACTG1,ACTG2,ADCY1,ADCY5,AKT3,CSNK1G2,CTNNB1,DBN1,GJA1,GNAI1,GNAI2,GNAI3,GNAQ,GNAS,GRB2,GRIA2,GRIA3,GRIA4,GUCY1A2,HRAS,ITPR1,KRAS,MAP2K1,MAP2K2,MAPK1,MAPK3,MRAS,NT5C,PDIA3,PLCB1,PLCB3,PLCD1,PLCD3,PPP3CA,PPP3CB,PPP3R1,PRKACB,PRKAR1A,PRKAR2A,PRKAR2B,PRKCA,PRKCB,PRKCE,PRKCG,RALA,RALB,RAP1B,RAP2A,RAP2B,RRAS2,SLC39A7,SRC,TJP1,TJP2,TUBA4A,TUBA8,TUBB,TUBB2A,TUBB2B,TUBB3,TUBB4A,TUBB4B
Thrombin Signaling	15.2	-2.42857	0.312	ADCY1,ADCY5,AKT3,ARHGEF11,ARHGEF2,CAMK1,CAMK2A,CAMK2B,CAMK2D,CAMK2G,CAMK4,CDC42,GNA13,GNAI1,GNAI2,GNAI3,GNAO1,GNAQ,GNAS,GNAZ,GNB1,GNB2,GNB4,GNB5,GNG3,GRB2,HRAS,ITPR1,KRAS,MAP2K1,MAP2K2,MAPK1,MAPK3,MPRIP,MRAS,MYL12A,MYL6,MYL9,MYLK,PDIA3,PDPK1,PLCB1,PLCB3,PLCD1,PLCD3,PPP1CB,PPP1R12A,PRKCA,PRKCB,PRKCE,PRKCG,RAC1,RALA,RALB,RAP1B,RAP2A,RAP2B,RHOA,RHOB,RHOG,RHOT1,RHOT2,ROCK2,RRAS2,SRC
Role of NFAT in Cardiac Hypertrophy	15.1	0.128037	0.308	ADCY1,ADCY5,AKAP5,AKT3,CACNA1B,CACNA2D1,CACNA2D2,CACNB4,CACNG6,CACNG8,CALM1 (includes others),CAMK1,CAMK2A,CAMK2B,CAMK2D,CAMK2G,CAMK4,CHP1,GNAI1,GNAI2,GNAI3,GNAQ,GNAS,GNB1,GNB2,GNB4,GNB5,GNG3,GRB2,GSK3B,HDAC4,HRAS,ITPR1,KRAS,MAP2K1,MAP2K2,MAP2K4,MAPK1,MAPK10,MAPK3,MRAS,PDIA3,PLCB1,PLCB3,PLCD1,PLCD3,PPP3CA,PPP3CB,PPP3R1,PRKACB,PRKAR1A,PRKAR2A,PRKAR2B,PRKCA,PRKCB,PRKCE,PRKCG,RALA,RALB,RAP1B,RAP2A,R…
fMLP Signaling in Neutrophils	14.6	-2.34261	0.388	ACTR2,ACTR3,ARPC1A,ARPC2,ARPC3,ARPC4,ARPC5,ARPC5L,CALM1 (includes others),CAMK4,CDC42,CHP1,GNAI1,GNAI2,GNAI3,GNAS,GNB1,GNB2,GNB4,GNB5,GNG3,HRAS,ITPR1,KRAS,MAP2K1,MAP2K2,MAPK1,MAPK3,MRAS,PLCB1,PLCB3,PPP3CA,PPP3CB,PPP3R1,PRKCA,PRKCB,PRKCE,PRKCG,RAC1,RALA,RALB,RAP1B,RAP2A,RAP2B,RRAS2
Rac Signaling	14.5	-1.98248	0.393	ABI2,ACTR2,ACTR3,ANK1,ARPC1A,ARPC2,ARPC3,ARPC4,ARPC5,ARPC5L,BAIAP2,CD44,CDC42,CFL1,CFL2,CYFIP1,CYFIP2,HRAS,IQGAP1,ITGB1,KRAS,MAP2K1,MAP2K2,MAP2K4,MAPK1,MAPK3,MRAS,NCKAP1,PAK1,PAK2,PI4KA,PIP4K2B,PIP4K2C,PIP5K1C,PTK2B,RAC1,RALA,RALB,RAP1B,RAP2A,RAP2B,RHOA,RRAS2,WASF1
G Beta Gamma Signaling	14.4	-1.37249	0.377	ADCY1,AKT3,CACNA1B,CACNA2D1,CACNA2D2,CACNB4,CACNG6,CACNG8,CDC42,DNM2,GNA13,GNAI1,GNAI2,GNAI3,GNAO1,GNAQ,GNAS,GNAZ,GNB1,GNB2,GNB4,GNB5,GNG3,GRB2,HRAS,KRAS,MAPK1,MAPK3,MRAS,PAK1,PDPK1,PRKACB,PRKAR1A,PRKAR2A,PRKAR2B,PRKCA,PRKCB,PRKCE,PRKCG,RALA,RALB,RAP1B,RAP2A,RAP2B,RRAS2,SRC
CREB Signaling in Neurons	14.2	-0.288675	0.304	ADCY1,ADCY5,AKT3,CACNA1B,CACNA2D1,CACNA2D2,CACNB4,CACNG6,CACNG8,CALM1 (includes others),CAMK2A,CAMK2B,CAMK2D,CAMK2G,CAMK4,GNA13,GNAI1,GNAI2,GNAI3,GNAO1,GNAQ,GNAS,GNAZ,GNB1,GNB2,GNB4,GNB5,GNG3,GRB2,GRIA2,GRIA3,GRIA4,GRIN1,GRIN2B,GRM2,GRM3,HRAS,ITPR1,KRAS,MAP2K1,MAP2K2,MAPK1,MAPK3,MRAS,PDIA3,PLCB1,PLCB3,PLCD1,PLCD3,PRKACB,PRKAR1A,PRKAR2A,PRKAR2B,PRKCA,PRKCB,PRKCE,PRKCG,RALA,RALB,RAP1B,RAP2A,RAP2B,R…
Chemokine Signaling	14.2	-1.66667	0.45	CALM1 (includes others),CAMK1,CAMK2A,CAMK2B,CAMK2D,CAMK2G,CAMK4,CFL1,GNAI1,GNAI2,GNAI3,GNAQ,HRAS,KRAS,MAP2K1,MAP2K2,MAPK1,MAPK3,MPRIP,MRAS,PLCB1,PLCB3,PPP1CB,PPP1R12A,PRKCA,PRKCB,PTK2B,RALA,RALB,RAP1B,RAP2A,RAP2B,RHOA,ROCK2,RRAS2,SRC
CXCR4 Signaling	14.1	-2.35907	0.329	ADCY1,ADCY5,AKT3,ARHGEF11,CDC42,CRK,ELMO1,GNA13,GNAI1,GNAI2,GNAI3,GNAO1,GNAQ,GNAS,GNAZ,GNB1,GNB2,GNB4,GNB5,GNG3,HRAS,ITPR1,KRAS,MAP2K1,MAP2K2,MAP2K4,MAPK1,MAPK10,MAPK3,MRAS,MYL12A,MYL6,MYL9,PAK1,PAK2,PLCB1,PLCB3,PRKCA,PRKCB,PRKCE,PRKCG,RAC1,RALA,RALB,RAP1B,RAP2A,RAP2B,RHOA,RHOB,RHOG,RHOT1,RHOT2,ROCK2,RRAS2,SRC
p70S6K Signaling	14	-2.72218	0.364	AKT3,EEF2,GNAI1,GNAI2,GNAI3,GNAQ,GRB2,HRAS,KRAS,MAP2K1,MAP2K2,MAPK1,MAPK3,MAPT,MRAS,MTOR,PDIA3,PDPK1,PLCB1,PLCB3,PLCD1,PLCD3,PPP2CB,PPP2R1A,PPP2R2A,PPP2R5D,PPP2R5E,PRKCA,PRKCB,PRKCE,PRKCG,PTPA,RALA,RALB,RAP1B,RAP2A,RAP2B,RPS6,RRAS2,SFN,SRC,YWHAB,YWHAE,YWHAG,YWHAH,YWHAQ,YWHAZ
CDK5 Signaling	13.7	0.948683	0.389	ADCY1,ADCY5,CAPN1,CDK5,GNAS,HRAS,ITGB1,KRAS,LAMB1,LAMC1,MAP2K1,MAP2K2,MAPK1,MAPK10,MAPK15,MAPK3,MAPT,MRAS,NTRK2,PPP1CA,PPP1CB,PPP1CC,PPP1R12A,PPP1R14C,PPP1R1B,PPP1R7,PPP2CB,PPP2R1A,PPP2R2A,PPP2R5D,PPP2R5E,PRKACB,PRKAR1A,PRKAR2A,PRKAR2B,PTPA,RALA,RALB,RAP1B,RAP2A,RAP2B,RRAS2
Aldosterone Signaling in Epithelial Cells	13.3	-1.70561	0.329	AHCY,CRYAB,DNAJA1,DNAJB1,DNAJB2,DNAJB4,DNAJC11,DNAJC13,DNAJC16,DNAJC5,DNAJC6,DNAJC7,HSP90AA1,HSP90AB1,HSP90B1,HSPA12A,HSPA1A/HSPA1B,HSPA2,HSPA4,HSPA4L,HSPA5,HSPA6,HSPA8,HSPA9,HSPB1,HSPB6,HSPB8,HSPD1,HSPE1,HSPH1,ITPR1,KRAS,MAP2K1,MAP2K2,MAPK1,MAPK3,PDIA3,PDPK1,PI4KA,PIP4K2B,PIP4K2C,PIP5K1C,PLCB1,PLCB3,PLCD1,PLCD3,PRKCA,PRKCB,PRKCE,PRKCG,SLC12A2,TRAP1
HIF1α Signaling	12.7	0.390567	0.293	AKT3,APEX1,BRAF,CAMK1,CAMK2A,CAMK2B,CAMK2D,CAMK2G,CAMK4,CHP1,COPS5,CUL2,EGLN1,EIF4E,ELOB,GPI,HK1,HRAS,HSP90AA1,HSPA1A/HSPA1B,HSPA2,HSPA4,HSPA5,HSPA6,HSPA8,HSPA9,KRAS,LDHA,LDHB,MAP2K1,MAP2K2,MAP2K4,MAPK1,MAPK3,MRAS,MTOR,NAA10,PKM,PPP3CA,PPP3CB,PPP3R1,PRKCA,PRKCB,PRKCE,PRKCG,RACK1,RALA,RALB,RAN,RAP1B,RAP2A,RAP2B,RPS6,RRAS2,SLC2A1,SLC2A3,STAT3,STUB1,TF,VIM
Insulin Secretion Signaling Pathway	12.7	0.640184	0.276	ADCY1,ADCY5,AGO3,CAMK2A,CAMK2B,CAMK2D,CAMK2G,CCK,CPE,DLAT,DLD,EIF2B5,EIF2S1,EIF2S2,EIF2S3,EIF4A1,EIF4A2,EIF4A3,EIF4E,EIF4G1,EIF4G2,EIF4G3,FYN,GNAQ,GNAS,ITPR1,MAPK1,MAPK3,MTOR,NAPA,NAPB,NAPG,NSF,PABPC1,PC,PDHA1,PDHB,PDHX,PDIA3,PLCB1,PLCB3,PLCD1,PLCD3,PRKACB,PRKAR1A,PRKAR2A,PRKAR2B,PRKCA,PRKCB,PRKCE,PRKCG,RAP1B,RAPGEF4,RYR2,SLC2A1,SLC2A3,SNAP25,SPCS3,SRC,SRP72,SRP9,SSR4,STAT1,STAT3,VAMP2,VTI1B,YKT6
GNRH Signaling	12.7	-1.17954	0.312	ADCY1,ADCY5,CACNA1B,CACNA2D1,CACNA2D2,CACNB4,CACNG6,CACNG8,CALM1 (includes others),CAMK2A,CAMK2B,CAMK2D,CAMK2G,CAMK4,CDC42,GNAI1,GNAI2,GNAI3,GNAQ,GNAS,GNB1,GRB2,HRAS,ITPR1,KRAS,MAP2K1,MAP2K2,MAP2K4,MAP3K9,MAPK1,MAPK10,MAPK3,MRAS,PAK1,PAK2,PLCB1,PLCB3,PRKACB,PRKAR1A,PRKAR2A,PRKAR2B,PRKCA,PRKCB,PRKCE,PRKCG,PTK2B,RAC1,RALA,RALB,RAP1B,RAP2A,RAP2B,RRAS2,SRC
Actin Nucleation by ARP-WASP Complex	12.5	-1.46059	0.444	ACTR2,ACTR3,ARPC1A,ARPC2,ARPC3,ARPC4,ARPC5,ARPC5L,BAIAP2,CDC42,GRB2,HRAS,ITGB1,KRAS,MRAS,NCK2,PPP1R12A,RAC1,RALA,RALB,RAP1B,RAP2A,RAP2B,RHOA,RHOB,RHOG,RHOT1,RHOT2,ROCK2,RRAS2,WASF1,WASL
Ephrin B Signaling	12.5	-2.2	0.444	ABI1,ACP1,CAP1,CDC42,CFL1,CFL2,CTNNB1,EPHB2,GNA13,GNAI1,GNAI2,GNAI3,GNAO1,GNAQ,GNAS,GNAZ,GNB1,GNB2,GNB4,GNB5,GNG3,HNRNPK,HRAS,KALRN,MAPK1,MAPK3,MRAS,NCK2,PAK1,RAC1,RHOA,ROCK2
Regulation of Actin-based Motility by Rho	12.4	-1.66667	0.394	ACTB,ACTG2,ACTR2,ACTR3,ARHGDIA,ARPC1A,ARPC2,ARPC3,ARPC4,ARPC5,ARPC5L,BAIAP2,CDC42,CFL1,ITGB1,MPRIP,MYL12A,MYL6,MYL9,MYLK,PAK1,PAK2,PFN2,PI4KA,PIP4K2B,PIP4K2C,PIP5K1C,PPP1CB,PPP1R12A,RAC1,RHOA,RHOB,RHOG,RHOT1,RHOT2,WASF1,WASL
ERK/MAPK Signaling	11.7	-1.13137	0.29	BRAF,CRK,CRKL,EIF4E,FYN,GRB2,HRAS,HSPB1,ITGB1,KRAS,MAP2K1,MAP2K2,MAPK1,MAPK3,MRAS,PAK1,PAK2,PPP1CA,PPP1CB,PPP1CC,PPP1R12A,PPP1R14C,PPP1R7,PPP2CB,PPP2R1A,PPP2R2A,PPP2R5D,PPP2R5E,PRKACB,PRKAR1A,PRKAR2A,PRKAR2B,PRKCA,PRKCB,PRKCE,PRKCG,PTK2B,PTPA,RAC1,RALA,RALB,RAP1B,RAP2A,RAP2B,RAPGEF4,RRAS2,SRC,STAT1,STAT3,TLN1,TLN2,YWHAB,YWHAG,YWHAH,YWHAQ,YWHAZ
Virus Entry via Endocytic Pathways	11.7		0.364	ACTB,ACTG1,ACTG2,AP1B1,AP1G1,AP1M1,AP2A1,AP2A2,AP2B1,AP2M1,AP2S1,CDC42,CLTA,CLTB,CLTC,DNM1,DNM2,FLNA,FLNB,FLNC,FYN,HLA-B,HRAS,ITGB1,KRAS,MRAS,PRKCA,PRKCB,PRKCE,PRKCG,RAC1,RALA,RALB,RAP1B,RAP2A,RAP2B,RRAS2,SRC,TFRC
Cardiac Hypertrophy Signaling	11.5	-0.40452	0.267	ADCY1,ADCY5,ADRA2A,CALM1 (includes others),CAMK4,CDC42,CHP1,EIF2B5,EIF4E,GNA13,GNAI1,GNAI2,GNAI3,GNAO1,GNAQ,GNAS,GNAZ,GNB1,GNB2,GNB4,GNB5,GNG3,GRB2,GSK3B,HRAS,HSPB1,KRAS,MAP2K1,MAP2K2,MAP2K4,MAP3K9,MAPK1,MAPK10,MAPK3,MRAS,MTOR,MYL12A,MYL6,MYL9,PDIA3,PLCB1,PLCB3,PLCD1,PLCD3,PPP3CA,PPP3CB,PPP3R1,PRKACB,PRKAR1A,PRKAR2A,PRKAR2B,RAC1,RALA,RALB,RAP1B,RAP2A,RAP2B,RHOA,RHOB,RHOG,RHOT1,RHOT2,ROCK2,RRAS2
CCR3 Signaling in Eosinophils	11.4	-2.71069	0.339	CALM1 (includes others),CAMK4,CFL1,CFL2,GNAI1,GNAI2,GNAI3,GNAS,GNB1,GNB2,GNB4,GNB5,GNG3,HRAS,ITPR1,KRAS,MAP2K1,MAP2K2,MAPK1,MAPK3,MPRIP,MRAS,MYLK,PAK1,PAK2,PLCB1,PLCB3,PPP1CB,PPP1R12A,PRKCA,PRKCB,PRKCE,PRKCG,RAC1,RALA,RALB,RAP1B,RAP2A,RAP2B,RHOA,ROCK2,RRAS2
tRNA Charging	11.4	0.426401	0.564	AARS1,AARS2,CARS1,DARS1,EPRS1,FARSA,FARSB,GARS1,HARS1,IARS1,IARS2,KARS1,LARS1,NARS1,QARS1,RARS1,SARS1,SARS2,TARS1,VARS1,WARS1,YARS1
TCA Cycle II (Eukaryotic)	11.3	-1.21268	0.708	ACO1,ACO2,CS,DLD,DLST,FH,IDH3A,IDH3B,IDH3G,MDH1,MDH2,OGDH,OGDHL,SDHA,SDHB,SUCLA2,SUCLG1
Semaphorin Neuronal Repulsive Signaling Pathway	11.2	-0.152499	0.331	ACAN,AKT3,BCAN,CD44,CDK5,CFL1,CFL2,CRMP1,DPYSL2,DPYSL3,DPYSL4,DPYSL5,FARP1,FYN,GSK3B,GUCY1A2,ITGB1,MAP2K1,MAP2K2,MAP2K4,MAPT,MPRIP,MYL12A,MYL6,MYL9,NCAN,PAK1,PAK2,PIP5K1C,PLXNA1,PLXNB1,PLXND1,PPP1CB,PPP1R12A,PRKACB,PRKAR1A,PRKAR2A,PRKAR2B,RAC1,RHOA,ROCK2,SEMA4D,VCAN
Tight Junction Signaling	11		0.298	ACTB,ACTG1,ACTG2,AFDN,AKT3,ARHGEF2,CASK,CDC42,CLDN11,CTNNB1,JAM2,JAM3,LLGL1,MAGI2,MARK2,MYH10,MYH11,MYH14,MYH9,MYL6,MYL9,MYLK,NAPA,NAPB,NAPG,NECTIN1,NSF,PPP2CB,PPP2R1A,PPP2R2A,PPP2R5D,PPP2R5E,PRKACB,PRKAR1A,PRKAR2A,PRKAR2B,PTPA,RAC1,RHOA,SAFB,SNAP25,SPTAN1,STX4,TJP1,TJP2,VAMP2,VAPA,VCL,VTI1B,YKT6
Calcium Signaling	11	1.37249	0.277	AKAP5,ATP2A2,ATP2B1,ATP2B2,ATP2B3,ATP2B4,ATP2C1,CACNA1B,CACNA2D1,CACNA2D2,CACNB4,CACNG6,CACNG8,CALM1 (includes others),CALR,CAMK1,CAMK2A,CAMK2B,CAMK2D,CAMK2G,CAMK4,CAMKK1,CAMKK2,CHP1,GRIA2,GRIA3,GRIA4,GRIN1,GRIN2B,HDAC4,ITPR1,LETM1,MAPK1,MAPK3,MCU,MYH10,MYH11,MYH14,MYH9,MYL6,MYL9,PPP3CA,PPP3CB,PPP3R1,PRKACB,PRKAR1A,PRKAR2A,PRKAR2B,RAP1B,RAP2A,RAP2B,RYR2,SLC8A1,SLC8A2,TPM1,TPM3,TPM4
Mechanisms of Viral Exit from Host Cells	10.9		0.537	ACTB,ACTG1,ACTG2,CHMP2A,CHMP2B,CHMP4A,CHMP4B,CHMP6,LMNB1,LMNB2,PDCD6IP,PRKCA,PRKCB,PRKCE,PRKCG,SH3GL1,SH3GL2,SH3GL3,SH3GLB1,SH3GLB2,VPS4A,XPO1
VEGF Signaling	10.9	-0.557086	0.364	ACTB,ACTG1,ACTG2,ACTN1,ACTN2,ACTN4,AKT3,EIF1AX,EIF2B5,EIF2S1,EIF2S2,EIF2S3,ELAVL1,GRB2,HRAS,KRAS,MAP2K1,MAP2K2,MAPK1,MAPK3,MRAS,PRKCA,PRKCB,PTK2B,PTPN11,RALA,RALB,RAP1B,RAP2A,RAP2B,ROCK2,RRAS2,SFN,SRC,VCL,YWHAE
Melatonin Signaling	10.9	-2.04265	0.417	BRAF,CALM1 (includes others),CAMK2A,CAMK2B,CAMK2D,CAMK2G,CAMK4,GNAI1,GNAI2,GNAI3,GNAO1,GNAQ,MAP2K1,MAP2K2,MAP2K4,MAPK1,MAPK3,PDIA3,PLCB1,PLCB3,PLCD1,PLCD3,PRKACB,PRKAR1A,PRKAR2A,PRKAR2B,PRKCA,PRKCB,PRKCE,PRKCG
FAK Signaling	10.8		0.368	ACTB,ACTG1,ACTG2,AKT3,ARHGEF7,ASAP1,CAPN1,CAPN2,CAPN5,CAPNS1,CRK,FYN,GRB2,HRAS,ITGB1,KRAS,MAP2K1,MAP2K2,MAPK1,MAPK3,MRAS,PAK1,PAK2,PDPK1,RAC1,RALA,RALB,RAP1B,RAP2A,RAP2B,RRAS2,SRC,TLN1,TLN2,VCL
Endocannabinoid Developing Neuron Pathway	10.6	-1.18322	0.339	ADCY1,ADCY5,AKT3,BRAF,CNR1,CTNNB1,GNAI1,GNAI2,GNAI3,GNAO1,GNB1,GSK3B,HRAS,KRAS,MAP2K1,MAP2K2,MAP2K4,MAPK1,MAPK10,MAPK15,MAPK3,MRAS,MTOR,PRKACB,PRKAR1A,PRKAR2A,PRKAR2B,RAC1,RALA,RALB,RAP1B,RAP1GAP,RAP2A,RAP2B,RHOA,RRAS2,SRC,STAT3,STMN2
Estrogen Receptor Signaling	10.6	-0.464991	0.235	ADCY1,ADCY5,AKT3,ATP5F1A,ATP5F1C,ATP5F1D,ATP5PB,CFL1,CFL2,CTBP1,CYC1,DDX5,DLG4,EIF2B5,EIF4E,GNA13,GNAI1,GNAI2,GNAI3,GNAO1,GNAQ,GNAS,GNAZ,GNB1,GRB2,GSK3A,GSK3B,HNRNPD,HRAS,HSP90AA1,HSP90AB1,HSP90B1,KRAS,MAP2K1,MAP2K2,MAPK1,MAPK3,MCU,MPRIP,MRAS,MTOR,MYL12A,MYL6,MYL9,PAK1,PDIA3,PLCB1,PLCB3,PLCD1,PLCD3,PPP1CB,PPP1R12A,PRKAA1,PRKAA2,PRKACB,PRKAR1A,PRKAR2A,PRKAR2B,PRKCA,PRKCB,PRKCE,PRKCG,PRKDC,RALA,RAL…
Phospholipase C Signaling	10.5	-1.63299	0.253	ADCY1,ADCY5,AHNAK,ARHGEF11,ARHGEF2,ARHGEF7,CALM1 (includes others),CAMK4,CDC42,CHP1,FYN,GNA13,GNAQ,GNAS,GNB1,GNB2,GNB4,GNB5,GNG3,GRB2,HDAC4,HRAS,IGHG2,IGHG3,ITGB1,ITPR1,KRAS,MAP2K1,MAP2K2,MAPK1,MAPK3,MARCKS,MPRIP,MRAS,MYL12A,MYL6,MYL9,PEBP1,PLCB1,PLCB3,PLCD1,PLCD3,PLD3,PPP1CB,PPP1R12A,PPP3CA,PPP3CB,PPP3R1,PRKCA,PRKCB,PRKCE,PRKCG,RAC1,RALA,RALB,RAP1B,RAP2A,RAP2B,RHOA,RHOB,RHOG,RHOT1,RHOT2,RRAS2,SRC
Dopamine-DARPP32 Feedback in cAMP Signaling	10.4	1.47442	0.294	ADCY1,ADCY5,ATP2A2,CALM1 (includes others),CAMK4,CAMKK1,CAMKK2,CDK5,CHP1,CSNK1G2,GNAI1,GNAI2,GNAI3,GNAQ,GNAS,GRIN1,GRIN2B,GUCY1A2,ITPR1,PDIA3,PLCB1,PLCB3,PLCD1,PLCD3,PPP1CA,PPP1CB,PPP1CC,PPP1R12A,PPP1R14C,PPP1R1B,PPP1R7,PPP2CB,PPP2R1A,PPP2R2A,PPP2R5D,PPP2R5E,PPP3CA,PPP3CB,PPP3R1,PRKACB,PRKAR1A,PRKAR2A,PRKAR2B,PRKCA,PRKCB,PRKCE,PRKCG,PTPA
Fcγ Receptor-mediated Phagocytosis in Macrophages and Monocytes	10.2	-0.685994	0.362	ACTB,ACTG1,ACTG2,ACTR2,ACTR3,AKT3,ARF6,ARPC1A,ARPC2,ARPC3,ARPC4,ARPC5,ARPC5L,CDC42,CRK,DGKB,EZR,FYN,MAPK1,MAPK3,MYO5A,NCK2,PAK1,PLD3,PRKCA,PRKCB,PRKCE,PRKCG,PTK2B,RAB11B,RAC1,SRC,TLN1,TLN2
Semaphorin Signaling in Neurons	10		0.433	ARHGAP1,CDC42,CDK5,CFL1,CFL2,CRMP1,DPYSL2,DPYSL3,DPYSL4,DPYSL5,FYN,ITGB1,MAPK1,MAPK3,PAK1,PAK2,PLXNA1,PLXNB1,RAC1,RHOA,RHOB,RHOG,RHOT1,RHOT2,ROCK2,SEMA4D
Apelin Endothelial Signaling Pathway	9.99	-2.59554	0.33	ADCY1,ADCY5,AKT3,APLNR,CALM1 (includes others),CAMK4,GNA13,GNAI1,GNAI2,GNAI3,GNAO1,GNAS,HDAC4,HRAS,ICAM1,KRAS,MAP2K1,MAP2K2,MAP2K4,MAPK1,MAPK10,MAPK3,MRAS,MTOR,PLCB1,PLCB3,PRKAA1,PRKAA2,PRKCA,PRKCB,PRKCE,PRKCG,RALA,RALB,RAP1B,RAP2A,RAP2B,RRAS2
Synaptic Long Term Depression	9.99	-2.14286	0.275	CACNA1B,CACNA2D1,CACNA2D2,CACNB4,CACNG6,CACNG8,GNA13,GNAI1,GNAI2,GNAI3,GNAO1,GNAQ,GNAS,GNAZ,GRIA2,GRIA3,GRIA4,GRM2,GRM3,GUCY1A2,HRAS,ITPR1,KRAS,MAP2K1,MAP2K2,MAPK1,MAPK3,MRAS,NT5C,PDIA3,PLCB1,PLCB3,PLCD1,PLCD3,PPP2CB,PPP2R1A,PPP2R2A,PPP2R5D,PPP2R5E,PRKCA,PRKCB,PRKCE,PRKCG,PTPA,RALA,RALB,RAP1B,RAP2A,RAP2B,RRAS2,RYR2,SLC39A7
Agrin Interactions at Neuromuscular Junction	9.86	-1	0.385	ACTB,ACTG1,ACTG2,AGRN,ARHGEF7,CDC42,CTTN,DAG1,HRAS,ITGB1,KRAS,LAMA2,LAMB1,LAMC1,MAP2K4,MAPK1,MAPK10,MAPK3,MRAS,PAK1,PAK2,RAC1,RALA,RALB,RAP1B,RAP2A,RAP2B,RRAS2,SRC,UTRN
Endocannabinoid Neuronal Synapse Pathway	9.64	-1.58114	0.312	ADCY1,ADCY5,CACNA1B,CACNA2D1,CACNA2D2,CACNB4,CACNG6,CACNG8,CHP1,CNR1,GNAI1,GNAI2,GNAI3,GNAO1,GNAQ,GNB1,GRIA2,GRIA3,GRIA4,GRIN1,GRIN2B,ITPR1,MAPK1,MAPK10,MAPK15,MAPK3,NDUFS2,PDIA3,PLCB1,PLCB3,PLCD1,PLCD3,PPP3CA,PPP3CB,PPP3R1,PRKACB,PRKAR1A,PRKAR2A,PRKAR2B,RIMS1
Insulin Receptor Signaling	9.47	-1.71791	0.3	ACLY,AKT3,CRK,CRKL,EIF2B5,EIF4E,FYN,GRB2,GSK3A,GSK3B,GYS1,HRAS,IRS2,KRAS,MAP2K1,MAP2K2,MAPK1,MAPK3,MRAS,MTOR,OCRL,PDPK1,PPP1CA,PPP1CB,PPP1CC,PPP1R12A,PPP1R14C,PPP1R7,PRKACB,PRKAR1A,PRKAR2A,PRKAR2B,PTPN11,RALA,RALB,RAP1B,RAP2A,RAP2B,RRAS2,STX4,SYNJ1,VAMP2
ILK Signaling	9.4	-0.745356	0.268	ACTB,ACTG1,ACTG2,ACTN1,ACTN2,ACTN4,AKT3,CDC42,CFL1,CFL2,CTNNB1,FERMT2,FLNA,FLNB,FLNC,FN1,GSK3A,GSK3B,ILK,ILKAP,IRS2,ITGB1,MAP2K4,MAPK1,MAPK10,MAPK3,MTOR,MYH10,MYH11,MYH14,MYH9,MYL6,MYL9,NCK2,PDPK1,PPP1R12A,PPP2CB,PPP2R1A,PPP2R2A,PPP2R5D,PPP2R5E,PTPA,RAC1,RHOA,RHOB,RHOG,RHOT1,RHOT2,RSU1,VCL,VIM
Iron homeostasis signaling pathway	9.22		0.299	ACO1,ACO2,ATP6AP1,ATP6V0A1,ATP6V0C,ATP6V0D1,ATP6V1A,ATP6V1B2,ATP6V1C1,ATP6V1D,ATP6V1E1,ATP6V1F,ATP6V1G1,ATP6V1G2,ATP6V1H,CD163,CP,CUL1,CYBRD1,FECH,FTH1,FTL,HBB,HBD,HBG2,HMOX2,HP,HPX,HSPA9,LRP1,LYRM4,MAPK1,MAPK3,MMS19,NFS1,NUBP2,PCBP1,SKP1,STAT3,TF,TFRC
Role of Tissue Factor in Cancer	9.13		0.316	AKT3,ARRB1,CDC42,CFL1,CFL2,EIF4E,FGA,FGB,FGG,FYN,GNA13,GNAQ,HRAS,ITGAV,ITGB1,KRAS,MAPK1,MAPK3,MRAS,MTOR,P4HB,PAK1,PDIA6,PDXP,PLCB1,PRKCA,PTK2B,PTPN11,RAC1,RALA,RALB,RAP1B,RAP2A,RAP2B,RPS6KA2,RRAS2,SRC
IL-8 Signaling	9.03	-1.60451	0.26	AKT3,BRAF,CDC42,CSTB,DEFA1 (includes others),GNA13,GNAI1,GNAI2,GNAI3,GNAS,GNB1,GNB2,GNB4,GNB5,GNG3,HRAS,ICAM1,IQGAP1,ITGAV,KRAS,LASP1,MAP2K1,MAP2K2,MAP2K4,MAP4K4,MAPK1,MAPK10,MAPK3,MRAS,MTOR,MYL9,PAK2,PLD3,PRKCA,PRKCB,PRKCE,PRKCG,PTK2B,RAC1,RALA,RALB,RAP1B,RAP2A,RAP2B,RHOA,RHOB,RHOG,RHOT1,RHOT2,ROCK2,RRAS2,SRC
Paxillin Signaling	9	-0.342997	0.324	ACTB,ACTG1,ACTG2,ACTN1,ACTN2,ACTN4,ARF1,ARF6,ARHGEF7,CDC42,CRK,GRB2,HRAS,ITGAV,ITGB1,KRAS,MAP2K4,MAPK1,MAPK10,MRAS,NCK2,PAK1,PAK2,PTK2B,RAC1,RALA,RALB,RAP1B,RAP2A,RAP2B,RRAS2,SRC,TLN1,TLN2,VCL
G-Protein Coupled Receptor Signaling	8.99		0.235	ADCY1,ADCY5,ADRA2A,AKT3,APEX1,APLNR,BRAF,CAMK2A,CAMK2B,CAMK2D,CAMK2G,CAMK4,CNR1,ENPP6,FYN,GABBR1,GABBR2,GDE1,GNAI1,GNAI2,GNAI3,GNAO1,GNAQ,GNAS,GRB2,GRM2,GRM3,HRAS,KRAS,MAP2K1,MAP2K2,MAPK1,MAPK3,MRAS,PDE12,PDE1A,PDE1C,PDE2A,PDE6D,PDPK1,PLCB1,PLCB3,PRKACB,PRKAR1A,PRKAR2A,PRKAR2B,PRKCA,PRKCB,PRKCE,PRKCG,PTK2B,RALA,RALB,RAP1B,RAP1GAP,RAP2A,RAP2B,RAPGEF4,RASA1,RGS7,RRAS2,SRC,STAT3,SYNGAP1
GM-CSF Signaling	8.98	-0.816497	0.386	AKT3,CAMK2A,CAMK2B,CAMK2D,CAMK2G,GRB2,HRAS,KRAS,MAP2K1,MAP2K2,MAPK1,MAPK3,MRAS,PPP3CA,PPP3CB,PPP3R1,PRKCB,PTPN11,RACK1,RALA,RALB,RAP1B,RAP2A,RAP2B,RRAS2,STAT1,STAT3
Cholecystokinin/Gastrin-mediated Signaling	8.9	-2.53546	0.311	CCK,CDC42,EPHA4,GNA13,GNAQ,GRB2,HRAS,ITPR1,KRAS,MAP2K1,MAP2K2,MAP2K4,MAPK1,MAPK10,MAPK3,MRAS,PLCB1,PLCB3,PRKCA,PRKCB,PRKCE,PRKCG,PTK2B,RAC1,RALA,RALB,RAP1B,RAP2A,RAP2B,RHOA,RHOB,RHOG,RHOT1,RHOT2,ROCK2,RRAS2,SRC
Acute Phase Response Signaling	8.87	0.800641	0.268	A2M,AHSG,AKT3,AMBP,APOA1,APOH,C3,C4A/C4B,CEBPB,CP,CRABP1,FGA,FGB,FGG,FN1,FTL,GRB2,HMOX2,HNRNPK,HP,HPX,HRAS,HRG,ITIH4,KRAS,MAP2K1,MAP2K2,MAP2K4,MAPK1,MAPK3,MRAS,MTOR,PDPK1,PLG,PTPN11,RALA,RALB,RAP1B,RAP2A,RAP2B,RRAS2,SERPINA1,SERPINA3,SERPINF2,SOD2,STAT3,TF,TTR
Gαi Signaling	8.81	-1.37199	0.304	ADCY1,ADCY5,ADRA2A,APLNR,CNR1,GABBR1,GABBR2,GNAI1,GNAI2,GNAI3,GNAS,GNB1,GNB2,GNB4,GNB5,GNG3,GRB2,GRM2,GRM3,HRAS,KRAS,MAPK1,MAPK3,MRAS,PRKACB,PRKAR1A,PRKAR2A,PRKAR2B,RALA,RALB,RAP1B,RAP1GAP,RAP2A,RAP2B,RGS7,RRAS2,SRC,STAT3
Leukocyte Extravasation Signaling	8.8	0.149071	0.259	ACTB,ACTG1,ACTG2,ACTN1,ACTN2,ACTN4,AFDN,ARHGAP1,ARHGAP12,CD44,CD99,CDC42,CLDN11,CRK,CRKL,CTNNA2,CTNNB1,CTNND1,CTTN,CYBA,EZR,GNAI1,GNAI2,GNAI3,ICAM1,ITGB1,JAM2,JAM3,MAP2K2,MAP2K4,MAPK1,MAPK10,MSN,MYL6,PRKCA,PRKCB,PRKCE,PRKCG,PTK2B,PTPN11,RAC1,RAP1B,RAP1GAP,RAPGEF4,RDX,RHOA,ROCK2,SRC,THY1,VCL,WASL
GABA Receptor Signaling	8.76		0.337	ABAT,ADCY1,ADCY5,ALDH5A1,ALDH9A1,AP1B1,AP2A1,AP2A2,AP2B1,AP2M1,AP2S1,CACNA1B,CACNA2D1,CACNA2D2,CACNB4,CACNG6,CACNG8,DNM1,GABBR1,GABBR2,GABRA1,GABRB2,GABRG2,GAD2,GNAS,GPHN,MRAS,NSF,RPS27A,SLC32A1,SLC6A1,SLC6A11
Neuregulin Signaling	8.63	-1.56893	0.333	AKT3,CDK5,CRK,CRKL,DLG4,GRB2,HRAS,HSP90AA1,HSP90AB1,HSP90B1,ITGB1,KRAS,MAP2K1,MAP2K2,MAPK1,MAPK3,MRAS,MTOR,PDPK1,PRKCA,PRKCB,PRKCE,PRKCG,PTPN11,RALA,RALB,RAP1B,RAP2A,RAP2B,RPS6,RRAS2,SRC
P2Y Purigenic Receptor Signaling Pathway	8.6	0	0.299	ADCY1,ADCY5,AKT3,GNAI1,GNAI2,GNAI3,GNAQ,GNB1,GNB2,GNB4,GNB5,GNG3,HRAS,KRAS,MAP2K1,MAP2K2,MAPK1,MAPK3,MRAS,PDIA3,PLCB1,PLCB3,PLCD1,PLCD3,PRKACB,PRKAR1A,PRKAR2A,PRKAR2B,PRKCA,PRKCB,PRKCE,PRKCG,RALA,RALB,RAP1B,RAP2A,RAP2B,RRAS2
Isoleucine Degradation I	8.56	0	0.75	ACAA2,ACAD8,ACADSB,ACAT1,ACAT2,AUH,DLD,ECHS1,HADHA,HADHB,HSD17B10,HSD17B4
UVC-Induced MAPK Signaling	8.51	-1.2792	0.431	BRAF,HRAS,KRAS,MAP2K1,MAP2K2,MAP2K4,MAPK1,MAPK10,MAPK3,MRAS,PRKCA,PRKCB,PRKCE,PRKCG,RALA,RALB,RAP1B,RAP2A,RAP2B,RRAS2,SMPD3,SRC
PAK Signaling	8.5	-2.19089	0.33	ARHGEF7,CDC42,CFL1,CFL2,GIT1,GRB2,HRAS,ITGB1,KRAS,MAP2K1,MAP2K2,MAP2K4,MAPK1,MAPK10,MAPK3,MRAS,MYL12A,MYL6,MYL9,MYLK,NCK2,PAK1,PAK2,PTK2B,RAC1,RALA,RALB,RAP1B,RAP2A,RAP2B,RRAS2,WASL
Valine Degradation I	8.45	0	0.684	ABAT,ACAD8,ACADSB,ALDH6A1,AUH,BCKDHB,DBT,DLD,ECHS1,HADHA,HADHB,HIBCH,HSD17B4
Fatty Acid β-oxidation I	8.44	1.21268	0.531	ACAA1,ACAA2,ACADM,ACSBG1,ACSL3,ACSL6,AUH,ECHS1,ECI2,HADH,HADHA,HADHB,HSD17B10,HSD17B4,HSD17B8,IVD,SCP2
Regulation of Cellular Mechanics by Calpain Protease	8.33	-1.41421	0.385	ACTN1,ACTN2,ACTN4,CAPN1,CAPN2,CAPN5,CAPNS1,EZR,GRB2,HRAS,ITGB1,KRAS,MAPK1,MAPK3,MRAS,RALA,RALB,RAP1B,RAP2A,RAP2B,RRAS2,SRC,TLN1,TLN2,VCL
IL-3 Signaling	8.31	-1.88982	0.354	AKT3,CHP1,CRKL,GRB2,HRAS,KRAS,MAP2K1,MAP2K2,MAPK1,MAPK3,MRAS,PAK1,PPP3CA,PPP3CB,PPP3R1,PRKCA,PRKCB,PRKCE,PRKCG,RAC1,RALA,RALB,RAP1B,RAP2A,RAP2B,RRAS2,STAT1,STAT3
Gluconeogenesis I	8.17	-1.29099	0.577	ALDOA,ALDOC,BPGM,ENO1,ENO2,ENO3,GAPDH,GPI,MDH1,MDH2,ME1,ME2,ME3,PGAM1,PGK1
Glycolysis I	8.17	-1.80739	0.577	ALDOA,ALDOC,BPGM,ENO1,ENO2,ENO3,GAPDH,GPI,PFKL,PFKM,PFKP,PGAM1,PGK1,PKM,TPI1
HIPPO signaling	8.15	0.258199	0.341	CD44,CUL1,DLG1,DLG2,DLG3,DLG4,ITCH,LLGL1,PPP1CA,PPP1CB,PPP1CC,PPP1R12A,PPP1R14C,PPP1R7,PPP2CB,PPP2R1A,PPP2R2A,PPP2R5D,PPP2R5E,PTPA,SFN,SKP1,TJP2,YWHAB,YWHAE,YWHAG,YWHAH,YWHAQ,YWHAZ
PDGF Signaling	8.01	-1.67126	0.337	ACP1,CRK,CRKL,CSNK2B,EIF2AK2,GRB2,HRAS,KRAS,MAP2K1,MAP2K2,MAP2K4,MAPK1,MAPK3,MRAS,OCRL,PRKCA,PRKCB,RALA,RALB,RAP1B,RAP2A,RAP2B,RASA1,RRAS2,SPHK2,SRC,STAT1,STAT3,SYNJ1
Coronavirus Pathogenesis Pathway	7.94	-1.58114	0.273	EEF1A2,EIF4E,KPNB1,MAP2K4,MAPK1,MAPK10,MAPK3,NPM1,PA2G4,RPS10,RPS11,RPS12,RPS13,RPS14,RPS15A,RPS16,RPS17,RPS18,RPS19,RPS2,RPS20,RPS21,RPS23,RPS24,RPS25,RPS27A,RPS27L,RPS28,RPS29,RPS3,RPS3A,RPS4X,RPS5,RPS6,RPS7,RPS8,RPS9,RPSA,STAT1,STAT3,TNPO2
Cardiac β-adrenergic Signaling	7.74	2.26779	0.277	ADCY1,ADCY5,AKAP12,AKAP5,APEX1,ATP2A2,ENPP6,GDE1,GNAS,GNB1,GNB2,GNB4,GNB5,GNG3,MRAS,PDE12,PDE1A,PDE1C,PDE2A,PDE6D,PPP1CA,PPP1CB,PPP1CC,PPP1R12A,PPP1R14C,PPP1R7,PPP2CB,PPP2R1A,PPP2R2A,PPP2R5D,PPP2R5E,PRKACB,PRKAR1A,PRKAR2A,PRKAR2B,PTPA,RYR2,SLC8A1,SLC8A2
IGF-1 Signaling	7.67	-0.6	0.308	AKT3,CSNK2B,GRB2,HRAS,IRS2,KRAS,MAP2K1,MAP2K2,MAPK1,MAPK3,MRAS,PDPK1,PRKACB,PRKAR1A,PRKAR2A,PRKAR2B,PTPN11,RALA,RALB,RAP1B,RAP2A,RAP2B,RASA1,RRAS2,SFN,STAT3,YWHAB,YWHAE,YWHAG,YWHAH,YWHAQ,YWHAZ
nNOS Signaling in Neurons	7.67	0.632456	0.426	CALM1 (includes others),CAMK2A,CAMK4,CAPN1,CAPN2,CAPN5,CAPNS1,CHP1,DLG2,DLG4,GRIN1,GRIN2B,PFKM,PPP3CA,PPP3CB,PPP3R1,PRKCA,PRKCB,PRKCE,PRKCG
Neuropathic Pain Signaling In Dorsal Horn Neurons	7.43	0.898027	0.307	CAMK1,CAMK2A,CAMK2B,CAMK2D,CAMK2G,CAMK4,GRIA2,GRIA3,GRIA4,GRIN1,GRIN2B,GRM2,GRM3,ITPR1,MAPK1,MAPK3,NTRK2,PDIA3,PLCB1,PLCB3,PLCD1,PLCD3,PRKACB,PRKAR1A,PRKAR2A,PRKAR2B,PRKCA,PRKCB,PRKCE,PRKCG,SRC
Renin-Angiotensin Signaling	7.31	-1.82574	0.288	ADCY1,ADCY5,GNAQ,GRB2,HRAS,ITPR1,KRAS,MAP2K1,MAP2K2,MAP2K4,MAPK1,MAPK10,MAPK3,MRAS,PAK1,PAK2,PRKACB,PRKAR1A,PRKAR2A,PRKAR2B,PRKCA,PRKCB,PRKCE,PRKCG,PTK2B,RAC1,RALA,RALB,RAP1B,RAP2A,RAP2B,RRAS2,STAT1,STAT3
PI3K/AKT Signaling	7.29	-1.98248	0.251	AKT3,CDC37,CTNNB1,EIF4E,GRB2,GSK3A,GSK3B,GYS1,HRAS,HSP90AA1,HSP90AB1,HSP90B1,ILK,ITGB1,KRAS,MAP2K1,MAP2K2,MAPK1,MAPK3,MRAS,MTOR,OCRL,PDPK1,PPP2CB,PPP2R1A,PPP2R2A,PPP2R5D,PPP2R5E,PTPA,RALA,RALB,RAP1B,RAP2A,RAP2B,RHEB,RRAS2,SFN,SYNJ1,YWHAB,YWHAE,YWHAG,YWHAH,YWHAQ,YWHAZ
Glutaryl-CoA Degradation	7.25	1.26491	0.688	ACAA2,ACAT1,ACAT2,CA1,HADH,HADHA,HADHB,HSD17B10,HSD17B4,HSD17B8,PARK7
Xenobiotic Metabolism Signaling	7.24		0.216	ALDH1A1,ALDH1L1,ALDH2,ALDH4A1,ALDH5A1,ALDH6A1,ALDH7A1,ALDH9A1,CAMK1,CAMK2A,CAMK2B,CAMK2D,CAMK2G,CAMK4,CAT,CUL3,DNAJC7,ESD,FTL,GCLC,GSTM2,GSTM3,GSTM5,GSTO1,GSTP1,GSTT1,GSTZ1,HDAC4,HRAS,HSP90AA1,HSP90AB1,HSP90B1,KRAS,MAOA,MAOB,MAP2K1,MAP2K2,MAP2K4,MAP3K9,MAPK1,MAPK3,MGST1,MRAS,NQO1,PPP2CB,PPP2R1A,PPP2R2A,PPP2R5D,PPP2R5E,PRKCA,PRKCB,PRKCE,PRKCG,PTGES3,PTPA,RALA,RALB,RAP1B,RAP2A,RAP2B,RRAS2,SULT4A1
Androgen Signaling	7.18	0	0.272	CACNA1B,CACNA2D1,CACNA2D2,CACNB4,CACNG6,CACNG8,CALM1 (includes others),CALR,CAMK4,DNAJB1,GNA13,GNAI1,GNAI2,GNAI3,GNAO1,GNAQ,GNAS,GNAZ,GNB1,GNB2,GNB4,GNB5,GNG3,HSP90AA1,HSPA4,MAPK1,MAPK3,MRAS,PRKACB,PRKAR1A,PRKAR2A,PRKAR2B,PRKCA,PRKCB,PRKCE,PRKCG,SRC
Cellular Effects of Sildenafil (Viagra)	7.12		0.275	ACTB,ACTG1,ACTG2,ADCY1,ADCY5,CACNG6,CACNG8,CALM1 (includes others),CAMK4,GNAS,GUCY1A2,ITPR1,MPRIP,MYH10,MYH11,MYH14,MYH9,MYL12A,MYL6,MYL9,MYLK,PDE1A,PDE1C,PDE2A,PDIA3,PLCB1,PLCB3,PLCD1,PLCD3,PPP1CB,PPP1R12A,PRKACB,PRKAR1A,PRKAR2A,PRKAR2B,SLC4A10
Glioma Signaling	7.03	-1.34715	0.291	AKT3,CALM1 (includes others),CAMK1,CAMK2A,CAMK2B,CAMK2D,CAMK2G,CAMK4,GRB2,HRAS,IDH1,IDH2,IDH3B,IDH3G,KRAS,MAP2K1,MAP2K2,MAPK1,MAPK3,MRAS,MTOR,PA2G4,PRKCA,PRKCB,PRKCE,PRKCG,RALA,RALB,RAP1B,RAP2A,RAP2B,RRAS2
PI3K Signaling in B Lymphocytes	7	-1.18322	0.268	AKT3,C3,CALM1 (includes others),CAMK2A,CAMK2B,CAMK2D,CAMK2G,CAMK4,CHP1,FYN,HRAS,IRS2,ITPR1,KRAS,MAP2K1,MAP2K2,MAPK1,MAPK3,MRAS,PDIA3,PDPK1,PLCB1,PLCB3,PLCD1,PLCD3,PLEKHA1,PPP3CA,PPP3CB,PPP3R1,PRKCB,RAC1,RALA,RALB,RAP1B,RAP2A,RAP2B,RRAS2
Renal Cell Carcinoma Signaling	6.89	-1.96396	0.325	AKT3,CDC42,CRK,CUL2,ELOB,FH,GRB2,HRAS,KRAS,MAP2K1,MAP2K2,MAPK1,MAPK3,MRAS,PAK1,PAK2,PTPN11,RAC1,RALA,RALB,RAP1B,RAP2A,RAP2B,RPS27A,RRAS2,SLC2A1
Role of NFAT in Regulation of the Immune Response	6.83	-2.46598	0.243	AKAP5,AKT3,CALM1 (includes others),CAMK4,CHP1,CSNK1G2,FYN,GNA13,GNAI1,GNAI2,GNAI3,GNAO1,GNAQ,GNAS,GNAZ,GNB1,GNB2,GNB4,GNB5,GNG3,GRB2,GSK3A,GSK3B,HLA-B,HRAS,ITPR1,KRAS,MAP2K1,MAP2K2,MAPK1,MAPK3,MRAS,PLCB1,PLCB3,PPP3CA,PPP3CB,PPP3R1,RALA,RALB,RAP1B,RAP2A,RAP2B,RRAS2,XPO1
GP6 Signaling Pathway	6.69	2.26301	0.277	ADAM10,AKT3,CALM1 (includes others),CAMK4,COL12A1,COL18A1,COL1A1,COL1A2,COL4A1,COL4A2,COL6A1,COL6A2,COL6A3,FGA,FGB,FGG,FYN,GSK3A,GSK3B,ITPR1,LAMA2,LAMB1,LAMB2,LAMC1,PDPK1,PRKCA,PRKCB,PRKCE,PRKCG,RAC1,RAP1B,RHOG,TLN1
AMPK Signaling	6.66	-0.800641	0.229	ACACA,ACTB,ADRA2A,AK1,AK3,AK4,AK5,AKT3,CAMKK2,CPT1A,CPT1C,CPT2,EEF2,ELAVL1,FASN,GNAS,GYS1,ILKAP,IRS2,MAPK1,MRAS,MTOR,PFKL,PFKM,PFKP,PPAT,PPM1A,PPM1B,PPM1E,PPM1F,PPM1H,PPP2CB,PPP2R1A,PPP2R2A,PPP2R5D,PPP2R5E,PRKAA1,PRKAA2,PRKACB,PRKAR1A,PRKAR2A,PRKAR2B,PTPA,RAB1A,RAB2A,RAB3A,RAB6A,RAB7A,SLC2A1
Apelin Adipocyte Signaling Pathway	6.65	-2.35339	0.317	ADCY1,ADCY5,APLNR,CAT,GNAI1,GNAI2,GNAI3,GPX1,GPX4,GSTM2,GSTP1,GSTT1,GSTZ1,MAPK1,MAPK10,MAPK15,MAPK3,MGST1,PRDX6,PRKAA1,PRKAA2,PRKACB,PRKAR1A,PRKAR2A,PRKAR2B,SOD1
Dopamine Receptor Signaling	6.64	2.64575	0.325	ADCY1,ADCY5,MAOA,MAOB,NCS1,PCBD1,PPP1CA,PPP1CB,PPP1CC,PPP1R12A,PPP1R14C,PPP1R1B,PPP1R7,PPP2CB,PPP2R1A,PPP2R2A,PPP2R5D,PPP2R5E,PRKACB,PRKAR1A,PRKAR2A,PRKAR2B,PTPA,QDPR,SPR
PPARα/RXRα Activation	6.62	2.46598	0.237	ACAA1,ADCY1,ADCY5,AP2A2,APOA1,CAND1,CKAP5,FASN,GNAQ,GNAS,GOT2,GPD1,GPD2,GRB2,HRAS,HSP90AA1,HSP90AB1,HSP90B1,KRAS,MAP2K1,MAP2K2,MAP2K4,MAP4K4,MAPK1,MAPK3,MRAS,PDIA3,PLCB1,PLCB3,PLCD1,PLCD3,PRKAA1,PRKAA2,PRKACB,PRKAR1A,PRKAR2A,PRKAR2B,PRKCA,PRKCB,RALA,RALB,RAP1B,RAP2A,RAP2B,RRAS2
Cdc42 Signaling	6.54	-0.707107	0.246	ACTR2,ACTR3,ARPC1A,ARPC2,ARPC3,ARPC4,ARPC5,ARPC5L,BAIAP2,CDC42,CDC42BPA,CFL1,CFL2,CLIP1,EXOC1,EXOC3,EXOC4,EXOC6,EXOC8,GSK3B,HLA-B,HLA-DPB1,IQGAP1,ITGB1,LLGL1,MAP2K4,MAPK1,MAPK10,MPRIP,MYL12A,MYL6,MYL9,MYLK,PAK1,PAK2,PPP1CB,PPP1R12A,RALA,RASA1,SRC,WASL
Thrombopoietin Signaling	6.54	-1.70561	0.349	GRB2,HRAS,IRS2,KRAS,MAP2K1,MAP2K2,MAPK1,MAPK3,MRAS,PRKCA,PRKCB,PRKCE,PRKCG,PTPN11,RALA,RALB,RAP1B,RAP2A,RAP2B,RRAS2,STAT1,STAT3
Caveolar-mediated Endocytosis Signaling	6.51		0.329	ACTB,ACTG1,ACTG2,ARCN1,CAVIN1,COPA,COPB2,COPE,COPG1,COPG2,DNM2,FLNA,FLNB,FLNC,FLOT1,FLOT2,FYN,HLA-B,ITGAV,ITGB1,PRKCA,RAB5B,RAB5C,SRC
Xenobiotic Metabolism PXR Signaling Pathway	6.48	0.149071	0.234	ALDH1A1,ALDH1L1,ALDH2,ALDH4A1,ALDH5A1,ALDH6A1,ALDH7A1,ALDH9A1,CAMK2A,CAMK2B,CAMK2D,CAMK2G,CAT,CDK5,DNAJC7,ESD,GSTM2,GSTM3,GSTM5,GSTO1,GSTP1,GSTT1,GSTZ1,HSP90AA1,HSP90AB1,HSP90B1,MAOA,MAOB,MGST1,PPM1A,PPP1CA,PPP1CB,PPP1CC,PPP1R12A,PPP1R14C,PPP1R7,PRKACB,PRKAR1A,PRKAR2A,PRKAR2B,PRKCA,PRKCB,PRKCE,PRKCG,SULT4A1
Gαq Signaling	6.31	-1.91485	0.247	AKT3,CALM1 (includes others),CAMK4,CDC42,CHP1,GNAQ,GNAS,GNB1,GNB2,GNB4,GNB5,GNG3,GSK3B,GYS1,ITPR1,MAP2K1,MAP2K2,MAPK1,MAPK3,MRAS,PLCB1,PLCB3,PLD3,PPP3CA,PPP3CB,PPP3R1,PRKCA,PRKCB,PRKCE,PRKCG,PTK2B,RAC1,RGS7,RHOA,RHOB,RHOG,RHOT1,RHOT2,ROCK2
Adrenomedullin signaling pathway	6.15	-0.92582	0.228	ADCY1,ADCY5,AKT3,BRAF,C3,CALM1 (includes others),CAMK4,CEBPB,CFH,GNAQ,GNAS,GRB2,GSK3A,GSK3B,GUCY1A2,HRAS,ITPR1,KRAS,MAP2K1,MAP2K2,MAP2K4,MAPK1,MAPK10,MAPK15,MAPK3,MRAS,MYLK,NT5C,PDIA3,PLCB1,PLCB3,PLCD1,PLCD3,PRKACB,PRKAR1A,PRKAR2A,PRKAR2B,PTK2B,RALA,RALB,RAP1B,RAP2A,RAP2B,RRAS2,SLC39A7
B Cell Receptor Signaling	6.12	-1.44115	0.232	AKT3,CALM1 (includes others),CAMK2A,CAMK2B,CAMK2D,CAMK2G,CAMK4,CDC42,CFL1,CFL2,GRB2,GSK3A,GSK3B,HRAS,IGHA1,IGHG2,IGHG3,IGHM,KRAS,MAP2K1,MAP2K2,MAP2K4,MAP3K9,MAPK1,MAPK3,MRAS,MTOR,OCRL,PDPK1,PPP3CA,PPP3CB,PPP3R1,PRKCB,PTK2B,PTPN11,RAC1,RALA,RALB,RAP1B,RAP2A,RAP2B,RRAS2,SYNJ1
Molecular Mechanisms of Cancer	6.06		0.189	ADCY1,ADCY5,AKT3,ARHGEF11,ARHGEF2,ARHGEF7,BRAF,CAMK2A,CAMK2B,CAMK2D,CAMK2G,CDC42,CDK5,CRK,CTNNA2,CTNNB1,CTNND1,CYCS,DIABLO,FYN,GNA13,GNAI1,GNAI2,GNAI3,GNAO1,GNAQ,GNAS,GNAZ,GRB2,GSK3A,GSK3B,HRAS,ITGB1,KRAS,LRP1,MAP2K1,MAP2K2,MAP2K4,MAPK1,MAPK10,MAPK3,MRAS,NF1,PA2G4,PAK1,PAK2,PLCB1,PLCB3,PRKACB,PRKAR1A,PRKAR2A,PRKAR2B,PRKCA,PRKCB,PRKCE,PRKCG,PRKDC,PTPN11,RAC1,RALA,RALB,RAP1B,RAP2A,RAP2B,RASA1,RASGR…
CNTF Signaling	6.04	-0.894427	0.351	CNTFR,GRB2,HRAS,KRAS,MAP2K1,MAP2K2,MAPK1,MAPK3,MRAS,MTOR,PTPN11,RALA,RALB,RAP1B,RAP2A,RAP2B,RPS6KA2,RRAS2,STAT1,STAT3
Antiproliferative Role of Somatostatin Receptor 2	6.03	-0.727607	0.312	BRAF,GNB1,GNB2,GNB4,GNB5,GNG3,GUCY1A2,HRAS,KRAS,MAP2K1,MAP2K2,MAPK1,MAPK3,MRAS,NT5C,PTPN11,RALA,RALB,RAP1B,RAP2A,RAP2B,RRAS2,SLC39A7,SRC
Relaxin Signaling	6.02	0.5	0.247	ADCY1,ADCY5,AKT3,APEX1,BRAF,ENPP6,GDE1,GNA13,GNAI1,GNAI2,GNAI3,GNAO1,GNAQ,GNAS,GNAZ,GNB1,GNB2,GNB4,GNB5,GNG3,GUCY1A2,MAP2K1,MAPK1,MAPK3,MRAS,NT5C,PDE12,PDE1A,PDE1C,PDE2A,PDE6D,PRKACB,PRKAR1A,PRKAR2A,PRKAR2B,RAP1B,SLC39A7
Corticotropin Releasing Hormone Signaling	5.95	-1.25724	0.248	ADCY1,ADCY5,ARPC5,BRAF,CACNA1B,CACNA2D1,CACNA2D2,CACNB4,CACNG6,CACNG8,CALM1 (includes others),CAMK4,CNR1,GNAI1,GNAI2,GNAI3,GNAO1,GNAQ,GNAS,GUCY1A2,ITPR1,MAP2K1,MAP2K2,MAPK1,MAPK3,NT5C,PRKACB,PRKAR1A,PRKAR2A,PRKAR2B,PRKCA,PRKCB,PRKCE,PRKCG,RAP1B,SLC39A7
ErbB Signaling	5.92	-2.11695	0.287	CDC42,GRB2,GSK3B,HRAS,KRAS,MAP2K1,MAP2K2,MAP2K4,MAPK1,MAPK10,MAPK3,MRAS,MTOR,NCK2,PAK1,PAK2,PDPK1,PRKCA,PRKCB,PRKCE,PRKCG,RALA,RALB,RAP1B,RAP2A,RAP2B,RRAS2
Production of Nitric Oxide and Reactive Oxygen Species in Macrophages	5.92	-0.316228	0.229	AKT3,APOA1,APOA4,APOB,APOD,APOE,CAT,CDC42,CLU,CYBA,MAP2K1,MAP2K4,MAP3K9,MAPK1,MAPK10,MAPK3,PCYOX1,PPP1CA,PPP1CB,PPP1CC,PPP1R12A,PPP1R14C,PPP1R7,PPP2CB,PPP2R1A,PPP2R2A,PPP2R5D,PPP2R5E,PRKCA,PRKCB,PRKCE,PRKCG,PTPA,RAC1,RAP1B,RHOA,RHOB,RHOG,RHOT1,RHOT2,SERPINA1,SIRPA,STAT1
Tec Kinase Signaling	5.88	-1.8	0.238	ACTB,ACTG1,ACTG2,CDC42,FYN,GNA13,GNAI1,GNAI2,GNAI3,GNAO1,GNAQ,GNAS,GNAZ,GNB1,GNB2,GNB4,GNB5,GNG3,GTF2I,ITGB1,MAP2K4,MAPK10,MRAS,PAK1,PAK2,PRKCA,PRKCB,PRKCE,PRKCG,PTK2B,RAC1,RHOA,RHOB,RHOG,RHOT1,RHOT2,SRC,STAT1,STAT3
GPCR-Mediated Nutrient Sensing in Enteroendocrine Cells	5.79	1.46059	0.268	ADCY1,ADCY5,CACNA1B,CACNA2D1,CACNA2D2,CACNB4,CACNG6,CACNG8,CCK,GNAI1,GNAI2,GNAI3,GNAQ,GNAS,GNG3,ITPR1,PDIA3,PLCB1,PLCB3,PLCD1,PLCD3,PRKACB,PRKAR1A,PRKAR2A,PRKAR2B,PRKCA,PRKCB,PRKCE,PRKCG,RAPGEF4
Endometrial Cancer Signaling	5.64	-1.60591	0.333	AKT3,CTNNA2,CTNNB1,GRB2,GSK3B,HRAS,ILK,KRAS,MAP2K1,MAP2K2,MAPK1,MAPK3,MRAS,PDPK1,RALA,RALB,RAP1B,RAP2A,RAP2B,RRAS2
Amyotrophic Lateral Sclerosis Signaling	5.63	-0.654654	0.278	AKT3,ALS2,CAPN1,CAPN2,CAPN5,CAPNS1,CAT,CYCS,GLUL,GPX1,GRIA2,GRIA3,GRIA4,GRIN1,GRIN2B,NEFH,NEFL,NEFM,PAK1,PPP3CA,PRPH,RAB5B,RAB5C,RAC1,SLC1A2,SOD1,SSR4
Prolactin Signaling	5.6	-2.29366	0.296	CEBPB,FYN,GRB2,HRAS,KRAS,MAP2K1,MAP2K2,MAPK1,MAPK3,MRAS,PDPK1,PRKCA,PRKCB,PRKCE,PRKCG,PTPN11,RALA,RALB,RAP1B,RAP2A,RAP2B,RRAS2,STAT1,STAT3
Macropinocytosis Signaling	5.56	-2.23607	0.303	ABI1,ACTN4,ANKFY1,ARF6,CDC42,HRAS,ITGB1,KRAS,MRAS,PAK1,PRKCA,PRKCB,PRKCE,PRKCG,RAC1,RALA,RALB,RAP1B,RAP2A,RAP2B,RHOA,RRAS2,SRC
D-myo-inositol-5-phosphate Metabolism	5.51	2.1974	0.236	ACP1,ATP1A1,ATP1A2,EPHX2,IGBP1,ILKAP,NT5C,NUDT3,OCRL,PDXP,PGAM5,PIP4K2A,PIP4K2C,PLCB1,PLCB3,PLCD1,PLCD3,PPFIA1,PPFIA2,PPFIA3,PPM1H,PPP1CA,PPP1CC,PPP1R12A,PPP1R1B,PPP1R7,PPP2R5D,PPP2R5E,PPP3CA,PPP5C,PTPA,PTPN11,PTPN23,RASA1,SACM1L,SIRPA,SYNJ1
cAMP-mediated signaling	5.44	1.47442	0.211	ADCY1,ADCY5,ADRA2A,AKAP12,AKAP5,APEX1,APLNR,BRAF,CALM1 (includes others),CAMK1,CAMK2A,CAMK2B,CAMK2D,CAMK2G,CAMK4,CNR1,ENPP6,GABBR1,GABBR2,GDE1,GNAI1,GNAI2,GNAI3,GNAO1,GNAS,GRM2,GRM3,MAP2K1,MAP2K2,MAPK1,MAPK3,PDE12,PDE1A,PDE1C,PDE2A,PDE6D,PPP3CA,PPP3CB,PPP3R1,PRKACB,PRKAR1A,PRKAR2A,PRKAR2B,RAP1GAP,RAPGEF4,RGS7,SRC,STAT3
Apelin Cardiomyocyte Signaling Pathway	5.44	-0.6	0.273	AKT3,APLNR,ATP2A2,CAT,GNAI1,GNAI2,GNAI3,ITPR1,MAPK1,MAPK10,MAPK15,MAPK3,MYL12A,MYL6,MYL9,MYLK,PDIA3,PLCB1,PLCB3,PLCD1,PLCD3,PRKCA,PRKCB,PRKCE,PRKCG,SLC8A1,SLC8A2
Apoptosis Signaling	5.44	0.784465	0.273	AIFM1,CAPN1,CAPN2,CAPN5,CAPNS1,CYCS,DIABLO,HRAS,KRAS,LMNA,MAP2K1,MAP2K2,MAP2K4,MAP4K4,MAPK1,MAPK3,MRAS,PARP1,PRKCA,PRKCE,RALA,RALB,RAP1B,RAP2A,RAP2B,RRAS2,SPTAN1
ERK5 Signaling	5.43	-1.70561	0.306	GNA13,GNAQ,HRAS,KRAS,MRAS,PTPN11,RALA,RALB,RAP1B,RAP2A,RAP2B,RPS6KA2,RRAS2,SFN,SRC,WNK1,YWHAB,YWHAE,YWHAG,YWHAH,YWHAQ,YWHAZ
HGF Signaling	5.39	-1.29987	0.261	AKT3,CDC42,CRKL,GRB2,HRAS,ITGB1,KRAS,MAP2K1,MAP2K2,MAP2K4,MAP3K9,MAPK1,MAPK10,MAPK3,MRAS,PAK1,PRKCA,PRKCB,PRKCE,PRKCG,PTPN11,RAC1,RALA,RALB,RAP1B,RAP2A,RAP2B,RRAS2,STAT3
CCR5 Signaling in Macrophages	5.39	-2.32379	0.277	CACNA1B,CACNA2D1,CACNA2D2,CACNB4,CACNG6,CACNG8,CALM1 (includes others),CAMK4,GNAI1,GNAI2,GNAI3,GNAS,GNB1,GNB2,GNB4,GNB5,GNG3,MAP2K4,MAPK1,MAPK10,MRAS,PRKCA,PRKCB,PRKCE,PRKCG,PTK2B
Acute Myeloid Leukemia Signaling	5.34	-1.34164	0.281	AKT3,BRAF,GRB2,HRAS,IDH1,IDH2,IDH3B,IDH3G,JUP,KRAS,MAP2K1,MAP2K2,MAP2K4,MAPK1,MAPK3,MRAS,MTOR,PML,RALA,RALB,RAP1B,RAP2A,RAP2B,RRAS2,STAT3
Oncostatin M Signaling	5.34	-2	0.372	GRB2,HRAS,KRAS,MAP2K1,MAP2K2,MAPK1,MAPK3,MRAS,RALA,RALB,RAP1B,RAP2A,RAP2B,RRAS2,STAT1,STAT3
Superpathway of Inositol Phosphate Compounds	5.24	2.03026	0.216	ACP1,ATP1A1,ATP1A2,CDIPT,EPHX2,IGBP1,ILKAP,IP6K1,ITPKA,NT5C,NUDT3,OCRL,PDXP,PGAM5,PI4KA,PIP4K2A,PIP4K2B,PIP4K2C,PIP5K1C,PLCB1,PLCB3,PLCD1,PLCD3,PPFIA1,PPFIA2,PPFIA3,PPM1H,PPP1CA,PPP1CC,PPP1R12A,PPP1R1B,PPP1R7,PPP2R5D,PPP2R5E,PPP3CA,PPP5C,PTPA,PTPN11,PTPN23,RASA1,SACM1L,SIRPA,SYNJ1
Telomerase Signaling	5.24	-2.44949	0.262	AKT3,GRB2,HDAC4,HRAS,HSP90AA1,HSP90AB1,HSP90B1,KRAS,MAP2K1,MAP2K2,MAPK1,MAPK3,MRAS,PDPK1,PPP2CB,PPP2R1A,PPP2R2A,PPP2R5D,PPP2R5E,PTGES3,PTPA,RALA,RALB,RAP1B,RAP2A,RAP2B,RRAS2,TPP1
Glioma Invasiveness Signaling	5.21	-2.23607	0.297	CD44,CDC42,HRAS,ITGAV,KRAS,MAPK1,MAPK3,MRAS,PLG,RAC1,RALA,RALB,RAP1B,RAP2A,RAP2B,RHOA,RHOB,RHOG,RHOT1,RHOT2,RRAS2,VTN
NGF Signaling	5.14	-1.13389	0.254	AKT3,CDC42,CRK,GRB2,HRAS,KRAS,MAP2K1,MAP2K2,MAP2K4,MAP3K9,MAPK1,MAPK10,MAPK3,MRAS,PDPK1,PTPN11,RAC1,RALA,RALB,RAP1B,RAP2A,RAP2B,RHOA,RHOG,ROCK2,RPS6KA2,RRAS2,SMPD3,TRIO
Tryptophan Degradation III (Eukaryotic)	5.07	1.26491	0.478	ACAA2,ACAT1,ACAT2,CA1,HADH,HADHA,HADHB,HSD17B10,HSD17B4,HSD17B8,PARK7
Netrin Signaling	5.04	2.23607	0.308	ABLIM1,ABLIM2,CACNA1B,CACNA2D1,CACNA2D2,CACNB4,CACNG6,CACNG8,CHP1,ENAH,NCK2,PPP3CA,PPP3CB,PPP3R1,PRKACB,PRKAR1A,PRKAR2A,PRKAR2B,RAC1,RYR2
Amyloid Processing	5.02	-2.11058	0.34	AKT3,APP,CAPN1,CAPN2,CAPN5,CAPNS1,CDK5,CSNK2B,GSK3B,MAPK1,MAPK3,MAPT,PRKACB,PRKAR1A,PRKAR2A,PRKAR2B,PRKCE
GDNF Family Ligand-Receptor Interactions	5	-2.06474	0.289	CDC42,GRB2,HRAS,IRS2,ITPR1,KRAS,MAP2K1,MAP2K2,MAP2K4,MAPK1,MAPK10,MAPK3,MRAS,PDLIM7,RAC1,RALA,RALB,RAP1B,RAP2A,RAP2B,RASA1,RRAS2
Nitric Oxide Signaling in the Cardiovascular System	4.94	-0.6	0.263	AKT3,ATP2A2,CALM1 (includes others),CAMK4,GUCY1A2,HSP90AA1,HSP90AB1,HSP90B1,ITPR1,MAP2K1,MAP2K2,MAPK1,MAPK3,PDE1A,PDE1C,PDE2A,PRKAA1,PRKACB,PRKAR1A,PRKAR2A,PRKAR2B,PRKCA,PRKCB,PRKCE,PRKCG,RYR2
Ceramide Signaling	4.91	-0.852803	0.273	AKT3,CTSD,CYCS,DIABLO,HRAS,KRAS,MAP2K1,MAP2K4,MAPK3,MRAS,PPP2CB,PPP2R1A,PPP2R2A,PPP2R5D,PPP2R5E,PTPA,RALA,RALB,RAP1B,RAP2A,RAP2B,RRAS2,SMPD3,SPHK2
Melanocyte Development and Pigmentation Signaling	4.88	0.2	0.266	ADCY1,ADCY5,CRK,GNAS,GRB2,HRAS,KRAS,MAP2K1,MAP2K2,MAPK1,MAPK3,MRAS,PRKACB,PRKAR1A,PRKAR2A,PRKAR2B,PTPN11,RALA,RALB,RAP1B,RAP2A,RAP2B,RPS6KA2,RRAS2,SRC
Calcium Transport I	4.84	1.13389	0.7	ANXA5,ATP2A2,ATP2B1,ATP2B2,ATP2B3,ATP2B4,ATP2C1
Ketolysis	4.84	0.816497	0.7	ACAA2,ACAT1,ACAT2,BDH2,HADHA,HADHB,OXCT1
Regulation of IL-2 Expression in Activated and Anergic T Lymphocytes	4.82		0.27	CALM1 (includes others),CAMK4,CHP1,FYN,GRB2,HRAS,KRAS,MAP2K1,MAP2K2,MAP2K4,MAPK1,MAPK10,MAPK3,MRAS,PPP3CA,PPP3CB,PPP3R1,RAC1,RALA,RALB,RAP1B,RAP2A,RAP2B,RRAS2
Xenobiotic Metabolism General Signaling Pathway	4.78	-0.870388	0.231	ABCA2,AKT3,CUL3,FTL,GCLC,GSTM2,GSTM3,GSTM5,GSTO1,GSTP1,GSTT1,GSTZ1,HRAS,KRAS,MAP2K1,MAP2K2,MAP2K4,MAP3K9,MAPK1,MAPK3,MGST1,MRAS,NQO1,PRKCA,PRKCB,PRKCE,PRKCG,RALA,RALB,RAP1B,RAP2A,RAP2B,RRAS2
Glutamate Receptor Signaling	4.77	0.707107	0.316	CALM1 (includes others),CAMK4,DLG4,GLS,GLUL,GNB1,GRIA2,GRIA3,GRIA4,GRIN1,GRIN2B,GRM2,GRM3,HOMER1,SLC17A7,SLC1A2,SLC1A3,SLC1A4
BAG2 Signaling Pathway	4.65	-1.29099	0.349	ANXA2,CTSB,HSP90AA1,HSPA1A/HSPA1B,HSPA2,HSPA4,HSPA5,HSPA6,HSPA8,HSPA9,MAPK1,MAPK3,MAPT,PSMF1,STUB1
IL-1 Signaling	4.64	0.632456	0.264	ADCY1,ADCY5,GNA13,GNAI1,GNAI2,GNAI3,GNAO1,GNAQ,GNAS,GNAZ,GNB1,GNB2,GNB4,GNB5,GNG3,MAP2K4,MAPK1,MAPK10,MRAS,PRKACB,PRKAR1A,PRKAR2A,PRKAR2B,TOLLIP
Prostate Cancer Signaling	4.64		0.264	AKT3,CTNNB1,GRB2,GSK3B,GSTP1,HRAS,HSP90AA1,HSP90AB1,HSP90B1,KRAS,MAP2K1,MAP2K2,MAPK1,MAPK3,MRAS,MTOR,PA2G4,PDPK1,RALA,RALB,RAP1B,RAP2A,RAP2B,RRAS2
FLT3 Signaling in Hematopoietic Progenitor Cells	4.61	-1.2792	0.275	AKT3,EIF4E,GRB2,HRAS,KRAS,MAP2K1,MAP2K2,MAPK1,MAPK3,MRAS,MTOR,PDPK1,PTPN11,RALA,RALB,RAP1B,RAP2A,RAP2B,RPS6KA2,RRAS2,STAT1,STAT3
Glycogen Degradation III	4.54	0.707107	0.571	AGL,GAA,MTAP,PGM1,PGM2,PGM3,PYGB,PYGM
UVA-Induced MAPK Signaling	4.54	-1.60591	0.255	CYCS,HRAS,KRAS,MAP2K4,MAPK1,MAPK10,MAPK3,MRAS,MTOR,PARP1,PDIA3,PLCB1,PLCB3,PLCD1,PLCD3,PRKCA,RALA,RALB,RAP1B,RAP2A,RAP2B,RPS6KA2,RRAS2,SMPD3,STAT1
3-phosphoinositide Biosynthesis	4.53	1.71499	0.217	ACP1,ATP1A1,ATP1A2,CDIPT,EPHX2,IGBP1,ILKAP,NT5C,NUDT3,OCRL,PDXP,PGAM5,PI4KA,PIP4K2B,PIP4K2C,PIP5K1C,PPFIA1,PPFIA2,PPFIA3,PPM1H,PPP1CA,PPP1CC,PPP1R12A,PPP1R1B,PPP1R7,PPP2R5D,PPP2R5E,PPP3CA,PPP5C,PTPA,PTPN11,PTPN23,RASA1,SACM1L,SIRPA,SYNJ1
Erythropoietin Signaling	4.47		0.276	AKT3,GRB2,HRAS,KRAS,MAP2K1,MAP2K2,MAPK1,MAPK3,MRAS,PDPK1,PRKCA,PRKCB,PRKCE,PRKCG,RALA,RALB,RAP1B,RAP2A,RAP2B,RRAS2,SRC
Lipid Antigen Presentation by CD1	4.45		0.423	AP1B1,AP2A1,AP2A2,AP2B1,AP2M1,AP2S1,ARF6,CALR,CANX,PDIA3,PSAP
Ketogenesis	4.44	1.63299	0.636	ACAA2,ACAT1,ACAT2,BDH2,HADHA,HADHB,HMGCL
LPS-stimulated MAPK Signaling	4.43	-2.55841	0.268	CDC42,HRAS,KRAS,MAP2K1,MAP2K2,MAP2K4,MAPK1,MAPK10,MAPK3,MRAS,PAK1,PRKCA,PRKCB,PRKCE,PRKCG,RAC1,RALA,RALB,RAP1B,RAP2A,RAP2B,RRAS2
IL-2 Signaling	4.33	-1.69775	0.295	AKT3,CSNK2B,GRB2,HRAS,KRAS,MAP2K1,MAP2K2,MAPK1,MAPK3,MRAS,PTK2B,PTPN11,RALA,RALB,RAP1B,RAP2A,RAP2B,RRAS2
Gαs Signaling	4.31	1.70561	0.243	ADCY1,ADCY5,ADD1,ADD2,ADD3,BRAF,CNR1,GNAS,GNB1,GNB2,GNB4,GNB5,GNG3,MAP2K1,MAP2K2,MAPK1,MAPK3,MRAS,PRKACB,PRKAR1A,PRKAR2A,PRKAR2B,RAPGEF2,RAPGEF4,RYR2,SRC
Natural Killer Cell Signaling	4.27	-2.84605	0.203	AKT3,CDC42,CFL1,CFL2,COL18A1,COL1A1,COL1A2,FYN,GRB2,HLA-B,HRAS,HSPA1A/HSPA1B,HSPA2,HSPA4,HSPA5,HSPA6,HSPA8,HSPA9,ITGB1,KRAS,MAP2K1,MAP2K2,MAP3K9,MAPK1,MAPK3,MRAS,MTOR,PAK1,PAK2,PTK2B,PTPN11,PVR,RAC1,RALA,RALB,RAP1B,RAP2A,RAP2B,RRAS2,WASL
ErbB4 Signaling	4.27	-2.52357	0.284	GRB2,HRAS,KRAS,MAP2K1,MAP2K2,MAPK1,MAPK3,MRAS,PDPK1,PRKCA,PRKCB,PRKCE,PRKCG,RALA,RALB,RAP1B,RAP2A,RAP2B,RRAS2
nNOS Signaling in Skeletal Muscle Cells	4.26		0.341	CACNA1B,CACNA2D1,CACNA2D2,CACNB4,CACNG6,CACNG8,CALM1 (includes others),CAMK4,DAG1,DMD,RYR2,SNTA1,SNTB1,SNTB2
PTEN Signaling	4.26	1.67126	0.23	AKT3,CDC42,CSNK2B,GRB2,GSK3A,GSK3B,HRAS,ILK,ITGB1,KRAS,MAGI2,MAP2K1,MAP2K2,MAPK1,MAPK3,MRAS,NTRK2,NTRK3,OCRL,PDPK1,RAC1,RALA,RALB,RAP1B,RAP2A,RAP2B,RRAS2,SYNJ1,YWHAH
CD28 Signaling in T Helper Cells	4.25	-1.73205	0.233	ACTR2,ACTR3,AKT3,ARPC1A,ARPC2,ARPC3,ARPC4,ARPC5,ARPC5L,CALM1 (includes others),CAMK4,CDC42,CHP1,FYN,GRB2,HLA-B,ITPR1,MAP2K1,MAP2K2,MAP2K4,MAPK10,PAK1,PDPK1,PPP3CA,PPP3CB,PPP3R1,PTPN11,RAC1
Thyroid Cancer Signaling	4.2	-0.218218	0.266	AKT3,BRAF,CTNNB1,GSK3B,HRAS,IRS2,KRAS,MAP2K1,MAP2K2,MAPK1,MAPK3,MRAS,MTOR,NTRK2,NTRK3,RALA,RALB,RAP1B,RAP2A,RAP2B,RRAS2
eNOS Signaling	4.18	1.56893	0.214	ADCY1,ADCY5,AKT3,AQP1,AQP4,CALM1 (includes others),CAMK4,DNM2,GNAQ,GNAS,GUCY1A2,HSP90AA1,HSP90AB1,HSP90B1,HSPA1A/HSPA1B,HSPA2,HSPA4,HSPA5,HSPA6,HSPA8,HSPA9,ITPR1,PDPK1,PRKAA1,PRKAA2,PRKACB,PRKAR1A,PRKAR2A,PRKAR2B,PRKCA,PRKCB,PRKCE,PRKCG,STUB1
Xenobiotic Metabolism AHR Signaling Pathway	4.17	0.426401	0.259	ALDH1A1,ALDH1L1,ALDH2,ALDH4A1,ALDH5A1,ALDH6A1,ALDH7A1,ALDH9A1,GSTM2,GSTM3,GSTM5,GSTO1,GSTP1,GSTT1,GSTZ1,HDAC4,HSP90AA1,HSP90AB1,HSP90B1,MGST1,NQO1,PTGES3
Superpathway of Methionine Degradation	4.14	-0.27735	0.351	AHCY,AHCYL1,AHCYL2,CDO1,DLD,GOT1,GOT2,MAT2A,MAT2B,PCCA,PCCB,PRMT1,PRMT5
JAK/Stat Signaling	4.11	-1.52753	0.263	AKT3,CEBPB,GNAQ,GRB2,HRAS,KRAS,MAP2K1,MAP2K2,MAPK1,MAPK3,MRAS,MTOR,PTPN11,RALA,RALB,RAP1B,RAP2A,RAP2B,RRAS2,STAT1,STAT3
Glycogen Degradation II	4.1	0.377964	0.583	AGL,MTAP,PGM1,PGM2,PGM3,PYGB,PYGM
D-myo-inositol (1,4,5,6)-Tetrakisphosphate Biosynthesis	4.05	2.04265	0.218	ACP1,ATP1A1,ATP1A2,EPHX2,IGBP1,ILKAP,NT5C,NUDT3,OCRL,PDXP,PGAM5,PPFIA1,PPFIA2,PPFIA3,PPM1H,PPP1CA,PPP1CC,PPP1R12A,PPP1R1B,PPP1R7,PPP2R5D,PPP2R5E,PPP3CA,PPP5C,PTPA,PTPN11,PTPN23,RASA1,SACM1L,SIRPA,SYNJ1
D-myo-inositol (3,4,5,6)-tetrakisphosphate Biosynthesis	4.05	2.04265	0.218	ACP1,ATP1A1,ATP1A2,EPHX2,IGBP1,ILKAP,NT5C,NUDT3,OCRL,PDXP,PGAM5,PPFIA1,PPFIA2,PPFIA3,PPM1H,PPP1CA,PPP1CC,PPP1R12A,PPP1R1B,PPP1R7,PPP2R5D,PPP2R5E,PPP3CA,PPP5C,PTPA,PTPN11,PTPN23,RASA1,SACM1L,SIRPA,SYNJ1
Endothelin-1 Signaling	4.04	-2.2711	0.202	ADCY1,ADCY5,BRAF,GNA13,GNAI1,GNAI2,GNAI3,GNAO1,GNAQ,GNAS,GNAZ,GRB2,GUCY1A2,HRAS,ITPR1,KRAS,MAPK1,MAPK10,MAPK15,MAPK3,MRAS,PDIA3,PLCB1,PLCB3,PLCD1,PLCD3,PLD3,PRKCA,PRKCB,PRKCE,PRKCG,RALA,RALB,RAP1B,RAP2A,RAP2B,RRAS2,SRC
Fc Epsilon RI Signaling	4.03	-2.11695	0.231	AKT3,FYN,GRB2,HRAS,KRAS,MAP2K1,MAP2K2,MAP2K4,MAPK1,MAPK10,MAPK3,MRAS,OCRL,PDPK1,PRKCA,PRKCB,PRKCE,PRKCG,PTPN11,RAC1,RALA,RALB,RAP1B,RAP2A,RAP2B,RRAS2,SYNJ1
Leucine Degradation I	4.02	0	0.667	ACADM,AUH,HMGCL,IVD,MCCC1,MCCC2
Gα12/13 Signaling	4	-1.67126	0.223	AKT3,CDC42,CDH13,CDH2,CTNNB1,GNA13,HRAS,KRAS,MAP2K1,MAP2K2,MAP2K4,MAPK1,MAPK10,MAPK3,MRAS,MYL12A,MYL6,MYL9,PTK2B,RALA,RALB,RAP1B,RAP2A,RAP2B,RASA1,RHOA,ROCK2,RRAS2,SRC
Xenobiotic Metabolism CAR Signaling Pathway	3.99	1.62221	0.201	ALDH1A1,ALDH1L1,ALDH2,ALDH4A1,ALDH5A1,ALDH6A1,ALDH7A1,ALDH9A1,DNAJC7,GSTM2,GSTM3,GSTM5,GSTO1,GSTP1,GSTT1,GSTZ1,HSP90AA1,HSP90AB1,HSP90B1,MAP2K1,MAP2K2,MAP2K4,MAPK1,MAPK3,MGST1,PPP2CB,PPP2R1A,PPP2R2A,PPP2R5D,PPP2R5E,PRKCA,PRKCB,PRKCE,PRKCG,PTPA,RACK1,SRC,SULT4A1
Neurotrophin/TRK Signaling	3.96	-2.35702	0.263	CDC42,GRB2,HRAS,KRAS,MAP2K1,MAP2K2,MAP2K4,MAPK1,MAPK3,MRAS,NTRK2,NTRK3,PDPK1,PTPN11,RALA,RALB,RAP1B,RAP2A,RAP2B,RRAS2
ErbB2-ErbB3 Signaling	3.93	-1.88562	0.277	GRB2,GSK3A,GSK3B,HRAS,KRAS,MAP2K1,MAP2K2,MAPK1,MAPK3,MRAS,PDPK1,RALA,RALB,RAP1B,RAP2A,RAP2B,RRAS2,STAT3
Necroptosis Signaling Pathway	3.93	-0.522233	0.21	CAMK2A,CAMK2B,CAMK2D,CAMK2G,CAPN1,CAPN2,CAPN5,CAPNS1,CHP1,CYLD,DNM1L,EIF2AK2,FKBP1A,GLUD1,GLUL,PGAM5,PPIF,PPP3CA,PPP3CB,PPP3R1,SLC25A3,SLC25A4,SLC25A5,SLC25A6,STAT1,TIMM44,TIMM50,TOMM20,TOMM70,TSPO,VDAC1,VDAC2,VDAC3
CTLA4 Signaling in Cytotoxic T Lymphocytes	3.86		0.247	AKT3,AP1B1,AP1G1,AP1M1,AP2A1,AP2A2,AP2B1,AP2M1,AP2S1,CLTA,CLTB,CLTC,FYN,GRB2,HLA-B,PPP2CB,PPP2R1A,PPP2R2A,PPP2R5D,PPP2R5E,PTPA,PTPN11
Senescence Pathway	3.86	-1.41421	0.182	AKT3,BRAF,CALM1 (includes others),CAMK4,CAPN1,CAPN2,CAPN5,CAPNS1,CAT,CEBPB,CHP1,DLAT,DLD,EIF4E,HRAS,KRAS,MAP2K1,MAP2K2,MAP2K4,MAPK1,MAPK15,MAPK3,MCU,MRAS,MTOR,NF1,PARP1,PDHA1,PDHB,PDHX,PDK2,PDK3,PML,PPP1CA,PPP2CB,PPP2R1A,PPP2R2A,PPP2R5D,PPP2R5E,PPP3CA,PPP3CB,PPP3R1,PTPA,RALA,RALB,RAP1B,RAP2A,RAP2B,RRAS2,SOD2
D-myo-inositol (1,4,5)-Trisphosphate Biosynthesis	3.85	0	0.4	CDIPT,PI4KA,PIP4K2A,PIP4K2B,PIP4K2C,PIP5K1C,PLCB1,PLCB3,PLCD1,PLCD3
Melanoma Signaling	3.79	-1.29099	0.3	AKT3,BRAF,HRAS,KRAS,MAP2K1,MAP2K2,MAPK1,MAPK3,MRAS,RALA,RALB,RAP1B,RAP2A,RAP2B,RRAS2
Unfolded protein response	3.73	-0.83205	0.286	CALR,CANX,CEBPB,DNAJA2,HSP90B1,HSPA1A/HSPA1B,HSPA2,HSPA4,HSPA5,HSPA6,HSPA8,HSPA9,HSPH1,P4HB,PDIA6,VCP
Non-Small Cell Lung Cancer Signaling	3.72	-1.88562	0.26	AKT3,GRB2,HRAS,ITPR1,KRAS,MAP2K1,MAP2K2,MAPK1,MAPK3,MRAS,PA2G4,PDPK1,PRKCA,RALA,RALB,RAP1B,RAP2A,RAP2B,RRAS2
BMP signaling pathway	3.7	-0.654654	0.247	CAMK4,GRB2,HRAS,KRAS,MAP2K1,MAP2K2,MAP2K4,MAPK1,MAPK10,MAPK3,MRAS,PRKACB,PRKAR1A,PRKAR2A,PRKAR2B,RALA,RALB,RAP1B,RAP2A,RAP2B,RRAS2
Hepatic Fibrosis Signaling Pathway	3.65	-1.016	0.168	AKT3,BRAF,CALM1 (includes others),CAMK4,CCDC88A,CDC42,CEBPB,CNR1,COL18A1,COL1A1,COL1A2,CTNNB1,FTH1,FTL,GNAI1,GNAI2,GNAI3,GSK3B,HRAS,ICAM1,IRS2,ITGB1,KRAS,MAP2K1,MAP2K2,MAP2K4,MAPK1,MAPK10,MAPK3,MRAS,MTOR,MYL12A,MYL6,MYL9,MYLK,PRKACB,PRKAR1A,PRKAR2A,PRKAR2B,PRKCA,PRKCB,PRKCE,PRKCG,RAC1,RALA,RALB,RAP1B,RAP2A,RAP2B,RHOA,RHOB,RHOG,RHOT1,RHOT2,ROCK2,RRAS2,SDHA,SDHB,SOD2,STAT3,TF,TFRC
PFKFB4 Signaling Pathway	3.65	-0.83205	0.304	GNAS,GPI,HK1,MAP2K1,MAP2K2,MAP2K4,MAPK1,MAPK3,PFKM,PRKACB,PRKAR1A,PRKAR2A,PRKAR2B,TKT
Leptin Signaling in Obesity	3.64	-0.707107	0.257	ADCY1,ADCY5,AKT3,GRB2,MAP2K1,MAP2K2,MAPK1,MAPK3,PDIA3,PLCB1,PLCB3,PLCD1,PLCD3,PRKACB,PRKAR1A,PRKAR2A,PRKAR2B,PTPN11,STAT3
3-phosphoinositide Degradation	3.63	1.82574	0.205	ACP1,ATP1A1,ATP1A2,EPHX2,IGBP1,ILKAP,INPP4A,NT5C,NUDT3,OCRL,PDXP,PGAM5,PPFIA1,PPFIA2,PPFIA3,PPM1H,PPP1CA,PPP1CC,PPP1R12A,PPP1R1B,PPP1R7,PPP2R5D,PPP2R5E,PPP3CA,PPP5C,PTPA,PTPN11,PTPN23,RASA1,SACM1L,SIRPA,SYNJ1
Acetyl-CoA Biosynthesis I (Pyruvate Dehydrogenase Complex)	3.61	-1.34164	0.714	DBT,DLAT,DLD,PDHA1,PDHB
Endocannabinoid Cancer Inhibition Pathway	3.61	-3.28634	0.21	ADCY1,ADCY5,AKT3,CAMKK2,CNR1,CTNNB1,GNA13,GNAI1,GNAI2,GNAI3,GNAO1,GNAQ,GSK3B,MAP2K1,MAP2K2,MAP2K4,MAPK1,MAPK3,MTOR,PRKAA1,PRKAA2,PRKACB,PRKAR1A,PRKAR2A,PRKAR2B,RHOA,ROCK2,SMPD3,SRC,VIM
Pyrimidine Deoxyribonucleotides De Novo Biosynthesis I	3.6	0.333333	0.409	AK1,AK4,AK5,CMPK1,DTYMK,DUT,NME1,NME2,NME3
FcγRIIB Signaling in B Lymphocytes	3.56	-1.38675	0.253	CACNA1B,CACNA2D1,CACNA2D2,CACNB4,CACNG6,CACNG8,GRB2,HRAS,KRAS,MAP2K4,MAPK10,MRAS,PDPK1,RALA,RALB,RAP1B,RAP2A,RAP2B,RRAS2
Colanic Acid Building Blocks Biosynthesis	3.55	1.13389	0.5	GALK1,GMDS,GMPPB,GPI,MPI,PMM1,UGP2
Glioblastoma Multiforme Signaling	3.51	-1.76777	0.2	AKT3,CDC42,CTNNB1,GRB2,GSK3B,HRAS,ITPR1,KRAS,MAP2K1,MAP2K2,MAPK1,MAPK3,MRAS,MTOR,NF1,PDIA3,PLCB1,PLCB3,PLCD1,PLCD3,RAC1,RALA,RALB,RAP1B,RAP2A,RAP2B,RHOA,RHOB,RHOG,RHOT1,RHOT2,RRAS2,SRC
Cardiac Hypertrophy Signaling (Enhanced)	3.47	1.02565	0.158	ADCY1,ADCY5,ADRA2A,AKT3,APEX1,ATP2A2,CALM1 (includes others),CAMK2A,CAMK2B,CAMK2D,CAMK2G,CAMK4,CHP1,CTNNB1,DLG1,EIF2B5,EIF4E,ENPP6,FGF1,FGF3,GDE1,GNA13,GNAI1,GNAI2,GNAI3,GNAQ,GNAS,GNB1,GSK3A,GSK3B,HDAC4,HRAS,HSPB1,ITGB1,ITPR1,KRAS,MAP2K1,MAP2K2,MAP2K4,MAP3K9,MAPK1,MAPK10,MAPK3,MRAS,MTOR,PDE12,PDE1A,PDE1C,PDE2A,PDE6D,PDIA3,PLCB1,PLCB3,PLCD1,PLCD3,PPP3CA,PPP3CB,PPP3R1,PRKACB,PRKAR1A,PRKAR2A,PRKAR2B…
LXR/RXR Activation	3.38	4.69042	0.215	A1BG,ACACA,AHSG,AMBP,APOA1,APOA4,APOB,APOD,APOE,APOH,C3,C4A/C4B,CLU,ECHS1,FASN,FGA,GC,HADH,HPX,ITIH4,PCYOX1,SERPINA1,SERPINF2,TF,TTR,VTN
SAPK/JNK Signaling	3.37	0	0.225	CDC42,CRK,CRKL,GNA13,GNB1,GRB2,HNRNPK,HRAS,KRAS,MAP2K4,MAP3K9,MAP4K4,MAPK10,MAPK8IP3,MINK1,MRAS,RAC1,RALA,RALB,RAP1B,RAP2A,RAP2B,RRAS2
Purine Nucleotides De Novo Biosynthesis II	3.36	0.816497	0.545	ATIC,GART,GMPS,IMPDH2,PAICS,PPAT
γ-glutamyl Cycle	3.36	0.816497	0.545	GCLC,GGCT,GGT5,GGT7,GSS,OPLAH
PKCθ Signaling in T Lymphocytes	3.33	-1	0.2	CACNA1B,CACNA2D1,CACNA2D2,CACNB4,CACNG6,CACNG8,CAMK2A,CAMK2B,CAMK2D,CAMK2G,CHP1,FYN,GRB2,HLA-B,HRAS,KRAS,MAP2K4,MAP3K9,MAPK1,MAPK3,MRAS,PPP3CA,PPP3CB,PPP3R1,RAC1,RALA,RALB,RAP1B,RAP2A,RAP2B,RRAS2
Colorectal Cancer Metastasis Signaling	3.32	-0.800641	0.178	ADCY1,ADCY5,AKT3,APPL1,ARRB1,BRAF,CDC42,CTNNB1,GNAS,GNB1,GNB2,GNB4,GNB5,GNG3,GRB2,GSK3B,HRAS,KRAS,LRP1,MAP2K1,MAP2K2,MAP2K4,MAPK1,MAPK10,MAPK3,MRAS,PRKACB,PRKAR1A,PRKAR2A,PRKAR2B,RAC1,RALA,RALB,RAP1B,RAP2A,RAP2B,RHOA,RHOB,RHOG,RHOT1,RHOT2,RRAS2,SRC,STAT1,STAT3
Inhibition of ARE-Mediated mRNA Degradation Pathway	3.32	-1.96116	0.213	AGO3,AKT3,CNOT1,DDX6,EDC4,MAPK1,MAPK15,MAPK3,PPP2CB,PPP2R1A,PPP2R2A,PPP2R5D,PPP2R5E,PRKACB,PRKAR1A,PRKAR2A,PRKAR2B,PSMF1,PTPA,SFN,YWHAB,YWHAE,YWHAG,YWHAH,YWHAQ,YWHAZ
EGF Signaling	3.29	-1.29099	0.273	AKT3,CSNK2B,GRB2,HRAS,ITPR1,MAP2K1,MAP2K4,MAPK1,MAPK3,MTOR,PRKCA,RASA1,SRC,STAT1,STAT3
Glutathione Redox Reactions I	3.27	0.333333	0.375	GPX1,GPX4,GSR,GSTM2,GSTP1,GSTT1,GSTZ1,MGST1,PRDX6
GPCR-Mediated Integration of Enteroendocrine Signaling Exemplified by an L Cell	3.25	2.82843	0.247	ADCY1,ADCY5,CCK,GNAI1,GNAI2,GNAI3,GNAQ,GNAS,ITPR1,PDIA3,PLCB1,PLCB3,PLCD1,PLCD3,PRKACB,PRKAR1A,PRKAR2A,PRKAR2B
Sphingosine-1-phosphate Signaling	3.24	-3.12772	0.214	ADCY1,ADCY5,AKT3,ASAH1,CDC42,GNA13,GNAI1,GNAI2,GNAI3,GNAQ,MAPK1,MAPK3,PDIA3,PLCB1,PLCB3,PLCD1,PLCD3,PTK2B,RAC1,RHOA,RHOB,RHOG,RHOT1,RHOT2,SMPD3
Glutamate Degradation III (via 4-aminobutyrate)	3.22	-1	0.8	ABAT,ALDH5A1,GAD2,SUCLG2
Salvage Pathways of Pyrimidine Ribonucleotides	3.22	-1.2792	0.224	AK1,AK4,AK5,BRAF,CDK5,CMPK1,EIF2AK2,MAP2K1,MAP2K2,MAP2K4,MAP3K9,MAPK1,MAPK3,NME1,NME2,NME3,PAK1,PAK2,PRKAA1,PRKAA2,PRKCE,PYCR3
T Cell Receptor Signaling	3.18		0.219	CALM1 (includes others),CAMK4,FYN,GRB2,HRAS,KRAS,MAP2K1,MAP2K2,MAP2K4,MAPK1,MAPK3,MRAS,PPP3CA,PPP3CB,PPP3R1,RAC1,RALA,RALB,RAP1B,RAP2A,RAP2B,RASA1,RRAS2
Tryptophan Degradation X (Mammalian, via Tryptamine)	3.12	1.66667	0.36	AKR1A1,ALDH1A1,ALDH2,ALDH4A1,ALDH7A1,ALDH9A1,MAOA,MAOB,RDH14
Role of JAK1 and JAK3 in γc Cytokine Signaling	3.1		0.246	GRB2,HRAS,IRS2,KRAS,MAPK1,MAPK3,MRAS,PTK2B,PTPN11,RALA,RALB,RAP1B,RAP2A,RAP2B,RRAS2,STAT1,STAT3
FXR/RXR Activation	3.1		0.206	A1BG,AHSG,AKT3,AMBP,APOA1,APOA4,APOB,APOD,APOE,APOH,C3,C4A/C4B,CLU,FASN,FGA,GC,HPX,ITIH4,MAP2K4,MAPK10,PCYOX1,SERPINA1,SERPINF2,TF,TTR,VTN
NF-κB Activation by Viruses	3.04	-1.14708	0.232	AKT3,EIF2AK2,HRAS,ITGAV,ITGB1,KRAS,MAPK1,MAPK3,MRAS,PRKCA,PRKCB,PRKCE,PRKCG,RALA,RALB,RAP1B,RAP2A,RAP2B,RRAS2
Cancer Drug Resistance By Drug Efflux	3.03		0.259	AKT3,BRAF,HRAS,KRAS,MAP2K1,MAP2K2,MAPK1,MAPK3,MRAS,RALA,RALB,RAP1B,RAP2A,RAP2B,RRAS2
G Protein Signaling Mediated by Tubby	2.98		0.323	GNAQ,GNAS,GNB1,GNB2,GNB4,GNB5,GNG3,MRAS,PLCB1,PLCB3
RAN Signaling	2.92	-0.377964	0.412	CSE1L,IPO5,KPNA1,KPNB1,RAN,RANGAP1,XPO1
4-aminobutyrate Degradation I	2.91		1	ABAT,ALDH5A1,SUCLG2
D-glucuronate Degradation I	2.91		1	AKR1A1,CRYL1,DCXR
NADH Repair	2.91		1	GAPDH,NAXD,NAXE
Stearate Biosynthesis I (Animals)	2.9	2.3094	0.271	ACOT1,ACOT7,ACOT9,ACSBG1,ACSL3,ACSL6,BDH2,DBT,FASN,MBOAT7,PPT1,PRXL2B,TECR
HER-2 Signaling in Breast Cancer	2.9		0.226	AKT3,CDC42,GRB2,GSK3A,GSK3B,HRAS,ITGB1,KRAS,MRAS,PRKCA,PRKCB,PRKCE,PRKCG,RALA,RALB,RAP1B,RAP2A,RAP2B,RRAS2
VEGF Family Ligand-Receptor Interactions	2.9	-2.06474	0.226	AKT3,GRB2,HRAS,KRAS,MAP2K1,MAP2K2,MAPK1,MAPK3,MRAS,PRKCA,PRKCB,PRKCE,PRKCG,RALA,RALB,RAP1B,RAP2A,RAP2B,RRAS2
Pyridoxal 5'-phosphate Salvage Pathway	2.87	-1	0.242	BRAF,CDK5,EIF2AK2,MAP2K1,MAP2K2,MAP2K4,MAP3K9,MAPK1,MAPK3,PAK1,PAK2,PDXK,PNPO,PRKAA1,PRKAA2,PRKCE
Role of Macrophages, Fibroblasts and Endothelial Cells in Rheumatoid Arthritis	2.82		0.163	AKT3,CALM1 (includes others),CAMK2A,CAMK2B,CAMK2D,CAMK2G,CAMK4,CEBPB,CHP1,CTNNB1,DKK3,FN1,GNAO1,GNAQ,GSK3B,HRAS,ICAM1,IGHG2,IGHG3,KRAS,LRP1,MAP2K1,MAP2K2,MAP2K4,MAPK1,MAPK3,MIF,MRAS,PDIA3,PLCB1,PLCB3,PLCD1,PLCD3,PPP3CA,PPP3CB,PPP3R1,PRKCA,PRKCB,PRKCE,PRKCG,RAC1,RALA,RALB,RAP1B,RAP2A,RAP2B,RHOA,ROCK2,RRAS2,SRC,STAT3
IL-6 Signaling	2.8	-0.6	0.2	A2M,AKT3,CEBPB,COL1A1,CSNK2B,GRB2,HRAS,HSPB1,KRAS,MAP2K1,MAP2K2,MAP2K4,MAP4K4,MAPK1,MAPK10,MAPK3,MRAS,PTPN11,RALA,RALB,RAP1B,RAP2A,RAP2B,RRAS2,STAT3
Arginine Biosynthesis IV	2.78	0	0.667	ASL,ASS1,GLUD1,OAT
GDP-mannose Biosynthesis	2.78	2	0.667	GMPPB,GPI,MPI,PMM1
Ovarian Cancer Signaling	2.78	0.208514	0.194	AKT3,ARRB1,BRAF,CD44,CTNNB1,GJA1,GSK3B,HRAS,KRAS,MAP2K1,MAP2K2,MAPK1,MAPK3,MRAS,MTOR,PA2G4,PRKACB,PRKAR1A,PRKAR2A,PRKAR2B,RALA,RALB,RAP1B,RAP2A,RAP2B,RRAS2,SRC
Superpathway of Geranylgeranyldiphosphate Biosynthesis I (via Mevalonate)	2.75	1.63299	0.389	ACAA2,ACAT1,ACAT2,FDPS,HADHA,HADHB,MVD
IL-17 Signaling	2.75		0.225	AKT3,CEBPB,GSK3B,HRAS,KRAS,MAP2K1,MAP2K2,MAP2K4,MAPK1,MAPK10,MAPK3,MRAS,RALA,RALB,RAP1B,RAP2A,RAP2B,RRAS2
Estrogen-Dependent Breast Cancer Signaling	2.74	-0.83205	0.23	AKT3,HRAS,HSD17B10,HSD17B12,HSD17B4,HSD17B8,KRAS,MAPK1,MAPK3,MRAS,RALA,RALB,RAP1B,RAP2A,RAP2B,RRAS2,SRC
Hypoxia Signaling in the Cardiovascular System	2.74		0.23	COPS5,HSP90AA1,HSP90AB1,HSP90B1,LDHA,NQO1,P4HB,UBE2D2,UBE2F,UBE2K,UBE2L3,UBE2M,UBE2N,UBE2O,UBE2V1,UBE2V2,UBE2Z
Ethanol Degradation IV	2.71	2.82843	0.348	ACSS1,ACSS3,ALDH1A1,ALDH2,ALDH4A1,ALDH7A1,ALDH9A1,CAT
Mevalonate Pathway I	2.67	1.34164	0.429	ACAA2,ACAT1,ACAT2,HADHA,HADHB,MVD
Phenylalanine Degradation IV (Mammalian, via Side Chain)	2.67	-0.816497	0.429	ACSF3,ALDH2,GOT1,GOT2,MAOA,MAOB
Pentose Phosphate Pathway	2.65	0.447214	0.5	G6PD,PGD,PGLS,TALDO1,TKT
SPINK1 General Cancer Pathway	2.65	-1.5	0.232	AKT3,HRAS,KRAS,MAP2K1,MAP2K2,MAPK1,MAPK3,MRAS,MT3,RALA,RALB,RAP1B,RAP2A,RAP2B,RRAS2,STAT3
Apelin Muscle Signaling Pathway	2.59	-1.13389	0.368	AKT3,APLNR,GNAS,MRAS,PRKAA1,PRKAA2,TFAM
Oxidative Ethanol Degradation III	2.59	2.64575	0.368	ACSS1,ACSS3,ALDH1A1,ALDH2,ALDH4A1,ALDH7A1,ALDH9A1
Chronic Myeloid Leukemia Signaling	2.55		0.204	AKT3,CRK,CRKL,CTBP1,GRB2,HDAC4,HRAS,KRAS,MAP2K1,MAP2K2,MAPK1,MAPK3,MRAS,PA2G4,PTPN11,RALA,RALB,RAP1B,RAP2A,RAP2B,RRAS2
Role of PKR in Interferon Induction and Antiviral Response	2.53	1.4596	0.197	CYCS,EIF2AK2,EIF2S1,HMGB1,HSP90AA1,HSP90AB1,HSP90B1,HSPA1A/HSPA1B,HSPA2,HSPA4,HSPA5,HSPA6,HSPA8,HSPA9,MAP2K4,MAPK1,MAPK10,MAPK3,METAP2,NPM1,PRKRA,STAT1,STAT3
Aspartate Degradation II	2.45	-2	0.571	GOT1,GOT2,MDH1,MDH2
Pyrimidine Ribonucleotides Interconversion	2.41	0.301511	0.262	AK1,AK4,AK5,CMPK1,CTPS1,DDX3X,DHX9,HNRNPA1,NME1,NME2,NME3
Role of MAPK Signaling in the Pathogenesis of Influenza	2.36		0.212	AKT3,HRAS,KRAS,MAP2K1,MAP2K2,MAP2K4,MAPK1,MAPK10,MAPK3,MRAS,PRKCA,RALA,RALB,RAP1B,RAP2A,RAP2B,RRAS2
Apelin Liver Signaling Pathway	2.34	0.707107	0.308	APLNR,COL18A1,COL1A1,COL1A2,GSK3A,GSK3B,MAP2K4,MAPK10
Type II Diabetes Mellitus Signaling	2.34	-1	0.183	ACSBG1,ACSL3,ACSL6,AKT3,CACNA1B,CACNA2D1,CACNA2D2,CACNB4,CACNG6,CACNG8,CEBPB,IRS2,MAP2K4,MAPK1,MAPK10,MAPK3,MTOR,PDPK1,PKM,PRKAA1,PRKAA2,PRKCA,PRKCB,PRKCE,PRKCG,SMPD3
Branched-chain α-keto acid Dehydrogenase Complex	2.34		0.75	BCKDHB,DBT,DLD
Heme Biosynthesis from Uroporphyrinogen-III I	2.34		0.75	FECH,PPOX,UROD
Heme Degradation	2.34		0.75	BLVRA,BLVRB,HMOX2
L-cysteine Degradation I	2.34		0.75	CDO1,GOT1,GOT2
Pentose Phosphate Pathway (Oxidative Branch)	2.34		0.75	G6PD,PGD,PGLS
Granzyme B Signaling	2.33	0.816497	0.375	CYCS,LMNB1,LMNB2,NUMA1,PARP1,PRKDC
Parkinson's Signaling	2.33		0.375	CYCS,MAPK1,PARK7,SEPTIN5,SNCA,UCHL1
Putrescine Degradation III	2.31	1.13389	0.333	ALDH1A1,ALDH2,ALDH4A1,ALDH7A1,ALDH9A1,MAOA,MAOB
Aryl Hydrocarbon Receptor Signaling	2.3	0.707107	0.182	ALDH1A1,ALDH1L1,ALDH2,ALDH4A1,ALDH5A1,ALDH6A1,ALDH7A1,ALDH9A1,CTSD,GSTM2,GSTM3,GSTM5,GSTO1,GSTP1,GSTT1,GSTZ1,HSP90AA1,HSP90AB1,HSP90B1,HSPB1,MAPK1,MAPK3,MGST1,NQO1,PTGES3,SRC
Nur77 Signaling in T Lymphocytes	2.3	-1.80739	0.221	CALM1 (includes others),CAMK4,CHP1,CYCS,MAP2K1,MAP2K2,MAPK1,MAPK3,PPP3CA,PPP3CB,PPP3R1,PRKCA,PRKCB,PRKCE,PRKCG
White Adipose Tissue Browning Pathway	2.29	0.625543	0.186	ADCY1,ADCY5,CACNA1B,CACNA2D1,CACNA2D2,CACNB4,CACNG6,CACNG8,CAMKK2,CEBPB,CTBP1,GNAS,GUCY1A2,LDHA,LDHB,MAPK1,PRKAA1,PRKAA2,PRKACB,PRKAR1A,PRKAR2A,PRKAR2B,SLC16A1,VGF
Ethanol Degradation II	2.28	2.33333	0.281	ACSS1,ACSS3,ADH5,AKR1A1,ALDH1A1,ALDH2,ALDH4A1,ALDH7A1,ALDH9A1
Glutathione-mediated Detoxification	2.28	-0.707107	0.281	GSTM2,GSTM3,GSTM5,GSTO1,GSTP1,GSTT1,GSTZ1,LANCL1,MGST1
Angiopoietin Signaling	2.27	-1	0.213	AKT3,CRK,GRB2,HRAS,KRAS,MRAS,PAK1,PAK2,PTPN11,RALA,RALB,RAP1B,RAP2A,RAP2B,RASA1,RRAS2
IL-15 Signaling	2.27	-1	0.213	AKT3,HRAS,KRAS,MAP2K1,MAP2K2,MAPK1,MAPK3,MRAS,MTOR,RALA,RALB,RAP1B,RAP2A,RAP2B,RRAS2,STAT3
PEDF Signaling	2.25	-1.21268	0.207	AKT3,HRAS,KRAS,MAPK1,MAPK3,MRAS,RAC1,RALA,RALB,RAP1B,RAP2A,RAP2B,RHOA,ROCK2,RRAS2,SOD2,WASF2
Pyrimidine Ribonucleotides De Novo Biosynthesis	2.24	0.301511	0.25	AK1,AK4,AK5,CMPK1,CTPS1,DDX3X,DHX9,HNRNPA1,NME1,NME2,NME3
Superoxide Radicals Degradation	2.19	1	0.5	CAT,NQO1,SOD1,SOD2
Methionine Degradation I (to Homocysteine)	2.19	0.377964	0.318	AHCY,AHCYL1,AHCYL2,MAT2A,MAT2B,PRMT1,PRMT5
Histamine Degradation	2.18	1.63299	0.353	ALDH1A1,ALDH2,ALDH4A1,ALDH7A1,ALDH9A1,HNMT
Mitochondrial L-carnitine Shuttle Pathway	2.18	2.44949	0.353	ACSBG1,ACSL3,ACSL6,CPT1A,CPT1C,CPT2
Inhibition of Angiogenesis by TSP1	2.09	-1.13389	0.265	AKT3,CD47,FYN,GUCY1A2,HSPG2,MAP2K4,MAPK1,MAPK10,THBS1
BEX2 Signaling Pathway	2.05	0	0.203	AKT3,CDH2,CTNNB1,GSK3B,LGALS1,MAP2,MAP2K4,MAPK10,MTOR,PPP2CB,PPP2R1A,PPP2R2A,PPP2R5D,PPP2R5E,PTPA,STAT3
Calcium-induced T Lymphocyte Apoptosis	2.03	0	0.212	ATP2A2,CALM1 (includes others),CAMK4,CAPN2,CHP1,HLA-B,ITPR1,PPP3CA,PPP3CB,PPP3R1,PRKCA,PRKCB,PRKCE,PRKCG
Ephrin A Signaling	2.02		0.234	ADAM10,CDC42,CFL1,CFL2,EPHA4,FYN,PAK1,PTPN11,RAC1,RHOA,ROCK2
Superpathway of Cholesterol Biosynthesis	2.02	1.88982	0.276	ACAA2,ACAT1,ACAT2,FDPS,HADHA,HADHB,MVD,TM7SF2
Noradrenaline and Adrenaline Degradation	2	1	0.257	ADH5,AKR1A1,ALDH1A1,ALDH2,ALDH4A1,ALDH7A1,ALDH9A1,MAOA,MAOB
2-ketoglutarate Dehydrogenase Complex	1.98		0.6	DLD,DLST,OGDH
2-oxobutanoate Degradation I	1.98		0.6	DLD,PCCA,PCCB
Heme Biosynthesis II	1.97	2	0.444	ALAD,FECH,PPOX,UROD
Sucrose Degradation V (Mammalian)	1.97	0	0.444	ALDOA,ALDOC,TKFC,TPI1
Cysteine Biosynthesis III (mammalia)	1.96	0.377964	0.292	AHCY,AHCYL1,AHCYL2,MAT2A,MAT2B,PRMT1,PRMT5
IL-22 Signaling	1.96	-0.377964	0.292	AKT3,MAP2K4,MAPK1,MAPK10,MAPK3,STAT1,STAT3
Adenine and Adenosine Salvage I	1.94		1	APRT,PNP
Choline Degradation I	1.94		1	ALDH7A1,CHDH
Formaldehyde Oxidation II (Glutathione-dependent)	1.94		1	ADH5,ESD
Guanine and Guanosine Salvage I	1.94		1	HPRT1,PNP
L-cysteine Degradation III	1.94		1	GOT1,MPST
β-alanine Degradation I	1.94		1	ABAT,ALDH6A1
Granzyme A Signaling	1.92		0.316	ANP32A,APEX1,H1-0,H1-10,H1-2,NME1
Mouse Embryonic Stem Cell Pluripotency	1.89	-0.688247	0.184	AKT3,CTNNB1,GRB2,GSK3B,HRAS,KRAS,MAP2K1,MAP2K2,MAPK1,MAPK3,MRAS,PTPN11,RALA,RALB,RAP1B,RAP2A,RAP2B,RRAS2,STAT3
Phagosome Formation	1.87		0.176	CDC42,FN1,IGHG2,IGHG3,ITGB1,MARCKS,PDIA3,PLCB1,PLCB3,PLCD1,PLCD3,PRKCA,PRKCB,PRKCE,PRKCG,RAC1,RHOA,RHOB,RHOG,RHOT1,RHOT2,VTN
Role of JAK family kinases in IL-6-type Cytokine Signaling	1.86		0.28	MAP2K4,MAPK1,MAPK10,MAPK3,PTPN11,STAT1,STAT3
RAR Activation	1.81		0.16	ACTB,ADCY1,ADCY5,AKR1B1,AKT3,ALDH1A1,CRABP1,CSNK2B,MAP2K1,MAP2K4,MAPK1,MAPK10,PARP1,PDPK1,PML,PRKACB,PRKAR1A,PRKAR2A,PRKAR2B,PRKCA,PRKCB,PRKCE,PRKCG,PRMT1,PSMC5,RAC1,RDH11,RDH13,RDH14,RPL7A,SRC
Glucocorticoid Receptor Signaling	1.78		0.146	A2M,ACTB,AKT3,ANXA1,CD163,CEBPB,CHP1,FGG,FKBP4,GRB2,HMGB1,HRAS,HSP90AA1,HSP90AB1,HSP90B1,HSPA1A/HSPA1B,HSPA2,HSPA4,HSPA5,HSPA6,HSPA8,HSPA9,ICAM1,KRAS,MAP2K1,MAP2K2,MAP2K4,MAPK1,MAPK10,MAPK3,MRAS,PPP3CA,PPP3CB,PPP3R1,PRKAA1,PRKAA2,PRKACB,PTGES3,RAC1,RALA,RALB,RAP1B,RAP2A,RAP2B,RRAS2,STAT1,STAT3,TAF15,YWHAH
Superpathway of Citrulline Metabolism	1.77	0.447214	0.333	ASL,ASS1,GLS,LOC102724788/PRODH,OAT
Rapoport-Luebering Glycolytic Shunt	1.72		0.5	BPGM,PGAM1,TIGAR
Selenocysteine Biosynthesis II (Archaea and Eukaryotes)	1.72		0.5	SARS1,SARS2,SEPHS1
Systemic Lupus Erythematosus In B Cell Signaling Pathway	1.72	-0.780869	0.149	AKT3,CALM1 (includes others),CAMK4,CHP1,CTNNB1,FYN,GRB2,GSK3B,HRAS,IGHA1,IGHM,ISG15,KRAS,MAP2K1,MAP2K2,MAP4K4,MAPK1,MAPK3,MRAS,MTOR,OCRL,PDPK1,PPP3CA,PPP3CB,PPP3R1,PRKCA,PRKCB,PRKCE,PRKCG,PTPN11,RAC1,RALA,RALB,RAP1B,RAP2A,RAP2B,RRAS2,SRC,STAT1,STAT3,SYNJ1
UVB-Induced MAPK Signaling	1.69	-1.50756	0.212	EIF4E,MAP2K1,MAP2K4,MAPK1,MAPK10,MAPK3,MTOR,PRKCA,PRKCB,PRKCE,PRKCG
Systemic Lupus Erythematosus In T Cell Signaling Pathway	1.65	0.729325	0.144	AKT3,CAMK4,CD44,CDC42,CHP1,EZR,GNA13,GNAI1,GNAI2,GNAI3,GRB2,HLA-B,HLA-DPB1,HRAS,ITPR1,KRAS,MAP2K1,MAP2K2,MAP2K4,MAPK1,MAPK3,MRAS,MSN,MTOR,PPP2CB,PPP2R1A,PPP2R2A,PPP2R5D,PPP2R5E,PPP3CA,PPP3CB,PPP3R1,PTPA,RAC1,RALA,RALB,RAP1B,RAP2A,RAP2B,RDX,RHOA,RHOB,RHOG,RHOT1,RHOT2,ROCK2,RRAS2,STAT3
Sperm Motility	1.64	0.208514	0.152	CALM1 (includes others),CAMK4,DDR1,EPHA4,EPHB2,FYN,GNAS,GUCY1A2,ITPR1,LMTK3,MAP2K1,MAP2K4,MRAS,NTRK2,NTRK3,PDE1A,PDE1C,PDE2A,PDIA3,PLCB1,PLCB3,PLCD1,PLCD3,PRKACB,PRKAR1A,PRKAR2A,PRKAR2B,PRKCA,PRKCB,PRKCE,PRKCG,PTK2B,SLC12A2,SRC
GDP-glucose Biosynthesis	1.63	0	0.364	HK1,PGM1,PGM2,PGM3
RANK Signaling in Osteoclasts	1.62	-0.5	0.182	AKT3,CALM1 (includes others),CAMK4,CHP1,MAP2K1,MAP2K2,MAP2K4,MAP3K9,MAPK1,MAPK10,MAPK3,PPP3CA,PPP3CB,PPP3R1,PTK2B,SRC
IL-12 Signaling and Production in Macrophages	1.61		0.167	AKT3,APOA1,APOA4,APOB,APOD,APOE,CEBPB,CLU,MAP2K1,MAP2K2,MAP2K4,MAPK1,MAPK10,MAPK3,PCYOX1,PRKCA,PRKCB,PRKCE,PRKCG,RAB7A,SERPINA1,STAT1
Sumoylation Pathway	1.59	0.83205	0.175	ARHGDIA,ARHGDIB,CDC42,CTBP1,MAP2K4,MAPK10,PML,RAC1,RAN,RANGAP1,RHOA,RHOB,RHOG,RHOT1,RHOT2,SERBP1,SNCA,STUB1
PPAR Signaling	1.56	1.88562	0.173	GRB2,HRAS,HSP90AA1,HSP90AB1,HSP90B1,KRAS,MAP2K1,MAP2K2,MAP4K4,MAPK1,MAPK3,MRAS,RALA,RALB,RAP1B,RAP2A,RAP2B,RRAS2
D-myo-inositol (1,4,5)-trisphosphate Degradation	1.54	0.447214	0.294	BPNT1,IMPA1,INPP1,OCRL,SYNJ1
Regulation Of The Epithelial Mesenchymal Transition By Growth Factors Pathway	1.54	-0.19245	0.154	AKT3,BRAF,CDC42,CDH2,FGF1,FGF3,GRB2,GSK3B,HRAS,KRAS,MAP2K1,MAP2K2,MAP2K4,MAPK1,MAPK10,MAPK3,MRAS,MTOR,PTPN11,RAC1,RALA,RALB,RAP1B,RAP2A,RAP2B,RHOA,RRAS2,STAT3,VIM
Spliceosomal Cycle	1.54	1.89737	0.208	CWC15,DDX39B,EIF4A3,HSPA8,PRPF19,RBM8A,SF1,SF3A2,SF3B1,SF3B2
Bladder Cancer Signaling	1.54	-1.80739	0.175	FGF1,FGF3,HRAS,KRAS,MAP2K1,MAP2K2,MAPK1,MAPK3,MRAS,PA2G4,RALA,RALB,RAP1B,RAP2A,RAP2B,RRAS2,THBS1
Wnt/β-catenin Signaling	1.52	-0.426401	0.156	AKT3,APPL1,APPL2,CD44,CDH2,CSNK1G2,CSNK2B,CTNNB1,DKK3,GJA1,GNAO1,GNAQ,GSK3A,GSK3B,ILK,LRP1,MARK2,PIN1,PPP2CB,PPP2R1A,PPP2R2A,PPP2R5D,PPP2R5E,PTPA,RPS27A,RUVBL2,SRC
Glycogen Biosynthesis II (from UDP-D-Glucose)	1.51		0.429	GYG1,GYS1,UGP2
Superpathway of Serine and Glycine Biosynthesis I	1.51		0.429	PHGDH,PSAT1,SHMT2
Superpathway of D-myo-inositol (1,4,5)-trisphosphate Metabolism	1.51	0.816497	0.261	BPNT1,IMPA1,INPP1,ITPKA,OCRL,SYNJ1
STAT3 Pathway	1.51	-0.852803	0.163	HRAS,KRAS,MAP2K1,MAP2K2,MAP2K4,MAP3K9,MAPK1,MAPK10,MAPK3,MRAS,NDUFA13,NTRK2,NTRK3,RAC1,RALA,RALB,RAP1B,RAP2A,RAP2B,RRAS2,SRC,STAT3
Breast Cancer Regulation by Stathmin1	1.5		0.132	ADGRL1,ADGRL3,ADRA2A,APLNR,ARHGEF11,ARHGEF2,ARHGEF7,CAMK1,CAMK2A,CAMK2B,CAMK2D,CAMK2G,CAMK4,CNR1,GABBR1,GABBR2,GNA13,GNAQ,GNB1,GNB2,GNB4,GNB5,GNG3,GPR108,GPR37L1,GPRC5B,GRB2,GRM2,GRM3,HRAS,KRAS,MAP2K1,MAP2K2,MAPK1,MAPK3,MRAS,MTOR,PAK1,PLCB1,PLCB3,PPP1CA,PPP1CB,PPP1CC,PPP1R12A,PPP1R14C,PPP1R7,PPP2CB,PPP2R1A,PPP2R2A,PPP2R5D,PPP2R5E,PRKACB,PRKAR1A,PRKAR2A,PRKAR2B,PRKCA,PRKCB,PRKCE,PRKCG,PTPA,RAC1,RA…
Glucose and Glucose-1-phosphate Degradation	1.49	0	0.333	HK1,PGM1,PGM2,PGM3
5-aminoimidazole Ribonucleotide Biosynthesis I	1.49		0.667	GART,PPAT
Aspartate Biosynthesis	1.49		0.667	GOT1,GOT2
Glutamate Degradation II	1.49		0.667	GOT1,GOT2
Glutathione Biosynthesis	1.49		0.667	GCLC,GSS
Glycerol-3-phosphate Shuttle	1.49		0.667	GPD1,GPD2
Inosine-5'-phosphate Biosynthesis II	1.49		0.667	ATIC,PAICS
L-carnitine Biosynthesis	1.49		0.667	ALDH9A1,BBOX1
Methylglyoxal Degradation I	1.49		0.667	GLO1,HAGH
Oxidized GTP and dGTP Detoxification	1.49		0.667	DDX6,RUVBL2
Proline Degradation	1.49		0.667	ALDH4A1,LOC102724788/PRODH
S-adenosyl-L-methionine Biosynthesis	1.49		0.667	MAT2A,MAT2B
Thiosulfate Disproportionation III (Rhodanese)	1.49		0.667	MPST,TST
Cell Cycle: G2/M DNA Damage Checkpoint Regulation	1.48	-1.63299	0.204	CUL1,PRKDC,SFN,SKP1,YWHAB,YWHAE,YWHAG,YWHAH,YWHAQ,YWHAZ
FGF Signaling	1.48	-0.258199	0.179	AKT3,CRK,CRKL,FGF1,FGF3,GRB2,HRAS,ITPR1,MAP2K1,MAPK1,MAPK3,PRKCA,PTPN11,RAC1,STAT3
Dopamine Degradation	1.44	1.13389	0.233	ALDH1A1,ALDH2,ALDH4A1,ALDH7A1,ALDH9A1,MAOA,MAOB
IL-4 Signaling	1.44		0.176	AKT3,GRB2,HLA-B,HRAS,KRAS,MRAS,MTOR,OCRL,RALA,RALB,RAP1B,RAP2A,RAP2B,RRAS2,SYNJ1
Vitamin-C Transport	1.43	0.816497	0.25	GSTO1,SLC2A1,SLC2A3,STOM,TXN,TXNRD1
FAT10 Signaling Pathway	1.43	-1	0.278	MAP1LC3B,PSMD4,PSMF1,UBA1,UBE2Z
Apelin Pancreas Signaling Pathway	1.38	-1.66667	0.205	APLNR,MAP2K4,MAPK10,PRKAA1,PRKAA2,PRKACB,PRKAR1A,PRKAR2A,PRKAR2B
Acyl-CoA Hydrolysis	1.37	0	0.308	ACOT1,ACOT7,ACOT9,PPT1
UDP-N-acetyl-D-galactosamine Biosynthesis II	1.37	1	0.308	GNPDA1,GPI,HK1,PGM3
Methylglyoxal Degradation III	1.34	1.34164	0.263	AKR1A1,AKR1B1,AKR1C1/AKR1C2,AKR7A2,PRXL2B
HMGB1 Signaling	1.32	-2.2	0.152	AKT3,CDC42,HMGB1,HRAS,ICAM1,KRAS,MAP2K1,MAP2K2,MAP2K4,MAPK1,MAPK10,MAPK3,MRAS,RAC1,RALA,RALB,RAP1B,RAP2A,RAP2B,RHOA,RHOB,RHOG,RHOT1,RHOT2,RRAS2
Maturity Onset Diabetes of Young (MODY) Signaling	1.32		0.186	APOA1,APOA4,APOB,APOD,APOE,APOH,APOL2,APOO,APPL1,GAPDH,OGDH
TGF-β Signaling	1.31	-2.5	0.167	CDC42,GRB2,HRAS,KRAS,MAP2K1,MAP2K2,MAP2K4,MAPK1,MAPK3,MRAS,RALA,RALB,RAP1B,RAP2A,RAP2B,RRAS2
Antigen Presentation Pathway	1.28		0.205	CALR,CANX,HLA-B,HLA-DPB1,PDIA3,PSMB5,PSMB6,TAPBP
DNA Double-Strand Break Repair by Non-Homologous End Joining	1.26		0.286	PARP1,PRKDC,XRCC5,XRCC6
T Cell Exhaustion Signaling Pathway	1.26	1	0.149	AKT3,HLA-B,HLA-DPB1,HRAS,KRAS,MAP2K4,MAPK1,MAPK10,MAPK3,MRAS,MTOR,PPP2CB,PPP2R1A,PPP2R2A,PPP2R5D,PPP2R5E,PTPA,PTPN11,RALA,RALB,RAP1B,RAP2A,RAP2B,RRAS2,STAT1,STAT3
Fatty Acid α-oxidation	1.25	2.23607	0.25	ALDH1A1,ALDH2,ALDH4A1,ALDH7A1,ALDH9A1
LPS/IL-1 Mediated Inhibition of RXR Function	1.24	-2.44949	0.143	ACSBG1,ACSL3,ACSL6,ALDH1A1,ALDH1L1,ALDH2,ALDH4A1,ALDH5A1,ALDH6A1,ALDH7A1,ALDH9A1,APOE,CAT,CPT1A,CPT1C,CPT2,FABP3,FABP5,FABP7,GSTM2,GSTM3,GSTM5,GSTO1,GSTP1,GSTT1,GSTZ1,MAOA,MAOB,MAP2K4,MGST1,SULT4A1,XPO1
Acetate Conversion to Acetyl-CoA	1.22		0.5	ACSS1,ACSS3
Arginine Degradation I (Arginase Pathway)	1.22		0.5	ALDH4A1,OAT
Arsenate Detoxification I (Glutaredoxin)	1.22		0.5	GSTO1,PNP
Glutathione Redox Reactions II	1.22		0.5	GSR,PDIA3
Melatonin Degradation II	1.22		0.5	MAOA,MAOB
Methylmalonyl Pathway	1.22		0.5	PCCA,PCCB
Molybdenum Cofactor Biosynthesis	1.22		0.5	GPHN,NFS1
N-acetylglucosamine Degradation II	1.22		0.5	GNPDA1,NAGK
Phenylalanine Degradation I (Aerobic)	1.22		0.5	PCBD1,QDPR
Citrulline Biosynthesis	1.2		0.333	GLS,LOC102724788/PRODH,OAT
TR/RXR Activation	1.2		0.167	ACACA,AKR1C1/AKR1C2,AKT3,CAMK4,COL6A3,ENO1,FASN,FGA,HP,ME1,MTOR,NRGN,PFKP,SLC2A1
Gustation Pathway	1.19		0.149	ADCY1,ADCY5,APEX1,CACNA1B,CACNA2D1,CACNA2D2,CACNB4,CACNG6,CACNG8,ENPP6,GDE1,GNB1,ITPR1,P2RX7,PDE12,PDE1A,PDE1C,PDE2A,PDE6D,PRKACB,PRKAR1A,PRKAR2A,PRKAR2B
Telomere Extension by Telomerase	1.16		0.267	HNRNPA1,HNRNPA2B1,XRCC5,XRCC6
Systemic Lupus Erythematosus Signaling	1.14		0.14	AKT3,CAMK4,GRB2,HLA-B,HNRNPA2B1,HNRNPC,HRAS,IGHG2,IGHG3,IGHM,KRAS,LSM14A,LSM2,MAPK1,MAPK3,MRAS,MTOR,PPIH,PRPF19,PRPF8,RALA,RALB,RAP1B,RAP2A,RAP2B,RRAS2,SNRPA,SNRPD1,SNRPD2,SNRPE,SNRPF,SNU13
Coagulation System	1.12	0.377964	0.2	A2M,FGA,FGB,FGG,PLG,SERPINA1,SERPINF2
Role of PI3K/AKT Signaling in the Pathogenesis of Influenza	1.11	-1.66667	0.172	AKT3,CRK,CRKL,GNAI1,GNAI2,GNAI3,GSK3B,MAP2K1,MAP2K2,MAPK1,MAPK3
iCOS-iCOSL Signaling in T Helper Cells	1.08	0.258199	0.153	AKT3,CALM1 (includes others),CAMK2A,CAMK2B,CAMK2D,CAMK2G,CAMK4,CHP1,GRB2,HLA-B,ITPR1,PDPK1,PLEKHA1,PPP3CA,PPP3CB,PPP3R1,RAC1
Prostanoid Biosynthesis	1.08		0.3	PTGDS,PTGES2,PTGES3
Neuroinflammation Signaling Pathway	1.07	0	0.134	AKT3,APP,CALB1,CALB2,CD200,CHP1,CTNNB1,GABBR1,GABBR2,GABRA1,GABRB2,GABRG2,GAD2,GLS,GLUL,GRIN1,GRIN2B,GSK3B,HLA-B,HMGB1,ICAM1,IDE,MAP2K4,MAPK1,MAPK10,MAPK15,MAPK3,MAPT,P2RX7,PPP3CA,PPP3CB,PPP3R1,PRKCG,SLC1A2,SLC1A3,SLC6A1,SLC6A11,SNCA,SOD2,STAT1
Role of NANOG in Mammalian Embryonic Stem Cell Pluripotency	1.07	-0.942809	0.151	AKT3,CTNNB1,GRB2,GSK3B,HRAS,KRAS,MAP2K1,MAP2K2,MAPK1,MAPK3,MRAS,RALA,RALB,RAP1B,RAP2A,RAP2B,RRAS2,STAT3
tRNA Splicing	1.07	2.82843	0.186	APEX1,ENPP6,GDE1,PDE12,PDE1A,PDE1C,PDE2A,PDE6D
Mitotic Roles of Polo-Like Kinase	1.04		0.167	CAPN1,HSP90AA1,HSP90AB1,HSP90B1,PPP2CB,PPP2R1A,PPP2R2A,PPP2R5D,PPP2R5E,PTPA,SLK
CMP-N-acetylneuraminate Biosynthesis I (Eukaryotes)	1.03		0.4	NAGK,NANS
Citrulline-Nitric Oxide Cycle	1.03		0.4	ASL,ASS1
Creatine-phosphate Biosynthesis	1.03		0.4	CKB,MAP4K4
Eumelanin Biosynthesis	1.03		0.4	DDT,MIF
Folate Polyglutamylation	1.03		0.4	MTHFD1,SHMT2
Myo-inositol Biosynthesis	1.03		0.4	IMPA1,ISYNA1
Proline Biosynthesis II (from Arginine)	1.03		0.4	OAT,PYCR3
Serine Biosynthesis	1.03		0.4	PHGDH,PSAT1
Tetrahydrofolate Salvage from 5,10-methenyltetrahydrofolate	1.03		0.4	GART,MTHFD1
Tyrosine Degradation I	1.03		0.4	FAH,GSTZ1
Cell Cycle Regulation by BTG Family Proteins	1.02		0.189	PPP2CB,PPP2R1A,PPP2R2A,PPP2R5D,PPP2R5E,PRMT1,PTPA
Complement System	1.02	1.63299	0.189	C1QA,C1QB,C1QC,C3,C4A/C4B,CD59,CFH
γ-linolenate Biosynthesis II (Animals)	0.994	2	0.235	ACSBG1,ACSL3,ACSL6,CYB5R3
Acetyl-CoA Biosynthesis III (from Citrate)	0.969		1	ACLY
Adenine and Adenosine Salvage VI	0.969		1	ADK
Alanine Biosynthesis III	0.969		1	NFS1
D-mannose Degradation	0.969		1	MPI
Glutamine Biosynthesis I	0.969		1	GLUL
Phosphatidylethanolamine Biosynthesis III	0.969		1	PTDSS2
Sorbitol Degradation I	0.969		1	SORD
Xanthine and Xanthosine Salvage	0.969		1	PNP
Autophagy	0.942		0.164	ATG3,CTSB,CTSD,CTSZ,LAMP1,MAP1LC3B,MTOR,VPS11,VPS18,WDFY3
Purine Nucleotides Degradation II (Aerobic)	0.922	1	0.222	GDA,IMPDH2,NT5C,PNP
Pancreatic Adenocarcinoma Signaling	0.915	-0.774597	0.147	AKT3,CDC42,GRB2,KRAS,MAP2K1,MAP2K2,MAP2K4,MAPK1,MAPK10,MAPK3,PA2G4,PLD3,RAC1,RALA,STAT1,STAT3
4-1BB Signaling in T Lymphocytes	0.913	-1.63299	0.188	MAP2K1,MAP2K2,MAP2K4,MAPK1,MAPK10,MAPK3
Wnt/Ca+ pathway	0.907	0	0.161	CAMK2A,GSK3B,PDE6D,PDIA3,PLCB1,PLCB3,PLCD1,PLCD3,PPP3CA,PRKCA
Adenine and Adenosine Salvage III	0.889		0.333	HPRT1,PNP
Arginine Degradation VI (Arginase 2 Pathway)	0.889		0.333	OAT,PYCR3
Glycerol Degradation I	0.889		0.333	GPD1,GPD2
Glycine Cleavage Complex	0.889		0.333	DLD,GLDC
Pentose Phosphate Pathway (Non-oxidative Branch)	0.889		0.333	TALDO1,TKT
Pyruvate Fermentation to Lactate	0.889		0.333	LDHA,LDHB
Urea Cycle	0.889		0.333	ASL,ASS1
Guanosine Nucleotides Degradation III	0.885		0.25	GDA,NT5C,PNP
Growth Hormone Signaling	0.867	-0.904534	0.155	A2M,MAPK1,MAPK3,PDPK1,PRKCA,PRKCB,PRKCE,PRKCG,RPS6KA2,STAT1,STAT3
Bile Acid Biosynthesis, Neutral Pathway	0.805		0.231	AKR1C1/AKR1C2,AKR1D1,SCP2
Fatty Acid Activation	0.805		0.231	ACSBG1,ACSL3,ACSL6
NAD Phosphorylation and Dephosphorylation	0.805		0.231	ACP1,NADK2,NNT
Oleate Biosynthesis II (Animals)	0.805		0.231	ALDH6A1,FADS6,SCD5
Urate Biosynthesis/Inosine 5'-phosphate Degradation	0.805		0.231	IMPDH2,NT5C,PNP
CDP-diacylglycerol Biosynthesis I	0.795	1	0.2	AGPAT4,AGPAT5,CDS2,MBOAT7
The Visual Cycle	0.795	2	0.2	RDH11,RDH13,RDH14,RLBP1
Purine Ribonucleosides Degradation to Ribose-1-phosphate	0.774		0.286	PGM2,PNP
Thioredoxin Pathway	0.774		0.286	TXN,TXNRD1
Serotonin Receptor Signaling	0.762		0.163	ADCY1,ADCY5,MAOA,MAOB,PCBD1,QDPR,SPR
Regulation of the Epithelial-Mesenchymal Transition Pathway	0.745		0.13	AKT3,BRAF,CDH2,CTNNB1,FGF1,FGF3,GRB2,GSK3B,HRAS,KRAS,MAP2K1,MAP2K2,MAP2K4,MAPK1,MAPK3,MRAS,PTPN11,RALA,RALB,RAP1B,RAP2A,RAP2B,RHOA,RRAS2,STAT3
Endoplasmic Reticulum Stress Pathway	0.739	0	0.19	CALR,EIF2S1,HSP90B1,HSPA5
Factors Promoting Cardiogenesis in Vertebrates	0.739	0.229416	0.133	CAMK2A,CAMK2B,CAMK2D,CAMK2G,CTNNB1,GSK3B,LRP1,MAP2K4,MAPK10,PDIA3,PLCB1,PLCB3,PLCD1,PLCD3,PRKCA,PRKCB,PRKCE,PRKCG,RHOA,ROCK2
Leukotriene Biosynthesis	0.735		0.214	GGT5,GGT7,LTA4H
Antioxidant Action of Vitamin C	0.722	0.632456	0.138	GSTO1,MAP2K4,MAPK1,MAPK10,MAPK3,PDIA3,PLCB1,PLCB3,PLCD1,PLCD3,PLD3,SLC2A1,SLC2A3,TXN,TXNRD1
Sonic Hedgehog Signaling	0.71	-1.34164	0.172	GSK3B,PRKACB,PRKAR1A,PRKAR2A,PRKAR2B
4-hydroxyproline Degradation I	0.692		0.5	ALDH4A1
Asparagine Degradation I	0.692		0.5	ASRGL1
Fatty Acid Biosynthesis Initiation II	0.692		0.5	FASN
GDP-L-fucose Biosynthesis I (from GDP-D-mannose)	0.692		0.5	GMDS
Glutamate Biosynthesis II	0.692		0.5	GLUD1
Glutamate Degradation X	0.692		0.5	GLUD1
Glutamate Dependent Acid Resistance	0.692		0.5	GAD2
Glutamine Degradation I	0.692		0.5	GLS
Glycine Biosynthesis I	0.692		0.5	SHMT2
Glycine Degradation (Creatine Biosynthesis)	0.692		0.5	GATM
Palmitate Biosynthesis I (Animals)	0.692		0.5	FASN
S-methyl-5'-thioadenosine Degradation II	0.692		0.5	MTAP
Spermine Biosynthesis	0.692		0.5	SMS
Taurine Biosynthesis	0.692		0.5	CDO1
Phototransduction Pathway	0.69		0.151	GNB1,GNB5,GUCY1A2,PDE6D,PRKACB,PRKAR1A,PRKAR2A,PRKAR2B
Phosphatidylglycerol Biosynthesis II (Non-plastidic)	0.688	1	0.182	AGPAT4,AGPAT5,CDS2,MBOAT7
IL-7 Signaling Pathway	0.673	-0.904534	0.141	AKT3,FYN,GRB2,GSK3A,GSK3B,IGHM,MAPK1,MAPK3,PDPK1,SLC2A1,STAT1
Docosahexaenoic Acid (DHA) Signaling	0.66		0.158	AKT3,APP,CYCS,GSK3A,GSK3B,PDPK1
Apelin Cardiac Fibroblast Signaling Pathway	0.64	0	0.174	AKT3,APLNR,PRKAA1,PRKAA2
Extrinsic Prothrombin Activation Pathway	0.615		0.188	FGA,FGB,FGG
IL-17A Signaling in Airway Cells	0.61	-0.707107	0.141	AKT3,GSK3B,MAP2K1,MAP2K2,MAP2K4,MAPK1,MAPK10,MAPK3,STAT3
Cyclins and Cell Cycle Regulation	0.603	-0.816497	0.136	CUL1,GSK3B,HDAC4,PA2G4,PPP2CB,PPP2R1A,PPP2R2A,PPP2R5D,PPP2R5E,PTPA,SKP1
Folate Transformations I	0.601		0.222	MTHFD1,SHMT2
Tumoricidal Function of Hepatic Natural Killer Cells	0.597		0.167	AIFM1,CYCS,ICAM1,M6PR
Neuroprotective Role of THOP1 in Alzheimer's Disease	0.583	-1.50756	0.129	APP,HLA-B,IDE,LONP1,MAPT,PLG,PREP,PRKACB,PRKAR1A,PRKAR2A,PRKAR2B,SERPINA3,THOP1,TPP1,YWHAE
Death Receptor Signaling	0.57	0.57735	0.132	ACTB,ACTG1,ACTG2,ARHGDIB,CYCS,DIABLO,HSPB1,LMNA,MAP2K4,MAP4K4,PARP1,SPTAN1
IL-17A Signaling in Gastric Cells	0.556	-1	0.16	MAP2K4,MAPK1,MAPK10,MAPK3
1,25-dihydroxyvitamin D3 Biosynthesis	0.539		0.333	POR
Anandamide Degradation	0.539		0.333	FAAH2
Biotin-carboxyl Carrier Protein Assembly	0.539		0.333	ACACA
Diphthamide Biosynthesis	0.539		0.333	EEF2
L-serine Degradation	0.539		0.333	SDSL
N-acetylglucosamine Degradation I	0.539		0.333	GNPDA1
Tetrahydrobiopterin Biosynthesis I	0.539		0.333	SPR
Tetrahydrobiopterin Biosynthesis II	0.539		0.333	SPR
Thyroid Hormone Biosynthesis	0.539		0.333	CTSD
Tyrosine Biosynthesis IV	0.539		0.333	PCBD1
Serotonin Degradation	0.538	1	0.134	ADH5,AKR1A1,ALDH1A1,ALDH2,ALDH4A1,ALDH7A1,ALDH9A1,MAOA,MAOB
Glycine Betaine Degradation	0.534		0.2	SDSL,SHMT2
Intrinsic Prothrombin Activation Pathway	0.533	2.44949	0.143	COL18A1,COL1A1,COL1A2,FGA,FGB,FGG
Triacylglycerol Biosynthesis	0.533	0.816497	0.143	AGPAT4,AGPAT5,DBT,MBOAT7,PLPP3,PLPPR4
Retinoate Biosynthesis I	0.524	2	0.147	AKR1B1,ALDH1A1,RDH11,RDH13,RDH14
Role of JAK2 in Hormone-like Cytokine Signaling	0.524		0.147	IRS2,PTPN11,SIRPA,STAT1,STAT3
1D-myo-inositol Hexakisphosphate Biosynthesis II (Mammalian)	0.518		0.167	ITPKA,OCRL,SYNJ1
D-myo-inositol (1,3,4)-trisphosphate Biosynthesis	0.518		0.167	ITPKA,OCRL,SYNJ1
NER Pathway	0.507	1.26491	0.126	COPS2,COPS3,COPS4,COPS5,COPS6,COPS7A,COPS8,CUL4A,DDB1,DNA2,GPS1,RAD23B,UBE2N
Induction of Apoptosis by HIV1	0.481	-1.41421	0.131	CYCS,DIABLO,MAP2K4,MAPK10,SLC25A3,SLC25A4,SLC25A5,SLC25A6
ATM Signaling	0.46	-1.66667	0.124	CBX3,HP1BP3,MAP2K4,MAPK10,PPP1CC,PPP2CB,PPP2R1A,PPP2R2A,PPP2R5D,PPP2R5E,PTPA,TRIM28
Crosstalk between Dendritic Cells and Natural Killer Cells	0.446	1	0.124	ACTB,ACTG1,ACTG2,CAMK2A,CAMK2B,CAMK2D,CAMK2G,FSCN1,HLA-B,TLN1,TLN2
Inflammasome pathway	0.438		0.15	CTSB,NEK7,P2RX7
Ascorbate Recycling (Cytosolic)	0.438		0.25	GSTO1
Fatty Acid β-oxidation III (Unsaturated, Odd Number)	0.438		0.25	ECI2
PRPP Biosynthesis I	0.438		0.25	PRPS2
Phenylethylamine Degradation I	0.438		0.25	ALDH2
Proline Biosynthesis I	0.438		0.25	PYCR3
Notch Signaling	0.437		0.135	CNTN1,DTX3,MAG,NUMB,NUMBL
NF-κB Signaling	0.435	-0.218218	0.117	AKT3,BRAF,CSNK2B,EIF2AK2,GSK3B,HRAS,KRAS,MAP4K4,MRAS,NTRK2,NTRK3,PRKACB,PRKCB,RALA,RALB,RAP1B,RAP2A,RAP2B,RRAS2,UBE2N,UBE2V1
BER pathway	0.426		0.167	APEX1,PARP1
Triacylglycerol Degradation	0.406	0	0.128	AARS1,AARSD1,ABHD16A,DDHD2,PPME1,PRDX6
CD40 Signaling	0.4	-0.707107	0.123	ICAM1,MAP2K1,MAP2K2,MAP2K4,MAPK1,MAPK10,MAPK3,STAT3
PXR/RXR Activation	0.4		0.123	AKT3,ALDH1A1,CPT1A,GSTM2,PRKACB,PRKAR1A,PRKAR2A,PRKAR2B
Antiproliferative Role of TOB in T Cell Signaling	0.388	0.447214	0.128	CUL1,DPP7,MAPK1,PABPC1,SKP1
Agranulocyte Adhesion and Diapedesis	0.38		0.114	ACTB,ACTG1,ACTG2,CD99,CLDN11,EZR,FN1,GLG1,GNAI1,GNAI2,GNAI3,ICAM1,ITGB1,JAM3,MSN,MYH10,MYH11,MYH14,MYH9,MYL6,MYL9,RDX
Polyamine Regulation in Colon Cancer	0.371		0.136	CTNNB1,KRAS,PSMF1
Galactose Degradation I (Leloir Pathway)	0.363		0.2	GALK1
Lysine Degradation II	0.363		0.2	ALDH7A1
Lysine Degradation V	0.363		0.2	ALDH7A1
Protein Citrullination	0.363		0.2	PADI2
Tetrapyrrole Biosynthesis II	0.363		0.2	ALAD
Trans, trans-farnesyl Diphosphate Biosynthesis	0.363		0.2	FDPS
dTMP De Novo Biosynthesis	0.363		0.2	SHMT2
TNFR1 Signaling	0.345	-1.63299	0.12	CDC42,CYCS,MADD,MAP2K4,PAK1,PAK2
Estrogen Biosynthesis	0.343	0.447214	0.122	HSD17B10,HSD17B12,HSD17B4,HSD17B8,POR
MIF Regulation of Innate Immunity	0.323	-1.34164	0.119	MAP2K4,MAPK1,MAPK10,MAPK3,MIF
Retinol Biosynthesis	0.323	1.34164	0.119	DDHD2,ESD,RDH11,RDH13,RDH14
Role of IL-17F in Allergic Inflammatory Airway Diseases	0.323	-1.34164	0.119	MAP2K1,MAP2K2,MAPK1,MAPK3,RPS6KA2
Adenosine Nucleotides Degradation II	0.31		0.133	NT5C,PNP
Choline Biosynthesis III	0.31		0.133	PHKA1,PLD3
Ceramide Degradation	0.306		0.167	ASAH1
Lactose Degradation III	0.306		0.167	PSAP
NAD Biosynthesis III	0.306		0.167	NAMPT
UDP-N-acetyl-D-glucosamine Biosynthesis II	0.306		0.167	PGM3
Zymosterol Biosynthesis	0.306		0.167	TM7SF2
CD27 Signaling in Lymphocytes	0.292	0	0.113	CYCS,MAP2K1,MAP2K2,MAP2K4,MAP3K9,MAPK10
Lymphotoxin β Receptor Signaling	0.292	-1.63299	0.113	AKT3,CYCS,DIABLO,MAPK1,MAPK3,PDPK1
Activation of IRF by Cytosolic Pattern Recognition Receptors	0.283	-0.377964	0.111	ADAR,ISG15,MAP2K4,MAPK10,PIN1,PPIB,STAT1
Kinetochore Metaphase Signaling Pathway	0.278	0.301511	0.109	ARPP19,ENSA,MACROH2A1,PPP1CA,PPP1CB,PPP1CC,PPP1R12A,PPP1R14C,PPP1R7,PPP2R5D,PPP2R5E
IL-17A Signaling in Fibroblasts	0.278		0.114	CEBPB,GSK3B,MAPK1,MAPK3
Role of IL-17A in Arthritis	0.277		0.111	MAP2K1,MAP2K2,MAP2K4,MAPK1,MAPK10,MAPK3
Hepatic Fibrosis / Hepatic Stellate Cell Activation	0.274		0.108	A2M,COL12A1,COL18A1,COL1A1,COL1A2,COL4A1,COL4A2,COL6A1,COL6A2,COL6A3,FGF1,FN1,ICAM1,MYH10,MYH11,MYH14,MYH9,MYL6,MYL9,STAT1
Phosphatidylcholine Biosynthesis I	0.261		0.143	PHKA1
Trehalose Degradation II (Trehalase)	0.261		0.143	HK1
Histidine Degradation III	0.224		0.125	MTHFD1
Inositol Pyrophosphates Biosynthesis	0.224		0.125	IP6K1
Sphingomyelin Metabolism	0.224		0.125	SMPD3
Sphingosine and Sphingosine-1-phosphate Metabolism	0.224		0.125	ASAH1
Phosphatidylethanolamine Biosynthesis II	0.194		0.111	PCYT2
Acetone Degradation I (to Methylglyoxal)	0		0.0645	POR,PRXL2B
Adipogenesis pathway	0		0.0522	CDK5,CEBPB,CTBP1,CTNNB1,FGF1,HDAC4,SIRT2
Airway Pathology in Chronic Obstructive Pulmonary Disease	0		0.0424	AMBP,APOD,FGF1,FGF3,PTGDS
Allograft Rejection Signaling	0		0.0465	HLA-B,HLA-DPB1,IGHG2,IGHG3
Altered T Cell and B Cell Signaling in Rheumatoid Arthritis	0		0.0111	HLA-B
April Mediated Signaling	0		0.0769	MAP2K4,MAPK1,MAPK10
Assembly of RNA Polymerase II Complex	0		0.02	TAF15
Atherosclerosis Signaling	0		0.102	APOA1,APOA4,APOB,APOD,APOE,CLU,COL18A1,COL1A1,COL1A2,GLG1,ICAM1,PCYOX1,SERPINA1
Autoimmune Thyroid Disease Signaling	0		0.0612	HLA-B,IGHG2,IGHG3
B Cell Activating Factor Signaling	0		0.0732	MAP2K4,MAPK1,MAPK10
B Cell Development	0		0.0556	HLA-B,IGHM
Basal Cell Carcinoma Signaling	0		0.0278	CTNNB1,GSK3B
Bupropion Degradation	0		0.04	POR
Cell Cycle Control of Chromosomal Replication	0		0.0357	CDK5,DNA2
Cell Cycle: G1/S Checkpoint Regulation	0		0.0896	CUL1,GSK3B,HDAC4,PA2G4,RPL5,SKP1
Cholesterol Biosynthesis I	0		0.0769	TM7SF2
Cholesterol Biosynthesis II (via 24,25-dihydrolanosterol)	0		0.0769	TM7SF2
Cholesterol Biosynthesis III (via Desmosterol)	0		0.0769	TM7SF2
Chondroitin Sulfate Biosynthesis	0		0.0179	SULT4A1
Chondroitin Sulfate Biosynthesis (Late Stages)	0		0.0208	SULT4A1
Chondroitin Sulfate Degradation (Metazoa)	0		0.0625	OGA
Circadian Rhythm Signaling	0		0.0606	GRIN1,GRIN2B
Communication between Innate and Adaptive Immune Cells	0		0.0521	HLA-B,IGHA1,IGHG2,IGHG3,IGHM
Cytotoxic T Lymphocyte-mediated Apoptosis of Target Cells	0		0.0588	CYCS,HLA-B
DNA Methylation and Transcriptional Repression Signaling	0		0.0286	MECP2
DNA damage-induced 14-3-3σ Signaling	0		0.105	AKT3,SFN
Dendritic Cell Maturation	0	1.14708	0.104	AKT3,COL18A1,COL1A1,COL1A2,FSCN1,HLA-B,ICAM1,IGHG2,IGHG3,MAP2K4,MAPK1,MAPK10,MAPK3,PDIA3,PLCB1,PLCB3,PLCD1,PLCD3,STAT1
Dermatan Sulfate Biosynthesis	0		0.0169	SULT4A1
Dermatan Sulfate Biosynthesis (Late Stages)	0		0.0217	SULT4A1
Dermatan Sulfate Degradation (Metazoa)	0		0.0588	OGA
Eicosanoid Signaling	0		0.0455	LTA4H,PTGDS,PTGES2
FAT10 Cancer Signaling Pathway	0	2	0.087	AKT3,CTNNB1,GSK3B,STAT3
Glucocorticoid Biosynthesis	0		0.0769	CYP11B2
Graft-versus-Host Disease Signaling	0		0.0208	HLA-B
Granulocyte Adhesion and Diapedesis	0		0.0722	CD99,CLDN11,EZR,GLG1,GNAI1,GNAI2,GNAI3,ICAM1,ITGB1,JAM3,MSN,RDX,THY1
HOTAIR Regulatory Pathway	0	1.94145	0.0813	AGO3,AKT3,ATG3,CD44,COL1A1,COL1A2,CTNNB1,ELAVL1,ICAM1,JAM2,ROCK2,STAT3,VIM
Hematopoiesis from Pluripotent Stem Cells	0		0.0816	IGHA1,IGHG2,IGHG3,IGHM
Heparan Sulfate Biosynthesis	0	-1.34164	0.0641	AARS1,AARSD1,PPME1,PRDX6,SULT4A1
Heparan Sulfate Biosynthesis (Late Stages)	0	-1.34164	0.0704	AARS1,AARSD1,PPME1,PRDX6,SULT4A1
Hepatic Cholestasis	0		0.0703	ADCY1,ADCY5,MAP2K4,MAPK10,PRKACB,PRKAR1A,PRKAR2A,PRKAR2B,PRKCA,PRKCB,PRKCE,PRKCG,TJP2
Hereditary Breast Cancer Signaling	0		0.107	ACTB,AKT3,HDAC4,HRAS,KRAS,MRAS,NPM1,RALA,RALB,RAP1B,RAP2A,RAP2B,RPS27A,RRAS2,SFN
Human Embryonic Stem Cell Pluripotency	0		0.0667	AKT3,CTNNB1,GNAS,GSK3A,GSK3B,MRAS,NTRK2,NTRK3,PDPK1
IL-10 Signaling	0		0.087	BLVRA,BLVRB,MAP2K4,MAP4K4,MAPK1,STAT3
IL-15 Production	0	0	0.0992	DDR1,EPHA4,EPHB2,FYN,LMTK3,MAP2K1,MAP2K4,NTRK2,NTRK3,PTK2B,SRC,STAT1
IL-23 Signaling Pathway	0		0.0455	AKT3,STAT3
IL-9 Signaling	0		0.0909	IRS2,STAT1,STAT3
Inhibition of Matrix Metalloproteases	0		0.103	A2M,ADAM10,HSPG2,LRP1
Interferon Signaling	0		0.0556	ISG15,STAT1
MIF-mediated Glucocorticoid Regulation	0		0.0882	MAPK1,MAPK3,MIF
MSP-RON Signaling Pathway	0		0.069	ACTB,ACTG1,ACTG2,RPS6KA2
Melatonin Degradation I	0		0.0167	POR
Mineralocorticoid Biosynthesis	0		0.0833	CYP11B2
Myc Mediated Apoptosis Signaling	0	1.34164	0.1	CYCS,PRKACB,PRKAR1A,PRKAR2A,PRKAR2B
NAD Salvage Pathway II	0		0.0769	ACP1,NT5C
Nicotine Degradation II	0		0.0154	POR
Nicotine Degradation III	0		0.0175	POR
Nucleotide Excision Repair Pathway	0		0.0286	RAD23B
OX40 Signaling Pathway	0		0.0444	HLA-B,HLA-DPB1,MAP2K4,MAPK10
Osteoarthritis Pathway	0	-0.534522	0.09	ACAN,ANXA2,ANXA5,CEBPB,CTNNA2,CTNNB1,FN1,HDAC4,HMGB1,ITGB1,LRP1,MTOR,NAMPT,OCRL,P2RX7,PRKAA1,PRKAA2,RAC1,SIK3
PCP pathway	0	-0.816497	0.1	MAP2K4,MAPK10,PFN2,RAC1,RHOA,ROCK2
PD-1, PD-L1 cancer immunotherapy pathway	0	0.447214	0.0566	AKT3,CSNK2B,GSK3B,HLA-B,HLA-DPB1,PTPN11
Phospholipases	0	0	0.0938	PDIA3,PLCB1,PLCB3,PLCD1,PLCD3,PLD3
Primary Immunodeficiency Signaling	0		0.08	IGHA1,IGHG2,IGHG3,IGHM
Regulation Of The Epithelial Mesenchymal Transition In Development Pathway	0		0.0238	CTNNB1,GSK3B
Retinoic acid Mediated Apoptosis Signaling	0		0.05	CRABP1,CYCS,PARP1
Role of BRCA1 in DNA Damage Response	0		0.05	ACTB,BABAM1,BABAM2,STAT1
Role of CHK Proteins in Cell Cycle Checkpoint Control	0	1.34164	0.105	PPP2CB,PPP2R1A,PPP2R2A,PPP2R5D,PPP2R5E,PTPA
Role of JAK1, JAK2 and TYK2 in Interferon Signaling	0		0.0833	STAT1,STAT3
Role of Lipids/Lipid Rafts in the Pathogenesis of Influenza	0		0.0435	FDPS
Role of Oct4 in Mammalian Embryonic Stem Cell Pluripotency	0		0.0652	PARP1,PHB,SH3GLB1
Role of Osteoblasts, Osteoclasts and Chondrocytes in Rheumatoid Arthritis	0		0.0864	AKT3,CALM1 (includes others),CAMK4,CHP1,COL1A1,CTNNB1,DKK3,GSK3B,ITGB1,LRP1,MAP2K4,MAPK1,MAPK10,MAPK3,PPP3CA,PPP3CB,PPP3R1,PTK2B,SRC
Role of Pattern Recognition Receptors in Recognition of Bacteria and Viruses	0	0.534522	0.0909	C1QA,C1QB,C1QC,C3,EIF2AK2,EIF2S1,MAP2K4,MAPK1,MAPK10,MAPK3,PRKCA,PRKCB,PRKCE,PRKCG
Role of Wnt/GSK-3β Signaling in the Pathogenesis of Influenza	0		0.0385	CSNK1G2,CTNNB1,GSK3B
Role of p14/p19ARF in Tumor Suppression	0		0.069	NPM1,RAC1
SPINK1 Pancreatic Cancer Pathway	0		0.05	CPE,CPM,CTSB
Small Cell Lung Cancer Signaling	0		0.0423	AKT3,CYCS,PA2G4
Superpathway of Melatonin Degradation	0		0.0462	MAOA,MAOB,POR
T Helper Cell Differentiation	0		0.0411	HLA-B,STAT1,STAT3
TNFR2 Signaling	0		0.0333	MAP2K4
TREM1 Signaling	0	0.377964	0.0933	AKT3,GRB2,ICAM1,ITGB1,MAPK1,MAPK3,STAT3
TWEAK Signaling	0		0.0286	CYCS
Th1 Pathway	0	0	0.0496	GRB2,HLA-B,HLA-DPB1,ICAM1,STAT1,STAT3
Th1 and Th2 Activation Pathway	0		0.0351	GRB2,HLA-B,HLA-DPB1,ICAM1,STAT1,STAT3
Th17 Activation Pathway	0	1.34164	0.0549	HSP90AA1,HSP90AB1,HSP90B1,MTOR,STAT3
Th2 Pathway	0		0.0294	GRB2,HLA-B,HLA-DPB1,ICAM1
Toll-like Receptor Signaling	0	0	0.0789	EIF2AK2,MAP2K4,MAP4K4,MAPK1,RPS27A,TOLLIP
Transcriptional Regulatory Network in Embryonic Stem Cells	0		0.037	L1CAM,STAT3
Type I Diabetes Mellitus Signaling	0	-1.34164	0.0811	CPE,CYCS,GAD2,HLA-B,HSPD1,MAP2K4,MAPK1,MAPK10,STAT1
Ubiquinol-10 Biosynthesis (Eukaryotic)	0		0.0588	ECHDC1
VDR/RXR Activation	0	1.13389	0.103	CALB1,CEBPB,PRKCA,PRKCB,PRKCE,PRKCG,PSMC5,SERPINB1
iNOS Signaling	0		0.0889	CALM1 (includes others),CAMK4,MAPK1,STAT1
p38 MAPK Signaling	0		0.0424	HSPB1,MAP2K4,MAPT,RPS6KA2,STAT1
p53 Signaling	0	-1.13389	0.102	AKT3,CTNNB1,GSK3B,PML,PRKDC,SERPINE2,SFN,ST13,THBS1,TIGAR
Canonical Pathways for My Projects->Novartis brain and plasma proteomics->brain 2470prot all IPAinput 092120 - 2020-09-29 09:54 AM
