# Supplementary material for: Pilot study evaluating everolimus molecular mechanisms in tuberous sclerosis complex and focal cortical dysplasia
Source: PLoS One. 2022 May 19;17(5):e0268597. doi: 10.1371/journal.pone.0268597 (PMC9119437; doi:10.1371/journal.pone.0268597)
Supplement: S3 Table — (XLSX) [file pone.0268597.s003.xlsx]

## Sheet: S3 Table
S3 Table. WGCNA GOanRichment in Brain
class	rank	dataSetID	dataSetName	inGroups	pValue	Bonferroni	FDR	nCommonGenes	fracOfEffectiveClassSize	expectedFracOfEffectiveClassSize	enrichmentRatio	classSize	effectiveClassSize	fracOfEffectiveSetSize	effectiveSetSize	shortDataSetName	overlapGenes
black	1	GO:0043209	myelin sheath	GO|GO.CC|GO	1.20825e-08	0.00302764	2.7524e-05	10	0.0925926	0.00931929	9.93559	108	108	0.434783	23	myelin sheath	1267 (CNP)|4099 (MAG)|4155 (MBP)|4642 (MYO1D)|5354 (PLP1)|10382 (TUBB4A)|22933 (SIRT2)|51090 (PLLP)|57471 (ERMN)|83700 (JAM3)
black	2	GO:0007272	ensheathment of neurons	GO|GO.BP|GO	9.84254e-08	0.0246634	0.000149475	12	0.111111	0.0170178	6.5291	108	108	0.285714	42	ensheathment of neurons	20 (ABCA2)|928 (CD9)|4099 (MAG)|4155 (MBP)|4915 (NTRK2)|5010 (CLDN11)|5354 (PLP1)|8506 (CNTNAP1)|8537 (BCAS1)|22933 (SIRT2)|51090 (PLLP)|83700 (JAM3)
black	3	GO:0008366	axon ensheathment	GO|GO.BP|GO	9.84254e-08	0.0246634	0.000149475	12	0.111111	0.0170178	6.5291	108	108	0.285714	42	axon ensheathment	20 (ABCA2)|928 (CD9)|4099 (MAG)|4155 (MBP)|4915 (NTRK2)|5010 (CLDN11)|5354 (PLP1)|8506 (CNTNAP1)|8537 (BCAS1)|22933 (SIRT2)|51090 (PLLP)|83700 (JAM3)
black	4	GO:0042552	myelination	GO|GO.BP|GO	7.10451e-07	0.178025	0.000777401	11	0.101852	0.0166126	6.13098	108	108	0.268293	41	myelination	20 (ABCA2)|928 (CD9)|4099 (MAG)|4155 (MBP)|4915 (NTRK2)|5354 (PLP1)|8506 (CNTNAP1)|8537 (BCAS1)|22933 (SIRT2)|51090 (PLLP)|83700 (JAM3)
black	5	GO:0043218	compact myelin	GO|GO.CC|GO	2.8694e-06	0.719015	0.00259572	5	0.0462963	0.0028363	16.3228	108	108	0.714286	7	compact myelin	4099 (MAG)|4155 (MBP)|22933 (SIRT2)|51090 (PLLP)|83700 (JAM3)
black	6	GO:0019911	structural constituent of myelin sheath	GO|GO.MF|GO	3.47519e-06	0.870813	0.00305548	4	0.037037	0.00162075	22.8519	108	108	1	4	structural constituent of myelin sheath	4155 (MBP)|4336 (MOBP)|5354 (PLP1)|51090 (PLLP)
black	7	GO:0048709	oligodendrocyte differentiation	GO|GO.BP|GO	4.25928e-06	1	0.00368031	8	0.0740741	0.00972447	7.61728	108	108	0.333333	24	oligodendrocyte differentiation	20 (ABCA2)|928 (CD9)|1267 (CNP)|4099 (MAG)|4915 (NTRK2)|5354 (PLP1)|8506 (CNTNAP1)|93377 (OPALIN)
black	8	GO:0044304	main axon	GO|GO.CC|GO	8.84165e-06	1	0.00667332	9	0.0833333	0.0137763	6.04902	108	108	0.264706	34	main axon	274 (BIN1)|288 (ANK3)|4099 (MAG)|4155 (MBP)|4642 (MYO1D)|8506 (CNTNAP1)|10382 (TUBB4A)|22933 (SIRT2)|57471 (ERMN)
black	9	GO:0061564	axon development	GO|GO.BP|GO	1.19549e-05	1	0.00855902	20	0.185185	0.065235	2.83874	108	108	0.124224	161	axon development	288 (ANK3)|347 (APOD)|391 (RHOG)|1123 (CHN1)|1267 (CNP)|2885 (GRB2)|3798 (KIF5A)|4099 (MAG)|4744 (NEFH)|4747 (NEFL)|4915 (NTRK2)|4974 (OMG)|5354 (PLP1)|8301 (PICALM)|9798 (IST1)|10716 (TBR1)|23011 (RAB21)|23162 (MAPK8IP3)|57698 (SHTN1)|83700 (JAM3)
black	10	GO:0022010	central nervous system myelination	GO|GO.BP|GO	4.86689e-05	1	0.0257832	4	0.037037	0.00243112	15.2346	108	108	0.666667	6	central nervous system myelination	20 (ABCA2)|4099 (MAG)|5354 (PLP1)|8506 (CNTNAP1)
black	11	GO:0032291	axon ensheathment in central nervous system	GO|GO.BP|GO	4.86689e-05	1	0.0257832	4	0.037037	0.00243112	15.2346	108	108	0.666667	6	axon ensheathment in central nervous system	20 (ABCA2)|4099 (MAG)|5354 (PLP1)|8506 (CNTNAP1)
black	12	GO:0014003	oligodendrocyte development	GO|GO.BP|GO	5.4796e-05	1	0.0283109	5	0.0462963	0.00445705	10.3872	108	108	0.454545	11	oligodendrocyte development	20 (ABCA2)|928 (CD9)|4099 (MAG)|5354 (PLP1)|8506 (CNTNAP1)
black	13	GO:0033269	internode region of axon	GO|GO.CC|GO	8.15842e-05	1	0.0384274	3	0.0277778	0.00121556	22.8519	108	108	1	3	internode region of axon	4155 (MBP)|10382 (TUBB4A)|57471 (ERMN)
black	14	GO:0033693	neurofilament bundle assembly	GO|GO.BP|GO	8.15842e-05	1	0.0384274	3	0.0277778	0.00121556	22.8519	108	108	1	3	neurofilament bundle assembly	4741 (NEFM)|4744 (NEFH)|4747 (NEFL)
black	15	GO:0045110	intermediate filament bundle assembly	GO|GO.BP|GO	8.15842e-05	1	0.0384274	3	0.0277778	0.00121556	22.8519	108	108	1	3	intermediate filament bundle assembly	4741 (NEFM)|4744 (NEFH)|4747 (NEFL)
black	16	GO:0010001	glial cell differentiation	GO|GO.BP|GO	9.47055e-05	1	0.0431478	10	0.0925926	0.0222853	4.15488	108	108	0.181818	55	glial cell differentiation	20 (ABCA2)|274 (BIN1)|928 (CD9)|1267 (CNP)|4099 (MAG)|4915 (NTRK2)|5354 (PLP1)|8506 (CNTNAP1)|22933 (SIRT2)|93377 (OPALIN)
black	17	GO:0005883	neurofilament	GO|GO.CC|GO	0.000109735	1	0.0492784	4	0.037037	0.0028363	13.0582	108	108	0.571429	7	neurofilament	4741 (NEFM)|4744 (NEFH)|4747 (NEFL)|5010 (CLDN11)
blue	1	GO:0031369	translation initiation factor binding	GO|GO.MF|GO	6.30378e-05	1	0.0312792	8	0.0192308	0.00445705	4.31469	416	416	0.727273	11	translation initiation factor binding	1654 (DDX3X)|1977 (EIF4E)|1981 (EIF4G1)|2332 (FMR1)|8662 (EIF3B)|8663 (EIF3C)|8893 (EIF2B5)|10480 (EIF3M)
blue	2	GO:0006417	regulation of translation	GO|GO.BP|GO	0.000406436	1	0.141943	28	0.0673077	0.0360616	1.86646	416	416	0.314607	89	regulation of translation	48 (ACO1)|351 (APP)|1653 (DDX1)|1654 (DDX3X)|1977 (EIF4E)|1981 (EIF4G1)|2058 (EPRS1)|2185 (PTK2B)|2332 (FMR1)|3191 (HNRNPL)|5610 (EIF2AK2)|5725 (PTBP1)|6726 (SRP9)|7458 (EIF4H)|8570 (KHSRP)|8662 (EIF3B)|8663 (EIF3C)|8893 (EIF2B5)|9775 (EIF4A3)|9782 (MATR3)|23019 (CNOT1)|23435 (TARDBP)|23654 (PLXNB2)|26065 (LSM14A)|27335 (EIF3K)|51065 (RPS27L)|132864 (CPEB2)|192669 (AGO3)
blue	3	GO:0048025	negative regulation of mRNA splicing, via spliceosome	GO|GO.BP|GO	0.000688889	1	0.214166	5	0.0120192	0.00243112	4.94391	416	416	0.833333	6	negative regulation of mRNA splicing, via spliceosome	3190 (HNRNPK)|3191 (HNRNPL)|5725 (PTBP1)|6432 (SRSF7)|10772 (SRSF10)
blue	4	GO:0050686	negative regulation of mRNA processing	GO|GO.BP|GO	0.000688889	1	0.214166	5	0.0120192	0.00243112	4.94391	416	416	0.833333	6	negative regulation of mRNA processing	3190 (HNRNPK)|3191 (HNRNPL)|5725 (PTBP1)|6432 (SRSF7)|10772 (SRSF10)
blue	5	GO:1902415	regulation of mRNA binding	GO|GO.BP|GO	0.000688889	1	0.214166	5	0.0120192	0.00243112	4.94391	416	416	0.833333	6	regulation of mRNA binding	1981 (EIF4G1)|2332 (FMR1)|3191 (HNRNPL)|8663 (EIF3C)|9775 (EIF4A3)
blue	6	GO:1905214	regulation of RNA binding	GO|GO.BP|GO	0.000688889	1	0.214166	5	0.0120192	0.00243112	4.94391	416	416	0.833333	6	regulation of RNA binding	1981 (EIF4G1)|2332 (FMR1)|3191 (HNRNPL)|8663 (EIF3C)|9775 (EIF4A3)
blue	7	GO:0034260	negative regulation of GTPase activity	GO|GO.BP|GO	0.000713813	1	0.218664	8	0.0192308	0.00567261	3.39011	416	416	0.571429	14	negative regulation of GTPase activity	408 (ARRB1)|2873 (GPS1)|3265 (HRAS)|10959 (TMED2)|54828 (BCAS3)|65125 (WNK1)|120892 (LRRK2)|132864 (CPEB2)
blue	8	GO:0017148	negative regulation of translation	GO|GO.BP|GO	0.000810559	1	0.239799	13	0.03125	0.0125608	2.4879	416	416	0.419355	31	negative regulation of translation	1654 (DDX3X)|1977 (EIF4E)|1981 (EIF4G1)|2058 (EPRS1)|2332 (FMR1)|5610 (EIF2AK2)|6726 (SRP9)|8570 (KHSRP)|9775 (EIF4A3)|23019 (CNOT1)|23435 (TARDBP)|132864 (CPEB2)|192669 (AGO3)
blue	9	GO:0035770	ribonucleoprotein granule	GO|GO.CC|GO	0.00123408	1	0.326198	20	0.0480769	0.0243112	1.97756	416	416	0.333333	60	ribonucleoprotein granule	1653 (DDX1)|1654 (DDX3X)|1656 (DDX6)|1977 (EIF4E)|1981 (EIF4G1)|2332 (FMR1)|2926 (GRSF1)|3190 (HNRNPK)|3191 (HNRNPL)|5093 (PCBP1)|6158 (RPL28)|8570 (KHSRP)|23019 (CNOT1)|23435 (TARDBP)|23644 (EDC4)|26065 (LSM14A)|26097 (CHTOP)|55308 (DDX19A)|192669 (AGO3)|100131187 (TSTD1)
blue	10	GO:0010494	cytoplasmic stress granule	GO|GO.CC|GO	0.00127698	1	0.334486	11	0.0264423	0.0101297	2.61038	416	416	0.44	25	cytoplasmic stress granule	1653 (DDX1)|1654 (DDX3X)|1656 (DDX6)|1977 (EIF4E)|1981 (EIF4G1)|2332 (FMR1)|3190 (HNRNPK)|8570 (KHSRP)|23435 (TARDBP)|26065 (LSM14A)|55308 (DDX19A)
brown	1	GO:0050804	modulation of chemical synaptic transmission	GO|GO.BP|GO	1.47845e-12	3.70471e-07	7.40941e-09	61	0.14951	0.0628039	2.38058	408	408	0.393548	155	modulation of chemical synaptic transmission	(More than 50 overlapping genes)
brown	2	GO:0099177	regulation of trans-synaptic signaling	GO|GO.BP|GO	2.07179e-12	5.19148e-07	9.98362e-09	61	0.14951	0.0632091	2.36532	408	408	0.391026	156	regulation of trans-synaptic signaling	(More than 50 overlapping genes)
brown	3	GO:0007268	chemical synaptic transmission	GO|GO.BP|GO	1.11588e-11	2.79618e-06	5.08396e-08	76	0.186275	0.0903566	2.06155	408	408	0.340807	223	chemical synaptic transmission	(More than 50 overlapping genes)
brown	4	GO:0098916	anterograde trans-synaptic signaling	GO|GO.BP|GO	1.11588e-11	2.79618e-06	5.08396e-08	76	0.186275	0.0903566	2.06155	408	408	0.340807	223	anterograde trans-synaptic signaling	(More than 50 overlapping genes)
brown	5	GO:0099537	trans-synaptic signaling	GO|GO.BP|GO	2.40233e-11	6.01975e-06	1.0561e-07	76	0.186275	0.0915721	2.03418	408	408	0.336283	226	trans-synaptic signaling	(More than 50 overlapping genes)
brown	6	GO:0099536	synaptic signaling	GO|GO.BP|GO	3.65437e-11	9.15713e-06	1.55206e-07	77	0.188725	0.0940032	2.00765	408	408	0.331897	232	synaptic signaling	(More than 50 overlapping genes)
brown	7	GO:0043005	neuron projection	GO|GO.CC|GO	1.54114e-10	3.86179e-05	5.85119e-07	118	0.289216	0.17423	1.65996	408	408	0.274419	430	neuron projection	(More than 50 overlapping genes)
brown	8	GO:0045202	synapse	GO|GO.CC|GO	6.39594e-10	0.000160269	2.25732e-06	137	0.335784	0.216775	1.549	408	408	0.256075	535	synapse	(More than 50 overlapping genes)
brown	9	GO:0005887	integral component of plasma membrane	GO|GO.CC|GO	2.21696e-09	0.000555525	6.7747e-06	56	0.137255	0.0644246	2.13047	408	408	0.352201	159	integral component of plasma membrane	(More than 50 overlapping genes)
brown	10	GO:0098655	cation transmembrane transport	GO|GO.BP|GO	3.01097e-09	0.000754489	8.77312e-06	64	0.156863	0.0786062	1.99555	408	408	0.329897	194	cation transmembrane transport	(More than 50 overlapping genes)
brown	11	GO:0032879	regulation of localization	GO|GO.BP|GO	3.5935e-09	0.00090046	1.01175e-05	148	0.362745	0.245138	1.47976	408	408	0.244628	605	regulation of localization	(More than 50 overlapping genes)
brown	12	GO:1904062	regulation of cation transmembrane transport	GO|GO.BP|GO	3.92654e-09	0.000983913	1.06947e-05	39	0.0955882	0.0380875	2.5097	408	408	0.414894	94	regulation of cation transmembrane transport	150 (ADRA2A)|287 (ANK2)|375 (ARF1)|477 (ATP1A2)|781 (CACNA2D1)|785 (CACNB4)|1741 (DLG3)|1742 (DLG4)|1756 (DMD)|1804 (DPP6)|2040 (STOM)|2534 (FYN)|2539 (G6PD)|2891 (GRIA2)|2892 (GRIA3)|2902 (GRIN1)|2904 (GRIN2B)|3208 (HPCA)|3306 (HSPA2)|5581 (PRKCE)|5621 (PRNP)|6262 (RYR2)|6546 (SLC8A1)|6622 (SNCA)|7402 (UTRN)|7531 (YWHAE)|9446 (GSTO1)|9456 (HOMER1)|10105 (PPIF)|10681 (GNB5)|11151 (CORO1A)|11261 (…
brown	13	GO:0051049	regulation of transport	GO|GO.BP|GO	4.47229e-09	0.00112067	1.20502e-05	117	0.286765	0.180713	1.58685	408	408	0.262332	446	regulation of transport	(More than 50 overlapping genes)
brown	14	GO:0006811	ion transport	GO|GO.BP|GO	4.85174e-09	0.00121575	1.29335e-05	96	0.235294	0.138979	1.69302	408	408	0.279883	343	ion transport	(More than 50 overlapping genes)
brown	15	GO:0003008	system process	GO|GO.BP|GO	7.0923e-09	0.00177719	1.75959e-05	92	0.22549	0.132091	1.70709	408	408	0.282209	326	system process	(More than 50 overlapping genes)
brown	16	GO:0034220	ion transmembrane transport	GO|GO.BP|GO	8.57395e-09	0.00214846	2.06583e-05	72	0.176471	0.0948136	1.86124	408	408	0.307692	234	ion transmembrane transport	(More than 50 overlapping genes)
brown	17	GO:0006816	calcium ion transport	GO|GO.BP|GO	1.15117e-08	0.0028846	2.69588e-05	39	0.0955882	0.0393031	2.43208	408	408	0.402062	97	calcium ion transport	150 (ADRA2A)|287 (ANK2)|309 (ANXA6)|477 (ATP1A2)|488 (ATP2A2)|490 (ATP2B1)|491 (ATP2B2)|492 (ATP2B3)|781 (CACNA2D1)|785 (CACNB4)|815 (CAMK2A)|816 (CAMK2B)|1756 (DMD)|2534 (FYN)|2539 (G6PD)|2771 (GNAI2)|2902 (GRIN1)|2904 (GRIN2B)|3208 (HPCA)|3306 (HSPA2)|3954 (LETM1)|5245 (PHB)|5530 (PPP3CA)|5579 (PRKCB)|5581 (PRKCE)|5621 (PRNP)|6262 (RYR2)|6543 (SLC8A2)|6546 (SLC8A1)|6622 (SNCA)|7531 (YWHAE)|9446…
brown	18	GO:0050808	synapse organization	GO|GO.BP|GO	1.1841e-08	0.00296712	2.74051e-05	54	0.132353	0.0636143	2.08055	408	408	0.343949	157	synapse organization	(More than 50 overlapping genes)
brown	19	GO:0036477	somatodendritic compartment	GO|GO.CC|GO	1.74887e-08	0.00438233	3.84415e-05	81	0.198529	0.113047	1.75617	408	408	0.290323	279	somatodendritic compartment	(More than 50 overlapping genes)
brown	20	GO:0006812	cation transport	GO|GO.BP|GO	1.8222e-08	0.00456606	3.93626e-05	76	0.186275	0.103728	1.7958	408	408	0.296875	256	cation transport	(More than 50 overlapping genes)
brown	21	GO:0034765	regulation of ion transmembrane transport	GO|GO.BP|GO	1.87856e-08	0.00470729	4.02332e-05	42	0.102941	0.0445705	2.30963	408	408	0.381818	110	regulation of ion transmembrane transport	150 (ADRA2A)|287 (ANK2)|375 (ARF1)|477 (ATP1A2)|781 (CACNA2D1)|785 (CACNB4)|1741 (DLG3)|1742 (DLG4)|1756 (DMD)|1804 (DPP6)|2040 (STOM)|2534 (FYN)|2539 (G6PD)|2891 (GRIA2)|2892 (GRIA3)|2902 (GRIN1)|2904 (GRIN2B)|3208 (HPCA)|3306 (HSPA2)|3737 (KCNA2)|3778 (KCNMA1)|5581 (PRKCE)|5621 (PRNP)|6262 (RYR2)|6326 (SCN2A)|6546 (SLC8A1)|6622 (SNCA)|7402 (UTRN)|7531 (YWHAE)|9446 (GSTO1)|9456 (HOMER1)|10105 (P…
brown	22	GO:0034702	ion channel complex	GO|GO.CC|GO	1.90752e-08	0.00477985	4.05072e-05	25	0.0612745	0.0198541	3.08623	408	408	0.510204	49	ion channel complex	781 (CACNA2D1)|785 (CACNB4)|1741 (DLG3)|1742 (DLG4)|1804 (DPP6)|2017 (CTTN)|2554 (GABRA1)|2566 (GABRG2)|2891 (GRIA2)|2892 (GRIA3)|2902 (GRIN1)|2904 (GRIN2B)|3306 (HSPA2)|3737 (KCNA2)|3778 (KCNMA1)|6262 (RYR2)|6326 (SCN2A)|6804 (STX1A)|22941 (SHANK2)|50944 (SHANK1)|57628 (DPP10)|59283 (CACNG8)|80727 (TTYH3)|85358 (SHANK3)|729956 (SHISA7)
brown	23	GO:0098794	postsynapse	GO|GO.CC|GO	2.24111e-08	0.00561577	4.67981e-05	79	0.193627	0.109806	1.76337	408	408	0.291513	271	postsynapse	(More than 50 overlapping genes)
brown	24	GO:0030425	dendrite	GO|GO.CC|GO	2.40565e-08	0.00602807	4.89413e-05	66	0.161765	0.0858995	1.88319	408	408	0.311321	212	dendrite	(More than 50 overlapping genes)
brown	25	GO:0097447	dendritic tree	GO|GO.CC|GO	2.40565e-08	0.00602807	4.89413e-05	66	0.161765	0.0858995	1.88319	408	408	0.311321	212	dendritic tree	(More than 50 overlapping genes)
brown	26	GO:1902495	transmembrane transporter complex	GO|GO.CC|GO	2.42187e-08	0.00606872	4.89413e-05	27	0.0661765	0.0226904	2.91649	408	408	0.482143	56	transmembrane transporter complex	476 (ATP1A1)|477 (ATP1A2)|781 (CACNA2D1)|785 (CACNB4)|1741 (DLG3)|1742 (DLG4)|1804 (DPP6)|2017 (CTTN)|2554 (GABRA1)|2566 (GABRG2)|2891 (GRIA2)|2892 (GRIA3)|2902 (GRIN1)|2904 (GRIN2B)|3306 (HSPA2)|3737 (KCNA2)|3778 (KCNMA1)|6262 (RYR2)|6326 (SCN2A)|6804 (STX1A)|22941 (SHANK2)|50944 (SHANK1)|57628 (DPP10)|59283 (CACNG8)|80727 (TTYH3)|85358 (SHANK3)|729956 (SHISA7)
brown	27	GO:1990351	transporter complex	GO|GO.CC|GO	2.42187e-08	0.00606872	4.89413e-05	27	0.0661765	0.0226904	2.91649	408	408	0.482143	56	transporter complex	476 (ATP1A1)|477 (ATP1A2)|781 (CACNA2D1)|785 (CACNB4)|1741 (DLG3)|1742 (DLG4)|1804 (DPP6)|2017 (CTTN)|2554 (GABRA1)|2566 (GABRG2)|2891 (GRIA2)|2892 (GRIA3)|2902 (GRIN1)|2904 (GRIN2B)|3306 (HSPA2)|3737 (KCNA2)|3778 (KCNMA1)|6262 (RYR2)|6326 (SCN2A)|6804 (STX1A)|22941 (SHANK2)|50944 (SHANK1)|57628 (DPP10)|59283 (CACNG8)|80727 (TTYH3)|85358 (SHANK3)|729956 (SHISA7)
brown	28	GO:0031226	intrinsic component of plasma membrane	GO|GO.CC|GO	2.66156e-08	0.00666933	5.33546e-05	57	0.139706	0.0700972	1.99303	408	408	0.32948	173	intrinsic component of plasma membrane	(More than 50 overlapping genes)
brown	29	GO:0071944	cell periphery	GO|GO.CC|GO	3.37837e-08	0.00846552	6.66576e-05	201	0.492647	0.371961	1.32446	408	408	0.218954	918	cell periphery	(More than 50 overlapping genes)
brown	30	GO:0007267	cell-cell signaling	GO|GO.BP|GO	3.79079e-08	0.00949896	7.25112e-05	105	0.257353	0.162075	1.58787	408	408	0.2625	400	cell-cell signaling	(More than 50 overlapping genes)
brown	31	GO:0043197	dendritic spine	GO|GO.CC|GO	4.27655e-08	0.0107162	7.94079e-05	34	0.0833333	0.0332253	2.50813	408	408	0.414634	82	dendritic spine	29 (ABR)|320 (APBA1)|477 (ATP1A2)|815 (CAMK2A)|998 (CDC42)|1742 (DLG4)|2017 (CTTN)|2043 (EPHA4)|2891 (GRIA2)|2892 (GRIA3)|2902 (GRIN1)|2913 (GRM3)|3208 (HPCA)|3706 (ITPKA)|4137 (MAPT)|4628 (MYH10)|5501 (PPP1CC)|5530 (PPP3CA)|5577 (PRKAR2B)|6543 (SLC8A2)|6546 (SLC8A1)|9456 (HOMER1)|10152 (ABI2)|11346 (SYNPO)|22883 (CLSTN1)|22895 (RPH3A)|22941 (SHANK2)|26232 (FBXO2)|50944 (SHANK1)|55607 (PPP1R9A)|5…
brown	32	GO:0034762	regulation of transmembrane transport	GO|GO.BP|GO	4.58686e-08	0.0114938	8.30435e-05	46	0.112745	0.052269	2.15701	408	408	0.356589	129	regulation of transmembrane transport	150 (ADRA2A)|287 (ANK2)|375 (ARF1)|477 (ATP1A2)|673 (BRAF)|781 (CACNA2D1)|785 (CACNB4)|1741 (DLG3)|1742 (DLG4)|1756 (DMD)|1804 (DPP6)|2040 (STOM)|2534 (FYN)|2539 (G6PD)|2891 (GRIA2)|2892 (GRIA3)|2902 (GRIN1)|2904 (GRIN2B)|3208 (HPCA)|3306 (HSPA2)|3737 (KCNA2)|3778 (KCNMA1)|5579 (PRKCB)|5581 (PRKCE)|5621 (PRNP)|6262 (RYR2)|6326 (SCN2A)|6506 (SLC1A2)|6546 (SLC8A1)|6622 (SNCA)|6814 (STXBP3)|7402 (UT…
brown	33	GO:0097060	synaptic membrane	GO|GO.CC|GO	4.67282e-08	0.0117091	8.30435e-05	45	0.110294	0.0506483	2.17765	408	408	0.36	125	synaptic membrane	287 (ANK2)|320 (APBA1)|490 (ATP2B1)|491 (ATP2B2)|1627 (DBN1)|1742 (DLG4)|1756 (DMD)|2043 (EPHA4)|2550 (GABBR1)|2554 (GABRA1)|2566 (GABRG2)|2891 (GRIA2)|2892 (GRIA3)|2902 (GRIN1)|2904 (GRIN2B)|2912 (GRM2)|2913 (GRM3)|3737 (KCNA2)|3778 (KCNMA1)|4916 (NTRK3)|5138 (PDE2A)|5582 (PRKCG)|5802 (PTPRS)|5818 (NECTIN1)|6326 (SCN2A)|6506 (SLC1A2)|6546 (SLC8A1)|6804 (STX1A)|7402 (UTRN)|9378 (NRXN1)|9568 (GABB…
brown	34	GO:0098660	inorganic ion transmembrane transport	GO|GO.BP|GO	5.69348e-08	0.0142667	9.97673e-05	59	0.144608	0.0749595	1.92915	408	408	0.318919	185	inorganic ion transmembrane transport	(More than 50 overlapping genes)
brown	35	GO:0070838	divalent metal ion transport	GO|GO.BP|GO	6.03895e-08	0.0151324	0.00010156	39	0.0955882	0.041329	2.31286	408	408	0.382353	102	divalent metal ion transport	150 (ADRA2A)|287 (ANK2)|309 (ANXA6)|477 (ATP1A2)|488 (ATP2A2)|490 (ATP2B1)|491 (ATP2B2)|492 (ATP2B3)|781 (CACNA2D1)|785 (CACNB4)|815 (CAMK2A)|816 (CAMK2B)|1756 (DMD)|2534 (FYN)|2539 (G6PD)|2771 (GNAI2)|2902 (GRIN1)|2904 (GRIN2B)|3208 (HPCA)|3306 (HSPA2)|3954 (LETM1)|5245 (PHB)|5530 (PPP3CA)|5579 (PRKCB)|5581 (PRKCE)|5621 (PRNP)|6262 (RYR2)|6543 (SLC8A2)|6546 (SLC8A1)|6622 (SNCA)|7531 (YWHAE)|9446…
brown	36	GO:0072511	divalent inorganic cation transport	GO|GO.BP|GO	6.03895e-08	0.0151324	0.00010156	39	0.0955882	0.041329	2.31286	408	408	0.382353	102	divalent inorganic cation transport	150 (ADRA2A)|287 (ANK2)|309 (ANXA6)|477 (ATP1A2)|488 (ATP2A2)|490 (ATP2B1)|491 (ATP2B2)|492 (ATP2B3)|781 (CACNA2D1)|785 (CACNB4)|815 (CAMK2A)|816 (CAMK2B)|1756 (DMD)|2534 (FYN)|2539 (G6PD)|2771 (GNAI2)|2902 (GRIN1)|2904 (GRIN2B)|3208 (HPCA)|3306 (HSPA2)|3954 (LETM1)|5245 (PHB)|5530 (PPP3CA)|5579 (PRKCB)|5581 (PRKCE)|5621 (PRNP)|6262 (RYR2)|6543 (SLC8A2)|6546 (SLC8A1)|6622 (SNCA)|7531 (YWHAE)|9446…
brown	37	GO:0044309	neuron spine	GO|GO.CC|GO	6.15171e-08	0.015415	0.000102086	34	0.0833333	0.0336305	2.47791	408	408	0.409639	83	neuron spine	29 (ABR)|320 (APBA1)|477 (ATP1A2)|815 (CAMK2A)|998 (CDC42)|1742 (DLG4)|2017 (CTTN)|2043 (EPHA4)|2891 (GRIA2)|2892 (GRIA3)|2902 (GRIN1)|2913 (GRM3)|3208 (HPCA)|3706 (ITPKA)|4137 (MAPT)|4628 (MYH10)|5501 (PPP1CC)|5530 (PPP3CA)|5577 (PRKAR2B)|6543 (SLC8A2)|6546 (SLC8A1)|9456 (HOMER1)|10152 (ABI2)|11346 (SYNPO)|22883 (CLSTN1)|22895 (RPH3A)|22941 (SHANK2)|26232 (FBXO2)|50944 (SHANK1)|55607 (PPP1R9A)|5…
brown	38	GO:0070588	calcium ion transmembrane transport	GO|GO.BP|GO	7.06528e-08	0.0177042	0.000115714	32	0.0784314	0.0307942	2.54696	408	408	0.421053	76	calcium ion transmembrane transport	150 (ADRA2A)|287 (ANK2)|309 (ANXA6)|477 (ATP1A2)|488 (ATP2A2)|490 (ATP2B1)|491 (ATP2B2)|492 (ATP2B3)|781 (CACNA2D1)|785 (CACNB4)|1756 (DMD)|2534 (FYN)|2539 (G6PD)|2902 (GRIN1)|2904 (GRIN2B)|3208 (HPCA)|3306 (HSPA2)|3954 (LETM1)|5245 (PHB)|5581 (PRKCE)|5621 (PRNP)|6262 (RYR2)|6543 (SLC8A2)|6546 (SLC8A1)|6622 (SNCA)|7531 (YWHAE)|9446 (GSTO1)|10681 (GNB5)|11151 (CORO1A)|25769 (SLC24A2)|59283 (CACNG8…
brown	39	GO:0042995	cell projection	GO|GO.CC|GO	7.54126e-08	0.0188969	0.000121134	142	0.348039	0.241896	1.4388	408	408	0.237856	597	cell projection	(More than 50 overlapping genes)
brown	40	GO:0032409	regulation of transporter activity	GO|GO.BP|GO	7.96009e-08	0.0199464	0.000126945	33	0.0808824	0.0324149	2.49522	408	408	0.4125	80	regulation of transporter activity	150 (ADRA2A)|287 (ANK2)|477 (ATP1A2)|781 (CACNA2D1)|785 (CACNB4)|1741 (DLG3)|1742 (DLG4)|1756 (DMD)|2040 (STOM)|2891 (GRIA2)|2892 (GRIA3)|2902 (GRIN1)|2904 (GRIN2B)|3208 (HPCA)|3306 (HSPA2)|5581 (PRKCE)|5621 (PRNP)|6262 (RYR2)|6622 (SNCA)|7402 (UTRN)|7531 (YWHAE)|9143 (SYNGR3)|9446 (GSTO1)|9456 (HOMER1)|10105 (PPIF)|10681 (GNB5)|11261 (CHP1)|22941 (SHANK2)|50944 (SHANK1)|59283 (CACNG8)|85358 (SHA…
brown	41	GO:0023051	regulation of signaling	GO|GO.BP|GO	9.4375e-08	0.0236485	0.000147803	150	0.367647	0.26013	1.41332	408	408	0.233645	642	regulation of signaling	(More than 50 overlapping genes)
brown	42	GO:0045211	postsynaptic membrane	GO|GO.CC|GO	1.47789e-07	0.0370331	0.000217841	32	0.0784314	0.0316045	2.48165	408	408	0.410256	78	postsynaptic membrane	287 (ANK2)|491 (ATP2B2)|1627 (DBN1)|1742 (DLG4)|1756 (DMD)|2043 (EPHA4)|2550 (GABBR1)|2554 (GABRA1)|2566 (GABRG2)|2891 (GRIA2)|2892 (GRIA3)|2902 (GRIN1)|2904 (GRIN2B)|2912 (GRM2)|2913 (GRM3)|3778 (KCNMA1)|4916 (NTRK3)|5802 (PTPRS)|6546 (SLC8A1)|7402 (UTRN)|9568 (GABBR2)|22883 (CLSTN1)|22895 (RPH3A)|22941 (SHANK2)|27020 (NPTN)|50944 (SHANK1)|57528 (KCTD16)|59283 (CACNG8)|85358 (SHANK3)|93664 (CADP…
brown	43	GO:0034703	cation channel complex	GO|GO.CC|GO	1.54259e-07	0.0386541	0.000223236	20	0.0490196	0.0149919	3.26974	408	408	0.540541	37	cation channel complex	781 (CACNA2D1)|785 (CACNB4)|1741 (DLG3)|1742 (DLG4)|1804 (DPP6)|2017 (CTTN)|2891 (GRIA2)|2892 (GRIA3)|2902 (GRIN1)|2904 (GRIN2B)|3306 (HSPA2)|3737 (KCNA2)|3778 (KCNMA1)|6262 (RYR2)|6326 (SCN2A)|6804 (STX1A)|50944 (SHANK1)|57628 (DPP10)|59283 (CACNG8)|729956 (SHISA7)
brown	44	GO:0098662	inorganic cation transmembrane transport	GO|GO.BP|GO	1.55013e-07	0.0388431	0.000223236	55	0.134804	0.0696921	1.93428	408	408	0.319767	172	inorganic cation transmembrane transport	(More than 50 overlapping genes)
brown	45	GO:0098978	glutamatergic synapse	GO|GO.CC|GO	1.68068e-07	0.0421144	0.000240654	54	0.132353	0.0680713	1.94433	408	408	0.321429	168	glutamatergic synapse	(More than 50 overlapping genes)
brown	46	GO:0032412	regulation of ion transmembrane transporter activity	GO|GO.BP|GO	1.90862e-07	0.0478263	0.000266291	31	0.0759804	0.030389	2.50026	408	408	0.413333	75	regulation of ion transmembrane transporter activity	150 (ADRA2A)|287 (ANK2)|477 (ATP1A2)|781 (CACNA2D1)|785 (CACNB4)|1741 (DLG3)|1742 (DLG4)|1756 (DMD)|2040 (STOM)|2891 (GRIA2)|2892 (GRIA3)|2902 (GRIN1)|2904 (GRIN2B)|3208 (HPCA)|3306 (HSPA2)|5581 (PRKCE)|5621 (PRNP)|6262 (RYR2)|7402 (UTRN)|7531 (YWHAE)|9446 (GSTO1)|9456 (HOMER1)|10105 (PPIF)|10681 (GNB5)|11261 (CHP1)|22941 (SHANK2)|50944 (SHANK1)|59283 (CACNG8)|85358 (SHANK3)|255057 (CBARP)|729956…
brown	47	GO:0030054	cell junction	GO|GO.CC|GO	1.91286e-07	0.0479324	0.000266291	162	0.397059	0.289303	1.37247	408	408	0.226891	714	cell junction	(More than 50 overlapping genes)
brown	48	GO:0022898	regulation of transmembrane transporter activity	GO|GO.BP|GO	2.10915e-07	0.0528511	0.000290391	32	0.0784314	0.0320097	2.45024	408	408	0.405063	79	regulation of transmembrane transporter activity	150 (ADRA2A)|287 (ANK2)|477 (ATP1A2)|781 (CACNA2D1)|785 (CACNB4)|1741 (DLG3)|1742 (DLG4)|1756 (DMD)|2040 (STOM)|2891 (GRIA2)|2892 (GRIA3)|2902 (GRIN1)|2904 (GRIN2B)|3208 (HPCA)|3306 (HSPA2)|5581 (PRKCE)|5621 (PRNP)|6262 (RYR2)|6622 (SNCA)|7402 (UTRN)|7531 (YWHAE)|9446 (GSTO1)|9456 (HOMER1)|10105 (PPIF)|10681 (GNB5)|11261 (CHP1)|22941 (SHANK2)|50944 (SHANK1)|59283 (CACNG8)|85358 (SHANK3)|255057 (C…
brown	49	GO:0030001	metal ion transport	GO|GO.BP|GO	2.26698e-07	0.056806	0.000303775	58	0.142157	0.0757699	1.87617	408	408	0.31016	187	metal ion transport	(More than 50 overlapping genes)
brown	50	GO:0050877	nervous system process	GO|GO.BP|GO	3.06865e-07	0.0768941	0.000384471	57	0.139706	0.0745543	1.87388	408	408	0.309783	184	nervous system process	(More than 50 overlapping genes)
brown	51	GO:0019932	second-messenger-mediated signaling	GO|GO.BP|GO	4.18881e-07	0.104963	0.000495109	32	0.0784314	0.0328201	2.38974	408	408	0.395062	81	second-messenger-mediated signaling	150 (ADRA2A)|287 (ANK2)|358 (AQP1)|477 (ATP1A2)|488 (ATP2A2)|1012 (CDH13)|1756 (DMD)|2771 (GNAI2)|2778 (GNAS)|2782 (GNB1)|2902 (GRIN1)|2904 (GRIN2B)|2977 (GUCY1A2)|3208 (HPCA)|4137 (MAPT)|5138 (PDE2A)|5518 (PPP2R1A)|5530 (PPP3CA)|5532 (PPP3CB)|5534 (PPP3R1)|5577 (PRKAR2B)|5621 (PRNP)|6262 (RYR2)|6543 (SLC8A2)|6546 (SLC8A1)|9446 (GSTO1)|10645 (CAMKK2)|11261 (CHP1)|22859 (ADGRL1)|27445 (PCLO)|55607…
brown	52	GO:0044057	regulation of system process	GO|GO.BP|GO	4.25674e-07	0.106665	0.000498436	43	0.105392	0.0506483	2.08086	408	408	0.344	125	regulation of system process	150 (ADRA2A)|287 (ANK2)|309 (ANXA6)|358 (AQP1)|476 (ATP1A1)|477 (ATP1A2)|488 (ATP2A2)|490 (ATP2B1)|491 (ATP2B2)|492 (ATP2B3)|781 (CACNA2D1)|785 (CACNB4)|816 (CAMK2B)|1742 (DLG4)|1756 (DMD)|2017 (CTTN)|2023 (ENO1)|2539 (G6PD)|2771 (GNAI2)|2778 (GNAS)|2902 (GRIN1)|3778 (KCNMA1)|5300 (PIN1)|5530 (PPP3CA)|6262 (RYR2)|6543 (SLC8A2)|6546 (SLC8A1)|6647 (SOD1)|6804 (STX1A)|7402 (UTRN)|7531 (YWHAE)|9229 (…
brown	53	GO:0060401	cytosolic calcium ion transport	GO|GO.BP|GO	4.29607e-07	0.107651	0.000500702	21	0.0514706	0.0170178	3.02451	408	408	0.5	42	cytosolic calcium ion transport	287 (ANK2)|477 (ATP1A2)|488 (ATP2A2)|490 (ATP2B1)|492 (ATP2B3)|781 (CACNA2D1)|1756 (DMD)|2534 (FYN)|2902 (GRIN1)|2904 (GRIN2B)|3954 (LETM1)|5581 (PRKCE)|5621 (PRNP)|6262 (RYR2)|6543 (SLC8A2)|6546 (SLC8A1)|6622 (SNCA)|7531 (YWHAE)|9446 (GSTO1)|11151 (CORO1A)|25769 (SLC24A2)
brown	54	GO:0007610	behavior	GO|GO.BP|GO	4.68553e-07	0.11741	0.000540776	46	0.112745	0.0559157	2.01634	408	408	0.333333	138	behavior	191 (AHCY)|320 (APBA1)|477 (ATP1A2)|1620 (BRINP1)|1742 (DLG4)|2043 (EPHA4)|2534 (FYN)|2566 (GABRG2)|2902 (GRIN1)|2904 (GRIN2B)|3737 (KCNA2)|4130 (MAP1A)|4137 (MAPT)|5413 (SEPTIN5)|5532 (PPP3CB)|5577 (PRKAR2B)|5581 (PRKCE)|5582 (PRKCG)|5594 (MAPK1)|5621 (PRNP)|5660 (PSAP)|6326 (SCN2A)|6506 (SLC1A2)|6543 (SLC8A2)|6566 (SLC16A1)|6647 (SOD1)|8831 (SYNGAP1)|9369 (NRXN3)|9378 (NRXN1)|9379 (NRXN2)|9456 …
brown	55	GO:0010646	regulation of cell communication	GO|GO.BP|GO	4.70465e-07	0.117889	0.000540776	145	0.355392	0.254862	1.39445	408	408	0.230525	629	regulation of cell communication	(More than 50 overlapping genes)
brown	56	GO:0005886	plasma membrane	GO|GO.CC|GO	5.28266e-07	0.132373	0.000601695	189	0.463235	0.354943	1.3051	408	408	0.215753	876	plasma membrane	(More than 50 overlapping genes)
brown	57	GO:0099173	postsynapse organization	GO|GO.BP|GO	5.47977e-07	0.137312	0.000613849	31	0.0759804	0.0316045	2.4041	408	408	0.397436	78	postsynapse organization	87 (ACTN1)|375 (ARF1)|816 (CAMK2B)|998 (CDC42)|1072 (CFL1)|1627 (DBN1)|1741 (DLG3)|1742 (DLG4)|2017 (CTTN)|2043 (EPHA4)|2534 (FYN)|2904 (GRIN2B)|3706 (ITPKA)|4628 (MYH10)|4916 (NTRK3)|5621 (PRNP)|5802 (PTPRS)|8831 (SYNGAP1)|9118 (INA)|9378 (NRXN1)|9379 (NRXN2)|9456 (HOMER1)|9863 (MAGI2)|10059 (DNM1L)|10152 (ABI2)|22941 (SHANK2)|50944 (SHANK1)|55607 (PPP1R9A)|55737 (VPS35)|85358 (SHANK3)|729956 (S…
brown	58	GO:0120025	plasma membrane bounded cell projection	GO|GO.CC|GO	6.14911e-07	0.154084	0.000678786	134	0.328431	0.231767	1.41708	408	408	0.234266	572	plasma membrane bounded cell projection	(More than 50 overlapping genes)
brown	59	GO:0099699	integral component of synaptic membrane	GO|GO.CC|GO	9.18584e-07	0.230179	0.000967138	19	0.0465686	0.0149919	3.10625	408	408	0.513514	37	integral component of synaptic membrane	490 (ATP2B1)|2043 (EPHA4)|2554 (GABRA1)|2902 (GRIN1)|2912 (GRM2)|2913 (GRM3)|3737 (KCNA2)|4916 (NTRK3)|5802 (PTPRS)|5818 (NECTIN1)|6326 (SCN2A)|6506 (SLC1A2)|6546 (SLC8A1)|6804 (STX1A)|9378 (NRXN1)|22883 (CLSTN1)|27020 (NPTN)|112476 (PRRT2)|729956 (SHISA7)
brown	60	GO:0007215	glutamate receptor signaling pathway	GO|GO.BP|GO	1.04885e-06	0.26282	0.00108603	17	0.0416667	0.0125608	3.3172	408	408	0.548387	31	glutamate receptor signaling pathway	1741 (DLG3)|1742 (DLG4)|2534 (FYN)|2891 (GRIA2)|2892 (GRIA3)|2902 (GRIN1)|2904 (GRIN2B)|2912 (GRM2)|2913 (GRM3)|5621 (PRNP)|9456 (HOMER1)|22941 (SHANK2)|23236 (PLCB1)|50944 (SHANK1)|59283 (CACNG8)|85358 (SHANK3)|729956 (SHISA7)
brown	61	GO:0043269	regulation of ion transport	GO|GO.BP|GO	1.08423e-06	0.271685	0.00110892	50	0.122549	0.0644246	1.90221	408	408	0.314465	159	regulation of ion transport	150 (ADRA2A)|287 (ANK2)|375 (ARF1)|476 (ATP1A1)|477 (ATP1A2)|490 (ATP2B1)|781 (CACNA2D1)|785 (CACNB4)|815 (CAMK2A)|816 (CAMK2B)|1622 (DBI)|1741 (DLG3)|1742 (DLG4)|1756 (DMD)|1804 (DPP6)|2040 (STOM)|2534 (FYN)|2539 (G6PD)|2771 (GNAI2)|2891 (GRIA2)|2892 (GRIA3)|2902 (GRIN1)|2904 (GRIN2B)|3208 (HPCA)|3306 (HSPA2)|3737 (KCNA2)|3778 (KCNMA1)|5581 (PRKCE)|5621 (PRNP)|6262 (RYR2)|6326 (SCN2A)|6546 (SLC8…
brown	62	GO:0055080	cation homeostasis	GO|GO.BP|GO	1.28015e-06	0.320779	0.00128312	48	0.117647	0.0611831	1.92287	408	408	0.317881	151	cation homeostasis	287 (ANK2)|309 (ANXA6)|310 (ANXA7)|375 (ARF1)|476 (ATP1A1)|477 (ATP1A2)|488 (ATP2A2)|490 (ATP2B1)|491 (ATP2B2)|492 (ATP2B3)|535 (ATP6V0A1)|537 (ATP6AP1)|781 (CACNA2D1)|1657 (DMXL1)|1742 (DLG4)|1756 (DMD)|2534 (FYN)|2771 (GNAI2)|2782 (GNB1)|2902 (GRIN1)|2904 (GRIN2B)|3778 (KCNMA1)|3954 (LETM1)|4756 (NEO1)|5579 (PRKCB)|5581 (PRKCE)|5594 (MAPK1)|5595 (MAPK3)|5621 (PRNP)|6262 (RYR2)|6500 (SKP1)|6543 …
brown	63	GO:1903169	regulation of calcium ion transmembrane transport	GO|GO.BP|GO	1.35792e-06	0.340269	0.00134494	20	0.0490196	0.0166126	2.95074	408	408	0.487805	41	regulation of calcium ion transmembrane transport	150 (ADRA2A)|287 (ANK2)|477 (ATP1A2)|781 (CACNA2D1)|785 (CACNB4)|1756 (DMD)|2534 (FYN)|2539 (G6PD)|3208 (HPCA)|3306 (HSPA2)|5581 (PRKCE)|5621 (PRNP)|6262 (RYR2)|6546 (SLC8A1)|6622 (SNCA)|7531 (YWHAE)|9446 (GSTO1)|10681 (GNB5)|11151 (CORO1A)|255057 (CBARP)
brown	64	GO:0034330	cell junction organization	GO|GO.BP|GO	1.39091e-06	0.348534	0.00136952	67	0.164216	0.0964344	1.70288	408	408	0.281513	238	cell junction organization	(More than 50 overlapping genes)
brown	65	GO:0051924	regulation of calcium ion transport	GO|GO.BP|GO	1.39368e-06	0.349228	0.00136952	26	0.0637255	0.0251216	2.53669	408	408	0.419355	62	regulation of calcium ion transport	150 (ADRA2A)|287 (ANK2)|477 (ATP1A2)|490 (ATP2B1)|781 (CACNA2D1)|785 (CACNB4)|815 (CAMK2A)|816 (CAMK2B)|1756 (DMD)|2534 (FYN)|2539 (G6PD)|2771 (GNAI2)|2902 (GRIN1)|3208 (HPCA)|3306 (HSPA2)|5581 (PRKCE)|5621 (PRNP)|6262 (RYR2)|6546 (SLC8A1)|6622 (SNCA)|7531 (YWHAE)|9446 (GSTO1)|9456 (HOMER1)|10681 (GNB5)|11151 (CORO1A)|255057 (CBARP)
brown	66	GO:0006874	cellular calcium ion homeostasis	GO|GO.BP|GO	1.45951e-06	0.365723	0.00142305	31	0.0759804	0.0328201	2.31506	408	408	0.382716	81	cellular calcium ion homeostasis	287 (ANK2)|309 (ANXA6)|310 (ANXA7)|477 (ATP1A2)|488 (ATP2A2)|490 (ATP2B1)|491 (ATP2B2)|492 (ATP2B3)|781 (CACNA2D1)|1742 (DLG4)|1756 (DMD)|2534 (FYN)|2782 (GNB1)|2902 (GRIN1)|2904 (GRIN2B)|3954 (LETM1)|5579 (PRKCB)|5581 (PRKCE)|5621 (PRNP)|6262 (RYR2)|6543 (SLC8A2)|6546 (SLC8A1)|6622 (SNCA)|7531 (YWHAE)|9446 (GSTO1)|9900 (SV2A)|10989 (IMMT)|11151 (CORO1A)|11346 (SYNPO)|25769 (SLC24A2)|27020 (NPTN)
brown	67	GO:0055074	calcium ion homeostasis	GO|GO.BP|GO	1.45951e-06	0.365723	0.00142305	31	0.0759804	0.0328201	2.31506	408	408	0.382716	81	calcium ion homeostasis	287 (ANK2)|309 (ANXA6)|310 (ANXA7)|477 (ATP1A2)|488 (ATP2A2)|490 (ATP2B1)|491 (ATP2B2)|492 (ATP2B3)|781 (CACNA2D1)|1742 (DLG4)|1756 (DMD)|2534 (FYN)|2782 (GNB1)|2902 (GRIN1)|2904 (GRIN2B)|3954 (LETM1)|5579 (PRKCB)|5581 (PRKCE)|5621 (PRNP)|6262 (RYR2)|6543 (SLC8A2)|6546 (SLC8A1)|6622 (SNCA)|7531 (YWHAE)|9446 (GSTO1)|9900 (SV2A)|10989 (IMMT)|11151 (CORO1A)|11346 (SYNPO)|25769 (SLC24A2)|27020 (NPTN)
brown	68	GO:0051480	regulation of cytosolic calcium ion concentration	GO|GO.BP|GO	1.77742e-06	0.445386	0.00168707	25	0.0612745	0.023906	2.56314	408	408	0.423729	59	regulation of cytosolic calcium ion concentration	287 (ANK2)|477 (ATP1A2)|490 (ATP2B1)|491 (ATP2B2)|492 (ATP2B3)|781 (CACNA2D1)|1742 (DLG4)|1756 (DMD)|2534 (FYN)|2782 (GNB1)|2902 (GRIN1)|2904 (GRIN2B)|3954 (LETM1)|5581 (PRKCE)|5621 (PRNP)|6262 (RYR2)|6543 (SLC8A2)|6546 (SLC8A1)|6622 (SNCA)|7531 (YWHAE)|9446 (GSTO1)|11151 (CORO1A)|11346 (SYNPO)|25769 (SLC24A2)|27020 (NPTN)
brown	69	GO:0006873	cellular ion homeostasis	GO|GO.BP|GO	1.86713e-06	0.467865	0.00175889	46	0.112745	0.0583468	1.93233	408	408	0.319444	144	cellular ion homeostasis	287 (ANK2)|309 (ANXA6)|310 (ANXA7)|375 (ARF1)|476 (ATP1A1)|477 (ATP1A2)|488 (ATP2A2)|490 (ATP2B1)|491 (ATP2B2)|492 (ATP2B3)|535 (ATP6V0A1)|537 (ATP6AP1)|781 (CACNA2D1)|1657 (DMXL1)|1742 (DLG4)|1756 (DMD)|2534 (FYN)|2782 (GNB1)|2902 (GRIN1)|2904 (GRIN2B)|3778 (KCNMA1)|3954 (LETM1)|5579 (PRKCB)|5581 (PRKCE)|5594 (MAPK1)|5595 (MAPK3)|5621 (PRNP)|6262 (RYR2)|6500 (SKP1)|6543 (SLC8A2)|6546 (SLC8A1)|66…
brown	70	GO:0098771	inorganic ion homeostasis	GO|GO.BP|GO	1.96877e-06	0.493334	0.00184769	48	0.117647	0.0619935	1.89773	408	408	0.313725	153	inorganic ion homeostasis	287 (ANK2)|309 (ANXA6)|310 (ANXA7)|375 (ARF1)|476 (ATP1A1)|477 (ATP1A2)|488 (ATP2A2)|490 (ATP2B1)|491 (ATP2B2)|492 (ATP2B3)|535 (ATP6V0A1)|537 (ATP6AP1)|781 (CACNA2D1)|1657 (DMXL1)|1742 (DLG4)|1756 (DMD)|2534 (FYN)|2771 (GNAI2)|2782 (GNB1)|2902 (GRIN1)|2904 (GRIN2B)|3778 (KCNMA1)|3954 (LETM1)|4756 (NEO1)|5579 (PRKCB)|5581 (PRKCE)|5594 (MAPK1)|5595 (MAPK3)|5621 (PRNP)|6262 (RYR2)|6500 (SKP1)|6543 …
brown	71	GO:0019722	calcium-mediated signaling	GO|GO.BP|GO	2.34887e-06	0.588581	0.0021639	22	0.0539216	0.0198541	2.71589	408	408	0.44898	49	calcium-mediated signaling	287 (ANK2)|477 (ATP1A2)|488 (ATP2A2)|1012 (CDH13)|1756 (DMD)|2902 (GRIN1)|2904 (GRIN2B)|3208 (HPCA)|4137 (MAPT)|5530 (PPP3CA)|5532 (PPP3CB)|5534 (PPP3R1)|5621 (PRNP)|6262 (RYR2)|6543 (SLC8A2)|6546 (SLC8A1)|9446 (GSTO1)|10645 (CAMKK2)|11261 (CHP1)|22859 (ADGRL1)|55607 (PPP1R9A)|83988 (NCALD)
brown	72	GO:0048167	regulation of synaptic plasticity	GO|GO.BP|GO	2.39556e-06	0.600281	0.00219883	28	0.0686275	0.0287682	2.38553	408	408	0.394366	71	regulation of synaptic plasticity	375 (ARF1)|815 (CAMK2A)|816 (CAMK2B)|1627 (DBN1)|1742 (DLG4)|2043 (EPHA4)|2902 (GRIN1)|2904 (GRIN2B)|3706 (ITPKA)|4130 (MAP1A)|4137 (MAPT)|5532 (PPP3CB)|5594 (MAPK1)|5621 (PRNP)|6543 (SLC8A2)|8541 (PPFIA3)|8831 (SYNGAP1)|9145 (SYNGR1)|11346 (SYNPO)|22941 (SHANK2)|25769 (SLC24A2)|27020 (NPTN)|50944 (SHANK1)|55607 (PPP1R9A)|57282 (SLC4A10)|85358 (SHANK3)|112476 (PRRT2)|729956 (SHISA7)
brown	73	GO:0030003	cellular cation homeostasis	GO|GO.BP|GO	2.51411e-06	0.629986	0.00229922	45	0.110294	0.0571313	1.93054	408	408	0.319149	141	cellular cation homeostasis	287 (ANK2)|309 (ANXA6)|310 (ANXA7)|375 (ARF1)|476 (ATP1A1)|477 (ATP1A2)|488 (ATP2A2)|490 (ATP2B1)|491 (ATP2B2)|492 (ATP2B3)|535 (ATP6V0A1)|537 (ATP6AP1)|781 (CACNA2D1)|1657 (DMXL1)|1742 (DLG4)|1756 (DMD)|2534 (FYN)|2782 (GNB1)|2902 (GRIN1)|2904 (GRIN2B)|3778 (KCNMA1)|3954 (LETM1)|5579 (PRKCB)|5581 (PRKCE)|5594 (MAPK1)|5595 (MAPK3)|5621 (PRNP)|6262 (RYR2)|6500 (SKP1)|6543 (SLC8A2)|6546 (SLC8A1)|66…
brown	74	GO:0007611	learning or memory	GO|GO.BP|GO	2.53288e-06	0.63469	0.00230796	29	0.0710784	0.030389	2.33895	408	408	0.386667	75	learning or memory	477 (ATP1A2)|1620 (BRINP1)|1742 (DLG4)|2534 (FYN)|2902 (GRIN1)|2904 (GRIN2B)|4130 (MAP1A)|4137 (MAPT)|5532 (PPP3CB)|5577 (PRKAR2B)|5582 (PRKCG)|5594 (MAPK1)|5621 (PRNP)|6326 (SCN2A)|6543 (SLC8A2)|8831 (SYNGAP1)|9369 (NRXN3)|9378 (NRXN1)|9379 (NRXN2)|11346 (SYNPO)|22941 (SHANK2)|23236 (PLCB1)|25769 (SLC24A2)|27020 (NPTN)|50944 (SHANK1)|57468 (SLC12A5)|84152 (PPP1R1B)|85358 (SHANK3)|729956 (SHISA7)
brown	75	GO:0055065	metal ion homeostasis	GO|GO.BP|GO	2.64443e-06	0.662642	0.00240088	41	0.10049	0.0502431	2.00008	408	408	0.330645	124	metal ion homeostasis	287 (ANK2)|309 (ANXA6)|310 (ANXA7)|375 (ARF1)|476 (ATP1A1)|477 (ATP1A2)|488 (ATP2A2)|490 (ATP2B1)|491 (ATP2B2)|492 (ATP2B3)|537 (ATP6AP1)|781 (CACNA2D1)|1742 (DLG4)|1756 (DMD)|2534 (FYN)|2771 (GNAI2)|2782 (GNB1)|2902 (GRIN1)|2904 (GRIN2B)|3778 (KCNMA1)|3954 (LETM1)|4756 (NEO1)|5579 (PRKCB)|5581 (PRKCE)|5621 (PRNP)|6262 (RYR2)|6500 (SKP1)|6543 (SLC8A2)|6546 (SLC8A1)|6622 (SNCA)|6647 (SOD1)|7037 (T…
brown	76	GO:0098590	plasma membrane region	GO|GO.CC|GO	3.06546e-06	0.768143	0.0027532	79	0.193627	0.121961	1.58762	408	408	0.262458	301	plasma membrane region	(More than 50 overlapping genes)
brown	77	GO:0046873	metal ion transmembrane transporter activity	GO|GO.MF|GO	3.30695e-06	0.828656	0.00292811	24	0.0588235	0.0230956	2.54696	408	408	0.421053	57	metal ion transmembrane transporter activity	309 (ANXA6)|358 (AQP1)|476 (ATP1A1)|477 (ATP1A2)|488 (ATP2A2)|490 (ATP2B1)|491 (ATP2B2)|492 (ATP2B3)|781 (CACNA2D1)|785 (CACNB4)|2902 (GRIN1)|2904 (GRIN2B)|3737 (KCNA2)|3778 (KCNMA1)|3954 (LETM1)|6262 (RYR2)|6326 (SCN2A)|6506 (SLC1A2)|6543 (SLC8A2)|6546 (SLC8A1)|25769 (SLC24A2)|57282 (SLC4A10)|57468 (SLC12A5)|59283 (CACNG8)
brown	78	GO:0097553	calcium ion transmembrane import into cytosol	GO|GO.BP|GO	3.33323e-06	0.83524	0.00294098	17	0.0416667	0.0133712	3.11616	408	408	0.515152	33	calcium ion transmembrane import into cytosol	287 (ANK2)|477 (ATP1A2)|781 (CACNA2D1)|1756 (DMD)|2534 (FYN)|2902 (GRIN1)|2904 (GRIN2B)|3954 (LETM1)|5581 (PRKCE)|5621 (PRNP)|6262 (RYR2)|6543 (SLC8A2)|6546 (SLC8A1)|6622 (SNCA)|9446 (GSTO1)|11151 (CORO1A)|25769 (SLC24A2)
brown	79	GO:0097061	dendritic spine organization	GO|GO.BP|GO	3.49646e-06	0.876142	0.00306343	20	0.0490196	0.017423	2.8135	408	408	0.465116	43	dendritic spine organization	375 (ARF1)|816 (CAMK2B)|998 (CDC42)|1072 (CFL1)|1627 (DBN1)|1742 (DLG4)|2017 (CTTN)|2043 (EPHA4)|2534 (FYN)|2904 (GRIN2B)|3706 (ITPKA)|5621 (PRNP)|9456 (HOMER1)|10059 (DNM1L)|10152 (ABI2)|22941 (SHANK2)|50944 (SHANK1)|55607 (PPP1R9A)|55737 (VPS35)|85358 (SHANK3)
brown	80	GO:0055085	transmembrane transport	GO|GO.BP|GO	4.15369e-06	1	0.003614	83	0.203431	0.130875	1.55439	408	408	0.256966	323	transmembrane transport	(More than 50 overlapping genes)
brown	81	GO:0090257	regulation of muscle system process	GO|GO.BP|GO	4.42491e-06	1	0.00381029	21	0.0514706	0.0190438	2.70275	408	408	0.446809	47	regulation of muscle system process	150 (ADRA2A)|287 (ANK2)|309 (ANXA6)|476 (ATP1A1)|477 (ATP1A2)|488 (ATP2A2)|490 (ATP2B1)|816 (CAMK2B)|1756 (DMD)|2017 (CTTN)|2023 (ENO1)|2539 (G6PD)|3778 (KCNMA1)|5300 (PIN1)|5530 (PPP3CA)|6262 (RYR2)|6546 (SLC8A1)|6647 (SOD1)|7402 (UTRN)|9446 (GSTO1)|9475 (ROCK2)
brown	82	GO:0048878	chemical homeostasis	GO|GO.BP|GO	4.76217e-06	1	0.00403144	65	0.159314	0.095624	1.66604	408	408	0.275424	236	chemical homeostasis	(More than 50 overlapping genes)
brown	83	GO:0050890	cognition	GO|GO.BP|GO	4.823e-06	1	0.00404001	30	0.0735294	0.0328201	2.24038	408	408	0.37037	81	cognition	477 (ATP1A2)|1620 (BRINP1)|1742 (DLG4)|2534 (FYN)|2902 (GRIN1)|2904 (GRIN2B)|4130 (MAP1A)|4137 (MAPT)|5532 (PPP3CB)|5577 (PRKAR2B)|5582 (PRKCG)|5594 (MAPK1)|5621 (PRNP)|6326 (SCN2A)|6543 (SLC8A2)|8831 (SYNGAP1)|9369 (NRXN3)|9378 (NRXN1)|9379 (NRXN2)|10752 (CHL1)|11346 (SYNPO)|22941 (SHANK2)|23236 (PLCB1)|25769 (SLC24A2)|27020 (NPTN)|50944 (SHANK1)|57468 (SLC12A5)|84152 (PPP1R1B)|85358 (SHANK3)|72…
brown	84	GO:0072503	cellular divalent inorganic cation homeostasis	GO|GO.BP|GO	4.85291e-06	1	0.00404001	31	0.0759804	0.0344408	2.20611	408	408	0.364706	85	cellular divalent inorganic cation homeostasis	287 (ANK2)|309 (ANXA6)|310 (ANXA7)|477 (ATP1A2)|488 (ATP2A2)|490 (ATP2B1)|491 (ATP2B2)|492 (ATP2B3)|781 (CACNA2D1)|1742 (DLG4)|1756 (DMD)|2534 (FYN)|2782 (GNB1)|2902 (GRIN1)|2904 (GRIN2B)|3954 (LETM1)|5579 (PRKCB)|5581 (PRKCE)|5621 (PRNP)|6262 (RYR2)|6543 (SLC8A2)|6546 (SLC8A1)|6622 (SNCA)|7531 (YWHAE)|9446 (GSTO1)|9900 (SV2A)|10989 (IMMT)|11151 (CORO1A)|11346 (SYNPO)|25769 (SLC24A2)|27020 (NPTN)
brown	85	GO:0060402	calcium ion transport into cytosol	GO|GO.BP|GO	5.6661e-06	1	0.00463991	17	0.0416667	0.0137763	3.02451	408	408	0.5	34	calcium ion transport into cytosol	287 (ANK2)|477 (ATP1A2)|781 (CACNA2D1)|1756 (DMD)|2534 (FYN)|2902 (GRIN1)|2904 (GRIN2B)|3954 (LETM1)|5581 (PRKCE)|5621 (PRNP)|6262 (RYR2)|6543 (SLC8A2)|6546 (SLC8A1)|6622 (SNCA)|9446 (GSTO1)|11151 (CORO1A)|25769 (SLC24A2)
brown	86	GO:0006875	cellular metal ion homeostasis	GO|GO.BP|GO	6.4209e-06	1	0.00504373	38	0.0931373	0.0465964	1.99881	408	408	0.330435	115	cellular metal ion homeostasis	287 (ANK2)|309 (ANXA6)|310 (ANXA7)|375 (ARF1)|476 (ATP1A1)|477 (ATP1A2)|488 (ATP2A2)|490 (ATP2B1)|491 (ATP2B2)|492 (ATP2B3)|537 (ATP6AP1)|781 (CACNA2D1)|1742 (DLG4)|1756 (DMD)|2534 (FYN)|2782 (GNB1)|2902 (GRIN1)|2904 (GRIN2B)|3778 (KCNMA1)|3954 (LETM1)|5579 (PRKCB)|5581 (PRKCE)|5621 (PRNP)|6262 (RYR2)|6500 (SKP1)|6543 (SLC8A2)|6546 (SLC8A1)|6622 (SNCA)|6647 (SOD1)|7037 (TFRC)|7531 (YWHAE)|9446 (G…
brown	87	GO:0072507	divalent inorganic cation homeostasis	GO|GO.BP|GO	6.44152e-06	1	0.00504411	31	0.0759804	0.034846	2.18046	408	408	0.360465	86	divalent inorganic cation homeostasis	287 (ANK2)|309 (ANXA6)|310 (ANXA7)|477 (ATP1A2)|488 (ATP2A2)|490 (ATP2B1)|491 (ATP2B2)|492 (ATP2B3)|781 (CACNA2D1)|1742 (DLG4)|1756 (DMD)|2534 (FYN)|2782 (GNB1)|2902 (GRIN1)|2904 (GRIN2B)|3954 (LETM1)|5579 (PRKCB)|5581 (PRKCE)|5621 (PRNP)|6262 (RYR2)|6543 (SLC8A2)|6546 (SLC8A1)|6622 (SNCA)|7531 (YWHAE)|9446 (GSTO1)|9900 (SV2A)|10989 (IMMT)|11151 (CORO1A)|11346 (SYNPO)|25769 (SLC24A2)|27020 (NPTN)
brown	88	GO:0055082	cellular chemical homeostasis	GO|GO.BP|GO	6.4826e-06	1	0.00506047	52	0.127451	0.071718	1.77711	408	408	0.293785	177	cellular chemical homeostasis	(More than 50 overlapping genes)
brown	89	GO:0099240	intrinsic component of synaptic membrane	GO|GO.CC|GO	6.62323e-06	1	0.00515419	19	0.0465686	0.0166126	2.8032	408	408	0.463415	41	intrinsic component of synaptic membrane	490 (ATP2B1)|2043 (EPHA4)|2554 (GABRA1)|2902 (GRIN1)|2912 (GRM2)|2913 (GRM3)|3737 (KCNA2)|4916 (NTRK3)|5802 (PTPRS)|5818 (NECTIN1)|6326 (SCN2A)|6506 (SLC1A2)|6546 (SLC8A1)|6804 (STX1A)|9378 (NRXN1)|22883 (CLSTN1)|27020 (NPTN)|112476 (PRRT2)|729956 (SHISA7)
brown	90	GO:0106027	neuron projection organization	GO|GO.BP|GO	6.68101e-06	1	0.00516706	21	0.0514706	0.0194489	2.64645	408	408	0.4375	48	neuron projection organization	375 (ARF1)|816 (CAMK2B)|998 (CDC42)|1072 (CFL1)|1627 (DBN1)|1742 (DLG4)|2017 (CTTN)|2043 (EPHA4)|2534 (FYN)|2904 (GRIN2B)|3706 (ITPKA)|4130 (MAP1A)|5621 (PRNP)|9456 (HOMER1)|10059 (DNM1L)|10152 (ABI2)|22941 (SHANK2)|50944 (SHANK1)|55607 (PPP1R9A)|55737 (VPS35)|85358 (SHANK3)
brown	91	GO:2001257	regulation of cation channel activity	GO|GO.BP|GO	6.68101e-06	1	0.00516706	21	0.0514706	0.0194489	2.64645	408	408	0.4375	48	regulation of cation channel activity	287 (ANK2)|781 (CACNA2D1)|785 (CACNB4)|1741 (DLG3)|1742 (DLG4)|1756 (DMD)|2040 (STOM)|2891 (GRIA2)|2892 (GRIA3)|2902 (GRIN1)|2904 (GRIN2B)|3208 (HPCA)|9446 (GSTO1)|9456 (HOMER1)|10681 (GNB5)|22941 (SHANK2)|50944 (SHANK1)|59283 (CACNG8)|85358 (SHANK3)|255057 (CBARP)|729956 (SHISA7)
brown	92	GO:0043954	cellular component maintenance	GO|GO.BP|GO	6.81972e-06	1	0.00525811	13	0.0318627	0.0089141	3.57442	408	408	0.590909	22	cellular component maintenance	1741 (DLG3)|2017 (CTTN)|2534 (FYN)|2904 (GRIN2B)|3706 (ITPKA)|5621 (PRNP)|7082 (TJP1)|8831 (SYNGAP1)|8927 (BSN)|9456 (HOMER1)|27445 (PCLO)|55737 (VPS35)|57662 (CAMSAP3)
brown	93	GO:0048168	regulation of neuronal synaptic plasticity	GO|GO.BP|GO	7.07905e-06	1	0.00544131	14	0.0343137	0.0101297	3.38745	408	408	0.56	25	regulation of neuronal synaptic plasticity	815 (CAMK2A)|816 (CAMK2B)|1627 (DBN1)|1742 (DLG4)|2902 (GRIN1)|6543 (SLC8A2)|8541 (PPFIA3)|8831 (SYNGAP1)|9145 (SYNGR1)|11346 (SYNPO)|27020 (NPTN)|57282 (SLC4A10)|85358 (SHANK3)|729956 (SHISA7)
brown	94	GO:0031224	intrinsic component of membrane	GO|GO.CC|GO	7.1497e-06	1	0.00547881	122	0.29902	0.214749	1.39242	408	408	0.230189	530	intrinsic component of membrane	(More than 50 overlapping genes)
brown	95	GO:0035176	social behavior	GO|GO.BP|GO	7.36407e-06	1	0.00562588	10	0.0245098	0.00567261	4.32073	408	408	0.714286	14	social behavior	1620 (BRINP1)|1742 (DLG4)|2902 (GRIN1)|5413 (SEPTIN5)|9369 (NRXN3)|9378 (NRXN1)|9379 (NRXN2)|22941 (SHANK2)|50944 (SHANK1)|85358 (SHANK3)
brown	96	GO:0007204	positive regulation of cytosolic calcium ion concentration	GO|GO.BP|GO	9.93012e-06	1	0.007356	21	0.0514706	0.0198541	2.59244	408	408	0.428571	49	positive regulation of cytosolic calcium ion concentration	287 (ANK2)|477 (ATP1A2)|781 (CACNA2D1)|1742 (DLG4)|1756 (DMD)|2534 (FYN)|2782 (GNB1)|2902 (GRIN1)|2904 (GRIN2B)|3954 (LETM1)|5581 (PRKCE)|5621 (PRNP)|6262 (RYR2)|6543 (SLC8A2)|6546 (SLC8A1)|6622 (SNCA)|9446 (GSTO1)|11151 (CORO1A)|11346 (SYNPO)|25769 (SLC24A2)|27020 (NPTN)
brown	97	GO:0008328	ionotropic glutamate receptor complex	GO|GO.CC|GO	1.06654e-05	1	0.00779162	11	0.0269608	0.00688817	3.91407	408	408	0.647059	17	ionotropic glutamate receptor complex	1741 (DLG3)|1742 (DLG4)|2891 (GRIA2)|2892 (GRIA3)|2902 (GRIN1)|2904 (GRIN2B)|22941 (SHANK2)|50944 (SHANK1)|59283 (CACNG8)|85358 (SHANK3)|729956 (SHISA7)
brown	98	GO:0098878	neurotransmitter receptor complex	GO|GO.CC|GO	1.06654e-05	1	0.00779162	11	0.0269608	0.00688817	3.91407	408	408	0.647059	17	neurotransmitter receptor complex	1741 (DLG3)|1742 (DLG4)|2891 (GRIA2)|2892 (GRIA3)|2902 (GRIN1)|2904 (GRIN2B)|22941 (SHANK2)|50944 (SHANK1)|59283 (CACNG8)|85358 (SHANK3)|729956 (SHISA7)
brown	99	GO:0016021	integral component of membrane	GO|GO.CC|GO	1.31717e-05	1	0.00935002	114	0.279412	0.199757	1.39876	408	408	0.231237	493	integral component of membrane	(More than 50 overlapping genes)
brown	100	GO:0065008	regulation of biological quality	GO|GO.BP|GO	1.59399e-05	1	0.0110338	183	0.448529	0.356159	1.25935	408	408	0.208191	879	regulation of biological quality	(More than 50 overlapping genes)
brown	101	GO:0043235	receptor complex	GO|GO.CC|GO	1.62911e-05	1	0.0112149	22	0.0539216	0.0218801	2.46442	408	408	0.407407	54	receptor complex	150 (ADRA2A)|1741 (DLG3)|1742 (DLG4)|2043 (EPHA4)|2550 (GABBR1)|2554 (GABRA1)|2566 (GABRG2)|2891 (GRIA2)|2892 (GRIA3)|2902 (GRIN1)|2904 (GRIN2B)|4916 (NTRK3)|7037 (TFRC)|9568 (GABBR2)|22941 (SHANK2)|50944 (SHANK1)|51704 (GPRC5B)|57528 (KCTD16)|59283 (CACNG8)|85358 (SHANK3)|91584 (PLXNA4)|729956 (SHISA7)
brown	102	GO:0010959	regulation of metal ion transport	GO|GO.BP|GO	1.72628e-05	1	0.0116297	33	0.0808824	0.0397083	2.03691	408	408	0.336735	98	regulation of metal ion transport	150 (ADRA2A)|287 (ANK2)|375 (ARF1)|476 (ATP1A1)|477 (ATP1A2)|490 (ATP2B1)|781 (CACNA2D1)|785 (CACNB4)|815 (CAMK2A)|816 (CAMK2B)|1756 (DMD)|1804 (DPP6)|2040 (STOM)|2534 (FYN)|2539 (G6PD)|2771 (GNAI2)|2902 (GRIN1)|3208 (HPCA)|3306 (HSPA2)|5581 (PRKCE)|5621 (PRNP)|6262 (RYR2)|6546 (SLC8A1)|6622 (SNCA)|7402 (UTRN)|7531 (YWHAE)|9446 (GSTO1)|9456 (HOMER1)|10681 (GNB5)|11151 (CORO1A)|11261 (CHP1)|57628 …
brown	103	GO:0071625	vocalization behavior	GO|GO.BP|GO	1.73464e-05	1	0.0116297	8	0.0196078	0.00405186	4.83922	408	408	0.8	10	vocalization behavior	1620 (BRINP1)|1742 (DLG4)|9369 (NRXN3)|9378 (NRXN1)|9379 (NRXN2)|22941 (SHANK2)|50944 (SHANK1)|85358 (SHANK3)
brown	104	GO:1904861	excitatory synapse assembly	GO|GO.BP|GO	1.73464e-05	1	0.0116297	8	0.0196078	0.00405186	4.83922	408	408	0.8	10	excitatory synapse assembly	4916 (NTRK3)|5802 (PTPRS)|9378 (NRXN1)|9379 (NRXN2)|22941 (SHANK2)|27020 (NPTN)|50944 (SHANK1)|85358 (SHANK3)
brown	105	GO:0051703	intraspecies interaction between organisms	GO|GO.BP|GO	1.88549e-05	1	0.0123038	10	0.0245098	0.0060778	4.03268	408	408	0.666667	15	intraspecies interaction between organisms	1620 (BRINP1)|1742 (DLG4)|2902 (GRIN1)|5413 (SEPTIN5)|9369 (NRXN3)|9378 (NRXN1)|9379 (NRXN2)|22941 (SHANK2)|50944 (SHANK1)|85358 (SHANK3)
brown	106	GO:0035418	protein localization to synapse	GO|GO.BP|GO	1.93739e-05	1	0.0125877	18	0.0441176	0.0162075	2.72206	408	408	0.45	40	protein localization to synapse	1627 (DBN1)|1741 (DLG3)|1742 (DLG4)|2902 (GRIN1)|4130 (MAP1A)|4137 (MAPT)|5602 (MAPK10)|8927 (BSN)|9378 (NRXN1)|9379 (NRXN2)|22883 (CLSTN1)|23096 (IQSEC2)|27020 (NPTN)|27445 (PCLO)|50944 (SHANK1)|55737 (VPS35)|56899 (ANKS1B)|59283 (CACNG8)
brown	107	GO:0098982	GABA-ergic synapse	GO|GO.CC|GO	2.05872e-05	1	0.0132958	15	0.0367647	0.0121556	3.02451	408	408	0.5	30	GABA-ergic synapse	490 (ATP2B1)|491 (ATP2B2)|492 (ATP2B3)|1012 (CDH13)|1487 (CTBP1)|2550 (GABBR1)|2554 (GABRA1)|2566 (GABRG2)|8927 (BSN)|9378 (NRXN1)|9900 (SV2A)|22883 (CLSTN1)|23236 (PLCB1)|27020 (NPTN)|27445 (PCLO)
brown	108	GO:0050801	ion homeostasis	GO|GO.BP|GO	2.19795e-05	1	0.0140626	49	0.120098	0.0688817	1.74354	408	408	0.288235	170	ion homeostasis	287 (ANK2)|309 (ANXA6)|310 (ANXA7)|375 (ARF1)|476 (ATP1A1)|477 (ATP1A2)|488 (ATP2A2)|490 (ATP2B1)|491 (ATP2B2)|492 (ATP2B3)|535 (ATP6V0A1)|537 (ATP6AP1)|781 (CACNA2D1)|1657 (DMXL1)|1742 (DLG4)|1756 (DMD)|2534 (FYN)|2771 (GNAI2)|2782 (GNB1)|2902 (GRIN1)|2904 (GRIN2B)|2912 (GRM2)|3778 (KCNMA1)|3954 (LETM1)|4756 (NEO1)|5579 (PRKCB)|5581 (PRKCE)|5594 (MAPK1)|5595 (MAPK3)|5621 (PRNP)|6262 (RYR2)|6500 …
brown	109	GO:0097107	postsynaptic density assembly	GO|GO.BP|GO	2.21675e-05	1	0.0140626	7	0.0171569	0.00324149	5.29289	408	408	0.875	8	postsynaptic density assembly	4916 (NTRK3)|5802 (PTPRS)|9378 (NRXN1)|9379 (NRXN2)|22941 (SHANK2)|50944 (SHANK1)|85358 (SHANK3)
brown	110	GO:0042391	regulation of membrane potential	GO|GO.BP|GO	2.62164e-05	1	0.0159837	34	0.0833333	0.0421394	1.97756	408	408	0.326923	104	regulation of membrane potential	287 (ANK2)|476 (ATP1A1)|477 (ATP1A2)|488 (ATP2A2)|781 (CACNA2D1)|785 (CACNB4)|1742 (DLG4)|1756 (DMD)|2550 (GABBR1)|2554 (GABRA1)|2566 (GABRG2)|2892 (GRIA3)|2902 (GRIN1)|2904 (GRIN2B)|3737 (KCNA2)|3778 (KCNMA1)|4137 (MAPT)|4719 (NDUFS1)|4916 (NTRK3)|5530 (PPP3CA)|6262 (RYR2)|6326 (SCN2A)|6543 (SLC8A2)|6546 (SLC8A1)|6647 (SOD1)|6804 (STX1A)|7415 (VCP)|7531 (YWHAE)|9378 (NRXN1)|22941 (SHANK2)|23530 …
brown	111	GO:0098797	plasma membrane protein complex	GO|GO.CC|GO	2.85775e-05	1	0.0171725	36	0.0882353	0.0457861	1.92712	408	408	0.318584	113	plasma membrane protein complex	476 (ATP1A1)|477 (ATP1A2)|537 (ATP6AP1)|781 (CACNA2D1)|785 (CACNB4)|1012 (CDH13)|1741 (DLG3)|1742 (DLG4)|1756 (DMD)|1804 (DPP6)|2017 (CTTN)|2550 (GABBR1)|2771 (GNAI2)|2778 (GNAS)|2782 (GNB1)|2891 (GRIA2)|2892 (GRIA3)|2902 (GRIN1)|2904 (GRIN2B)|3306 (HSPA2)|3737 (KCNA2)|3778 (KCNMA1)|4756 (NEO1)|6326 (SCN2A)|6804 (STX1A)|7037 (TFRC)|7402 (UTRN)|9568 (GABBR2)|10681 (GNB5)|22941 (SHANK2)|50944 (SHAN…
brown	112	GO:0003015	heart process	GO|GO.BP|GO	3.22566e-05	1	0.0189739	22	0.0539216	0.0226904	2.3764	408	408	0.392857	56	heart process	287 (ANK2)|476 (ATP1A1)|477 (ATP1A2)|488 (ATP2A2)|490 (ATP2B1)|491 (ATP2B2)|492 (ATP2B3)|781 (CACNA2D1)|785 (CACNB4)|998 (CDC42)|1756 (DMD)|2534 (FYN)|2771 (GNAI2)|6262 (RYR2)|6543 (SLC8A2)|6546 (SLC8A1)|6647 (SOD1)|7531 (YWHAE)|9446 (GSTO1)|10059 (DNM1L)|10659 (CELF2)|59283 (CACNG8)
brown	113	GO:0006937	regulation of muscle contraction	GO|GO.BP|GO	3.39347e-05	1	0.0198213	15	0.0367647	0.0125608	2.92694	408	408	0.483871	31	regulation of muscle contraction	150 (ADRA2A)|287 (ANK2)|309 (ANXA6)|476 (ATP1A1)|477 (ATP1A2)|488 (ATP2A2)|490 (ATP2B1)|1756 (DMD)|2017 (CTTN)|2023 (ENO1)|3778 (KCNMA1)|6262 (RYR2)|6546 (SLC8A1)|6647 (SOD1)|9446 (GSTO1)
brown	114	GO:0007416	synapse assembly	GO|GO.BP|GO	3.86812e-05	1	0.0218305	20	0.0490196	0.0198541	2.46899	408	408	0.408163	49	synapse assembly	2554 (GABRA1)|2566 (GABRG2)|2902 (GRIN1)|4916 (NTRK3)|5802 (PTPRS)|5818 (NECTIN1)|6622 (SNCA)|8927 (BSN)|9378 (NRXN1)|9379 (NRXN2)|9863 (MAGI2)|22859 (ADGRL1)|22883 (CLSTN1)|22941 (SHANK2)|27020 (NPTN)|27445 (PCLO)|50944 (SHANK1)|55607 (PPP1R9A)|55737 (VPS35)|85358 (SHANK3)
brown	115	GO:1902414	protein localization to cell junction	GO|GO.BP|GO	3.86812e-05	1	0.0218305	20	0.0490196	0.0198541	2.46899	408	408	0.408163	49	protein localization to cell junction	1627 (DBN1)|1741 (DLG3)|1742 (DLG4)|2902 (GRIN1)|4130 (MAP1A)|4137 (MAPT)|5602 (MAPK10)|5818 (NECTIN1)|7082 (TJP1)|8927 (BSN)|9378 (NRXN1)|9379 (NRXN2)|22883 (CLSTN1)|23096 (IQSEC2)|27020 (NPTN)|27445 (PCLO)|50944 (SHANK1)|55737 (VPS35)|56899 (ANKS1B)|59283 (CACNG8)
brown	116	GO:0007613	memory	GO|GO.BP|GO	3.92741e-05	1	0.0220163	14	0.0343137	0.0113452	3.02451	408	408	0.5	28	memory	1620 (BRINP1)|2902 (GRIN1)|4130 (MAP1A)|4137 (MAPT)|5532 (PPP3CB)|5621 (PRNP)|6326 (SCN2A)|6543 (SLC8A2)|23236 (PLCB1)|25769 (SLC24A2)|50944 (SHANK1)|84152 (PPP1R1B)|85358 (SHANK3)|729956 (SHISA7)
brown	117	GO:0098802	plasma membrane signaling receptor complex	GO|GO.CC|GO	3.92741e-05	1	0.0220163	14	0.0343137	0.0113452	3.02451	408	408	0.5	28	plasma membrane signaling receptor complex	1741 (DLG3)|1742 (DLG4)|2550 (GABBR1)|2891 (GRIA2)|2892 (GRIA3)|2902 (GRIN1)|2904 (GRIN2B)|7037 (TFRC)|9568 (GABBR2)|22941 (SHANK2)|50944 (SHANK1)|59283 (CACNG8)|85358 (SHANK3)|729956 (SHISA7)
brown	118	GO:0098793	presynapse	GO|GO.CC|GO	4.36794e-05	1	0.0239501	57	0.139706	0.0858995	1.62639	408	408	0.268868	212	presynapse	(More than 50 overlapping genes)
brown	119	GO:1900449	regulation of glutamate receptor signaling pathway	GO|GO.BP|GO	4.40216e-05	1	0.0240696	13	0.0318627	0.0101297	3.14549	408	408	0.52	25	regulation of glutamate receptor signaling pathway	1741 (DLG3)|1742 (DLG4)|2534 (FYN)|2891 (GRIA2)|2892 (GRIA3)|2902 (GRIN1)|2904 (GRIN2B)|5621 (PRNP)|22941 (SHANK2)|50944 (SHANK1)|59283 (CACNG8)|85358 (SHANK3)|729956 (SHISA7)
brown	120	GO:0099572	postsynaptic specialization	GO|GO.CC|GO	5.12897e-05	1	0.0268313	46	0.112745	0.065235	1.72829	408	408	0.285714	161	postsynaptic specialization	29 (ABR)|375 (ARF1)|476 (ATP1A1)|491 (ATP2B2)|815 (CAMK2A)|1627 (DBN1)|1741 (DLG3)|1742 (DLG4)|2043 (EPHA4)|2534 (FYN)|2554 (GABRA1)|2891 (GRIA2)|2902 (GRIN1)|2904 (GRIN2B)|2913 (GRM3)|4133 (MAP2)|5582 (PRKCG)|5594 (MAPK1)|5621 (PRNP)|5802 (PTPRS)|6543 (SLC8A2)|6546 (SLC8A1)|6804 (STX1A)|6853 (SYN1)|8224 (SYN3)|8831 (SYNGAP1)|8927 (BSN)|9229 (DLGAP1)|9456 (HOMER1)|9863 (MAGI2)|10486 (CAP2)|11346 …
brown	121	GO:0015085	calcium ion transmembrane transporter activity	GO|GO.MF|GO	5.43491e-05	1	0.0281963	15	0.0367647	0.012966	2.83548	408	408	0.46875	32	calcium ion transmembrane transporter activity	309 (ANXA6)|488 (ATP2A2)|490 (ATP2B1)|491 (ATP2B2)|492 (ATP2B3)|781 (CACNA2D1)|785 (CACNB4)|2902 (GRIN1)|2904 (GRIN2B)|3954 (LETM1)|6262 (RYR2)|6543 (SLC8A2)|6546 (SLC8A1)|25769 (SLC24A2)|59283 (CACNG8)
brown	122	GO:0014069	postsynaptic density	GO|GO.CC|GO	5.71675e-05	1	0.0292894	45	0.110294	0.0636143	1.7338	408	408	0.286624	157	postsynaptic density	29 (ABR)|375 (ARF1)|476 (ATP1A1)|491 (ATP2B2)|815 (CAMK2A)|1627 (DBN1)|1741 (DLG3)|1742 (DLG4)|2043 (EPHA4)|2534 (FYN)|2891 (GRIA2)|2902 (GRIN1)|2904 (GRIN2B)|2913 (GRM3)|4133 (MAP2)|5582 (PRKCG)|5594 (MAPK1)|5621 (PRNP)|5802 (PTPRS)|6543 (SLC8A2)|6546 (SLC8A1)|6804 (STX1A)|6853 (SYN1)|8224 (SYN3)|8831 (SYNGAP1)|8927 (BSN)|9229 (DLGAP1)|9456 (HOMER1)|9863 (MAGI2)|10486 (CAP2)|11346 (SYNPO)|22859 …
brown	123	GO:0032279	asymmetric synapse	GO|GO.CC|GO	5.71675e-05	1	0.0292894	45	0.110294	0.0636143	1.7338	408	408	0.286624	157	asymmetric synapse	29 (ABR)|375 (ARF1)|476 (ATP1A1)|491 (ATP2B2)|815 (CAMK2A)|1627 (DBN1)|1741 (DLG3)|1742 (DLG4)|2043 (EPHA4)|2534 (FYN)|2891 (GRIA2)|2902 (GRIN1)|2904 (GRIN2B)|2913 (GRM3)|4133 (MAP2)|5582 (PRKCG)|5594 (MAPK1)|5621 (PRNP)|5802 (PTPRS)|6543 (SLC8A2)|6546 (SLC8A1)|6804 (STX1A)|6853 (SYN1)|8224 (SYN3)|8831 (SYNGAP1)|8927 (BSN)|9229 (DLGAP1)|9456 (HOMER1)|9863 (MAGI2)|10486 (CAP2)|11346 (SYNPO)|22859 …
brown	124	GO:1903305	regulation of regulated secretory pathway	GO|GO.BP|GO	5.85098e-05	1	0.0296789	21	0.0514706	0.0218801	2.3524	408	408	0.388889	54	regulation of regulated secretory pathway	29 (ABR)|150 (ADRA2A)|164 (AP1G1)|320 (APBA1)|375 (ARF1)|488 (ATP2A2)|2771 (GNAI2)|5413 (SEPTIN5)|5579 (PRKCB)|5582 (PRKCG)|5908 (RAP1B)|6804 (STX1A)|6814 (STXBP3)|6853 (SYN1)|6861 (SYT5)|9515 (STXBP5L)|9581 (PREPL)|10059 (DNM1L)|28964 (GIT1)|112476 (PRRT2)|255057 (CBARP)
brown	125	GO:0099601	regulation of neurotransmitter receptor activity	GO|GO.BP|GO	6.46361e-05	1	0.0318483	14	0.0343137	0.0117504	2.92022	408	408	0.482759	29	regulation of neurotransmitter receptor activity	1741 (DLG3)|1742 (DLG4)|2891 (GRIA2)|2892 (GRIA3)|2902 (GRIN1)|2904 (GRIN2B)|9229 (DLGAP1)|9456 (HOMER1)|22941 (SHANK2)|50944 (SHANK1)|58512 (DLGAP3)|59283 (CACNG8)|85358 (SHANK3)|729956 (SHISA7)
brown	126	GO:1901019	regulation of calcium ion transmembrane transporter activity	GO|GO.BP|GO	7.4991e-05	1	0.0360128	13	0.0318627	0.0105348	3.02451	408	408	0.5	26	regulation of calcium ion transmembrane transporter activity	150 (ADRA2A)|287 (ANK2)|477 (ATP1A2)|781 (CACNA2D1)|785 (CACNB4)|1756 (DMD)|3208 (HPCA)|3306 (HSPA2)|6262 (RYR2)|7531 (YWHAE)|9446 (GSTO1)|10681 (GNB5)|255057 (CBARP)
brown	127	GO:0097106	postsynaptic density organization	GO|GO.BP|GO	7.8037e-05	1	0.0373178	9	0.0220588	0.00567261	3.88866	408	408	0.642857	14	postsynaptic density organization	1741 (DLG3)|4916 (NTRK3)|5802 (PTPRS)|8831 (SYNGAP1)|9378 (NRXN1)|9379 (NRXN2)|22941 (SHANK2)|50944 (SHANK1)|85358 (SHANK3)
brown	128	GO:0019725	cellular homeostasis	GO|GO.BP|GO	7.97855e-05	1	0.0378649	58	0.142157	0.0895462	1.58753	408	408	0.262443	221	cellular homeostasis	(More than 50 overlapping genes)
brown	129	GO:1903531	negative regulation of secretion by cell	GO|GO.BP|GO	8.47863e-05	1	0.0397117	15	0.0367647	0.0133712	2.74955	408	408	0.454545	33	negative regulation of secretion by cell	29 (ABR)|150 (ADRA2A)|2771 (GNAI2)|3033 (HADH)|3418 (IDH2)|4345 (CD200)|5211 (PFKL)|5530 (PPP3CA)|5908 (RAP1B)|6622 (SNCA)|6814 (STXBP3)|9515 (STXBP5L)|10961 (ERP29)|55607 (PPP1R9A)|255057 (CBARP)
brown	130	GO:0007214	gamma-aminobutyric acid signaling pathway	GO|GO.BP|GO	8.55641e-05	1	0.0398525	7	0.0171569	0.00364668	4.70479	408	408	0.777778	9	gamma-aminobutyric acid signaling pathway	2550 (GABBR1)|2554 (GABRA1)|2566 (GABRG2)|2771 (GNAI2)|9568 (GABBR2)|23349 (PHF24)|729956 (SHISA7)
brown	131	GO:0097062	dendritic spine maintenance	GO|GO.BP|GO	8.55641e-05	1	0.0398525	7	0.0171569	0.00364668	4.70479	408	408	0.777778	9	dendritic spine maintenance	2017 (CTTN)|2534 (FYN)|2904 (GRIN2B)|3706 (ITPKA)|5621 (PRNP)|9456 (HOMER1)|55737 (VPS35)
brown	132	GO:0098698	postsynaptic specialization assembly	GO|GO.BP|GO	8.55641e-05	1	0.0398525	7	0.0171569	0.00364668	4.70479	408	408	0.777778	9	postsynaptic specialization assembly	4916 (NTRK3)|5802 (PTPRS)|9378 (NRXN1)|9379 (NRXN2)|22941 (SHANK2)|50944 (SHANK1)|85358 (SHANK3)
brown	133	GO:0015318	inorganic molecular entity transmembrane transporter activity	GO|GO.MF|GO	8.91754e-05	1	0.0413436	39	0.0955882	0.0534846	1.78721	408	408	0.295455	132	inorganic molecular entity transmembrane transporter activity	309 (ANXA6)|358 (AQP1)|476 (ATP1A1)|477 (ATP1A2)|488 (ATP2A2)|490 (ATP2B1)|491 (ATP2B2)|492 (ATP2B3)|498 (ATP5F1A)|515 (ATP5PB)|535 (ATP6V0A1)|781 (CACNA2D1)|785 (CACNB4)|1349 (COX7B)|2554 (GABRA1)|2566 (GABRG2)|2891 (GRIA2)|2892 (GRIA3)|2902 (GRIN1)|2904 (GRIN2B)|3737 (KCNA2)|3778 (KCNMA1)|3954 (LETM1)|4513 (COX2)|6262 (RYR2)|6326 (SCN2A)|6506 (SLC1A2)|6543 (SLC8A2)|6546 (SLC8A1)|6566 (SLC16A1)|…
brown	134	GO:0035254	glutamate receptor binding	GO|GO.MF|GO	8.97916e-05	1	0.0414364	11	0.0269608	0.00810373	3.32696	408	408	0.55	20	glutamate receptor binding	815 (CAMK2A)|1741 (DLG3)|1742 (DLG4)|2534 (FYN)|2778 (GNAS)|5621 (PRNP)|9456 (HOMER1)|22941 (SHANK2)|50944 (SHANK1)|85358 (SHANK3)|729956 (SHISA7)
green	1	GO:0031090	organelle membrane	GO|GO.CC|GO	1.47805e-08	0.0037037	3.33667e-05	121	0.465385	0.308752	1.50731	260	260	0.158793	762	organelle membrane	(More than 50 overlapping genes)
green	2	GO:0098796	membrane protein complex	GO|GO.CC|GO	9.16356e-08	0.022962	0.000144415	62	0.238462	0.126418	1.88629	260	260	0.198718	312	membrane protein complex	(More than 50 overlapping genes)
green	3	GO:0098800	inner mitochondrial membrane protein complex	GO|GO.CC|GO	9.5141e-08	0.0238404	0.000148077	24	0.0923077	0.0291734	3.1641	260	260	0.333333	72	inner mitochondrial membrane protein complex	506 (ATP5F1B)|509 (ATP5F1C)|617 (BCS1L)|1327 (COX4I1)|1350 (COX7C)|4697 (NDUFA4)|4704 (NDUFA9)|4705 (NDUFA10)|4709 (NDUFB3)|4710 (NDUFB4)|4711 (NDUFB5)|4716 (NDUFB10)|4724 (NDUFS4)|4725 (NDUFS5)|4726 (NDUFS6)|4729 (NDUFV2)|9551 (ATP5MF)|11331 (PHB2)|54927 (CHCHD3)|55750 (AGK)|55967 (NDUFA12)|80273 (GRPEL1)|432369 (ATP5F1EP2)|440574 (MICOS10)
green	4	GO:0098798	mitochondrial protein complex	GO|GO.CC|GO	1.19587e-07	0.0299662	0.00017837	28	0.107692	0.0380875	2.8275	260	260	0.297872	94	mitochondrial protein complex	506 (ATP5F1B)|509 (ATP5F1C)|617 (BCS1L)|1327 (COX4I1)|1350 (COX7C)|3313 (HSPA9)|4697 (NDUFA4)|4704 (NDUFA9)|4705 (NDUFA10)|4709 (NDUFB3)|4710 (NDUFB4)|4711 (NDUFB5)|4716 (NDUFB10)|4724 (NDUFS4)|4725 (NDUFS5)|4726 (NDUFS6)|4729 (NDUFV2)|7416 (VDAC1)|9551 (ATP5MF)|9868 (TOMM70)|11331 (PHB2)|25813 (SAMM50)|54927 (CHCHD3)|55750 (AGK)|55967 (NDUFA12)|80273 (GRPEL1)|432369 (ATP5F1EP2)|440574 (MICOS10)
green	5	GO:0005743	mitochondrial inner membrane	GO|GO.CC|GO	1.98255e-07	0.0496787	0.000274468	37	0.142308	0.0603728	2.35715	260	260	0.248322	149	mitochondrial inner membrane	291 (SLC25A4)|292 (SLC25A5)|506 (ATP5F1B)|509 (ATP5F1C)|617 (BCS1L)|1327 (COX4I1)|1350 (COX7C)|1384 (CRAT)|2806 (GOT2)|3329 (HSPD1)|4697 (NDUFA4)|4704 (NDUFA9)|4705 (NDUFA10)|4709 (NDUFB3)|4710 (NDUFB4)|4711 (NDUFB5)|4716 (NDUFB10)|4724 (NDUFS4)|4725 (NDUFS5)|4726 (NDUFS6)|4729 (NDUFV2)|6576 (SLC25A1)|6774 (STAT3)|9167 (COX7A2L)|9551 (ATP5MF)|10131 (TRAP1)|11331 (PHB2)|23788 (MTCH2)|54927 (CHCHD3…
green	6	GO:0019866	organelle inner membrane	GO|GO.CC|GO	4.6539e-07	0.116617	0.000539895	38	0.146154	0.0648298	2.25442	260	260	0.2375	160	organelle inner membrane	291 (SLC25A4)|292 (SLC25A5)|506 (ATP5F1B)|509 (ATP5F1C)|617 (BCS1L)|1327 (COX4I1)|1350 (COX7C)|1384 (CRAT)|2806 (GOT2)|3329 (HSPD1)|4697 (NDUFA4)|4704 (NDUFA9)|4705 (NDUFA10)|4709 (NDUFB3)|4710 (NDUFB4)|4711 (NDUFB5)|4716 (NDUFB10)|4724 (NDUFS4)|4725 (NDUFS5)|4726 (NDUFS6)|4729 (NDUFV2)|6576 (SLC25A1)|6774 (STAT3)|9167 (COX7A2L)|9551 (ATP5MF)|10131 (TRAP1)|10204 (NUTF2)|11331 (PHB2)|23788 (MTCH2)…
green	7	GO:0031966	mitochondrial membrane	GO|GO.CC|GO	5.38616e-07	0.134966	0.000608092	48	0.184615	0.0919773	2.00718	260	260	0.211454	227	mitochondrial membrane	291 (SLC25A4)|292 (SLC25A5)|506 (ATP5F1B)|509 (ATP5F1C)|617 (BCS1L)|1327 (COX4I1)|1350 (COX7C)|1384 (CRAT)|1785 (DNM2)|2806 (GOT2)|3098 (HK1)|3313 (HSPA9)|3329 (HSPD1)|4697 (NDUFA4)|4704 (NDUFA9)|4705 (NDUFA10)|4709 (NDUFB3)|4710 (NDUFB4)|4711 (NDUFB5)|4716 (NDUFB10)|4724 (NDUFS4)|4725 (NDUFS5)|4726 (NDUFS6)|4729 (NDUFV2)|4967 (OGDH)|5414 (SEPTIN4)|6576 (SLC25A1)|6774 (STAT3)|7416 (VDAC1)|7417 (V…
green	8	GO:0045333	cellular respiration	GO|GO.BP|GO	7.47057e-07	0.187198	0.000810379	27	0.103846	0.0388979	2.66971	260	260	0.28125	96	cellular respiration	1327 (COX4I1)|1350 (COX7C)|1431 (CS)|1738 (DLD)|3419 (IDH3A)|3420 (IDH3B)|3421 (IDH3G)|4191 (MDH2)|4204 (MECP2)|4697 (NDUFA4)|4704 (NDUFA9)|4705 (NDUFA10)|4709 (NDUFB3)|4710 (NDUFB4)|4711 (NDUFB5)|4716 (NDUFB10)|4724 (NDUFS4)|4725 (NDUFS5)|4726 (NDUFS6)|4729 (NDUFV2)|4967 (OGDH)|8802 (SUCLG1)|8803 (SUCLA2)|9167 (COX7A2L)|10131 (TRAP1)|55967 (NDUFA12)|79751 (SLC25A22)
green	9	GO:0005740	mitochondrial envelope	GO|GO.CC|GO	9.47313e-07	0.237378	0.000993212	49	0.188462	0.0964344	1.9543	260	260	0.205882	238	mitochondrial envelope	291 (SLC25A4)|292 (SLC25A5)|506 (ATP5F1B)|509 (ATP5F1C)|617 (BCS1L)|1327 (COX4I1)|1350 (COX7C)|1384 (CRAT)|1785 (DNM2)|1841 (DTYMK)|2806 (GOT2)|3098 (HK1)|3313 (HSPA9)|3329 (HSPD1)|4697 (NDUFA4)|4704 (NDUFA9)|4705 (NDUFA10)|4709 (NDUFB3)|4710 (NDUFB4)|4711 (NDUFB5)|4716 (NDUFB10)|4724 (NDUFS4)|4725 (NDUFS5)|4726 (NDUFS6)|4729 (NDUFV2)|4967 (OGDH)|5414 (SEPTIN4)|6576 (SLC25A1)|6774 (STAT3)|7416 (V…
green	10	GO:0007005	mitochondrion organization	GO|GO.BP|GO	1.07598e-06	0.269619	0.001105	40	0.153846	0.0721232	2.1331	260	260	0.224719	178	mitochondrion organization	291 (SLC25A4)|292 (SLC25A5)|506 (ATP5F1B)|509 (ATP5F1C)|617 (BCS1L)|1785 (DNM2)|2729 (GCLC)|3313 (HSPA9)|3329 (HSPD1)|4704 (NDUFA9)|4705 (NDUFA10)|4709 (NDUFB3)|4710 (NDUFB4)|4711 (NDUFB5)|4716 (NDUFB10)|4724 (NDUFS4)|4725 (NDUFS5)|4726 (NDUFS6)|4729 (NDUFV2)|6742 (SSBP1)|6774 (STAT3)|7416 (VDAC1)|7529 (YWHAB)|9167 (COX7A2L)|9361 (LONP1)|9551 (ATP5MF)|9868 (TOMM70)|10133 (OPTN)|10935 (PRDX3)|1133…
green	11	GO:0005739	mitochondrion	GO|GO.CC|GO	6.06191e-06	1	0.00485301	78	0.3	0.192058	1.56203	260	260	0.164557	474	mitochondrion	(More than 50 overlapping genes)
green	12	GO:0005759	mitochondrial matrix	GO|GO.CC|GO	8.55808e-06	1	0.00649843	34	0.130769	0.0615883	2.12328	260	260	0.223684	152	mitochondrial matrix	38 (ACAT1)|292 (SLC25A5)|501 (ALDH7A1)|506 (ATP5F1B)|509 (ATP5F1C)|549 (AUH)|1431 (CS)|1738 (DLD)|1841 (DTYMK)|2744 (GLS)|2806 (GOT2)|3313 (HSPA9)|3329 (HSPD1)|3419 (IDH3A)|3420 (IDH3B)|3421 (IDH3G)|4191 (MDH2)|4704 (NDUFA9)|4705 (NDUFA10)|4967 (OGDH)|5096 (PCCB)|5165 (PDK3)|6742 (SSBP1)|7416 (VDAC1)|7417 (VDAC2)|7915 (ALDH5A1)|8802 (SUCLG1)|8803 (SUCLA2)|9361 (LONP1)|10131 (TRAP1)|10935 (PRDX3)|…
green	13	GO:0015980	energy derivation by oxidation of organic compounds	GO|GO.BP|GO	1.69558e-05	1	0.0116087	29	0.111538	0.0502431	2.21998	260	260	0.233871	124	energy derivation by oxidation of organic compounds	1327 (COX4I1)|1350 (COX7C)|1431 (CS)|1738 (DLD)|2997 (GYS1)|3419 (IDH3A)|3420 (IDH3B)|3421 (IDH3G)|4191 (MDH2)|4204 (MECP2)|4697 (NDUFA4)|4704 (NDUFA9)|4705 (NDUFA10)|4709 (NDUFB3)|4710 (NDUFB4)|4711 (NDUFB5)|4716 (NDUFB10)|4724 (NDUFS4)|4725 (NDUFS5)|4726 (NDUFS6)|4729 (NDUFV2)|4967 (OGDH)|8802 (SUCLG1)|8803 (SUCLA2)|9167 (COX7A2L)|10131 (TRAP1)|55967 (NDUFA12)|57103 (TIGAR)|79751 (SLC25A22)
green	14	GO:0010257	NADH dehydrogenase complex assembly	GO|GO.BP|GO	1.77988e-05	1	0.0117728	13	0.05	0.0137763	3.62941	260	260	0.382353	34	NADH dehydrogenase complex assembly	617 (BCS1L)|4704 (NDUFA9)|4705 (NDUFA10)|4709 (NDUFB3)|4710 (NDUFB4)|4711 (NDUFB5)|4716 (NDUFB10)|4724 (NDUFS4)|4725 (NDUFS5)|4726 (NDUFS6)|4729 (NDUFV2)|55967 (NDUFA12)|84233 (TMEM126A)
green	15	GO:0032981	mitochondrial respiratory chain complex I assembly	GO|GO.BP|GO	1.77988e-05	1	0.0117728	13	0.05	0.0137763	3.62941	260	260	0.382353	34	mitochondrial respiratory chain complex I assembly	617 (BCS1L)|4704 (NDUFA9)|4705 (NDUFA10)|4709 (NDUFB3)|4710 (NDUFB4)|4711 (NDUFB5)|4716 (NDUFB10)|4724 (NDUFS4)|4725 (NDUFS5)|4726 (NDUFS6)|4729 (NDUFV2)|55967 (NDUFA12)|84233 (TMEM126A)
green	16	GO:0042775	mitochondrial ATP synthesis coupled electron transport	GO|GO.BP|GO	1.86099e-05	1	0.0121757	17	0.0653846	0.0218801	2.98832	260	260	0.314815	54	mitochondrial ATP synthesis coupled electron transport	1327 (COX4I1)|1350 (COX7C)|1738 (DLD)|4204 (MECP2)|4697 (NDUFA4)|4704 (NDUFA9)|4705 (NDUFA10)|4709 (NDUFB3)|4710 (NDUFB4)|4711 (NDUFB5)|4716 (NDUFB10)|4724 (NDUFS4)|4725 (NDUFS5)|4726 (NDUFS6)|4729 (NDUFV2)|9167 (COX7A2L)|55967 (NDUFA12)
green	17	GO:0005746	mitochondrial respirasome	GO|GO.CC|GO	1.97107e-05	1	0.0127626	16	0.0615385	0.0198541	3.09953	260	260	0.326531	49	mitochondrial respirasome	617 (BCS1L)|1327 (COX4I1)|1350 (COX7C)|4697 (NDUFA4)|4704 (NDUFA9)|4705 (NDUFA10)|4709 (NDUFB3)|4710 (NDUFB4)|4711 (NDUFB5)|4716 (NDUFB10)|4724 (NDUFS4)|4725 (NDUFS5)|4726 (NDUFS6)|4729 (NDUFV2)|9167 (COX7A2L)|55967 (NDUFA12)
green	18	GO:0003954	NADH dehydrogenase activity	GO|GO.MF|GO	2.21476e-05	1	0.0140626	12	0.0461538	0.0121556	3.79692	260	260	0.4	30	NADH dehydrogenase activity	4697 (NDUFA4)|4704 (NDUFA9)|4705 (NDUFA10)|4709 (NDUFB3)|4710 (NDUFB4)|4711 (NDUFB5)|4716 (NDUFB10)|4724 (NDUFS4)|4725 (NDUFS5)|4726 (NDUFS6)|4729 (NDUFV2)|55967 (NDUFA12)
green	19	GO:0008137	NADH dehydrogenase (ubiquinone) activity	GO|GO.MF|GO	2.21476e-05	1	0.0140626	12	0.0461538	0.0121556	3.79692	260	260	0.4	30	NADH dehydrogenase (ubiquinone) activity	4697 (NDUFA4)|4704 (NDUFA9)|4705 (NDUFA10)|4709 (NDUFB3)|4710 (NDUFB4)|4711 (NDUFB5)|4716 (NDUFB10)|4724 (NDUFS4)|4725 (NDUFS5)|4726 (NDUFS6)|4729 (NDUFV2)|55967 (NDUFA12)
green	20	GO:0050136	NADH dehydrogenase (quinone) activity	GO|GO.MF|GO	2.21476e-05	1	0.0140626	12	0.0461538	0.0121556	3.79692	260	260	0.4	30	NADH dehydrogenase (quinone) activity	4697 (NDUFA4)|4704 (NDUFA9)|4705 (NDUFA10)|4709 (NDUFB3)|4710 (NDUFB4)|4711 (NDUFB5)|4716 (NDUFB10)|4724 (NDUFS4)|4725 (NDUFS5)|4726 (NDUFS6)|4729 (NDUFV2)|55967 (NDUFA12)
green	21	GO:0042773	ATP synthesis coupled electron transport	GO|GO.BP|GO	2.44145e-05	1	0.0152945	17	0.0653846	0.0222853	2.93399	260	260	0.309091	55	ATP synthesis coupled electron transport	1327 (COX4I1)|1350 (COX7C)|1738 (DLD)|4204 (MECP2)|4697 (NDUFA4)|4704 (NDUFA9)|4705 (NDUFA10)|4709 (NDUFB3)|4710 (NDUFB4)|4711 (NDUFB5)|4716 (NDUFB10)|4724 (NDUFS4)|4725 (NDUFS5)|4726 (NDUFS6)|4729 (NDUFV2)|9167 (COX7A2L)|55967 (NDUFA12)
green	22	GO:0006120	mitochondrial electron transport, NADH to ubiquinone	GO|GO.BP|GO	2.56837e-05	1	0.0157741	13	0.05	0.0141815	3.52571	260	260	0.371429	35	mitochondrial electron transport, NADH to ubiquinone	1738 (DLD)|4697 (NDUFA4)|4704 (NDUFA9)|4705 (NDUFA10)|4709 (NDUFB3)|4710 (NDUFB4)|4711 (NDUFB5)|4716 (NDUFB10)|4724 (NDUFS4)|4725 (NDUFS5)|4726 (NDUFS6)|4729 (NDUFV2)|55967 (NDUFA12)
green	23	GO:0033108	mitochondrial respiratory chain complex assembly	GO|GO.BP|GO	2.73209e-05	1	0.0165764	14	0.0538462	0.0162075	3.32231	260	260	0.35	40	mitochondrial respiratory chain complex assembly	617 (BCS1L)|4704 (NDUFA9)|4705 (NDUFA10)|4709 (NDUFB3)|4710 (NDUFB4)|4711 (NDUFB5)|4716 (NDUFB10)|4724 (NDUFS4)|4725 (NDUFS5)|4726 (NDUFS6)|4729 (NDUFV2)|25813 (SAMM50)|55967 (NDUFA12)|84233 (TMEM126A)
green	24	GO:0036020	endolysosome membrane	GO|GO.CC|GO	3.01985e-05	1	0.0179742	6	0.0230769	0.00324149	7.11923	260	260	0.75	8	endolysosome membrane	160 (AP2A1)|161 (AP2A2)|163 (AP2B1)|1173 (AP2M1)|1175 (AP2S1)|1213 (CLTC)
green	25	GO:0098805	whole membrane	GO|GO.CC|GO	4.40896e-05	1	0.0240696	76	0.292308	0.1953	1.49671	260	260	0.157676	482	whole membrane	(More than 50 overlapping genes)
green	26	GO:0016651	oxidoreductase activity, acting on NAD(P)H	GO|GO.MF|GO	4.54508e-05	1	0.0245984	16	0.0615385	0.0210697	2.92071	260	260	0.307692	52	oxidoreductase activity, acting on NAD(P)H	1535 (CYBA)|1738 (DLD)|4697 (NDUFA4)|4704 (NDUFA9)|4705 (NDUFA10)|4709 (NDUFB3)|4710 (NDUFB4)|4711 (NDUFB5)|4716 (NDUFB10)|4724 (NDUFS4)|4725 (NDUFS5)|4726 (NDUFS6)|4729 (NDUFV2)|7296 (TXNRD1)|10935 (PRDX3)|55967 (NDUFA12)
green	27	GO:0070469	respirasome	GO|GO.CC|GO	4.54508e-05	1	0.0245984	16	0.0615385	0.0210697	2.92071	260	260	0.307692	52	respirasome	617 (BCS1L)|1327 (COX4I1)|1350 (COX7C)|4697 (NDUFA4)|4704 (NDUFA9)|4705 (NDUFA10)|4709 (NDUFB3)|4710 (NDUFB4)|4711 (NDUFB5)|4716 (NDUFB10)|4724 (NDUFS4)|4725 (NDUFS5)|4726 (NDUFS6)|4729 (NDUFV2)|9167 (COX7A2L)|55967 (NDUFA12)
green	28	GO:0022904	respiratory electron transport chain	GO|GO.BP|GO	4.60955e-05	1	0.0248936	18	0.0692308	0.0255267	2.71209	260	260	0.285714	63	respiratory electron transport chain	1327 (COX4I1)|1350 (COX7C)|1738 (DLD)|4204 (MECP2)|4697 (NDUFA4)|4704 (NDUFA9)|4705 (NDUFA10)|4709 (NDUFB3)|4710 (NDUFB4)|4711 (NDUFB5)|4716 (NDUFB10)|4724 (NDUFS4)|4725 (NDUFS5)|4726 (NDUFS6)|4729 (NDUFV2)|9167 (COX7A2L)|55967 (NDUFA12)|79751 (SLC25A22)
green	29	GO:0005747	mitochondrial respiratory chain complex I	GO|GO.CC|GO	4.7599e-05	1	0.0254858	12	0.0461538	0.012966	3.55962	260	260	0.375	32	mitochondrial respiratory chain complex I	4697 (NDUFA4)|4704 (NDUFA9)|4705 (NDUFA10)|4709 (NDUFB3)|4710 (NDUFB4)|4711 (NDUFB5)|4716 (NDUFB10)|4724 (NDUFS4)|4725 (NDUFS5)|4726 (NDUFS6)|4729 (NDUFV2)|55967 (NDUFA12)
green	30	GO:0030964	NADH dehydrogenase complex	GO|GO.CC|GO	4.7599e-05	1	0.0254858	12	0.0461538	0.012966	3.55962	260	260	0.375	32	NADH dehydrogenase complex	4697 (NDUFA4)|4704 (NDUFA9)|4705 (NDUFA10)|4709 (NDUFB3)|4710 (NDUFB4)|4711 (NDUFB5)|4716 (NDUFB10)|4724 (NDUFS4)|4725 (NDUFS5)|4726 (NDUFS6)|4729 (NDUFV2)|55967 (NDUFA12)
green	31	GO:0045271	respiratory chain complex I	GO|GO.CC|GO	4.7599e-05	1	0.0254858	12	0.0461538	0.012966	3.55962	260	260	0.375	32	respiratory chain complex I	4697 (NDUFA4)|4704 (NDUFA9)|4705 (NDUFA10)|4709 (NDUFB3)|4710 (NDUFB4)|4711 (NDUFB5)|4716 (NDUFB10)|4724 (NDUFS4)|4725 (NDUFS5)|4726 (NDUFS6)|4729 (NDUFV2)|55967 (NDUFA12)
green	32	GO:0006119	oxidative phosphorylation	GO|GO.BP|GO	6.4087e-05	1	0.0316744	20	0.0769231	0.0307942	2.49798	260	260	0.263158	76	oxidative phosphorylation	506 (ATP5F1B)|509 (ATP5F1C)|1327 (COX4I1)|1350 (COX7C)|1738 (DLD)|4204 (MECP2)|4697 (NDUFA4)|4704 (NDUFA9)|4705 (NDUFA10)|4709 (NDUFB3)|4710 (NDUFB4)|4711 (NDUFB5)|4716 (NDUFB10)|4724 (NDUFS4)|4725 (NDUFS5)|4726 (NDUFS6)|4729 (NDUFV2)|9167 (COX7A2L)|9551 (ATP5MF)|55967 (NDUFA12)
green	33	GO:0098803	respiratory chain complex	GO|GO.CC|GO	6.46929e-05	1	0.0318483	15	0.0576923	0.0194489	2.96635	260	260	0.3125	48	respiratory chain complex	617 (BCS1L)|1327 (COX4I1)|1350 (COX7C)|4697 (NDUFA4)|4704 (NDUFA9)|4705 (NDUFA10)|4709 (NDUFB3)|4710 (NDUFB4)|4711 (NDUFB5)|4716 (NDUFB10)|4724 (NDUFS4)|4725 (NDUFS5)|4726 (NDUFS6)|4729 (NDUFV2)|55967 (NDUFA12)
green	34	GO:0022900	electron transport chain	GO|GO.BP|GO	6.48378e-05	1	0.031857	21	0.0807692	0.0332253	2.43096	260	260	0.256098	82	electron transport chain	1327 (COX4I1)|1350 (COX7C)|1535 (CYBA)|1738 (DLD)|3420 (IDH3B)|4204 (MECP2)|4697 (NDUFA4)|4704 (NDUFA9)|4705 (NDUFA10)|4709 (NDUFB3)|4710 (NDUFB4)|4711 (NDUFB5)|4716 (NDUFB10)|4724 (NDUFS4)|4725 (NDUFS5)|4726 (NDUFS6)|4729 (NDUFV2)|7296 (TXNRD1)|9167 (COX7A2L)|55967 (NDUFA12)|79751 (SLC25A22)
green	35	GO:0098588	bounding membrane of organelle	GO|GO.CC|GO	6.55082e-05	1	0.0320606	75	0.288462	0.194084	1.48627	260	260	0.156576	479	bounding membrane of organelle	(More than 50 overlapping genes)
green	36	GO:0008021	synaptic vesicle	GO|GO.CC|GO	9.29514e-05	1	0.0424258	22	0.0846154	0.0364668	2.32034	260	260	0.244444	90	synaptic vesicle	273 (AMPH)|5414 (SEPTIN4)|6456 (SH3GL2)|6854 (SYN2)|6855 (SYP)|6857 (SYT1)|7416 (VDAC1)|7417 (VDAC2)|9114 (ATP6V0D1)|9162 (DGKI)|9545 (RAB3D)|9899 (SV2B)|9922 (IQSEC1)|10396 (ATP8A1)|23335 (WDR7)|57030 (SLC17A7)|112755 (STX1B)|127262 (TPRG1L)|132204 (SYNPR)|192683 (SCAMP5)|201475 (RAB12)|388662 (SLC6A17)
green	37	GO:0030133	transport vesicle	GO|GO.CC|GO	9.64214e-05	1	0.0437704	30	0.115385	0.0575365	2.00542	260	260	0.211268	142	transport vesicle	160 (AP2A1)|273 (AMPH)|372 (ARCN1)|762 (CA4)|1213 (CLTC)|4884 (NPTX1)|5414 (SEPTIN4)|6456 (SH3GL2)|6854 (SYN2)|6855 (SYP)|6857 (SYT1)|7416 (VDAC1)|7417 (VDAC2)|9114 (ATP6V0D1)|9162 (DGKI)|9545 (RAB3D)|9899 (SV2B)|9922 (IQSEC1)|10396 (ATP8A1)|22820 (COPG1)|23335 (WDR7)|55754 (TMEM30A)|57030 (SLC17A7)|57221 (ARFGEF3)|112755 (STX1B)|127262 (TPRG1L)|132204 (SYNPR)|192683 (SCAMP5)|201475 (RAB12)|38866…
green	38	GO:0046034	ATP metabolic process	GO|GO.BP|GO	0.000101596	1	0.045953	28	0.107692	0.052269	2.06035	260	260	0.217054	129	ATP metabolic process	481 (ATP1B1)|506 (ATP5F1B)|509 (ATP5F1C)|523 (ATP6V1A)|526 (ATP6V1B2)|1327 (COX4I1)|1350 (COX7C)|1738 (DLD)|3098 (HK1)|4204 (MECP2)|4697 (NDUFA4)|4704 (NDUFA9)|4705 (NDUFA10)|4709 (NDUFB3)|4710 (NDUFB4)|4711 (NDUFB5)|4716 (NDUFB10)|4724 (NDUFS4)|4725 (NDUFS5)|4726 (NDUFS6)|4729 (NDUFV2)|4967 (OGDH)|6774 (STAT3)|9167 (COX7A2L)|9551 (ATP5MF)|55967 (NDUFA12)|57103 (TIGAR)|432369 (ATP5F1EP2)
green	39	GO:0006091	generation of precursor metabolites and energy	GO|GO.BP|GO	0.000110682	1	0.0496149	39	0.15	0.0834684	1.79709	260	260	0.18932	206	generation of precursor metabolites and energy	38 (ACAT1)|291 (SLC25A4)|506 (ATP5F1B)|509 (ATP5F1C)|1327 (COX4I1)|1350 (COX7C)|1431 (CS)|1535 (CYBA)|1738 (DLD)|2997 (GYS1)|3098 (HK1)|3419 (IDH3A)|3420 (IDH3B)|3421 (IDH3G)|4191 (MDH2)|4204 (MECP2)|4697 (NDUFA4)|4704 (NDUFA9)|4705 (NDUFA10)|4709 (NDUFB3)|4710 (NDUFB4)|4711 (NDUFB5)|4716 (NDUFB10)|4724 (NDUFS4)|4725 (NDUFS5)|4726 (NDUFS6)|4729 (NDUFV2)|4967 (OGDH)|6774 (STAT3)|7296 (TXNRD1)|8802…
grey	1	GO:1901186	positive regulation of ERBB signaling pathway	GO|GO.BP|GO	2.55722e-05	1	0.0157442	3	0.0638298	0.00162075	39.383	47	47	0.75	4	positive regulation of ERBB signaling pathway	9026 (HIP1R)|55704 (CCDC88A)|57142 (RTN4)
grey	2	GO:0044305	calyx of Held	GO|GO.CC|GO	0.000707687	1	0.217853	3	0.0638298	0.00405186	15.7532	47	47	0.3	10	calyx of Held	60 (ACTB)|71 (ACTG1)|793 (CALB1)
grey	3	GO:0030478	actin cap	GO|GO.CC|GO	0.00105232	1	0.298292	2	0.0425532	0.00121556	35.0071	47	47	0.666667	3	actin cap	8976 (WASL)|10097 (ACTR2)
grey	4	GO:0045742	positive regulation of epidermal growth factor receptor signaling pathway	GO|GO.BP|GO	0.00105232	1	0.298292	2	0.0425532	0.00121556	35.0071	47	47	0.666667	3	positive regulation of epidermal growth factor receptor signaling pathway	9026 (HIP1R)|55704 (CCDC88A)
grey	5	GO:0097433	dense body	GO|GO.CC|GO	0.00105232	1	0.298292	2	0.0425532	0.00121556	35.0071	47	47	0.666667	3	dense body	60 (ACTB)|71 (ACTG1)
grey	6	GO:0098973	structural constituent of postsynaptic actin cytoskeleton	GO|GO.MF|GO	0.00105232	1	0.298292	2	0.0425532	0.00121556	35.0071	47	47	0.666667	3	structural constituent of postsynaptic actin cytoskeleton	60 (ACTB)|71 (ACTG1)
grey	7	GO:0001895	retina homeostasis	GO|GO.BP|GO	0.00162013	1	0.401953	3	0.0638298	0.00526742	12.1178	47	47	0.230769	13	retina homeostasis	60 (ACTB)|71 (ACTG1)|482 (ATP1B2)
grey	8	GO:0051959	dynein light intermediate chain binding	GO|GO.MF|GO	0.00207906	1	0.47225	2	0.0425532	0.00162075	26.2553	47	47	0.5	4	dynein light intermediate chain binding	8655 (DYNLL1)|55704 (CCDC88A)
grey	9	GO:0055090	acylglycerol homeostasis	GO|GO.BP|GO	0.00207906	1	0.47225	2	0.0425532	0.00162075	26.2553	47	47	0.5	4	acylglycerol homeostasis	337 (APOA4)|9481 (SLC25A27)
grey	10	GO:0070328	triglyceride homeostasis	GO|GO.BP|GO	0.00207906	1	0.47225	2	0.0425532	0.00162075	26.2553	47	47	0.5	4	triglyceride homeostasis	337 (APOA4)|9481 (SLC25A27)
magenta	1	GO:0042759	long-chain fatty acid biosynthetic process	GO|GO.BP|GO	0.000214183	1	0.0830806	4	0.0481928	0.00405186	11.894	83	83	0.4	10	long-chain fatty acid biosynthetic process	2053 (EPHX2)|4644 (MYO5A)|11332 (ACOT7)|23205 (ACSBG1)
magenta	2	GO:0000226	microtubule cytoskeleton organization	GO|GO.BP|GO	0.000555598	1	0.181989	12	0.144578	0.0490276	2.94892	83	83	0.0991736	121	microtubule cytoskeleton organization	801 (CALM1)|2770 (GNAI1)|3796 (KIF2A)|7277 (TUBA4A)|7280 (TUBB2A)|10381 (TUBB3)|10383 (TUBB4B)|10982 (MAPRE2)|11075 (STMN2)|22924 (MAPRE3)|23387 (SIK3)|203068 (TUBB)
magenta	3	GO:0005576	extracellular region	GO|GO.CC|GO	0.000991014	1	0.285107	47	0.566265	0.395057	1.43338	83	83	0.0482051	975	extracellular region	95 (ACY1)|230 (ALDOC)|388 (RHOB)|435 (ASL)|706 (TSPO)|726 (CAPN5)|801 (CALM1)|961 (CD47)|1282 (COL4A1)|1428 (CRYM)|1460 (CSNK2B)|1854 (DUT)|2026 (ENO2)|2053 (EPHX2)|2199 (FBLN2)|2561 (GABRB2)|2770 (GNAI1)|3312 (HSPA8)|4644 (MYO5A)|5110 (PCMT1)|5223 (PGAM1)|5510 (PPP1R7)|5910 (RAP1GDS1)|6623 (SNCG)|7167 (TPI1)|7277 (TUBA4A)|7280 (TUBB2A)|7322 (UBE2D2)|7334 (UBE2N)|7534 (YWHAZ)|7857 (SCG2)|8668 (EI…
magenta	4	GO:1900045	negative regulation of protein K63-linked ubiquitination	GO|GO.BP|GO	0.00111783	1	0.310196	2	0.0240964	0.000810373	29.7349	83	83	1	2	negative regulation of protein K63-linked ubiquitination	9373 (PLAA)|55611 (OTUB1)
magenta	5	GO:1902915	negative regulation of protein polyubiquitination	GO|GO.BP|GO	0.00111783	1	0.310196	2	0.0240964	0.000810373	29.7349	83	83	1	2	negative regulation of protein polyubiquitination	9373 (PLAA)|55611 (OTUB1)
magenta	6	GO:0016462	pyrophosphatase activity	GO|GO.MF|GO	0.00180607	1	0.439811	16	0.192771	0.0879254	2.19244	83	83	0.0737327	217	pyrophosphatase activity	388 (RHOB)|1780 (DYNC1I1)|1854 (DUT)|2770 (GNAI1)|3312 (HSPA8)|3796 (KIF2A)|4644 (MYO5A)|7277 (TUBA4A)|7280 (TUBB2A)|10381 (TUBB3)|10383 (TUBB4B)|25923 (ATL3)|27032 (ATP2C1)|51062 (ATL1)|158078 (EEF1A1P5)|203068 (TUBB)
magenta	7	GO:0016817	hydrolase activity, acting on acid anhydrides	GO|GO.MF|GO	0.00199047	1	0.463543	16	0.192771	0.0887358	2.17242	83	83	0.0730594	219	hydrolase activity, acting on acid anhydrides	388 (RHOB)|1780 (DYNC1I1)|1854 (DUT)|2770 (GNAI1)|3312 (HSPA8)|3796 (KIF2A)|4644 (MYO5A)|7277 (TUBA4A)|7280 (TUBB2A)|10381 (TUBB3)|10383 (TUBB4B)|25923 (ATL3)|27032 (ATP2C1)|51062 (ATL1)|158078 (EEF1A1P5)|203068 (TUBB)
magenta	8	GO:0016818	hydrolase activity, acting on acid anhydrides, in phosphorus-containing anhydrides	GO|GO.MF|GO	0.00199047	1	0.463543	16	0.192771	0.0887358	2.17242	83	83	0.0730594	219	hydrolase activity, acting on acid anhydrides, in phosphorus-containing anhydrides	388 (RHOB)|1780 (DYNC1I1)|1854 (DUT)|2770 (GNAI1)|3312 (HSPA8)|3796 (KIF2A)|4644 (MYO5A)|7277 (TUBA4A)|7280 (TUBB2A)|10381 (TUBB3)|10383 (TUBB4B)|25923 (ATL3)|27032 (ATP2C1)|51062 (ATL1)|158078 (EEF1A1P5)|203068 (TUBB)
magenta	9	GO:0006735	NADH regeneration	GO|GO.BP|GO	0.00202639	1	0.468857	4	0.0481928	0.00688817	6.99646	83	83	0.235294	17	NADH regeneration	230 (ALDOC)|2026 (ENO2)|5223 (PGAM1)|7167 (TPI1)
magenta	10	GO:0061621	canonical glycolysis	GO|GO.BP|GO	0.00202639	1	0.468857	4	0.0481928	0.00688817	6.99646	83	83	0.235294	17	canonical glycolysis	230 (ALDOC)|2026 (ENO2)|5223 (PGAM1)|7167 (TPI1)
pink	1	GO:0072562	blood microparticle	GO|GO.CC|GO	1.95665e-32	4.90297e-27	4.90297e-27	31	0.369048	0.023906	15.4374	84	84	0.525424	59	blood microparticle	2 (A2M)|259 (AMBP)|335 (APOA1)|713 (C1QB)|714 (C1QC)|718 (C3)|922 (CD5L)|2243 (FGA)|2244 (FGB)|2266 (FGG)|2335 (FN1)|2638 (GC)|3043 (HBB)|3045 (HBD)|3075 (CFH)|3240 (HP)|3263 (HPX)|3273 (HRG)|3500 (IGHG1)|3501 (IGHG2)|3502 (IGHG3)|3507 (IGHM)|3514 (IGKC)|3537 (IGLC1)|5340 (PLG)|6513 (SLC2A1)|6521 (SLC4A1)|7018 (TF)|7448 (VTN)|28876 (IGKV3D-11)|28912 (IGKV3-20)
pink	2	GO:0006959	humoral immune response	GO|GO.BP|GO	1.5445e-28	3.87022e-23	1.93511e-23	23	0.27381	0.012966	21.1176	84	84	0.71875	32	humoral immune response	2 (A2M)|712 (C1QA)|713 (C1QB)|714 (C1QC)|718 (C3)|922 (CD5L)|1668 (DEFA3)|2243 (FGA)|2244 (FGB)|3075 (CFH)|3263 (HPX)|3273 (HRG)|3500 (IGHG1)|3501 (IGHG2)|3502 (IGHG3)|3507 (IGHM)|3514 (IGKC)|3537 (IGLC1)|7018 (TF)|7448 (VTN)|28876 (IGKV3D-11)|28912 (IGKV3-20)|28920 (IGKV2-29)
pink	3	GO:0002920	regulation of humoral immune response	GO|GO.BP|GO	2.16455e-23	5.42394e-18	1.35599e-18	17	0.202381	0.00810373	24.9738	84	84	0.85	20	regulation of humoral immune response	2 (A2M)|712 (C1QA)|713 (C1QB)|714 (C1QC)|718 (C3)|922 (CD5L)|3075 (CFH)|3263 (HPX)|3500 (IGHG1)|3501 (IGHG2)|3502 (IGHG3)|3514 (IGKC)|3537 (IGLC1)|7448 (VTN)|28876 (IGKV3D-11)|28912 (IGKV3-20)|28920 (IGKV2-29)
pink	4	GO:0006956	complement activation	GO|GO.BP|GO	2.16455e-23	5.42394e-18	1.35599e-18	17	0.202381	0.00810373	24.9738	84	84	0.85	20	complement activation	2 (A2M)|712 (C1QA)|713 (C1QB)|714 (C1QC)|718 (C3)|922 (CD5L)|3075 (CFH)|3500 (IGHG1)|3501 (IGHG2)|3502 (IGHG3)|3507 (IGHM)|3514 (IGKC)|3537 (IGLC1)|7448 (VTN)|28876 (IGKV3D-11)|28912 (IGKV3-20)|28920 (IGKV2-29)
pink	5	GO:0030449	regulation of complement activation	GO|GO.BP|GO	6.62856e-22	1.66099e-16	3.32197e-17	16	0.190476	0.00769854	24.7419	84	84	0.842105	19	regulation of complement activation	2 (A2M)|712 (C1QA)|713 (C1QB)|714 (C1QC)|718 (C3)|922 (CD5L)|3075 (CFH)|3500 (IGHG1)|3501 (IGHG2)|3502 (IGHG3)|3514 (IGKC)|3537 (IGLC1)|7448 (VTN)|28876 (IGKV3D-11)|28912 (IGKV3-20)|28920 (IGKV2-29)
pink	6	GO:0002455	humoral immune response mediated by circulating immunoglobulin	GO|GO.BP|GO	1.3476e-20	3.37682e-15	4.82403e-16	14	0.166667	0.0060778	27.4222	84	84	0.933333	15	humoral immune response mediated by circulating immunoglobulin	712 (C1QA)|713 (C1QB)|714 (C1QC)|718 (C3)|3263 (HPX)|3500 (IGHG1)|3501 (IGHG2)|3502 (IGHG3)|3507 (IGHM)|3514 (IGKC)|3537 (IGLC1)|28876 (IGKV3D-11)|28912 (IGKV3-20)|28920 (IGKV2-29)
pink	7	GO:0006958	complement activation, classical pathway	GO|GO.BP|GO	4.34799e-19	1.08952e-13	1.08952e-14	13	0.154762	0.00567261	27.2823	84	84	0.928571	14	complement activation, classical pathway	712 (C1QA)|713 (C1QB)|714 (C1QC)|718 (C3)|3500 (IGHG1)|3501 (IGHG2)|3502 (IGHG3)|3507 (IGHM)|3514 (IGKC)|3537 (IGLC1)|28876 (IGKV3D-11)|28912 (IGKV3-20)|28920 (IGKV2-29)
pink	8	GO:0016064	immunoglobulin mediated immune response	GO|GO.BP|GO	5.78805e-19	1.45037e-13	1.20864e-14	14	0.166667	0.00688817	24.1961	84	84	0.823529	17	immunoglobulin mediated immune response	712 (C1QA)|713 (C1QB)|714 (C1QC)|718 (C3)|3263 (HPX)|3500 (IGHG1)|3501 (IGHG2)|3502 (IGHG3)|3507 (IGHM)|3514 (IGKC)|3537 (IGLC1)|28876 (IGKV3D-11)|28912 (IGKV3-20)|28920 (IGKV2-29)
pink	9	GO:0019724	B cell mediated immunity	GO|GO.BP|GO	5.78805e-19	1.45037e-13	1.20864e-14	14	0.166667	0.00688817	24.1961	84	84	0.823529	17	B cell mediated immunity	712 (C1QA)|713 (C1QB)|714 (C1QC)|718 (C3)|3263 (HPX)|3500 (IGHG1)|3501 (IGHG2)|3502 (IGHG3)|3507 (IGHM)|3514 (IGKC)|3537 (IGLC1)|28876 (IGKV3D-11)|28912 (IGKV3-20)|28920 (IGKV2-29)
pink	10	GO:0019814	immunoglobulin complex	GO|GO.CC|GO	3.66404e-17	9.18136e-12	5.4008e-13	11	0.130952	0.00445705	29.381	84	84	1	11	immunoglobulin complex	3500 (IGHG1)|3501 (IGHG2)|3502 (IGHG3)|3507 (IGHM)|3514 (IGKC)|3537 (IGLC1)|28804 (IGLV3-9)|28876 (IGKV3D-11)|28877 (IGKV3D-7)|28912 (IGKV3-20)|28920 (IGKV2-29)
pink	11	GO:0002250	adaptive immune response	GO|GO.BP|GO	5.14251e-17	1.28861e-11	7.15894e-13	19	0.22619	0.0190438	11.8774	84	84	0.404255	47	adaptive immune response	712 (C1QA)|713 (C1QB)|714 (C1QC)|718 (C3)|2243 (FGA)|2244 (FGB)|3263 (HPX)|3500 (IGHG1)|3501 (IGHG2)|3502 (IGHG3)|3507 (IGHM)|3514 (IGKC)|3537 (IGLC1)|8417 (STX7)|28804 (IGLV3-9)|28876 (IGKV3D-11)|28877 (IGKV3D-7)|28912 (IGKV3-20)|28920 (IGKV2-29)
pink	12	GO:0002460	adaptive immune response based on somatic recombination of immune receptors built from immunoglobulin superfamily domains	GO|GO.BP|GO	2.93702e-14	7.35959e-09	1.87349e-10	15	0.178571	0.0137763	12.9622	84	84	0.441176	34	adaptive immune response based on somatic recombination of immune receptors built from immunoglobulin superfamily domains	712 (C1QA)|713 (C1QB)|714 (C1QC)|718 (C3)|3263 (HPX)|3500 (IGHG1)|3501 (IGHG2)|3502 (IGHG3)|3507 (IGHM)|3514 (IGKC)|3537 (IGLC1)|8417 (STX7)|28876 (IGKV3D-11)|28912 (IGKV3-20)|28920 (IGKV2-29)
pink	13	GO:0002697	regulation of immune effector process	GO|GO.BP|GO	2.99065e-14	7.49398e-09	1.87349e-10	19	0.22619	0.0255267	8.86092	84	84	0.301587	63	regulation of immune effector process	2 (A2M)|335 (APOA1)|712 (C1QA)|713 (C1QB)|714 (C1QC)|718 (C3)|922 (CD5L)|3075 (CFH)|3263 (HPX)|3500 (IGHG1)|3501 (IGHG2)|3502 (IGHG3)|3514 (IGKC)|3537 (IGLC1)|7448 (VTN)|8417 (STX7)|28876 (IGKV3D-11)|28912 (IGKV3-20)|28920 (IGKV2-29)
pink	14	GO:0002449	lymphocyte mediated immunity	GO|GO.BP|GO	1.36708e-13	3.42564e-08	7.61252e-10	15	0.178571	0.0149919	11.9112	84	84	0.405405	37	lymphocyte mediated immunity	712 (C1QA)|713 (C1QB)|714 (C1QC)|718 (C3)|3263 (HPX)|3500 (IGHG1)|3501 (IGHG2)|3502 (IGHG3)|3507 (IGHM)|3514 (IGKC)|3537 (IGLC1)|8417 (STX7)|28876 (IGKV3D-11)|28912 (IGKV3-20)|28920 (IGKV2-29)
pink	15	GO:0042742	defense response to bacterium	GO|GO.BP|GO	3.96117e-12	9.92589e-07	1.87281e-08	12	0.142857	0.0101297	14.1029	84	84	0.48	25	defense response to bacterium	1668 (DEFA3)|2243 (FGA)|2244 (FGB)|3240 (HP)|3500 (IGHG1)|3501 (IGHG2)|3502 (IGHG3)|3507 (IGHM)|3514 (IGKC)|3537 (IGLC1)|7018 (TF)|28912 (IGKV3-20)
pink	16	GO:0042571	immunoglobulin complex, circulating	GO|GO.CC|GO	4.1281e-11	1.03442e-05	1.69577e-07	7	0.0833333	0.0028363	29.381	84	84	1	7	immunoglobulin complex, circulating	3500 (IGHG1)|3501 (IGHG2)|3502 (IGHG3)|3507 (IGHM)|3514 (IGKC)|3537 (IGLC1)|28912 (IGKV3-20)
pink	17	GO:0003823	antigen binding	GO|GO.MF|GO	3.75661e-10	9.41332e-05	1.34476e-06	9	0.107143	0.00648298	16.5268	84	84	0.5625	16	antigen binding	3500 (IGHG1)|3501 (IGHG2)|3502 (IGHG3)|3507 (IGHM)|3514 (IGKC)|3537 (IGLC1)|5340 (PLG)|28876 (IGKV3D-11)|28912 (IGKV3-20)
pink	18	GO:0062023	collagen-containing extracellular matrix	GO|GO.CC|GO	1.19263e-09	0.000298849	3.98465e-06	18	0.214286	0.0393031	5.45214	84	84	0.185567	97	collagen-containing extracellular matrix	2 (A2M)|259 (AMBP)|335 (APOA1)|350 (APOH)|712 (C1QA)|713 (C1QB)|714 (C1QC)|871 (SERPINH1)|2243 (FGA)|2244 (FGB)|2266 (FGG)|2335 (FN1)|3263 (HPX)|3273 (HRG)|5265 (SERPINA1)|5270 (SERPINE2)|5340 (PLG)|7448 (VTN)
pink	19	GO:0006910	phagocytosis, recognition	GO|GO.BP|GO	1.303e-09	0.000326505	4.08132e-06	6	0.0714286	0.00243112	29.381	84	84	1	6	phagocytosis, recognition	3500 (IGHG1)|3501 (IGHG2)|3502 (IGHG3)|3507 (IGHM)|3514 (IGKC)|3537 (IGLC1)
pink	20	GO:0072376	protein activation cascade	GO|GO.BP|GO	1.303e-09	0.000326505	4.08132e-06	6	0.0714286	0.00243112	29.381	84	84	1	6	protein activation cascade	2 (A2M)|350 (APOH)|2243 (FGA)|2244 (FGB)|2266 (FGG)|2335 (FN1)
pink	21	GO:0072378	blood coagulation, fibrin clot formation	GO|GO.BP|GO	1.303e-09	0.000326505	4.08132e-06	6	0.0714286	0.00243112	29.381	84	84	1	6	blood coagulation, fibrin clot formation	2 (A2M)|350 (APOH)|2243 (FGA)|2244 (FGB)|2266 (FGG)|2335 (FN1)
pink	22	GO:0002376	immune system process	GO|GO.BP|GO	2.76662e-09	0.00069326	8.156e-06	44	0.52381	0.230956	2.268	84	84	0.077193	570	immune system process	2 (A2M)|259 (AMBP)|335 (APOA1)|338 (APOB)|669 (BPGM)|712 (C1QA)|713 (C1QB)|714 (C1QC)|718 (C3)|829 (CAPZA1)|922 (CD5L)|1668 (DEFA3)|2243 (FGA)|2244 (FGB)|2335 (FN1)|3043 (HBB)|3075 (CFH)|3240 (HP)|3263 (HPX)|3273 (HRG)|3500 (IGHG1)|3501 (IGHG2)|3502 (IGHG3)|3507 (IGHM)|3514 (IGKC)|3537 (IGLC1)|5265 (SERPINA1)|5340 (PLG)|6521 (SLC4A1)|6708 (SPTA1)|7018 (TF)|7276 (TTR)|7448 (VTN)|8417 (STX7)|25793 …
pink	23	GO:0030195	negative regulation of blood coagulation	GO|GO.BP|GO	3.28189e-09	0.000822376	9.34518e-06	8	0.0952381	0.00567261	16.7891	84	84	0.571429	14	negative regulation of blood coagulation	350 (APOH)|2243 (FGA)|2244 (FGB)|2266 (FGG)|3273 (HRG)|5270 (SERPINE2)|5340 (PLG)|7448 (VTN)
pink	24	GO:1900047	negative regulation of hemostasis	GO|GO.BP|GO	3.28189e-09	0.000822376	9.34518e-06	8	0.0952381	0.00567261	16.7891	84	84	0.571429	14	negative regulation of hemostasis	350 (APOH)|2243 (FGA)|2244 (FGB)|2266 (FGG)|3273 (HRG)|5270 (SERPINE2)|5340 (PLG)|7448 (VTN)
pink	25	GO:0006955	immune response	GO|GO.BP|GO	6.10117e-09	0.00152883	1.56003e-05	36	0.428571	0.165721	2.5861	84	84	0.0880196	409	immune response	2 (A2M)|259 (AMBP)|335 (APOA1)|712 (C1QA)|713 (C1QB)|714 (C1QC)|718 (C3)|829 (CAPZA1)|922 (CD5L)|1668 (DEFA3)|2243 (FGA)|2244 (FGB)|3043 (HBB)|3075 (CFH)|3240 (HP)|3263 (HPX)|3273 (HRG)|3500 (IGHG1)|3501 (IGHG2)|3502 (IGHG3)|3507 (IGHM)|3514 (IGKC)|3537 (IGLC1)|5265 (SERPINA1)|7018 (TF)|7276 (TTR)|7448 (VTN)|8417 (STX7)|28804 (IGLV3-9)|28876 (IGKV3D-11)|28877 (IGKV3D-7)|28912 (IGKV3-20)|28920 (IG…
pink	26	GO:0031012	extracellular matrix	GO|GO.CC|GO	6.32044e-09	0.00158378	1.59977e-05	18	0.214286	0.0433549	4.94259	84	84	0.168224	107	extracellular matrix	2 (A2M)|259 (AMBP)|335 (APOA1)|350 (APOH)|712 (C1QA)|713 (C1QB)|714 (C1QC)|871 (SERPINH1)|2243 (FGA)|2244 (FGB)|2266 (FGG)|2335 (FN1)|3263 (HPX)|3273 (HRG)|5265 (SERPINA1)|5270 (SERPINE2)|5340 (PLG)|7448 (VTN)
pink	27	GO:0050819	negative regulation of coagulation	GO|GO.BP|GO	6.83948e-09	0.00171384	1.71384e-05	8	0.0952381	0.0060778	15.6698	84	84	0.533333	15	negative regulation of coagulation	350 (APOH)|2243 (FGA)|2244 (FGB)|2266 (FGG)|3273 (HRG)|5270 (SERPINE2)|5340 (PLG)|7448 (VTN)
pink	28	GO:0034987	immunoglobulin receptor binding	GO|GO.MF|GO	8.8733e-09	0.00222347	2.11759e-05	6	0.0714286	0.0028363	25.1837	84	84	0.857143	7	immunoglobulin receptor binding	3500 (IGHG1)|3501 (IGHG2)|3502 (IGHG3)|3507 (IGHM)|3514 (IGKC)|3537 (IGLC1)
pink	29	GO:0009617	response to bacterium	GO|GO.BP|GO	1.1921e-08	0.00298715	2.74051e-05	15	0.178571	0.030389	5.87619	84	84	0.2	75	response to bacterium	338 (APOB)|718 (C3)|1668 (DEFA3)|2243 (FGA)|2244 (FGB)|3240 (HP)|3500 (IGHG1)|3501 (IGHG2)|3502 (IGHG3)|3507 (IGHM)|3514 (IGKC)|3537 (IGLC1)|7018 (TF)|9590 (AKAP12)|28912 (IGKV3-20)
pink	30	GO:0019731	antibacterial humoral response	GO|GO.BP|GO	3.45296e-08	0.00865243	6.75971e-05	6	0.0714286	0.00324149	22.0357	84	84	0.75	8	antibacterial humoral response	1668 (DEFA3)|2243 (FGA)|2244 (FGB)|3507 (IGHM)|7018 (TF)|28912 (IGKV3-20)
pink	31	GO:0007596	blood coagulation	GO|GO.BP|GO	3.61737e-08	0.0090644	6.97262e-05	15	0.178571	0.0328201	5.44092	84	84	0.185185	81	blood coagulation	2 (A2M)|350 (APOH)|829 (CAPZA1)|2243 (FGA)|2244 (FGB)|2266 (FGG)|2335 (FN1)|3043 (HBB)|3045 (HBD)|3273 (HRG)|5265 (SERPINA1)|5270 (SERPINE2)|5340 (PLG)|6521 (SLC4A1)|7448 (VTN)
pink	32	GO:0050817	coagulation	GO|GO.BP|GO	3.61737e-08	0.0090644	6.97262e-05	15	0.178571	0.0328201	5.44092	84	84	0.185185	81	coagulation	2 (A2M)|350 (APOH)|829 (CAPZA1)|2243 (FGA)|2244 (FGB)|2266 (FGG)|2335 (FN1)|3043 (HBB)|3045 (HBD)|3273 (HRG)|5265 (SERPINA1)|5270 (SERPINE2)|5340 (PLG)|6521 (SLC4A1)|7448 (VTN)
pink	33	GO:0030193	regulation of blood coagulation	GO|GO.BP|GO	4.2781e-08	0.0107201	7.94079e-05	8	0.0952381	0.00729335	13.0582	84	84	0.444444	18	regulation of blood coagulation	350 (APOH)|2243 (FGA)|2244 (FGB)|2266 (FGG)|3273 (HRG)|5270 (SERPINE2)|5340 (PLG)|7448 (VTN)
pink	34	GO:1900046	regulation of hemostasis	GO|GO.BP|GO	4.2781e-08	0.0107201	7.94079e-05	8	0.0952381	0.00729335	13.0582	84	84	0.444444	18	regulation of hemostasis	350 (APOH)|2243 (FGA)|2244 (FGB)|2266 (FGG)|3273 (HRG)|5270 (SERPINE2)|5340 (PLG)|7448 (VTN)
pink	35	GO:0050776	regulation of immune response	GO|GO.BP|GO	4.36181e-08	0.0109298	8.03663e-05	22	0.261905	0.0725284	3.61107	84	84	0.122905	179	regulation of immune response	2 (A2M)|259 (AMBP)|335 (APOA1)|712 (C1QA)|713 (C1QB)|714 (C1QC)|718 (C3)|922 (CD5L)|3075 (CFH)|3263 (HPX)|3273 (HRG)|3500 (IGHG1)|3501 (IGHG2)|3502 (IGHG3)|3507 (IGHM)|3514 (IGKC)|3537 (IGLC1)|7448 (VTN)|8417 (STX7)|28876 (IGKV3D-11)|28912 (IGKV3-20)|28920 (IGKV2-29)
pink	36	GO:0007599	hemostasis	GO|GO.BP|GO	5.11764e-08	0.0128238	9.03084e-05	15	0.178571	0.0336305	5.30981	84	84	0.180723	83	hemostasis	2 (A2M)|350 (APOH)|829 (CAPZA1)|2243 (FGA)|2244 (FGB)|2266 (FGG)|2335 (FN1)|3043 (HBB)|3045 (HBD)|3273 (HRG)|5265 (SERPINA1)|5270 (SERPINE2)|5340 (PLG)|6521 (SLC4A1)|7448 (VTN)
pink	37	GO:0009897	external side of plasma membrane	GO|GO.CC|GO	5.90366e-08	0.0147934	0.00010156	12	0.142857	0.0206645	6.91317	84	84	0.235294	51	external side of plasma membrane	2243 (FGA)|2244 (FGB)|2266 (FGG)|3500 (IGHG1)|3501 (IGHG2)|3502 (IGHG3)|3507 (IGHM)|3514 (IGKC)|3537 (IGLC1)|5270 (SERPINE2)|5340 (PLG)|7018 (TF)
pink	38	GO:0019730	antimicrobial humoral response	GO|GO.BP|GO	5.99724e-08	0.0150279	0.00010156	7	0.0833333	0.00526742	15.8205	84	84	0.538462	13	antimicrobial humoral response	1668 (DEFA3)|2243 (FGA)|2244 (FGB)|3273 (HRG)|3507 (IGHM)|7018 (TF)|28912 (IGKV3-20)
pink	39	GO:0031638	zymogen activation	GO|GO.BP|GO	5.99724e-08	0.0150279	0.00010156	7	0.0833333	0.00526742	15.8205	84	84	0.538462	13	zymogen activation	350 (APOH)|922 (CD5L)|2243 (FGA)|2244 (FGB)|2266 (FGG)|3240 (HP)|5270 (SERPINE2)
pink	40	GO:0050778	positive regulation of immune response	GO|GO.BP|GO	6.44644e-08	0.0161535	0.000106273	20	0.238095	0.0615883	3.86591	84	84	0.131579	152	positive regulation of immune response	2 (A2M)|712 (C1QA)|713 (C1QB)|714 (C1QC)|718 (C3)|922 (CD5L)|3075 (CFH)|3263 (HPX)|3273 (HRG)|3500 (IGHG1)|3501 (IGHG2)|3502 (IGHG3)|3507 (IGHM)|3514 (IGKC)|3537 (IGLC1)|7448 (VTN)|8417 (STX7)|28876 (IGKV3D-11)|28912 (IGKV3-20)|28920 (IGKV2-29)
pink	41	GO:0050818	regulation of coagulation	GO|GO.BP|GO	7.18652e-08	0.018008	0.00011618	8	0.0952381	0.00769854	12.3709	84	84	0.421053	19	regulation of coagulation	350 (APOH)|2243 (FGA)|2244 (FGB)|2266 (FGG)|3273 (HRG)|5270 (SERPINE2)|5340 (PLG)|7448 (VTN)
pink	42	GO:0061045	negative regulation of wound healing	GO|GO.BP|GO	7.18652e-08	0.018008	0.00011618	8	0.0952381	0.00769854	12.3709	84	84	0.421053	19	negative regulation of wound healing	350 (APOH)|2243 (FGA)|2244 (FGB)|2266 (FGG)|3273 (HRG)|5270 (SERPINE2)|5340 (PLG)|7448 (VTN)
pink	43	GO:0042730	fibrinolysis	GO|GO.BP|GO	1.00777e-07	0.0252527	0.000152125	6	0.0714286	0.00364668	19.5873	84	84	0.666667	9	fibrinolysis	350 (APOH)|2243 (FGA)|2244 (FGB)|2266 (FGG)|3273 (HRG)|5340 (PLG)
pink	44	GO:0009605	response to external stimulus	GO|GO.BP|GO	1.16695e-07	0.0292413	0.000175098	36	0.428571	0.18436	2.32465	84	84	0.0791209	455	response to external stimulus	2 (A2M)|335 (APOA1)|338 (APOB)|350 (APOH)|594 (BCKDHB)|712 (C1QA)|713 (C1QB)|714 (C1QC)|718 (C3)|829 (CAPZA1)|1668 (DEFA3)|2181 (ACSL3)|2243 (FGA)|2244 (FGB)|2266 (FGG)|3075 (CFH)|3240 (HP)|3263 (HPX)|3273 (HRG)|3500 (IGHG1)|3501 (IGHG2)|3502 (IGHG3)|3507 (IGHM)|3514 (IGKC)|3537 (IGLC1)|3939 (LDHA)|5270 (SERPINE2)|5340 (PLG)|6513 (SLC2A1)|6708 (SPTA1)|6710 (SPTB)|7018 (TF)|7448 (VTN)|9590 (AKAP12…
pink	45	GO:0009986	cell surface	GO|GO.CC|GO	1.25816e-07	0.0315271	0.000186551	19	0.22619	0.0579417	3.90376	84	84	0.132867	143	cell surface	259 (AMBP)|335 (APOA1)|350 (APOH)|718 (C3)|922 (CD5L)|2243 (FGA)|2244 (FGB)|2266 (FGG)|3273 (HRG)|3500 (IGHG1)|3501 (IGHG2)|3502 (IGHG3)|3507 (IGHM)|3514 (IGKC)|3537 (IGLC1)|5270 (SERPINE2)|5340 (PLG)|7018 (TF)|11079 (RER1)
pink	46	GO:0002252	immune effector process	GO|GO.BP|GO	1.50177e-07	0.0376313	0.000220066	28	0.333333	0.12034	2.76992	84	84	0.0942761	297	immune effector process	2 (A2M)|335 (APOA1)|712 (C1QA)|713 (C1QB)|714 (C1QC)|718 (C3)|922 (CD5L)|1668 (DEFA3)|3043 (HBB)|3075 (CFH)|3240 (HP)|3263 (HPX)|3500 (IGHG1)|3501 (IGHG2)|3502 (IGHG3)|3507 (IGHM)|3514 (IGKC)|3537 (IGLC1)|5265 (SERPINA1)|7276 (TTR)|7448 (VTN)|8417 (STX7)|28876 (IGKV3D-11)|28912 (IGKV3-20)|28920 (IGKV2-29)|55832 (CAND1)|58485 (TRAPPC1)|83858 (ATAD3B)
pink	47	GO:0016192	vesicle-mediated transport	GO|GO.BP|GO	1.54989e-07	0.0388372	0.000223236	44	0.52381	0.26094	2.00739	84	84	0.068323	644	vesicle-mediated transport	2 (A2M)|259 (AMBP)|286 (ANK1)|335 (APOA1)|338 (APOB)|350 (APOH)|718 (C3)|829 (CAPZA1)|922 (CD5L)|2181 (ACSL3)|2243 (FGA)|2244 (FGB)|2266 (FGG)|2335 (FN1)|3043 (HBB)|3240 (HP)|3263 (HPX)|3273 (HRG)|3500 (IGHG1)|3501 (IGHG2)|3502 (IGHG3)|3507 (IGHM)|3514 (IGKC)|3537 (IGLC1)|5265 (SERPINA1)|5340 (PLG)|6708 (SPTA1)|6710 (SPTB)|7018 (TF)|7276 (TTR)|7448 (VTN)|8417 (STX7)|9146 (HGS)|11079 (RER1)|22930 …
pink	48	GO:0031983	vesicle lumen	GO|GO.CC|GO	1.70301e-07	0.042674	0.000242466	18	0.214286	0.0530794	4.03708	84	84	0.137405	131	vesicle lumen	2 (A2M)|335 (APOA1)|338 (APOB)|350 (APOH)|718 (C3)|1668 (DEFA3)|2243 (FGA)|2244 (FGB)|2266 (FGG)|2335 (FN1)|3240 (HP)|3273 (HRG)|5265 (SERPINA1)|5340 (PLG)|7018 (TF)|7276 (TTR)|55832 (CAND1)|58485 (TRAPPC1)
pink	49	GO:0005615	extracellular space	GO|GO.CC|GO	1.87256e-07	0.0469227	0.000263611	53	0.630952	0.356969	1.76753	84	84	0.0601589	881	extracellular space	(More than 50 overlapping genes)
pink	50	GO:0002377	immunoglobulin production	GO|GO.BP|GO	2.12758e-07	0.053313	0.000291323	7	0.0833333	0.0060778	13.7111	84	84	0.466667	15	immunoglobulin production	3263 (HPX)|3514 (IGKC)|28804 (IGLV3-9)|28876 (IGKV3D-11)|28877 (IGKV3D-7)|28912 (IGKV3-20)|28920 (IGKV2-29)
pink	51	GO:0006952	defense response	GO|GO.BP|GO	2.21086e-07	0.0553997	0.000297848	25	0.297619	0.100081	2.97378	84	84	0.101215	247	defense response	2 (A2M)|335 (APOA1)|712 (C1QA)|713 (C1QB)|714 (C1QC)|718 (C3)|829 (CAPZA1)|922 (CD5L)|1668 (DEFA3)|2243 (FGA)|2244 (FGB)|2335 (FN1)|3075 (CFH)|3240 (HP)|3263 (HPX)|3273 (HRG)|3500 (IGHG1)|3501 (IGHG2)|3502 (IGHG3)|3507 (IGHM)|3514 (IGKC)|3537 (IGLC1)|5265 (SERPINA1)|7018 (TF)|28912 (IGKV3-20)
pink	52	GO:0050871	positive regulation of B cell activation	GO|GO.BP|GO	2.45106e-07	0.0614186	0.000323256	6	0.0714286	0.00405186	17.6286	84	84	0.6	10	positive regulation of B cell activation	3500 (IGHG1)|3501 (IGHG2)|3502 (IGHG3)|3507 (IGHM)|3514 (IGKC)|3537 (IGLC1)
pink	53	GO:0006950	response to stress	GO|GO.BP|GO	2.65019e-07	0.0664084	0.000344104	44	0.52381	0.265397	1.97368	84	84	0.0671756	655	response to stress	2 (A2M)|259 (AMBP)|335 (APOA1)|350 (APOH)|712 (C1QA)|713 (C1QB)|714 (C1QC)|718 (C3)|829 (CAPZA1)|871 (SERPINH1)|922 (CD5L)|1668 (DEFA3)|2243 (FGA)|2244 (FGB)|2266 (FGG)|2335 (FN1)|2931 (GSK3A)|3043 (HBB)|3045 (HBD)|3075 (CFH)|3240 (HP)|3263 (HPX)|3273 (HRG)|3300 (DNAJB2)|3500 (IGHG1)|3501 (IGHG2)|3502 (IGHG3)|3507 (IGHM)|3514 (IGKC)|3537 (IGLC1)|3939 (LDHA)|5265 (SERPINA1)|5270 (SERPINE2)|5340 (P…
pink	54	GO:0098542	defense response to other organism	GO|GO.BP|GO	2.65033e-07	0.066412	0.000344104	21	0.25	0.0733387	3.40884	84	84	0.116022	181	defense response to other organism	2 (A2M)|712 (C1QA)|713 (C1QB)|714 (C1QC)|718 (C3)|829 (CAPZA1)|1668 (DEFA3)|2243 (FGA)|2244 (FGB)|3075 (CFH)|3240 (HP)|3263 (HPX)|3273 (HRG)|3500 (IGHG1)|3501 (IGHG2)|3502 (IGHG3)|3507 (IGHM)|3514 (IGKC)|3537 (IGLC1)|7018 (TF)|28912 (IGKV3-20)
pink	55	GO:0008201	heparin binding	GO|GO.MF|GO	2.79678e-07	0.0700817	0.000359393	8	0.0952381	0.0089141	10.684	84	84	0.363636	22	heparin binding	338 (APOB)|350 (APOH)|2335 (FN1)|3075 (CFH)|3273 (HRG)|5270 (SERPINE2)|7448 (VTN)|7756 (ZNF207)
pink	56	GO:1903035	negative regulation of response to wounding	GO|GO.BP|GO	2.79678e-07	0.0700817	0.000359393	8	0.0952381	0.0089141	10.684	84	84	0.363636	22	negative regulation of response to wounding	350 (APOH)|2243 (FGA)|2244 (FGB)|2266 (FGG)|3273 (HRG)|5270 (SERPINE2)|5340 (PLG)|7448 (VTN)
pink	57	GO:0005576	extracellular region	GO|GO.CC|GO	2.82722e-07	0.0708445	0.000361451	56	0.666667	0.395057	1.68752	84	84	0.0574359	975	extracellular region	(More than 50 overlapping genes)
pink	58	GO:0002253	activation of immune response	GO|GO.BP|GO	3.65895e-07	0.0916859	0.000449687	17	0.202381	0.0498379	4.06078	84	84	0.138211	123	activation of immune response	2 (A2M)|712 (C1QA)|713 (C1QB)|714 (C1QC)|718 (C3)|922 (CD5L)|3075 (CFH)|3500 (IGHG1)|3501 (IGHG2)|3502 (IGHG3)|3507 (IGHM)|3514 (IGKC)|3537 (IGLC1)|7448 (VTN)|28876 (IGKV3D-11)|28912 (IGKV3-20)|28920 (IGKV2-29)
pink	59	GO:0004867	serine-type endopeptidase inhibitor activity	GO|GO.MF|GO	3.6789e-07	0.0921859	0.000449687	7	0.0833333	0.00648298	12.8542	84	84	0.4375	16	serine-type endopeptidase inhibitor activity	2 (A2M)|259 (AMBP)|871 (SERPINH1)|3273 (HRG)|5265 (SERPINA1)|5270 (SERPINE2)|27344 (PCSK1N)
pink	60	GO:0006911	phagocytosis, engulfment	GO|GO.BP|GO	3.6789e-07	0.0921859	0.000449687	7	0.0833333	0.00648298	12.8542	84	84	0.4375	16	phagocytosis, engulfment	718 (C3)|3500 (IGHG1)|3501 (IGHG2)|3502 (IGHG3)|3507 (IGHM)|3514 (IGKC)|3537 (IGLC1)
pink	61	GO:0002576	platelet degranulation	GO|GO.BP|GO	3.72607e-07	0.0933678	0.000453242	11	0.130952	0.0198541	6.59572	84	84	0.22449	49	platelet degranulation	2 (A2M)|335 (APOA1)|350 (APOH)|2243 (FGA)|2244 (FGB)|2266 (FGG)|2335 (FN1)|3273 (HRG)|5265 (SERPINA1)|5340 (PLG)|7018 (TF)
pink	62	GO:0002440	production of molecular mediator of immune response	GO|GO.BP|GO	4.17063e-07	0.104508	0.000495109	8	0.0952381	0.00931929	10.2195	84	84	0.347826	23	production of molecular mediator of immune response	335 (APOA1)|3263 (HPX)|3514 (IGKC)|28804 (IGLV3-9)|28876 (IGKV3D-11)|28877 (IGKV3D-7)|28912 (IGKV3-20)|28920 (IGKV2-29)
pink	63	GO:0010324	membrane invagination	GO|GO.BP|GO	4.17063e-07	0.104508	0.000495109	8	0.0952381	0.00931929	10.2195	84	84	0.347826	23	membrane invagination	718 (C3)|3500 (IGHG1)|3501 (IGHG2)|3502 (IGHG3)|3507 (IGHM)|3514 (IGKC)|3537 (IGLC1)|9146 (HGS)
pink	64	GO:0050853	B cell receptor signaling pathway	GO|GO.BP|GO	5.24603e-07	0.131455	0.000600251	6	0.0714286	0.00445705	16.026	84	84	0.545455	11	B cell receptor signaling pathway	3500 (IGHG1)|3501 (IGHG2)|3502 (IGHG3)|3507 (IGHM)|3514 (IGKC)|3537 (IGLC1)
pink	65	GO:0002684	positive regulation of immune system process	GO|GO.BP|GO	7.36042e-07	0.184437	0.000801901	21	0.25	0.0777958	3.21354	84	84	0.109375	192	positive regulation of immune system process	2 (A2M)|712 (C1QA)|713 (C1QB)|714 (C1QC)|718 (C3)|922 (CD5L)|3075 (CFH)|3263 (HPX)|3273 (HRG)|3500 (IGHG1)|3501 (IGHG2)|3502 (IGHG3)|3507 (IGHM)|3514 (IGKC)|3537 (IGLC1)|6708 (SPTA1)|7448 (VTN)|8417 (STX7)|28876 (IGKV3D-11)|28912 (IGKV3-20)|28920 (IGKV2-29)
pink	66	GO:0006898	receptor-mediated endocytosis	GO|GO.BP|GO	7.91252e-07	0.198272	0.000850953	14	0.166667	0.0356564	4.67424	84	84	0.159091	88	receptor-mediated endocytosis	259 (AMBP)|335 (APOA1)|338 (APOB)|718 (C3)|3043 (HBB)|3240 (HP)|3263 (HPX)|3514 (IGKC)|3537 (IGLC1)|7018 (TF)|7448 (VTN)|28876 (IGKV3D-11)|28912 (IGKV3-20)|28920 (IGKV2-29)
pink	67	GO:0034774	secretory granule lumen	GO|GO.CC|GO	8.28413e-07	0.207584	0.000883335	17	0.202381	0.0526742	3.84212	84	84	0.130769	130	secretory granule lumen	2 (A2M)|335 (APOA1)|350 (APOH)|718 (C3)|1668 (DEFA3)|2243 (FGA)|2244 (FGB)|2266 (FGG)|2335 (FN1)|3240 (HP)|3273 (HRG)|5265 (SERPINA1)|5340 (PLG)|7018 (TF)|7276 (TTR)|55832 (CAND1)|58485 (TRAPPC1)
pink	68	GO:0060205	cytoplasmic vesicle lumen	GO|GO.CC|GO	8.28413e-07	0.207584	0.000883335	17	0.202381	0.0526742	3.84212	84	84	0.130769	130	cytoplasmic vesicle lumen	2 (A2M)|335 (APOA1)|350 (APOH)|718 (C3)|1668 (DEFA3)|2243 (FGA)|2244 (FGB)|2266 (FGG)|2335 (FN1)|3240 (HP)|3273 (HRG)|5265 (SERPINA1)|5340 (PLG)|7018 (TF)|7276 (TTR)|55832 (CAND1)|58485 (TRAPPC1)
pink	69	GO:0031093	platelet alpha granule lumen	GO|GO.CC|GO	8.70159e-07	0.218045	0.000923918	8	0.0952381	0.0101297	9.4019	84	84	0.32	25	platelet alpha granule lumen	2 (A2M)|2243 (FGA)|2244 (FGB)|2266 (FGG)|2335 (FN1)|3273 (HRG)|5265 (SERPINA1)|5340 (PLG)
pink	70	GO:0050864	regulation of B cell activation	GO|GO.BP|GO	1.02075e-06	0.255779	0.00106575	6	0.0714286	0.00486224	14.6905	84	84	0.5	12	regulation of B cell activation	3500 (IGHG1)|3501 (IGHG2)|3502 (IGHG3)|3507 (IGHM)|3514 (IGKC)|3537 (IGLC1)
pink	71	GO:0031091	platelet alpha granule	GO|GO.CC|GO	1.04303e-06	0.261363	0.00108449	9	0.107143	0.0137763	7.77731	84	84	0.264706	34	platelet alpha granule	2 (A2M)|2243 (FGA)|2244 (FGB)|2266 (FGG)|2335 (FN1)|3273 (HRG)|5265 (SERPINA1)|5270 (SERPINE2)|5340 (PLG)
pink	72	GO:0043207	response to external biotic stimulus	GO|GO.BP|GO	1.14938e-06	0.288012	0.00116134	23	0.27381	0.0940032	2.91277	84	84	0.0991379	232	response to external biotic stimulus	2 (A2M)|338 (APOB)|712 (C1QA)|713 (C1QB)|714 (C1QC)|718 (C3)|829 (CAPZA1)|1668 (DEFA3)|2243 (FGA)|2244 (FGB)|3075 (CFH)|3240 (HP)|3263 (HPX)|3273 (HRG)|3500 (IGHG1)|3501 (IGHG2)|3502 (IGHG3)|3507 (IGHM)|3514 (IGKC)|3537 (IGLC1)|7018 (TF)|9590 (AKAP12)|28912 (IGKV3-20)
pink	73	GO:0051707	response to other organism	GO|GO.BP|GO	1.14938e-06	0.288012	0.00116134	23	0.27381	0.0940032	2.91277	84	84	0.0991379	232	response to other organism	2 (A2M)|338 (APOB)|712 (C1QA)|713 (C1QB)|714 (C1QC)|718 (C3)|829 (CAPZA1)|1668 (DEFA3)|2243 (FGA)|2244 (FGB)|3075 (CFH)|3240 (HP)|3263 (HPX)|3273 (HRG)|3500 (IGHG1)|3501 (IGHG2)|3502 (IGHG3)|3507 (IGHM)|3514 (IGKC)|3537 (IGLC1)|7018 (TF)|9590 (AKAP12)|28912 (IGKV3-20)
pink	74	GO:0099024	plasma membrane invagination	GO|GO.BP|GO	1.49104e-06	0.373625	0.00144816	7	0.0833333	0.00769854	10.8246	84	84	0.368421	19	plasma membrane invagination	718 (C3)|3500 (IGHG1)|3501 (IGHG2)|3502 (IGHG3)|3507 (IGHM)|3514 (IGKC)|3537 (IGLC1)
pink	75	GO:0098552	side of membrane	GO|GO.CC|GO	1.58134e-06	0.396253	0.00152405	16	0.190476	0.0490276	3.88508	84	84	0.132231	121	side of membrane	286 (ANK1)|2243 (FGA)|2244 (FGB)|2266 (FGG)|3500 (IGHG1)|3501 (IGHG2)|3502 (IGHG3)|3507 (IGHM)|3514 (IGKC)|3537 (IGLC1)|5270 (SERPINE2)|5340 (PLG)|6521 (SLC4A1)|6708 (SPTA1)|6710 (SPTB)|7018 (TF)
pink	76	GO:0009607	response to biotic stimulus	GO|GO.BP|GO	1.68868e-06	0.423149	0.00162126	23	0.27381	0.0960292	2.85132	84	84	0.0970464	237	response to biotic stimulus	2 (A2M)|338 (APOB)|712 (C1QA)|713 (C1QB)|714 (C1QC)|718 (C3)|829 (CAPZA1)|1668 (DEFA3)|2243 (FGA)|2244 (FGB)|3075 (CFH)|3240 (HP)|3263 (HPX)|3273 (HRG)|3500 (IGHG1)|3501 (IGHG2)|3502 (IGHG3)|3507 (IGHM)|3514 (IGKC)|3537 (IGLC1)|7018 (TF)|9590 (AKAP12)|28912 (IGKV3-20)
pink	77	GO:0005539	glycosaminoglycan binding	GO|GO.MF|GO	1.77057e-06	0.443671	0.00168707	9	0.107143	0.0145867	7.34524	84	84	0.25	36	glycosaminoglycan binding	338 (APOB)|350 (APOH)|2335 (FN1)|3075 (CFH)|3273 (HRG)|3507 (IGHM)|5270 (SERPINE2)|7448 (VTN)|7756 (ZNF207)
pink	78	GO:0002682	regulation of immune system process	GO|GO.BP|GO	1.77417e-06	0.444572	0.00168707	24	0.285714	0.103728	2.75446	84	84	0.09375	256	regulation of immune system process	2 (A2M)|259 (AMBP)|335 (APOA1)|712 (C1QA)|713 (C1QB)|714 (C1QC)|718 (C3)|922 (CD5L)|3075 (CFH)|3263 (HPX)|3273 (HRG)|3500 (IGHG1)|3501 (IGHG2)|3502 (IGHG3)|3507 (IGHM)|3514 (IGKC)|3537 (IGLC1)|6708 (SPTA1)|7448 (VTN)|8417 (STX7)|25793 (FBXO7)|28876 (IGKV3D-11)|28912 (IGKV3-20)|28920 (IGKV2-29)
pink	79	GO:0050878	regulation of body fluid levels	GO|GO.BP|GO	1.86162e-06	0.466486	0.00175889	15	0.178571	0.0437601	4.08069	84	84	0.138889	108	regulation of body fluid levels	2 (A2M)|350 (APOH)|829 (CAPZA1)|2243 (FGA)|2244 (FGB)|2266 (FGG)|2335 (FN1)|3043 (HBB)|3045 (HBD)|3273 (HRG)|5265 (SERPINA1)|5270 (SERPINE2)|5340 (PLG)|6521 (SLC4A1)|7448 (VTN)
pink	80	GO:0048584	positive regulation of response to stimulus	GO|GO.BP|GO	2.08962e-06	0.523617	0.0019538	31	0.369048	0.161264	2.28847	84	84	0.0778894	398	positive regulation of response to stimulus	2 (A2M)|335 (APOA1)|350 (APOH)|712 (C1QA)|713 (C1QB)|714 (C1QC)|718 (C3)|922 (CD5L)|2243 (FGA)|2244 (FGB)|2266 (FGG)|2931 (GSK3A)|3075 (CFH)|3263 (HPX)|3273 (HRG)|3500 (IGHG1)|3501 (IGHG2)|3502 (IGHG3)|3507 (IGHM)|3514 (IGKC)|3537 (IGLC1)|5340 (PLG)|7018 (TF)|7448 (VTN)|8417 (STX7)|8682 (PEA15)|9590 (AKAP12)|28876 (IGKV3D-11)|28912 (IGKV3-20)|28920 (IGKV2-29)|55161 (TMEM33)
pink	81	GO:0002443	leukocyte mediated immunity	GO|GO.BP|GO	2.88364e-06	0.722584	0.00259922	22	0.261905	0.0915721	2.86009	84	84	0.0973451	226	leukocyte mediated immunity	712 (C1QA)|713 (C1QB)|714 (C1QC)|718 (C3)|3043 (HBB)|3240 (HP)|3263 (HPX)|3500 (IGHG1)|3501 (IGHG2)|3502 (IGHG3)|3507 (IGHM)|3514 (IGKC)|3537 (IGLC1)|5265 (SERPINA1)|7276 (TTR)|8417 (STX7)|28876 (IGKV3D-11)|28912 (IGKV3-20)|28920 (IGKV2-29)|55832 (CAND1)|58485 (TRAPPC1)|83858 (ATAD3B)
pink	82	GO:0006897	endocytosis	GO|GO.BP|GO	3.14943e-06	0.789185	0.00281852	19	0.22619	0.0709076	3.18993	84	84	0.108571	175	endocytosis	259 (AMBP)|335 (APOA1)|338 (APOB)|718 (C3)|922 (CD5L)|3043 (HBB)|3240 (HP)|3263 (HPX)|3500 (IGHG1)|3501 (IGHG2)|3502 (IGHG3)|3507 (IGHM)|3514 (IGKC)|3537 (IGLC1)|7018 (TF)|7448 (VTN)|28876 (IGKV3D-11)|28912 (IGKV3-20)|28920 (IGKV2-29)
pink	83	GO:0042060	wound healing	GO|GO.BP|GO	4.69993e-06	1	0.00399223	15	0.178571	0.0470016	3.79926	84	84	0.12931	116	wound healing	2 (A2M)|350 (APOH)|829 (CAPZA1)|2243 (FGA)|2244 (FGB)|2266 (FGG)|2335 (FN1)|3043 (HBB)|3045 (HBD)|3273 (HRG)|5265 (SERPINA1)|5270 (SERPINE2)|5340 (PLG)|6521 (SLC4A1)|7448 (VTN)
pink	84	GO:0061134	peptidase regulator activity	GO|GO.MF|GO	5.73152e-06	1	0.00467819	9	0.107143	0.0166126	6.44948	84	84	0.219512	41	peptidase regulator activity	2 (A2M)|259 (AMBP)|718 (C3)|871 (SERPINH1)|2335 (FN1)|3273 (HRG)|5265 (SERPINA1)|5270 (SERPINE2)|27344 (PCSK1N)
pink	85	GO:0050896	response to stimulus	GO|GO.BP|GO	5.86674e-06	1	0.00475756	67	0.797619	0.567666	1.40508	84	84	0.047823	1401	response to stimulus	(More than 50 overlapping genes)
pink	86	GO:0030492	hemoglobin binding	GO|GO.MF|GO	6.09358e-06	1	0.00486283	4	0.047619	0.00202593	23.5048	84	84	0.8	5	hemoglobin binding	3043 (HBB)|3045 (HBD)|3240 (HP)|6521 (SLC4A1)
pink	87	GO:0031639	plasminogen activation	GO|GO.BP|GO	8.94136e-06	1	0.00672831	5	0.0595238	0.00405186	14.6905	84	84	0.5	10	plasminogen activation	350 (APOH)|2243 (FGA)|2244 (FGB)|2266 (FGG)|5270 (SERPINE2)
pink	88	GO:0004866	endopeptidase inhibitor activity	GO|GO.MF|GO	1.13697e-05	1	0.00825806	8	0.0952381	0.0137763	6.91317	84	84	0.235294	34	endopeptidase inhibitor activity	2 (A2M)|259 (AMBP)|718 (C3)|871 (SERPINH1)|3273 (HRG)|5265 (SERPINA1)|5270 (SERPINE2)|27344 (PCSK1N)
pink	89	GO:0030414	peptidase inhibitor activity	GO|GO.MF|GO	1.13697e-05	1	0.00825806	8	0.0952381	0.0137763	6.91317	84	84	0.235294	34	peptidase inhibitor activity	2 (A2M)|259 (AMBP)|718 (C3)|871 (SERPINH1)|3273 (HRG)|5265 (SERPINA1)|5270 (SERPINE2)|27344 (PCSK1N)
pink	90	GO:0005102	signaling receptor binding	GO|GO.MF|GO	1.27147e-05	1	0.00907705	23	0.27381	0.10778	2.54046	84	84	0.0864662	266	signaling receptor binding	2 (A2M)|335 (APOA1)|338 (APOB)|718 (C3)|2243 (FGA)|2244 (FGB)|2266 (FGG)|2335 (FN1)|2931 (GSK3A)|3273 (HRG)|3500 (IGHG1)|3501 (IGHG2)|3502 (IGHG3)|3507 (IGHM)|3514 (IGKC)|3537 (IGLC1)|5270 (SERPINE2)|5340 (PLG)|7018 (TF)|7276 (TTR)|7448 (VTN)|11079 (RER1)|27344 (PCSK1N)
pink	91	GO:0045087	innate immune response	GO|GO.BP|GO	1.30521e-05	1	0.00929147	17	0.202381	0.0640194	3.16124	84	84	0.107595	158	innate immune response	2 (A2M)|712 (C1QA)|713 (C1QB)|714 (C1QC)|718 (C3)|829 (CAPZA1)|1668 (DEFA3)|2243 (FGA)|2244 (FGB)|3075 (CFH)|3263 (HPX)|3500 (IGHG1)|3501 (IGHG2)|3502 (IGHG3)|3507 (IGHM)|3514 (IGKC)|3537 (IGLC1)
pink	92	GO:0061041	regulation of wound healing	GO|GO.BP|GO	1.4334e-05	1	0.0100611	8	0.0952381	0.0141815	6.71565	84	84	0.228571	35	regulation of wound healing	350 (APOH)|2243 (FGA)|2244 (FGB)|2266 (FGG)|3273 (HRG)|5270 (SERPINE2)|5340 (PLG)|7448 (VTN)
pink	93	GO:0005577	fibrinogen complex	GO|GO.CC|GO	1.78063e-05	1	0.0117728	4	0.047619	0.00243112	19.5873	84	84	0.666667	6	fibrinogen complex	2243 (FGA)|2244 (FGB)|2266 (FGG)|2335 (FN1)
pink	94	GO:0098883	synapse pruning	GO|GO.BP|GO	1.78063e-05	1	0.0117728	4	0.047619	0.00243112	19.5873	84	84	0.666667	6	synapse pruning	712 (C1QA)|713 (C1QB)|714 (C1QC)|718 (C3)
pink	95	GO:0009611	response to wounding	GO|GO.BP|GO	1.93904e-05	1	0.0125877	16	0.190476	0.0591572	3.21983	84	84	0.109589	146	response to wounding	2 (A2M)|335 (APOA1)|350 (APOH)|829 (CAPZA1)|2243 (FGA)|2244 (FGB)|2266 (FGG)|2335 (FN1)|3043 (HBB)|3045 (HBD)|3273 (HRG)|5265 (SERPINA1)|5270 (SERPINE2)|5340 (PLG)|6521 (SLC4A1)|7448 (VTN)
pink	96	GO:0061135	endopeptidase regulator activity	GO|GO.MF|GO	2.22403e-05	1	0.0140731	8	0.0952381	0.0149919	6.35264	84	84	0.216216	37	endopeptidase regulator activity	2 (A2M)|259 (AMBP)|718 (C3)|871 (SERPINH1)|3273 (HRG)|5265 (SERPINA1)|5270 (SERPINE2)|27344 (PCSK1N)
pink	97	GO:0051604	protein maturation	GO|GO.BP|GO	2.25711e-05	1	0.0142465	9	0.107143	0.0194489	5.50893	84	84	0.1875	48	protein maturation	350 (APOH)|871 (SERPINH1)|922 (CD5L)|2243 (FGA)|2244 (FGB)|2266 (FGG)|3240 (HP)|5270 (SERPINE2)|27344 (PCSK1N)
pink	98	GO:0032102	negative regulation of response to external stimulus	GO|GO.BP|GO	2.6542e-05	1	0.016143	10	0.119048	0.0247164	4.81655	84	84	0.163934	61	negative regulation of response to external stimulus	2 (A2M)|335 (APOA1)|350 (APOH)|2243 (FGA)|2244 (FGB)|2266 (FGG)|3273 (HRG)|5270 (SERPINE2)|5340 (PLG)|7448 (VTN)
pink	99	GO:0016485	protein processing	GO|GO.BP|GO	2.73978e-05	1	0.0165829	8	0.0952381	0.0153971	6.18546	84	84	0.210526	38	protein processing	350 (APOH)|922 (CD5L)|2243 (FGA)|2244 (FGB)|2266 (FGG)|3240 (HP)|5270 (SERPINE2)|27344 (PCSK1N)
pink	100	GO:0010951	negative regulation of endopeptidase activity	GO|GO.BP|GO	3.18895e-05	1	0.018891	9	0.107143	0.0202593	5.28857	84	84	0.18	50	negative regulation of endopeptidase activity	2 (A2M)|259 (AMBP)|718 (C3)|871 (SERPINH1)|3273 (HRG)|5265 (SERPINA1)|5270 (SERPINE2)|7448 (VTN)|27344 (PCSK1N)
pink	101	GO:0050865	regulation of cell activation	GO|GO.BP|GO	3.45454e-05	1	0.0201311	11	0.130952	0.0307942	4.25251	84	84	0.144737	76	regulation of cell activation	2266 (FGG)|3273 (HRG)|3500 (IGHG1)|3501 (IGHG2)|3502 (IGHG3)|3507 (IGHM)|3514 (IGKC)|3537 (IGLC1)|5270 (SERPINE2)|6708 (SPTA1)|25793 (FBXO7)
pink	102	GO:0010466	negative regulation of peptidase activity	GO|GO.BP|GO	3.76578e-05	1	0.021495	9	0.107143	0.0206645	5.18487	84	84	0.176471	51	negative regulation of peptidase activity	2 (A2M)|259 (AMBP)|718 (C3)|871 (SERPINH1)|3273 (HRG)|5265 (SERPINA1)|5270 (SERPINE2)|7448 (VTN)|27344 (PCSK1N)
pink	103	GO:0051180	vitamin transport	GO|GO.BP|GO	3.80771e-05	1	0.021658	3	0.0357143	0.00121556	29.381	84	84	1	3	vitamin transport	335 (APOA1)|2638 (GC)|6513 (SLC2A1)
pink	104	GO:0006909	phagocytosis	GO|GO.BP|GO	3.91948e-05	1	0.0220163	11	0.130952	0.0311994	4.19728	84	84	0.142857	77	phagocytosis	335 (APOA1)|718 (C3)|3500 (IGHG1)|3501 (IGHG2)|3502 (IGHG3)|3507 (IGHM)|3514 (IGKC)|3537 (IGLC1)|28876 (IGKV3D-11)|28912 (IGKV3-20)|28920 (IGKV2-29)
pink	105	GO:0071682	endocytic vesicle lumen	GO|GO.CC|GO	4.21095e-05	1	0.0231399	5	0.0595238	0.00526742	11.3004	84	84	0.384615	13	endocytic vesicle lumen	335 (APOA1)|338 (APOB)|3043 (HBB)|3240 (HP)|3263 (HPX)
pink	106	GO:0030141	secretory granule	GO|GO.CC|GO	4.77637e-05	1	0.0255195	22	0.261905	0.10859	2.41187	84	84	0.0820896	268	secretory granule	2 (A2M)|335 (APOA1)|350 (APOH)|718 (C3)|1668 (DEFA3)|2243 (FGA)|2244 (FGB)|2266 (FGG)|2335 (FN1)|3043 (HBB)|3240 (HP)|3273 (HRG)|5265 (SERPINA1)|5270 (SERPINE2)|5340 (PLG)|7018 (TF)|7276 (TTR)|8417 (STX7)|27344 (PCSK1N)|55832 (CAND1)|58485 (TRAPPC1)|83858 (ATAD3B)
pink	107	GO:1903034	regulation of response to wounding	GO|GO.BP|GO	4.92428e-05	1	0.025962	8	0.0952381	0.0166126	5.73287	84	84	0.195122	41	regulation of response to wounding	350 (APOH)|2243 (FGA)|2244 (FGB)|2266 (FGG)|3273 (HRG)|5270 (SERPINE2)|5340 (PLG)|7448 (VTN)
pink	108	GO:0005788	endoplasmic reticulum lumen	GO|GO.CC|GO	5.40112e-05	1	0.0281375	10	0.119048	0.0267423	4.45166	84	84	0.151515	66	endoplasmic reticulum lumen	335 (APOA1)|338 (APOB)|718 (C3)|871 (SERPINH1)|2243 (FGA)|2266 (FGG)|2335 (FN1)|5265 (SERPINA1)|7018 (TF)|7448 (VTN)
pink	109	GO:0002431	Fc receptor mediated stimulatory signaling pathway	GO|GO.BP|GO	5.91601e-05	1	0.0297678	8	0.0952381	0.0170178	5.59637	84	84	0.190476	42	Fc receptor mediated stimulatory signaling pathway	3500 (IGHG1)|3501 (IGHG2)|3502 (IGHG3)|3514 (IGKC)|3537 (IGLC1)|28876 (IGKV3D-11)|28912 (IGKV3-20)|28920 (IGKV2-29)
pink	110	GO:0002433	immune response-regulating cell surface receptor signaling pathway involved in phagocytosis	GO|GO.BP|GO	5.91601e-05	1	0.0297678	8	0.0952381	0.0170178	5.59637	84	84	0.190476	42	immune response-regulating cell surface receptor signaling pathway involved in phagocytosis	3500 (IGHG1)|3501 (IGHG2)|3502 (IGHG3)|3514 (IGKC)|3537 (IGLC1)|28876 (IGKV3D-11)|28912 (IGKV3-20)|28920 (IGKV2-29)
pink	111	GO:0038094	Fc-gamma receptor signaling pathway	GO|GO.BP|GO	5.91601e-05	1	0.0297678	8	0.0952381	0.0170178	5.59637	84	84	0.190476	42	Fc-gamma receptor signaling pathway	3500 (IGHG1)|3501 (IGHG2)|3502 (IGHG3)|3514 (IGKC)|3537 (IGLC1)|28876 (IGKV3D-11)|28912 (IGKV3-20)|28920 (IGKV2-29)
pink	112	GO:0038096	Fc-gamma receptor signaling pathway involved in phagocytosis	GO|GO.BP|GO	5.91601e-05	1	0.0297678	8	0.0952381	0.0170178	5.59637	84	84	0.190476	42	Fc-gamma receptor signaling pathway involved in phagocytosis	3500 (IGHG1)|3501 (IGHG2)|3502 (IGHG3)|3514 (IGKC)|3537 (IGLC1)|28876 (IGKV3D-11)|28912 (IGKV3-20)|28920 (IGKV2-29)
pink	113	GO:0001775	cell activation	GO|GO.BP|GO	8.82781e-05	1	0.0410403	24	0.285714	0.12966	2.20357	84	84	0.075	320	cell activation	712 (C1QA)|718 (C3)|2243 (FGA)|2244 (FGB)|2266 (FGG)|2335 (FN1)|3043 (HBB)|3240 (HP)|3273 (HRG)|3500 (IGHG1)|3501 (IGHG2)|3502 (IGHG3)|3507 (IGHM)|3514 (IGKC)|3537 (IGLC1)|5265 (SERPINA1)|5270 (SERPINE2)|6708 (SPTA1)|7276 (TTR)|9590 (AKAP12)|25793 (FBXO7)|55832 (CAND1)|58485 (TRAPPC1)|83858 (ATAD3B)
purple	1	GO:0031145	anaphase-promoting complex-dependent catabolic process	GO|GO.BP|GO	2.29593e-07	0.0575313	0.000306018	9	0.123288	0.0133712	9.22042	73	73	0.272727	33	anaphase-promoting complex-dependent catabolic process	5684 (PSMA3)|5685 (PSMA4)|5686 (PSMA5)|5687 (PSMA6)|5691 (PSMB3)|5700 (PSMC1)|5714 (PSMD8)|8452 (CUL3)|10213 (PSMD14)
purple	2	GO:0006402	mRNA catabolic process	GO|GO.BP|GO	3.54469e-07	0.0888229	0.000439717	17	0.232877	0.0575365	4.04746	73	73	0.119718	142	mRNA catabolic process	5684 (PSMA3)|5685 (PSMA4)|5686 (PSMA5)|5687 (PSMA6)|5691 (PSMB3)|5700 (PSMC1)|5714 (PSMD8)|6139 (RPL17)|6147 (RPL23A)|6155 (RPL27)|6156 (RPL30)|6165 (RPL35A)|6202 (RPS8)|8125 (ANP32A)|10213 (PSMD14)|23521 (RPL13A)|80349 (WDR61)
purple	3	GO:0044265	cellular macromolecule catabolic process	GO|GO.BP|GO	5.38736e-07	0.134996	0.000608092	24	0.328767	0.113452	2.89785	73	73	0.0857143	280	cellular macromolecule catabolic process	3320 (HSP90AA1)|5684 (PSMA3)|5685 (PSMA4)|5686 (PSMA5)|5687 (PSMA6)|5691 (PSMB3)|5700 (PSMC1)|5714 (PSMD8)|6139 (RPL17)|6147 (RPL23A)|6155 (RPL27)|6156 (RPL30)|6165 (RPL35A)|6202 (RPS8)|8125 (ANP32A)|8452 (CUL3)|8533 (COPS3)|10015 (PDCD6IP)|10213 (PSMD14)|23274 (CLEC16A)|23521 (RPL13A)|27183 (VPS4A)|80349 (WDR61)|128866 (CHMP4B)
purple	4	GO:0006401	RNA catabolic process	GO|GO.BP|GO	5.90352e-07	0.14793	0.000654559	17	0.232877	0.0595624	3.90979	73	73	0.115646	147	RNA catabolic process	5684 (PSMA3)|5685 (PSMA4)|5686 (PSMA5)|5687 (PSMA6)|5691 (PSMB3)|5700 (PSMC1)|5714 (PSMD8)|6139 (RPL17)|6147 (RPL23A)|6155 (RPL27)|6156 (RPL30)|6165 (RPL35A)|6202 (RPS8)|8125 (ANP32A)|10213 (PSMD14)|23521 (RPL13A)|80349 (WDR61)
purple	5	GO:0010972	negative regulation of G2/M transition of mitotic cell cycle	GO|GO.BP|GO	1.09384e-06	0.274094	0.0011142	9	0.123288	0.0158023	7.8019	73	73	0.230769	39	negative regulation of G2/M transition of mitotic cell cycle	5684 (PSMA3)|5685 (PSMA4)|5686 (PSMA5)|5687 (PSMA6)|5691 (PSMB3)|5700 (PSMC1)|5714 (PSMD8)|10213 (PSMD14)|27183 (VPS4A)
purple	6	GO:0009057	macromolecule catabolic process	GO|GO.BP|GO	1.32179e-06	0.331213	0.00131434	26	0.356164	0.136953	2.60063	73	73	0.0769231	338	macromolecule catabolic process	3320 (HSP90AA1)|5499 (PPP1CA)|5684 (PSMA3)|5685 (PSMA4)|5686 (PSMA5)|5687 (PSMA6)|5691 (PSMB3)|5700 (PSMC1)|5714 (PSMD8)|6139 (RPL17)|6147 (RPL23A)|6155 (RPL27)|6156 (RPL30)|6165 (RPL35A)|6202 (RPS8)|8125 (ANP32A)|8452 (CUL3)|8533 (COPS3)|10015 (PDCD6IP)|10213 (PSMD14)|23274 (CLEC16A)|23521 (RPL13A)|27183 (VPS4A)|80349 (WDR61)|90678 (LRSAM1)|128866 (CHMP4B)
purple	7	GO:1902750	negative regulation of cell cycle G2/M phase transition	GO|GO.BP|GO	2.14305e-06	0.537006	0.00199631	9	0.123288	0.0170178	7.24462	73	73	0.214286	42	negative regulation of cell cycle G2/M phase transition	5684 (PSMA3)|5685 (PSMA4)|5686 (PSMA5)|5687 (PSMA6)|5691 (PSMB3)|5700 (PSMC1)|5714 (PSMD8)|10213 (PSMD14)|27183 (VPS4A)
purple	8	GO:0090090	negative regulation of canonical Wnt signaling pathway	GO|GO.BP|GO	3.24896e-06	0.814124	0.00289724	9	0.123288	0.0178282	6.91532	73	73	0.204545	44	negative regulation of canonical Wnt signaling pathway	5684 (PSMA3)|5685 (PSMA4)|5686 (PSMA5)|5687 (PSMA6)|5691 (PSMB3)|5700 (PSMC1)|5714 (PSMD8)|8452 (CUL3)|10213 (PSMD14)
purple	9	GO:0038093	Fc receptor signaling pathway	GO|GO.BP|GO	3.26207e-06	0.81741	0.00289862	12	0.164384	0.0336305	4.88794	73	73	0.144578	83	Fc receptor signaling pathway	3320 (HSP90AA1)|5684 (PSMA3)|5685 (PSMA4)|5686 (PSMA5)|5687 (PSMA6)|5691 (PSMB3)|5700 (PSMC1)|5714 (PSMD8)|10093 (ARPC4)|10109 (ARPC2)|10213 (PSMD14)|51517 (NCKIPSD)
purple	10	GO:0016071	mRNA metabolic process	GO|GO.BP|GO	4.56179e-06	1	0.00390134	19	0.260274	0.0842788	3.08825	73	73	0.0913462	208	mRNA metabolic process	5684 (PSMA3)|5685 (PSMA4)|5686 (PSMA5)|5687 (PSMA6)|5691 (PSMB3)|5700 (PSMC1)|5714 (PSMD8)|6139 (RPL17)|6147 (RPL23A)|6155 (RPL27)|6156 (RPL30)|6165 (RPL35A)|6202 (RPS8)|6626 (SNRPA)|8125 (ANP32A)|10213 (PSMD14)|11168 (PSIP1)|23521 (RPL13A)|80349 (WDR61)
purple	11	GO:0045930	negative regulation of mitotic cell cycle	GO|GO.BP|GO	4.58894e-06	1	0.00391121	10	0.136986	0.0235008	5.829	73	73	0.172414	58	negative regulation of mitotic cell cycle	5684 (PSMA3)|5685 (PSMA4)|5686 (PSMA5)|5687 (PSMA6)|5691 (PSMB3)|5700 (PSMC1)|5714 (PSMD8)|8260 (NAA10)|10213 (PSMD14)|27183 (VPS4A)
purple	12	GO:0002474	antigen processing and presentation of peptide antigen via MHC class I	GO|GO.BP|GO	4.81442e-06	1	0.00404001	9	0.123288	0.0186386	6.61465	73	73	0.195652	46	antigen processing and presentation of peptide antigen via MHC class I	5684 (PSMA3)|5685 (PSMA4)|5686 (PSMA5)|5687 (PSMA6)|5691 (PSMB3)|5700 (PSMC1)|5714 (PSMD8)|10213 (PSMD14)|22872 (SEC31A)
purple	13	GO:0006521	regulation of cellular amino acid metabolic process	GO|GO.BP|GO	4.93183e-06	1	0.00406519	8	0.109589	0.0141815	7.72759	73	73	0.228571	35	regulation of cellular amino acid metabolic process	5684 (PSMA3)|5685 (PSMA4)|5686 (PSMA5)|5687 (PSMA6)|5691 (PSMB3)|5700 (PSMC1)|5714 (PSMD8)|10213 (PSMD14)
purple	14	GO:1901532	regulation of hematopoietic progenitor cell differentiation	GO|GO.BP|GO	4.93183e-06	1	0.00406519	8	0.109589	0.0141815	7.72759	73	73	0.228571	35	regulation of hematopoietic progenitor cell differentiation	5684 (PSMA3)|5685 (PSMA4)|5686 (PSMA5)|5687 (PSMA6)|5691 (PSMB3)|5700 (PSMC1)|5714 (PSMD8)|10213 (PSMD14)
purple	15	GO:1902036	regulation of hematopoietic stem cell differentiation	GO|GO.BP|GO	4.93183e-06	1	0.00406519	8	0.109589	0.0141815	7.72759	73	73	0.228571	35	regulation of hematopoietic stem cell differentiation	5684 (PSMA3)|5685 (PSMA4)|5686 (PSMA5)|5687 (PSMA6)|5691 (PSMB3)|5700 (PSMC1)|5714 (PSMD8)|10213 (PSMD14)
purple	16	GO:0030178	negative regulation of Wnt signaling pathway	GO|GO.BP|GO	5.81464e-06	1	0.00473063	9	0.123288	0.0190438	6.47391	73	73	0.191489	47	negative regulation of Wnt signaling pathway	5684 (PSMA3)|5685 (PSMA4)|5686 (PSMA5)|5687 (PSMA6)|5691 (PSMB3)|5700 (PSMC1)|5714 (PSMD8)|8452 (CUL3)|10213 (PSMD14)
purple	17	GO:0034655	nucleobase-containing compound catabolic process	GO|GO.BP|GO	6.03873e-06	1	0.00484995	17	0.232877	0.0700972	3.32219	73	73	0.0982659	173	nucleobase-containing compound catabolic process	5684 (PSMA3)|5685 (PSMA4)|5686 (PSMA5)|5687 (PSMA6)|5691 (PSMB3)|5700 (PSMC1)|5714 (PSMD8)|6139 (RPL17)|6147 (RPL23A)|6155 (RPL27)|6156 (RPL30)|6165 (RPL35A)|6202 (RPS8)|8125 (ANP32A)|10213 (PSMD14)|23521 (RPL13A)|80349 (WDR61)
purple	18	GO:0060218	hematopoietic stem cell differentiation	GO|GO.BP|GO	6.19182e-06	1	0.00490996	8	0.109589	0.0145867	7.51294	73	73	0.222222	36	hematopoietic stem cell differentiation	5684 (PSMA3)|5685 (PSMA4)|5686 (PSMA5)|5687 (PSMA6)|5691 (PSMB3)|5700 (PSMC1)|5714 (PSMD8)|10213 (PSMD14)
purple	19	GO:0061418	regulation of transcription from RNA polymerase II promoter in response to hypoxia	GO|GO.BP|GO	6.19182e-06	1	0.00490996	8	0.109589	0.0145867	7.51294	73	73	0.222222	36	regulation of transcription from RNA polymerase II promoter in response to hypoxia	5684 (PSMA3)|5685 (PSMA4)|5686 (PSMA5)|5687 (PSMA6)|5691 (PSMB3)|5700 (PSMC1)|5714 (PSMD8)|10213 (PSMD14)
purple	20	GO:0010389	regulation of G2/M transition of mitotic cell cycle	GO|GO.BP|GO	8.59864e-06	1	0.00650951	10	0.136986	0.0251216	5.45294	73	73	0.16129	62	regulation of G2/M transition of mitotic cell cycle	3320 (HSP90AA1)|5684 (PSMA3)|5685 (PSMA4)|5686 (PSMA5)|5687 (PSMA6)|5691 (PSMB3)|5700 (PSMC1)|5714 (PSMD8)|10213 (PSMD14)|27183 (VPS4A)
purple	21	GO:0031146	SCF-dependent proteasomal ubiquitin-dependent protein catabolic process	GO|GO.BP|GO	9.54148e-06	1	0.00709467	8	0.109589	0.0153971	7.11752	73	73	0.210526	38	SCF-dependent proteasomal ubiquitin-dependent protein catabolic process	5684 (PSMA3)|5685 (PSMA4)|5686 (PSMA5)|5687 (PSMA6)|5691 (PSMB3)|5700 (PSMC1)|5714 (PSMD8)|10213 (PSMD14)
purple	22	GO:0070498	interleukin-1-mediated signaling pathway	GO|GO.BP|GO	9.54148e-06	1	0.00709467	8	0.109589	0.0153971	7.11752	73	73	0.210526	38	interleukin-1-mediated signaling pathway	5684 (PSMA3)|5685 (PSMA4)|5686 (PSMA5)|5687 (PSMA6)|5691 (PSMB3)|5700 (PSMC1)|5714 (PSMD8)|10213 (PSMD14)
purple	23	GO:2000736	regulation of stem cell differentiation	GO|GO.BP|GO	9.54148e-06	1	0.00709467	8	0.109589	0.0153971	7.11752	73	73	0.210526	38	regulation of stem cell differentiation	5684 (PSMA3)|5685 (PSMA4)|5686 (PSMA5)|5687 (PSMA6)|5691 (PSMB3)|5700 (PSMC1)|5714 (PSMD8)|10213 (PSMD14)
purple	24	GO:1901991	negative regulation of mitotic cell cycle phase transition	GO|GO.BP|GO	9.95435e-06	1	0.007356	9	0.123288	0.0202593	6.08548	73	73	0.18	50	negative regulation of mitotic cell cycle phase transition	5684 (PSMA3)|5685 (PSMA4)|5686 (PSMA5)|5687 (PSMA6)|5691 (PSMB3)|5700 (PSMC1)|5714 (PSMD8)|10213 (PSMD14)|27183 (VPS4A)
purple	25	GO:0010948	negative regulation of cell cycle process	GO|GO.BP|GO	9.981e-06	1	0.007356	10	0.136986	0.0255267	5.36638	73	73	0.15873	63	negative regulation of cell cycle process	5684 (PSMA3)|5685 (PSMA4)|5686 (PSMA5)|5687 (PSMA6)|5691 (PSMB3)|5700 (PSMC1)|5714 (PSMD8)|8260 (NAA10)|10213 (PSMD14)|27183 (VPS4A)
purple	26	GO:0000209	protein polyubiquitination	GO|GO.BP|GO	1.15515e-05	1	0.00836583	10	0.136986	0.0259319	5.28253	73	73	0.15625	64	protein polyubiquitination	5684 (PSMA3)|5685 (PSMA4)|5686 (PSMA5)|5687 (PSMA6)|5691 (PSMB3)|5700 (PSMC1)|5714 (PSMD8)|8452 (CUL3)|10213 (PSMD14)|90678 (LRSAM1)
purple	27	GO:0002479	antigen processing and presentation of exogenous peptide antigen via MHC class I, TAP-dependent	GO|GO.BP|GO	1.17215e-05	1	0.00841598	8	0.109589	0.0158023	6.93502	73	73	0.205128	39	antigen processing and presentation of exogenous peptide antigen via MHC class I, TAP-dependent	5684 (PSMA3)|5685 (PSMA4)|5686 (PSMA5)|5687 (PSMA6)|5691 (PSMB3)|5700 (PSMC1)|5714 (PSMD8)|10213 (PSMD14)
purple	28	GO:0033238	regulation of cellular amine metabolic process	GO|GO.BP|GO	1.17215e-05	1	0.00841598	8	0.109589	0.0158023	6.93502	73	73	0.205128	39	regulation of cellular amine metabolic process	5684 (PSMA3)|5685 (PSMA4)|5686 (PSMA5)|5687 (PSMA6)|5691 (PSMB3)|5700 (PSMC1)|5714 (PSMD8)|10213 (PSMD14)
purple	29	GO:0042590	antigen processing and presentation of exogenous peptide antigen via MHC class I	GO|GO.BP|GO	1.17215e-05	1	0.00841598	8	0.109589	0.0158023	6.93502	73	73	0.205128	39	antigen processing and presentation of exogenous peptide antigen via MHC class I	5684 (PSMA3)|5685 (PSMA4)|5686 (PSMA5)|5687 (PSMA6)|5691 (PSMB3)|5700 (PSMC1)|5714 (PSMD8)|10213 (PSMD14)
purple	30	GO:0046700	heterocycle catabolic process	GO|GO.BP|GO	1.40704e-05	1	0.0099317	17	0.232877	0.0745543	3.12359	73	73	0.0923913	184	heterocycle catabolic process	5684 (PSMA3)|5685 (PSMA4)|5686 (PSMA5)|5687 (PSMA6)|5691 (PSMB3)|5700 (PSMC1)|5714 (PSMD8)|6139 (RPL17)|6147 (RPL23A)|6155 (RPL27)|6156 (RPL30)|6165 (RPL35A)|6202 (RPS8)|8125 (ANP32A)|10213 (PSMD14)|23521 (RPL13A)|80349 (WDR61)
purple	31	GO:0044270	cellular nitrogen compound catabolic process	GO|GO.BP|GO	1.51424e-05	1	0.0105988	17	0.232877	0.0749595	3.1067	73	73	0.0918919	185	cellular nitrogen compound catabolic process	5684 (PSMA3)|5685 (PSMA4)|5686 (PSMA5)|5687 (PSMA6)|5691 (PSMB3)|5700 (PSMC1)|5714 (PSMD8)|6139 (RPL17)|6147 (RPL23A)|6155 (RPL27)|6156 (RPL30)|6165 (RPL35A)|6202 (RPS8)|8125 (ANP32A)|10213 (PSMD14)|23521 (RPL13A)|80349 (WDR61)
purple	32	GO:0060828	regulation of canonical Wnt signaling pathway	GO|GO.BP|GO	1.53426e-05	1	0.0106793	10	0.136986	0.0267423	5.12246	73	73	0.151515	66	regulation of canonical Wnt signaling pathway	5499 (PPP1CA)|5684 (PSMA3)|5685 (PSMA4)|5686 (PSMA5)|5687 (PSMA6)|5691 (PSMB3)|5700 (PSMC1)|5714 (PSMD8)|8452 (CUL3)|10213 (PSMD14)
purple	33	GO:1902749	regulation of cell cycle G2/M phase transition	GO|GO.BP|GO	1.53426e-05	1	0.0106793	10	0.136986	0.0267423	5.12246	73	73	0.151515	66	regulation of cell cycle G2/M phase transition	3320 (HSP90AA1)|5684 (PSMA3)|5685 (PSMA4)|5686 (PSMA5)|5687 (PSMA6)|5691 (PSMB3)|5700 (PSMC1)|5714 (PSMD8)|10213 (PSMD14)|27183 (VPS4A)
purple	34	GO:1901988	negative regulation of cell cycle phase transition	GO|GO.BP|GO	1.63937e-05	1	0.0112546	9	0.123288	0.0214749	5.74102	73	73	0.169811	53	negative regulation of cell cycle phase transition	5684 (PSMA3)|5685 (PSMA4)|5686 (PSMA5)|5687 (PSMA6)|5691 (PSMB3)|5700 (PSMC1)|5714 (PSMD8)|10213 (PSMD14)|27183 (VPS4A)
purple	35	GO:0002220	innate immune response activating cell surface receptor signaling pathway	GO|GO.BP|GO	1.73577e-05	1	0.0116297	8	0.109589	0.0166126	6.59673	73	73	0.195122	41	innate immune response activating cell surface receptor signaling pathway	5684 (PSMA3)|5685 (PSMA4)|5686 (PSMA5)|5687 (PSMA6)|5691 (PSMB3)|5700 (PSMC1)|5714 (PSMD8)|10213 (PSMD14)
purple	36	GO:0002223	stimulatory C-type lectin receptor signaling pathway	GO|GO.BP|GO	1.73577e-05	1	0.0116297	8	0.109589	0.0166126	6.59673	73	73	0.195122	41	stimulatory C-type lectin receptor signaling pathway	5684 (PSMA3)|5685 (PSMA4)|5686 (PSMA5)|5687 (PSMA6)|5691 (PSMB3)|5700 (PSMC1)|5714 (PSMD8)|10213 (PSMD14)
purple	37	GO:0002758	innate immune response-activating signal transduction	GO|GO.BP|GO	1.73577e-05	1	0.0116297	8	0.109589	0.0166126	6.59673	73	73	0.195122	41	innate immune response-activating signal transduction	5684 (PSMA3)|5685 (PSMA4)|5686 (PSMA5)|5687 (PSMA6)|5691 (PSMB3)|5700 (PSMC1)|5714 (PSMD8)|10213 (PSMD14)
purple	38	GO:0060071	Wnt signaling pathway, planar cell polarity pathway	GO|GO.BP|GO	1.73577e-05	1	0.0116297	8	0.109589	0.0166126	6.59673	73	73	0.195122	41	Wnt signaling pathway, planar cell polarity pathway	5684 (PSMA3)|5685 (PSMA4)|5686 (PSMA5)|5687 (PSMA6)|5691 (PSMB3)|5700 (PSMC1)|5714 (PSMD8)|10213 (PSMD14)
purple	39	GO:0090175	regulation of establishment of planar polarity	GO|GO.BP|GO	1.73577e-05	1	0.0116297	8	0.109589	0.0166126	6.59673	73	73	0.195122	41	regulation of establishment of planar polarity	5684 (PSMA3)|5685 (PSMA4)|5686 (PSMA5)|5687 (PSMA6)|5691 (PSMB3)|5700 (PSMC1)|5714 (PSMD8)|10213 (PSMD14)
purple	40	GO:0060070	canonical Wnt signaling pathway	GO|GO.BP|GO	1.76106e-05	1	0.0117676	10	0.136986	0.0271475	5.046	73	73	0.149254	67	canonical Wnt signaling pathway	5499 (PPP1CA)|5684 (PSMA3)|5685 (PSMA4)|5686 (PSMA5)|5687 (PSMA6)|5691 (PSMB3)|5700 (PSMC1)|5714 (PSMD8)|8452 (CUL3)|10213 (PSMD14)
purple	41	GO:0000502	proteasome complex	GO|GO.CC|GO	2.09377e-05	1	0.0134873	8	0.109589	0.0170178	6.43966	73	73	0.190476	42	proteasome complex	5684 (PSMA3)|5685 (PSMA4)|5686 (PSMA5)|5687 (PSMA6)|5691 (PSMB3)|5700 (PSMC1)|5714 (PSMD8)|10213 (PSMD14)
purple	42	GO:0019773	proteasome core complex, alpha-subunit complex	GO|GO.CC|GO	2.3081e-05	1	0.0145317	4	0.0547945	0.0028363	19.319	73	73	0.571429	7	proteasome core complex, alpha-subunit complex	5684 (PSMA3)|5685 (PSMA4)|5686 (PSMA5)|5687 (PSMA6)
purple	43	GO:0090611	ubiquitin-independent protein catabolic process via the multivesicular body sorting pathway	GO|GO.BP|GO	2.48546e-05	1	0.0154927	3	0.0410959	0.00121556	33.8082	73	73	1	3	ubiquitin-independent protein catabolic process via the multivesicular body sorting pathway	10015 (PDCD6IP)|27183 (VPS4A)|128866 (CHMP4B)
purple	44	GO:0019439	aromatic compound catabolic process	GO|GO.BP|GO	2.49382e-05	1	0.0155029	17	0.232877	0.0777958	2.99344	73	73	0.0885417	192	aromatic compound catabolic process	5684 (PSMA3)|5685 (PSMA4)|5686 (PSMA5)|5687 (PSMA6)|5691 (PSMB3)|5700 (PSMC1)|5714 (PSMD8)|6139 (RPL17)|6147 (RPL23A)|6155 (RPL27)|6156 (RPL30)|6165 (RPL35A)|6202 (RPS8)|8125 (ANP32A)|10213 (PSMD14)|23521 (RPL13A)|80349 (WDR61)
purple	45	GO:0043618	regulation of transcription from RNA polymerase II promoter in response to stress	GO|GO.BP|GO	2.51185e-05	1	0.0155029	8	0.109589	0.017423	6.2899	73	73	0.186047	43	regulation of transcription from RNA polymerase II promoter in response to stress	5684 (PSMA3)|5685 (PSMA4)|5686 (PSMA5)|5687 (PSMA6)|5691 (PSMB3)|5700 (PSMC1)|5714 (PSMD8)|10213 (PSMD14)
purple	46	GO:0043620	regulation of DNA-templated transcription in response to stress	GO|GO.BP|GO	2.51185e-05	1	0.0155029	8	0.109589	0.017423	6.2899	73	73	0.186047	43	regulation of DNA-templated transcription in response to stress	5684 (PSMA3)|5685 (PSMA4)|5686 (PSMA5)|5687 (PSMA6)|5691 (PSMB3)|5700 (PSMC1)|5714 (PSMD8)|10213 (PSMD14)
purple	47	GO:1905369	endopeptidase complex	GO|GO.CC|GO	2.51185e-05	1	0.0155029	8	0.109589	0.017423	6.2899	73	73	0.186047	43	endopeptidase complex	5684 (PSMA3)|5685 (PSMA4)|5686 (PSMA5)|5687 (PSMA6)|5691 (PSMB3)|5700 (PSMC1)|5714 (PSMD8)|10213 (PSMD14)
purple	48	GO:0002478	antigen processing and presentation of exogenous peptide antigen	GO|GO.BP|GO	2.93125e-05	1	0.0175721	11	0.150685	0.034846	4.32431	73	73	0.127907	86	antigen processing and presentation of exogenous peptide antigen	830 (CAPZA2)|832 (CAPZB)|5684 (PSMA3)|5685 (PSMA4)|5686 (PSMA5)|5687 (PSMA6)|5691 (PSMB3)|5700 (PSMC1)|5714 (PSMD8)|10213 (PSMD14)|22872 (SEC31A)
purple	49	GO:0044419	interspecies interaction between organisms	GO|GO.BP|GO	2.95516e-05	1	0.0176731	28	0.383562	0.181524	2.11301	73	73	0.0625	448	interspecies interaction between organisms	830 (CAPZA2)|3320 (HSP90AA1)|5499 (PPP1CA)|5684 (PSMA3)|5685 (PSMA4)|5686 (PSMA5)|5687 (PSMA6)|5691 (PSMB3)|5700 (PSMC1)|5714 (PSMD8)|5901 (RAN)|6139 (RPL17)|6147 (RPL23A)|6155 (RPL27)|6156 (RPL30)|6165 (RPL35A)|6202 (RPS8)|10015 (PDCD6IP)|10213 (PSMD14)|11168 (PSIP1)|22948 (CCT5)|23521 (RPL13A)|27183 (VPS4A)|28985 (MCTS1)|51495 (HACD3)|55763 (EXOC1)|90678 (LRSAM1)|128866 (CHMP4B)
purple	50	GO:0004298	threonine-type endopeptidase activity	GO|GO.MF|GO	3.21001e-05	1	0.0189262	5	0.0684932	0.00567261	12.0744	73	73	0.357143	14	threonine-type endopeptidase activity	5684 (PSMA3)|5685 (PSMA4)|5686 (PSMA5)|5687 (PSMA6)|5691 (PSMB3)
purple	51	GO:0010499	proteasomal ubiquitin-independent protein catabolic process	GO|GO.BP|GO	3.21001e-05	1	0.0189262	5	0.0684932	0.00567261	12.0744	73	73	0.357143	14	proteasomal ubiquitin-independent protein catabolic process	5684 (PSMA3)|5685 (PSMA4)|5686 (PSMA5)|5687 (PSMA6)|5691 (PSMB3)
purple	52	GO:0019884	antigen processing and presentation of exogenous antigen	GO|GO.BP|GO	3.27682e-05	1	0.0191847	11	0.150685	0.0352512	4.2746	73	73	0.126437	87	antigen processing and presentation of exogenous antigen	830 (CAPZA2)|832 (CAPZB)|5684 (PSMA3)|5685 (PSMA4)|5686 (PSMA5)|5687 (PSMA6)|5691 (PSMB3)|5700 (PSMC1)|5714 (PSMD8)|10213 (PSMD14)|22872 (SEC31A)
purple	53	GO:1901361	organic cyclic compound catabolic process	GO|GO.BP|GO	3.50702e-05	1	0.0203583	17	0.232877	0.0798217	2.91746	73	73	0.0862944	197	organic cyclic compound catabolic process	5684 (PSMA3)|5685 (PSMA4)|5686 (PSMA5)|5687 (PSMA6)|5691 (PSMB3)|5700 (PSMC1)|5714 (PSMD8)|6139 (RPL17)|6147 (RPL23A)|6155 (RPL27)|6156 (RPL30)|6165 (RPL35A)|6202 (RPS8)|8125 (ANP32A)|10213 (PSMD14)|23521 (RPL13A)|80349 (WDR61)
purple	54	GO:0016032	viral process	GO|GO.BP|GO	3.53755e-05	1	0.0203821	21	0.287671	0.114668	2.50874	73	73	0.0742049	283	viral process	3320 (HSP90AA1)|5499 (PPP1CA)|5684 (PSMA3)|5685 (PSMA4)|5691 (PSMB3)|5901 (RAN)|6139 (RPL17)|6147 (RPL23A)|6155 (RPL27)|6156 (RPL30)|6165 (RPL35A)|6202 (RPS8)|10015 (PDCD6IP)|11168 (PSIP1)|23521 (RPL13A)|27183 (VPS4A)|28985 (MCTS1)|51495 (HACD3)|55763 (EXOC1)|90678 (LRSAM1)|128866 (CHMP4B)
purple	55	GO:0002429	immune response-activating cell surface receptor signaling pathway	GO|GO.BP|GO	3.54642e-05	1	0.0203821	12	0.164384	0.0421394	3.90095	73	73	0.115385	104	immune response-activating cell surface receptor signaling pathway	3320 (HSP90AA1)|5684 (PSMA3)|5685 (PSMA4)|5686 (PSMA5)|5687 (PSMA6)|5691 (PSMB3)|5700 (PSMC1)|5714 (PSMD8)|10093 (ARPC4)|10109 (ARPC2)|10213 (PSMD14)|51517 (NCKIPSD)
purple	56	GO:0002757	immune response-activating signal transduction	GO|GO.BP|GO	3.54642e-05	1	0.0203821	12	0.164384	0.0421394	3.90095	73	73	0.115385	104	immune response-activating signal transduction	3320 (HSP90AA1)|5684 (PSMA3)|5685 (PSMA4)|5686 (PSMA5)|5687 (PSMA6)|5691 (PSMB3)|5700 (PSMC1)|5714 (PSMD8)|10093 (ARPC4)|10109 (ARPC2)|10213 (PSMD14)|51517 (NCKIPSD)
purple	57	GO:0043687	post-translational protein modification	GO|GO.BP|GO	3.54642e-05	1	0.0203821	12	0.164384	0.0421394	3.90095	73	73	0.115385	104	post-translational protein modification	813 (CALU)|5684 (PSMA3)|5685 (PSMA4)|5686 (PSMA5)|5687 (PSMA6)|5691 (PSMB3)|5700 (PSMC1)|5714 (PSMD8)|8452 (CUL3)|8533 (COPS3)|10213 (PSMD14)|54165 (DCUN1D1)
purple	58	GO:1905368	peptidase complex	GO|GO.CC|GO	3.56027e-05	1	0.020415	8	0.109589	0.0182334	6.01035	73	73	0.177778	45	peptidase complex	5684 (PSMA3)|5685 (PSMA4)|5686 (PSMA5)|5687 (PSMA6)|5691 (PSMB3)|5700 (PSMC1)|5714 (PSMD8)|10213 (PSMD14)
purple	59	GO:0048002	antigen processing and presentation of peptide antigen	GO|GO.BP|GO	3.65711e-05	1	0.0209223	11	0.150685	0.0356564	4.22603	73	73	0.125	88	antigen processing and presentation of peptide antigen	830 (CAPZA2)|832 (CAPZB)|5684 (PSMA3)|5685 (PSMA4)|5686 (PSMA5)|5687 (PSMA6)|5691 (PSMB3)|5700 (PSMC1)|5714 (PSMD8)|10213 (PSMD14)|22872 (SEC31A)
purple	60	GO:0010564	regulation of cell cycle process	GO|GO.BP|GO	3.82026e-05	1	0.021658	14	0.191781	0.0567261	3.38082	73	73	0.1	140	regulation of cell cycle process	3320 (HSP90AA1)|5684 (PSMA3)|5685 (PSMA4)|5686 (PSMA5)|5687 (PSMA6)|5691 (PSMB3)|5700 (PSMC1)|5714 (PSMD8)|8260 (NAA10)|8452 (CUL3)|10015 (PDCD6IP)|10213 (PSMD14)|27183 (VPS4A)|128866 (CHMP4B)
purple	61	GO:0051603	proteolysis involved in cellular protein catabolic process	GO|GO.BP|GO	3.82026e-05	1	0.021658	14	0.191781	0.0567261	3.38082	73	73	0.1	140	proteolysis involved in cellular protein catabolic process	5684 (PSMA3)|5685 (PSMA4)|5686 (PSMA5)|5687 (PSMA6)|5691 (PSMB3)|5700 (PSMC1)|5714 (PSMD8)|8452 (CUL3)|8533 (COPS3)|10015 (PDCD6IP)|10213 (PSMD14)|23274 (CLEC16A)|27183 (VPS4A)|128866 (CHMP4B)
purple	62	GO:0001736	establishment of planar polarity	GO|GO.BP|GO	4.20845e-05	1	0.0231399	8	0.109589	0.0186386	5.87969	73	73	0.173913	46	establishment of planar polarity	5684 (PSMA3)|5685 (PSMA4)|5686 (PSMA5)|5687 (PSMA6)|5691 (PSMB3)|5700 (PSMC1)|5714 (PSMD8)|10213 (PSMD14)
purple	63	GO:0002244	hematopoietic progenitor cell differentiation	GO|GO.BP|GO	4.20845e-05	1	0.0231399	8	0.109589	0.0186386	5.87969	73	73	0.173913	46	hematopoietic progenitor cell differentiation	5684 (PSMA3)|5685 (PSMA4)|5686 (PSMA5)|5687 (PSMA6)|5691 (PSMB3)|5700 (PSMC1)|5714 (PSMD8)|10213 (PSMD14)
purple	64	GO:0007164	establishment of tissue polarity	GO|GO.BP|GO	4.20845e-05	1	0.0231399	8	0.109589	0.0186386	5.87969	73	73	0.173913	46	establishment of tissue polarity	5684 (PSMA3)|5685 (PSMA4)|5686 (PSMA5)|5687 (PSMA6)|5691 (PSMB3)|5700 (PSMC1)|5714 (PSMD8)|10213 (PSMD14)
purple	65	GO:0033209	tumor necrosis factor-mediated signaling pathway	GO|GO.BP|GO	4.20845e-05	1	0.0231399	8	0.109589	0.0186386	5.87969	73	73	0.173913	46	tumor necrosis factor-mediated signaling pathway	5684 (PSMA3)|5685 (PSMA4)|5686 (PSMA5)|5687 (PSMA6)|5691 (PSMB3)|5700 (PSMC1)|5714 (PSMD8)|10213 (PSMD14)
purple	66	GO:1901990	regulation of mitotic cell cycle phase transition	GO|GO.BP|GO	4.53346e-05	1	0.0245984	11	0.150685	0.0364668	4.13212	73	73	0.122222	90	regulation of mitotic cell cycle phase transition	3320 (HSP90AA1)|5684 (PSMA3)|5685 (PSMA4)|5686 (PSMA5)|5687 (PSMA6)|5691 (PSMB3)|5700 (PSMC1)|5714 (PSMD8)|8452 (CUL3)|10213 (PSMD14)|27183 (VPS4A)
purple	67	GO:0005839	proteasome core complex	GO|GO.CC|GO	4.70457e-05	1	0.0253521	5	0.0684932	0.0060778	11.2694	73	73	0.333333	15	proteasome core complex	5684 (PSMA3)|5685 (PSMA4)|5686 (PSMA5)|5687 (PSMA6)|5691 (PSMB3)
purple	68	GO:0044257	cellular protein catabolic process	GO|GO.BP|GO	4.8659e-05	1	0.0257832	15	0.205479	0.0656402	3.13039	73	73	0.0925926	162	cellular protein catabolic process	3320 (HSP90AA1)|5684 (PSMA3)|5685 (PSMA4)|5686 (PSMA5)|5687 (PSMA6)|5691 (PSMB3)|5700 (PSMC1)|5714 (PSMD8)|8452 (CUL3)|8533 (COPS3)|10015 (PDCD6IP)|10213 (PSMD14)|23274 (CLEC16A)|27183 (VPS4A)|128866 (CHMP4B)
purple	69	GO:0000086	G2/M transition of mitotic cell cycle	GO|GO.BP|GO	4.86636e-05	1	0.0257832	10	0.136986	0.030389	4.50776	73	73	0.133333	75	G2/M transition of mitotic cell cycle	3320 (HSP90AA1)|5684 (PSMA3)|5685 (PSMA4)|5686 (PSMA5)|5687 (PSMA6)|5691 (PSMB3)|5700 (PSMC1)|5714 (PSMD8)|10213 (PSMD14)|27183 (VPS4A)
purple	70	GO:0009308	amine metabolic process	GO|GO.BP|GO	4.95245e-05	1	0.025962	8	0.109589	0.0190438	5.75459	73	73	0.170213	47	amine metabolic process	5684 (PSMA3)|5685 (PSMA4)|5686 (PSMA5)|5687 (PSMA6)|5691 (PSMB3)|5700 (PSMC1)|5714 (PSMD8)|10213 (PSMD14)
purple	71	GO:0044106	cellular amine metabolic process	GO|GO.BP|GO	4.95245e-05	1	0.025962	8	0.109589	0.0190438	5.75459	73	73	0.170213	47	cellular amine metabolic process	5684 (PSMA3)|5685 (PSMA4)|5686 (PSMA5)|5687 (PSMA6)|5691 (PSMB3)|5700 (PSMC1)|5714 (PSMD8)|10213 (PSMD14)
purple	72	GO:0071347	cellular response to interleukin-1	GO|GO.BP|GO	4.95245e-05	1	0.025962	8	0.109589	0.0190438	5.75459	73	73	0.170213	47	cellular response to interleukin-1	5684 (PSMA3)|5685 (PSMA4)|5686 (PSMA5)|5687 (PSMA6)|5691 (PSMB3)|5700 (PSMC1)|5714 (PSMD8)|10213 (PSMD14)
purple	73	GO:2000027	regulation of animal organ morphogenesis	GO|GO.BP|GO	4.95245e-05	1	0.025962	8	0.109589	0.0190438	5.75459	73	73	0.170213	47	regulation of animal organ morphogenesis	5684 (PSMA3)|5685 (PSMA4)|5686 (PSMA5)|5687 (PSMA6)|5691 (PSMB3)|5700 (PSMC1)|5714 (PSMD8)|10213 (PSMD14)
purple	74	GO:0007346	regulation of mitotic cell cycle	GO|GO.BP|GO	5.41278e-05	1	0.0281397	13	0.178082	0.0510535	3.48815	73	73	0.103175	126	regulation of mitotic cell cycle	3320 (HSP90AA1)|5684 (PSMA3)|5685 (PSMA4)|5686 (PSMA5)|5687 (PSMA6)|5691 (PSMB3)|5700 (PSMC1)|5714 (PSMD8)|8260 (NAA10)|8452 (CUL3)|10213 (PSMD14)|27183 (VPS4A)|128866 (CHMP4B)
purple	75	GO:0030111	regulation of Wnt signaling pathway	GO|GO.BP|GO	5.4719e-05	1	0.0283109	10	0.136986	0.0307942	4.44845	73	73	0.131579	76	regulation of Wnt signaling pathway	5499 (PPP1CA)|5684 (PSMA3)|5685 (PSMA4)|5686 (PSMA5)|5687 (PSMA6)|5691 (PSMB3)|5700 (PSMC1)|5714 (PSMD8)|8452 (CUL3)|10213 (PSMD14)
purple	76	GO:0090263	positive regulation of canonical Wnt signaling pathway	GO|GO.BP|GO	5.80317e-05	1	0.0294961	8	0.109589	0.0194489	5.6347	73	73	0.166667	48	positive regulation of canonical Wnt signaling pathway	5684 (PSMA3)|5685 (PSMA4)|5686 (PSMA5)|5687 (PSMA6)|5691 (PSMB3)|5700 (PSMC1)|5714 (PSMD8)|10213 (PSMD14)
purple	77	GO:1905330	regulation of morphogenesis of an epithelium	GO|GO.BP|GO	5.80317e-05	1	0.0294961	8	0.109589	0.0194489	5.6347	73	73	0.166667	48	regulation of morphogenesis of an epithelium	5684 (PSMA3)|5685 (PSMA4)|5686 (PSMA5)|5687 (PSMA6)|5691 (PSMB3)|5700 (PSMC1)|5714 (PSMD8)|10213 (PSMD14)
purple	78	GO:0044403	symbiotic process	GO|GO.BP|GO	6.01642e-05	1	0.0302123	21	0.287671	0.11872	2.42311	73	73	0.0716724	293	symbiotic process	3320 (HSP90AA1)|5499 (PPP1CA)|5684 (PSMA3)|5685 (PSMA4)|5691 (PSMB3)|5901 (RAN)|6139 (RPL17)|6147 (RPL23A)|6155 (RPL27)|6156 (RPL30)|6165 (RPL35A)|6202 (RPS8)|10015 (PDCD6IP)|11168 (PSIP1)|23521 (RPL13A)|27183 (VPS4A)|28985 (MCTS1)|51495 (HACD3)|55763 (EXOC1)|90678 (LRSAM1)|128866 (CHMP4B)
purple	79	GO:0022625	cytosolic large ribosomal subunit	GO|GO.CC|GO	6.22871e-05	1	0.0311284	7	0.0958904	0.0145867	6.57382	73	73	0.194444	36	cytosolic large ribosomal subunit	6139 (RPL17)|6147 (RPL23A)|6155 (RPL27)|6156 (RPL30)|6165 (RPL35A)|23521 (RPL13A)|51121 (RPL26L1)
purple	80	GO:0002764	immune response-regulating signaling pathway	GO|GO.BP|GO	6.26097e-05	1	0.0311284	12	0.164384	0.0445705	3.68817	73	73	0.109091	110	immune response-regulating signaling pathway	3320 (HSP90AA1)|5684 (PSMA3)|5685 (PSMA4)|5686 (PSMA5)|5687 (PSMA6)|5691 (PSMB3)|5700 (PSMC1)|5714 (PSMD8)|10093 (ARPC4)|10109 (ARPC2)|10213 (PSMD14)|51517 (NCKIPSD)
purple	81	GO:0002768	immune response-regulating cell surface receptor signaling pathway	GO|GO.BP|GO	6.26097e-05	1	0.0311284	12	0.164384	0.0445705	3.68817	73	73	0.109091	110	immune response-regulating cell surface receptor signaling pathway	3320 (HSP90AA1)|5684 (PSMA3)|5685 (PSMA4)|5686 (PSMA5)|5687 (PSMA6)|5691 (PSMB3)|5700 (PSMC1)|5714 (PSMD8)|10093 (ARPC4)|10109 (ARPC2)|10213 (PSMD14)|51517 (NCKIPSD)
purple	82	GO:0016567	protein ubiquitination	GO|GO.BP|GO	6.40247e-05	1	0.0316744	13	0.178082	0.0518639	3.43365	73	73	0.101562	128	protein ubiquitination	3320 (HSP90AA1)|5684 (PSMA3)|5685 (PSMA4)|5686 (PSMA5)|5687 (PSMA6)|5691 (PSMB3)|5700 (PSMC1)|5714 (PSMD8)|8452 (CUL3)|10213 (PSMD14)|54165 (DCUN1D1)|80349 (WDR61)|90678 (LRSAM1)
purple	83	GO:0002218	activation of innate immune response	GO|GO.BP|GO	6.77239e-05	1	0.0330161	8	0.109589	0.0198541	5.51971	73	73	0.163265	49	activation of innate immune response	5684 (PSMA3)|5685 (PSMA4)|5686 (PSMA5)|5687 (PSMA6)|5691 (PSMB3)|5700 (PSMC1)|5714 (PSMD8)|10213 (PSMD14)
purple	84	GO:0016055	Wnt signaling pathway	GO|GO.BP|GO	6.85559e-05	1	0.0333568	12	0.164384	0.0449757	3.65494	73	73	0.108108	111	Wnt signaling pathway	5499 (PPP1CA)|5684 (PSMA3)|5685 (PSMA4)|5686 (PSMA5)|5687 (PSMA6)|5691 (PSMB3)|5700 (PSMC1)|5714 (PSMD8)|6801 (STRN)|8452 (CUL3)|10213 (PSMD14)|80349 (WDR61)
purple	85	GO:0198738	cell-cell signaling by wnt	GO|GO.BP|GO	7.49854e-05	1	0.0360128	12	0.164384	0.0453809	3.62231	73	73	0.107143	112	cell-cell signaling by wnt	5499 (PPP1CA)|5684 (PSMA3)|5685 (PSMA4)|5686 (PSMA5)|5687 (PSMA6)|5691 (PSMB3)|5700 (PSMC1)|5714 (PSMD8)|6801 (STRN)|8452 (CUL3)|10213 (PSMD14)|80349 (WDR61)
purple	86	GO:0015934	large ribosomal subunit	GO|GO.CC|GO	7.50208e-05	1	0.0360128	7	0.0958904	0.0149919	6.39615	73	73	0.189189	37	large ribosomal subunit	6139 (RPL17)|6147 (RPL23A)|6155 (RPL27)|6156 (RPL30)|6165 (RPL35A)|23521 (RPL13A)|51121 (RPL26L1)
purple	87	GO:0044839	cell cycle G2/M phase transition	GO|GO.BP|GO	7.68959e-05	1	0.0368424	10	0.136986	0.0320097	4.27952	73	73	0.126582	79	cell cycle G2/M phase transition	3320 (HSP90AA1)|5684 (PSMA3)|5685 (PSMA4)|5686 (PSMA5)|5687 (PSMA6)|5691 (PSMB3)|5700 (PSMC1)|5714 (PSMD8)|10213 (PSMD14)|27183 (VPS4A)
purple	88	GO:0038061	NIK/NF-kappaB signaling	GO|GO.BP|GO	7.87276e-05	1	0.0375049	8	0.109589	0.0202593	5.40932	73	73	0.16	50	NIK/NF-kappaB signaling	5684 (PSMA3)|5685 (PSMA4)|5686 (PSMA5)|5687 (PSMA6)|5691 (PSMB3)|5700 (PSMC1)|5714 (PSMD8)|10213 (PSMD14)
purple	89	GO:0048863	stem cell differentiation	GO|GO.BP|GO	7.87276e-05	1	0.0375049	8	0.109589	0.0202593	5.40932	73	73	0.16	50	stem cell differentiation	5684 (PSMA3)|5685 (PSMA4)|5686 (PSMA5)|5687 (PSMA6)|5691 (PSMB3)|5700 (PSMC1)|5714 (PSMD8)|10213 (PSMD14)
purple	90	GO:1903047	mitotic cell cycle process	GO|GO.BP|GO	8.01862e-05	1	0.0379831	15	0.205479	0.0684765	3.00073	73	73	0.0887574	169	mitotic cell cycle process	3320 (HSP90AA1)|5684 (PSMA3)|5685 (PSMA4)|5686 (PSMA5)|5687 (PSMA6)|5691 (PSMB3)|5700 (PSMC1)|5714 (PSMD8)|5901 (RAN)|8260 (NAA10)|8452 (CUL3)|10015 (PDCD6IP)|10213 (PSMD14)|27183 (VPS4A)|128866 (CHMP4B)
purple	91	GO:0006511	ubiquitin-dependent protein catabolic process	GO|GO.BP|GO	8.94254e-05	1	0.0413436	12	0.164384	0.0461912	3.55876	73	73	0.105263	114	ubiquitin-dependent protein catabolic process	5684 (PSMA3)|5685 (PSMA4)|5686 (PSMA5)|5687 (PSMA6)|5691 (PSMB3)|5700 (PSMC1)|5714 (PSMD8)|8452 (CUL3)|8533 (COPS3)|10213 (PSMD14)|23274 (CLEC16A)|27183 (VPS4A)
purple	92	GO:0044772	mitotic cell cycle phase transition	GO|GO.BP|GO	8.94254e-05	1	0.0413436	12	0.164384	0.0461912	3.55876	73	73	0.105263	114	mitotic cell cycle phase transition	3320 (HSP90AA1)|5684 (PSMA3)|5685 (PSMA4)|5686 (PSMA5)|5687 (PSMA6)|5691 (PSMB3)|5700 (PSMC1)|5714 (PSMD8)|8452 (CUL3)|10213 (PSMD14)|27183 (VPS4A)|128866 (CHMP4B)
purple	93	GO:0030177	positive regulation of Wnt signaling pathway	GO|GO.BP|GO	9.11787e-05	1	0.0419221	8	0.109589	0.0206645	5.30325	73	73	0.156863	51	positive regulation of Wnt signaling pathway	5684 (PSMA3)|5685 (PSMA4)|5686 (PSMA5)|5687 (PSMA6)|5691 (PSMB3)|5700 (PSMC1)|5714 (PSMD8)|10213 (PSMD14)
purple	94	GO:0038095	Fc-epsilon receptor signaling pathway	GO|GO.BP|GO	9.11787e-05	1	0.0419221	8	0.109589	0.0206645	5.30325	73	73	0.156863	51	Fc-epsilon receptor signaling pathway	5684 (PSMA3)|5685 (PSMA4)|5686 (PSMA5)|5687 (PSMA6)|5691 (PSMB3)|5700 (PSMC1)|5714 (PSMD8)|10213 (PSMD14)
purple	95	GO:1901987	regulation of cell cycle phase transition	GO|GO.BP|GO	9.17824e-05	1	0.0421224	11	0.150685	0.0393031	3.83392	73	73	0.113402	97	regulation of cell cycle phase transition	3320 (HSP90AA1)|5684 (PSMA3)|5685 (PSMA4)|5686 (PSMA5)|5687 (PSMA6)|5691 (PSMB3)|5700 (PSMC1)|5714 (PSMD8)|8452 (CUL3)|10213 (PSMD14)|27183 (VPS4A)
purple	96	GO:0070003	threonine-type peptidase activity	GO|GO.MF|GO	9.25491e-05	1	0.0423193	5	0.0684932	0.00688817	9.94359	73	73	0.294118	17	threonine-type peptidase activity	5684 (PSMA3)|5685 (PSMA4)|5686 (PSMA5)|5687 (PSMA6)|5691 (PSMB3)
purple	97	GO:0032991	protein-containing complex	GO|GO.CC|GO	0.00010277	1	0.0464002	47	0.643836	0.42423	1.51766	73	73	0.0448902	1047	protein-containing complex	439 (GET3)|830 (CAPZA2)|832 (CAPZB)|1933 (EEF1B2)|3320 (HSP90AA1)|5499 (PPP1CA)|5684 (PSMA3)|5685 (PSMA4)|5686 (PSMA5)|5687 (PSMA6)|5691 (PSMB3)|5700 (PSMC1)|5714 (PSMD8)|5901 (RAN)|6139 (RPL17)|6147 (RPL23A)|6155 (RPL27)|6156 (RPL30)|6165 (RPL35A)|6202 (RPS8)|6626 (SNRPA)|6801 (STRN)|7411 (VBP1)|8260 (NAA10)|8452 (CUL3)|8533 (COPS3)|10093 (ARPC4)|10109 (ARPC2)|10213 (PSMD14)|10627 (MYL12A)|10810…
purple	98	GO:0001738	morphogenesis of a polarized epithelium	GO|GO.BP|GO	0.000105223	1	0.0473369	8	0.109589	0.0210697	5.20126	73	73	0.153846	52	morphogenesis of a polarized epithelium	5684 (PSMA3)|5685 (PSMA4)|5686 (PSMA5)|5687 (PSMA6)|5691 (PSMB3)|5700 (PSMC1)|5714 (PSMD8)|10213 (PSMD14)
purple	99	GO:0035567	non-canonical Wnt signaling pathway	GO|GO.BP|GO	0.000105223	1	0.0473369	8	0.109589	0.0210697	5.20126	73	73	0.153846	52	non-canonical Wnt signaling pathway	5684 (PSMA3)|5685 (PSMA4)|5686 (PSMA5)|5687 (PSMA6)|5691 (PSMB3)|5700 (PSMC1)|5714 (PSMD8)|10213 (PSMD14)
purple	100	GO:0019882	antigen processing and presentation	GO|GO.BP|GO	0.000110911	1	0.0496285	11	0.150685	0.0401135	3.75647	73	73	0.111111	99	antigen processing and presentation	830 (CAPZA2)|832 (CAPZB)|5684 (PSMA3)|5685 (PSMA4)|5686 (PSMA5)|5687 (PSMA6)|5691 (PSMB3)|5700 (PSMC1)|5714 (PSMD8)|10213 (PSMD14)|22872 (SEC31A)
red	1	GO:0060021	roof of mouth development	GO|GO.BP|GO	0.000979453	1	0.282755	3	0.0121951	0.00121556	10.0325	246	246	1	3	roof of mouth development	1739 (DLG1)|2048 (EPHB2)|59338 (PLEKHA1)
red	2	GO:0090176	microtubule cytoskeleton organization involved in establishment of planar polarity	GO|GO.BP|GO	0.000979453	1	0.282755	3	0.0121951	0.00121556	10.0325	246	246	1	3	microtubule cytoskeleton organization involved in establishment of planar polarity	5048 (PAFAH1B1)|9024 (BRSK2)|84446 (BRSK1)
red	3	GO:0044093	positive regulation of molecular function	GO|GO.BP|GO	0.00171498	1	0.419259	51	0.207317	0.141005	1.47028	246	246	0.146552	348	positive regulation of molecular function	(More than 50 overlapping genes)
red	4	GO:0043085	positive regulation of catalytic activity	GO|GO.BP|GO	0.00235396	1	0.515157	43	0.174797	0.115478	1.51368	246	246	0.150877	285	positive regulation of catalytic activity	107 (ADCY1)|387 (RHOA)|396 (ARHGDIA)|1739 (DLG1)|2011 (MARK2)|2048 (EPHB2)|2475 (MTOR)|2776 (GNAQ)|2785 (GNG3)|2932 (GSK3B)|3267 (AGFG1)|3301 (DNAJA1)|3845 (KRAS)|4282 (MIF)|4293 (MAP3K9)|5576 (PRKAR2A)|5921 (RASA1)|7168 (TPM1)|7295 (TXN)|8997 (KALRN)|9131 (AIFM1)|9495 (AKAP5)|9647 (PPM1F)|9743 (ARHGAP32)|9826 (ARHGEF11)|9852 (EPM2AIP1)|10006 (ABI1)|10016 (PDCD6)|10273 (STUB1)|10294 (DNAJA2)|1048…
red	5	GO:0010817	regulation of hormone levels	GO|GO.BP|GO	0.00255033	1	0.545988	19	0.0772358	0.0393031	1.96513	246	246	0.195876	97	regulation of hormone levels	818 (CAMK2G)|1363 (CPE)|2752 (GLUL)|3416 (IDE)|3708 (ITPR1)|5879 (RAC1)|8140 (SLC7A5)|8723 (SNX4)|8997 (KALRN)|9024 (BRSK2)|9854 (C2CD2L)|10273 (STUB1)|11069 (RAPGEF4)|26056 (RAB11FIP5)|27122 (DKK3)|55512 (SMPD3)|59338 (PLEKHA1)|90550 (MCU)|112724 (RDH13)
red	6	GO:0018105	peptidyl-serine phosphorylation	GO|GO.BP|GO	0.00279941	1	0.583232	14	0.0569106	0.0255267	2.22945	246	246	0.222222	63	peptidyl-serine phosphorylation	814 (CAMK4)|2011 (MARK2)|2475 (MTOR)|2932 (GSK3B)|4282 (MIF)|6733 (SRPK2)|7295 (TXN)|8440 (NCK2)|9024 (BRSK2)|9647 (PPM1F)|22983 (MAST1)|57731 (SPTBN4)|84446 (BRSK1)|282974 (STK32C)
red	7	GO:0004674	protein serine/threonine kinase activity	GO|GO.MF|GO	0.00340931	1	0.65817	16	0.0650407	0.0316045	2.05795	246	246	0.205128	78	protein serine/threonine kinase activity	814 (CAMK4)|818 (CAMK2G)|2011 (MARK2)|2475 (MTOR)|2932 (GSK3B)|4293 (MAP3K9)|6733 (SRPK2)|8997 (KALRN)|9024 (BRSK2)|9578 (CDC42BPB)|11113 (CIT)|22983 (MAST1)|50488 (MINK1)|84446 (BRSK1)|114783 (LMTK3)|282974 (STK32C)
red	8	GO:0060589	nucleoside-triphosphatase regulator activity	GO|GO.MF|GO	0.00377801	1	0.717192	18	0.0731707	0.0376823	1.94178	246	246	0.193548	93	nucleoside-triphosphatase regulator activity	396 (ARHGDIA)|2776 (GNAQ)|3267 (AGFG1)|3301 (DNAJA1)|5921 (RASA1)|9024 (BRSK2)|9743 (ARHGAP32)|9826 (ARHGEF11)|10294 (DNAJA2)|10484 (SEC23A)|22999 (RIMS1)|26037 (SIPA1L1)|50807 (ASAP1)|57465 (TBC1D24)|57584 (ARHGAP21)|79735 (TBC1D17)|116987 (AGAP1)|192111 (PGAM5)
red	9	GO:0050770	regulation of axonogenesis	GO|GO.BP|GO	0.00380443	1	0.719069	14	0.0569106	0.0263371	2.16085	246	246	0.215385	65	regulation of axonogenesis	387 (RHOA)|396 (ARHGDIA)|1808 (DPYSL2)|2011 (MARK2)|2048 (EPHB2)|2932 (GSK3B)|4131 (MAP1B)|5048 (PAFAH1B1)|9024 (BRSK2)|10507 (SEMA4D)|23111 (SPART)|26037 (SIPA1L1)|28988 (DBNL)|84446 (BRSK1)
red	10	GO:0051056	regulation of small GTPase mediated signal transduction	GO|GO.BP|GO	0.00388658	1	0.725502	15	0.0609756	0.0291734	2.09011	246	246	0.208333	72	regulation of small GTPase mediated signal transduction	387 (RHOA)|396 (ARHGDIA)|2048 (EPHB2)|3845 (KRAS)|3925 (STMN1)|5516 (PPP2CB)|5879 (RAC1)|5921 (RASA1)|8997 (KALRN)|9181 (ARHGEF2)|9743 (ARHGAP32)|9826 (ARHGEF11)|26037 (SIPA1L1)|50861 (STMN3)|57584 (ARHGAP21)
turquoise	1	GO:0003723	RNA binding	GO|GO.MF|GO	1.34541e-20	3.37132e-15	4.82403e-16	154	0.333333	0.175446	1.89992	462	462	0.355658	433	RNA binding	(More than 50 overlapping genes)
turquoise	2	GO:0003676	nucleic acid binding	GO|GO.MF|GO	4.06796e-20	1.01935e-14	1.27419e-15	165	0.357143	0.195705	1.8249	462	462	0.341615	483	nucleic acid binding	(More than 50 overlapping genes)
turquoise	3	GO:1990904	ribonucleoprotein complex	GO|GO.CC|GO	1.38408e-19	3.46822e-14	3.85358e-15	84	0.181818	0.0721232	2.52094	462	462	0.47191	178	ribonucleoprotein complex	(More than 50 overlapping genes)
turquoise	4	GO:0016071	mRNA metabolic process	GO|GO.BP|GO	7.79055e-18	1.95216e-12	1.50166e-13	90	0.194805	0.0842788	2.31144	462	462	0.432692	208	mRNA metabolic process	(More than 50 overlapping genes)
turquoise	5	GO:0000956	nuclear-transcribed mRNA catabolic process	GO|GO.BP|GO	9.36581e-18	2.34688e-12	1.67635e-13	48	0.103896	0.0311994	3.33007	462	462	0.623377	77	nuclear-transcribed mRNA catabolic process	1655 (DDX5)|3921 (RPSA)|4736 (RPL10A)|5520 (PPP2R2A)|6122 (RPL3)|6125 (RPL5)|6128 (RPL6)|6129 (RPL7)|6130 (RPL7A)|6132 (RPL8)|6133 (RPL9)|6134 (RPL10)|6136 (RPL12)|6137 (RPL13)|6141 (RPL18)|6142 (RPL18A)|6144 (RPL21)|6146 (RPL22)|6152 (RPL24)|6157 (RPL27A)|6160 (RPL31)|6175 (RPLP0)|6187 (RPS2)|6188 (RPS3)|6189 (RPS3A)|6191 (RPS4X)|6194 (RPS6)|6201 (RPS7)|6203 (RPS9)|6205 (RPS11)|6206 (RPS12)|6207…
turquoise	6	GO:0000184	nuclear-transcribed mRNA catabolic process, nonsense-mediated decay	GO|GO.BP|GO	2.98694e-17	7.48467e-12	4.98978e-13	44	0.0952381	0.0275527	3.45658	462	462	0.647059	68	nuclear-transcribed mRNA catabolic process, nonsense-mediated decay	3921 (RPSA)|4736 (RPL10A)|5520 (PPP2R2A)|6122 (RPL3)|6125 (RPL5)|6128 (RPL6)|6129 (RPL7)|6130 (RPL7A)|6132 (RPL8)|6133 (RPL9)|6134 (RPL10)|6136 (RPL12)|6137 (RPL13)|6141 (RPL18)|6142 (RPL18A)|6144 (RPL21)|6146 (RPL22)|6152 (RPL24)|6157 (RPL27A)|6160 (RPL31)|6175 (RPLP0)|6187 (RPS2)|6188 (RPS3)|6189 (RPS3A)|6191 (RPS4X)|6194 (RPS6)|6201 (RPS7)|6203 (RPS9)|6205 (RPS11)|6206 (RPS12)|6207 (RPS13)|620…
turquoise	7	GO:0019080	viral gene expression	GO|GO.BP|GO	3.37608e-17	8.45979e-12	5.28737e-13	47	0.101732	0.0307942	3.3036	462	462	0.618421	76	viral gene expression	1660 (DHX9)|3921 (RPSA)|4736 (RPL10A)|5094 (PCBP2)|5702 (PSMC3)|6122 (RPL3)|6125 (RPL5)|6128 (RPL6)|6129 (RPL7)|6130 (RPL7A)|6132 (RPL8)|6133 (RPL9)|6134 (RPL10)|6136 (RPL12)|6137 (RPL13)|6141 (RPL18)|6142 (RPL18A)|6144 (RPL21)|6146 (RPL22)|6152 (RPL24)|6157 (RPL27A)|6160 (RPL31)|6175 (RPLP0)|6187 (RPS2)|6188 (RPS3)|6189 (RPS3A)|6191 (RPS4X)|6194 (RPS6)|6201 (RPS7)|6203 (RPS9)|6205 (RPS11)|6206 (…
turquoise	8	GO:0006402	mRNA catabolic process	GO|GO.BP|GO	5.80913e-17	1.45565e-11	7.66133e-13	69	0.149351	0.0575365	2.59576	462	462	0.485915	142	mRNA catabolic process	(More than 50 overlapping genes)
turquoise	9	GO:0003735	structural constituent of ribosome	GO|GO.MF|GO	1.11098e-16	2.7839e-11	1.32567e-12	43	0.0930736	0.0271475	3.42844	462	462	0.641791	67	structural constituent of ribosome	3921 (RPSA)|4701 (NDUFA7)|4736 (RPL10A)|6122 (RPL3)|6125 (RPL5)|6128 (RPL6)|6129 (RPL7)|6130 (RPL7A)|6132 (RPL8)|6133 (RPL9)|6134 (RPL10)|6136 (RPL12)|6137 (RPL13)|6141 (RPL18)|6142 (RPL18A)|6144 (RPL21)|6146 (RPL22)|6152 (RPL24)|6157 (RPL27A)|6160 (RPL31)|6175 (RPLP0)|6187 (RPS2)|6188 (RPS3)|6189 (RPS3A)|6191 (RPS4X)|6194 (RPS6)|6201 (RPS7)|6203 (RPS9)|6205 (RPS11)|6206 (RPS12)|6207 (RPS13)|6208…
turquoise	10	GO:0019083	viral transcription	GO|GO.BP|GO	1.11098e-16	2.7839e-11	1.32567e-12	43	0.0930736	0.0271475	3.42844	462	462	0.641791	67	viral transcription	1660 (DHX9)|3921 (RPSA)|4736 (RPL10A)|5702 (PSMC3)|6122 (RPL3)|6125 (RPL5)|6128 (RPL6)|6129 (RPL7)|6130 (RPL7A)|6132 (RPL8)|6133 (RPL9)|6134 (RPL10)|6136 (RPL12)|6137 (RPL13)|6141 (RPL18)|6142 (RPL18A)|6144 (RPL21)|6146 (RPL22)|6152 (RPL24)|6157 (RPL27A)|6160 (RPL31)|6175 (RPLP0)|6187 (RPS2)|6188 (RPS3)|6189 (RPS3A)|6191 (RPS4X)|6194 (RPS6)|6201 (RPS7)|6203 (RPS9)|6205 (RPS11)|6206 (RPS12)|6207 (…
turquoise	11	GO:0006401	RNA catabolic process	GO|GO.BP|GO	1.33508e-16	3.34545e-11	1.52066e-12	70	0.151515	0.0595624	2.54381	462	462	0.47619	147	RNA catabolic process	(More than 50 overlapping genes)
turquoise	12	GO:0045047	protein targeting to ER	GO|GO.BP|GO	1.52972e-16	3.83318e-11	1.6666e-12	44	0.0952381	0.028363	3.35782	462	462	0.628571	70	protein targeting to ER	3309 (HSPA5)|3921 (RPSA)|4736 (RPL10A)|6122 (RPL3)|6125 (RPL5)|6128 (RPL6)|6129 (RPL7)|6130 (RPL7A)|6132 (RPL8)|6133 (RPL9)|6134 (RPL10)|6136 (RPL12)|6137 (RPL13)|6141 (RPL18)|6142 (RPL18A)|6144 (RPL21)|6146 (RPL22)|6152 (RPL24)|6157 (RPL27A)|6160 (RPL31)|6175 (RPLP0)|6187 (RPS2)|6188 (RPS3)|6189 (RPS3A)|6191 (RPS4X)|6194 (RPS6)|6201 (RPS7)|6203 (RPS9)|6205 (RPS11)|6206 (RPS12)|6207 (RPS13)|6208 …
turquoise	13	GO:0006614	SRP-dependent cotranslational protein targeting to membrane	GO|GO.BP|GO	6.63666e-16	1.66301e-10	6.92923e-12	41	0.0887446	0.0259319	3.42221	462	462	0.640625	64	SRP-dependent cotranslational protein targeting to membrane	3921 (RPSA)|4736 (RPL10A)|6122 (RPL3)|6125 (RPL5)|6128 (RPL6)|6129 (RPL7)|6130 (RPL7A)|6132 (RPL8)|6133 (RPL9)|6134 (RPL10)|6136 (RPL12)|6137 (RPL13)|6141 (RPL18)|6142 (RPL18A)|6144 (RPL21)|6146 (RPL22)|6152 (RPL24)|6157 (RPL27A)|6160 (RPL31)|6175 (RPLP0)|6187 (RPS2)|6188 (RPS3)|6189 (RPS3A)|6191 (RPS4X)|6194 (RPS6)|6201 (RPS7)|6203 (RPS9)|6205 (RPS11)|6206 (RPS12)|6207 (RPS13)|6208 (RPS14)|6210 …
turquoise	14	GO:0005840	ribosome	GO|GO.CC|GO	7.16093e-16	1.79439e-10	7.17754e-12	48	0.103896	0.0336305	3.08934	462	462	0.578313	83	ribosome	821 (CANX)|1660 (DHX9)|1938 (EEF2)|3921 (RPSA)|4701 (NDUFA7)|4736 (RPL10A)|6122 (RPL3)|6125 (RPL5)|6128 (RPL6)|6129 (RPL7)|6130 (RPL7A)|6132 (RPL8)|6133 (RPL9)|6134 (RPL10)|6136 (RPL12)|6137 (RPL13)|6141 (RPL18)|6142 (RPL18A)|6144 (RPL21)|6146 (RPL22)|6152 (RPL24)|6157 (RPL27A)|6160 (RPL31)|6175 (RPLP0)|6187 (RPS2)|6188 (RPS3)|6189 (RPS3A)|6191 (RPS4X)|6194 (RPS6)|6201 (RPS7)|6203 (RPS9)|6205 (RP…
turquoise	15	GO:0044391	ribosomal subunit	GO|GO.CC|GO	1.18858e-15	2.97835e-10	1.14552e-11	43	0.0930736	0.028363	3.28151	462	462	0.614286	70	ribosomal subunit	3921 (RPSA)|4736 (RPL10A)|6122 (RPL3)|6125 (RPL5)|6128 (RPL6)|6129 (RPL7)|6130 (RPL7A)|6132 (RPL8)|6133 (RPL9)|6134 (RPL10)|6136 (RPL12)|6137 (RPL13)|6141 (RPL18)|6142 (RPL18A)|6144 (RPL21)|6146 (RPL22)|6152 (RPL24)|6157 (RPL27A)|6160 (RPL31)|6175 (RPLP0)|6187 (RPS2)|6188 (RPS3)|6189 (RPS3A)|6191 (RPS4X)|6194 (RPS6)|6201 (RPS7)|6203 (RPS9)|6205 (RPS11)|6206 (RPS12)|6207 (RPS13)|6208 (RPS14)|6210 …
turquoise	16	GO:0006613	cotranslational protein targeting to membrane	GO|GO.BP|GO	1.49116e-15	3.73654e-10	1.3839e-11	41	0.0887446	0.0263371	3.36956	462	462	0.630769	65	cotranslational protein targeting to membrane	3921 (RPSA)|4736 (RPL10A)|6122 (RPL3)|6125 (RPL5)|6128 (RPL6)|6129 (RPL7)|6130 (RPL7A)|6132 (RPL8)|6133 (RPL9)|6134 (RPL10)|6136 (RPL12)|6137 (RPL13)|6141 (RPL18)|6142 (RPL18A)|6144 (RPL21)|6146 (RPL22)|6152 (RPL24)|6157 (RPL27A)|6160 (RPL31)|6175 (RPLP0)|6187 (RPS2)|6188 (RPS3)|6189 (RPS3A)|6191 (RPS4X)|6194 (RPS6)|6201 (RPS7)|6203 (RPS9)|6205 (RPS11)|6206 (RPS12)|6207 (RPS13)|6208 (RPS14)|6210 …
turquoise	17	GO:0034655	nucleobase-containing compound catabolic process	GO|GO.BP|GO	1.64723e-15	4.12762e-10	1.47415e-11	76	0.164502	0.0700972	2.34677	462	462	0.439306	173	nucleobase-containing compound catabolic process	(More than 50 overlapping genes)
turquoise	18	GO:0046700	heterocycle catabolic process	GO|GO.BP|GO	2.06169e-15	5.16618e-10	1.78144e-11	79	0.170996	0.0745543	2.29357	462	462	0.429348	184	heterocycle catabolic process	(More than 50 overlapping genes)
turquoise	19	GO:0022626	cytosolic ribosome	GO|GO.CC|GO	2.5011e-15	6.26725e-10	2.08908e-11	43	0.0930736	0.0287682	3.23529	462	462	0.605634	71	cytosolic ribosome	3921 (RPSA)|4736 (RPL10A)|6122 (RPL3)|6125 (RPL5)|6128 (RPL6)|6129 (RPL7)|6130 (RPL7A)|6132 (RPL8)|6133 (RPL9)|6134 (RPL10)|6136 (RPL12)|6137 (RPL13)|6141 (RPL18)|6142 (RPL18A)|6144 (RPL21)|6146 (RPL22)|6152 (RPL24)|6157 (RPL27A)|6160 (RPL31)|6175 (RPLP0)|6187 (RPS2)|6188 (RPS3)|6189 (RPS3A)|6191 (RPS4X)|6194 (RPS6)|6201 (RPS7)|6203 (RPS9)|6205 (RPS11)|6206 (RPS12)|6207 (RPS13)|6208 (RPS14)|6210 …
turquoise	20	GO:0044270	cellular nitrogen compound catabolic process	GO|GO.BP|GO	3.00549e-15	7.53115e-10	2.38741e-11	79	0.170996	0.0749595	2.28117	462	462	0.427027	185	cellular nitrogen compound catabolic process	(More than 50 overlapping genes)
turquoise	21	GO:0072599	establishment of protein localization to endoplasmic reticulum	GO|GO.BP|GO	3.04881e-15	7.63971e-10	2.38741e-11	44	0.0952381	0.0299838	3.17632	462	462	0.594595	74	establishment of protein localization to endoplasmic reticulum	3309 (HSPA5)|3921 (RPSA)|4736 (RPL10A)|6122 (RPL3)|6125 (RPL5)|6128 (RPL6)|6129 (RPL7)|6130 (RPL7A)|6132 (RPL8)|6133 (RPL9)|6134 (RPL10)|6136 (RPL12)|6137 (RPL13)|6141 (RPL18)|6142 (RPL18A)|6144 (RPL21)|6146 (RPL22)|6152 (RPL24)|6157 (RPL27A)|6160 (RPL31)|6175 (RPLP0)|6187 (RPS2)|6188 (RPS3)|6189 (RPS3A)|6191 (RPS4X)|6194 (RPS6)|6201 (RPS7)|6203 (RPS9)|6205 (RPS11)|6206 (RPS12)|6207 (RPS13)|6208 …
turquoise	22	GO:0006612	protein targeting to membrane	GO|GO.BP|GO	4.9773e-15	1.24721e-09	3.77943e-11	48	0.103896	0.034846	2.98158	462	462	0.55814	86	protein targeting to membrane	1020 (CDK5)|3309 (HSPA5)|3921 (RPSA)|4641 (MYO1C)|4736 (RPL10A)|5058 (PAK1)|6122 (RPL3)|6125 (RPL5)|6128 (RPL6)|6129 (RPL7)|6130 (RPL7A)|6132 (RPL8)|6133 (RPL9)|6134 (RPL10)|6136 (RPL12)|6137 (RPL13)|6141 (RPL18)|6142 (RPL18A)|6144 (RPL21)|6146 (RPL22)|6152 (RPL24)|6157 (RPL27A)|6160 (RPL31)|6175 (RPLP0)|6187 (RPS2)|6188 (RPS3)|6189 (RPS3A)|6191 (RPS4X)|6194 (RPS6)|6201 (RPS7)|6203 (RPS9)|6205 (R…
turquoise	23	GO:0006413	translational initiation	GO|GO.BP|GO	9.86884e-15	2.47293e-09	7.27333e-11	53	0.114719	0.041329	2.77574	462	462	0.519608	102	translational initiation	(More than 50 overlapping genes)
turquoise	24	GO:0031974	membrane-enclosed lumen	GO|GO.CC|GO	1.63439e-14	4.09546e-09	1.10688e-10	245	0.530303	0.373177	1.42105	462	462	0.266015	921	membrane-enclosed lumen	(More than 50 overlapping genes)
turquoise	25	GO:0043233	organelle lumen	GO|GO.CC|GO	1.63439e-14	4.09546e-09	1.10688e-10	245	0.530303	0.373177	1.42105	462	462	0.266015	921	organelle lumen	(More than 50 overlapping genes)
turquoise	26	GO:0070013	intracellular organelle lumen	GO|GO.CC|GO	1.63439e-14	4.09546e-09	1.10688e-10	245	0.530303	0.373177	1.42105	462	462	0.266015	921	intracellular organelle lumen	(More than 50 overlapping genes)
turquoise	27	GO:0070972	protein localization to endoplasmic reticulum	GO|GO.BP|GO	2.78e-14	6.96613e-09	1.83319e-10	46	0.0995671	0.0336305	2.96062	462	462	0.554217	83	protein localization to endoplasmic reticulum	3309 (HSPA5)|3921 (RPSA)|4736 (RPL10A)|6122 (RPL3)|6125 (RPL5)|6128 (RPL6)|6129 (RPL7)|6130 (RPL7A)|6132 (RPL8)|6133 (RPL9)|6134 (RPL10)|6136 (RPL12)|6137 (RPL13)|6141 (RPL18)|6142 (RPL18A)|6144 (RPL21)|6146 (RPL22)|6152 (RPL24)|6157 (RPL27A)|6160 (RPL31)|6175 (RPLP0)|6187 (RPS2)|6188 (RPS3)|6189 (RPS3A)|6191 (RPS4X)|6194 (RPS6)|6201 (RPS7)|6203 (RPS9)|6205 (RPS11)|6206 (RPS12)|6207 (RPS13)|6208 …
turquoise	28	GO:0019439	aromatic compound catabolic process	GO|GO.BP|GO	3.76383e-14	9.4314e-09	2.30034e-10	79	0.170996	0.0777958	2.19801	462	462	0.411458	192	aromatic compound catabolic process	(More than 50 overlapping genes)
turquoise	29	GO:1901361	organic cyclic compound catabolic process	GO|GO.BP|GO	6.06271e-14	1.51919e-08	3.61713e-10	80	0.17316	0.0798217	2.16934	462	462	0.406091	197	organic cyclic compound catabolic process	(More than 50 overlapping genes)
turquoise	30	GO:0006412	translation	GO|GO.BP|GO	7.49035e-14	1.87693e-08	4.36496e-10	79	0.170996	0.0786062	2.17535	462	462	0.407216	194	translation	(More than 50 overlapping genes)
turquoise	31	GO:0016070	RNA metabolic process	GO|GO.BP|GO	1.14547e-13	2.87031e-08	6.52344e-10	150	0.324675	0.195705	1.659	462	462	0.310559	483	RNA metabolic process	(More than 50 overlapping genes)
turquoise	32	GO:0010629	negative regulation of gene expression	GO|GO.BP|GO	2.20312e-13	5.52058e-08	1.20013e-09	112	0.242424	0.131686	1.84093	462	462	0.344615	325	negative regulation of gene expression	(More than 50 overlapping genes)
turquoise	33	GO:0009059	macromolecule biosynthetic process	GO|GO.BP|GO	4.34373e-13	1.08845e-07	2.31586e-09	167	0.361472	0.229335	1.57617	462	462	0.295053	566	macromolecule biosynthetic process	(More than 50 overlapping genes)
turquoise	34	GO:0006518	peptide metabolic process	GO|GO.BP|GO	6.71186e-13	1.68186e-07	3.50387e-09	91	0.19697	0.0996759	1.9761	462	462	0.369919	246	peptide metabolic process	(More than 50 overlapping genes)
turquoise	35	GO:0043043	peptide biosynthetic process	GO|GO.BP|GO	1.39507e-12	3.49576e-07	7.1342e-09	79	0.170996	0.0822528	2.0789	462	462	0.389163	203	peptide biosynthetic process	(More than 50 overlapping genes)
turquoise	36	GO:0009057	macromolecule catabolic process	GO|GO.BP|GO	1.83715e-12	4.60354e-07	9.02655e-09	113	0.244589	0.136953	1.78593	462	462	0.33432	338	macromolecule catabolic process	(More than 50 overlapping genes)
turquoise	37	GO:0034645	cellular macromolecule biosynthetic process	GO|GO.BP|GO	1.2874e-11	3.22598e-06	5.76068e-08	158	0.341991	0.220421	1.55153	462	462	0.290441	544	cellular macromolecule biosynthetic process	(More than 50 overlapping genes)
turquoise	38	GO:0010467	gene expression	GO|GO.BP|GO	3.07638e-11	7.7088e-06	1.3291e-07	186	0.402597	0.275527	1.46119	462	462	0.273529	680	gene expression	(More than 50 overlapping genes)
turquoise	39	GO:1901363	heterocyclic compound binding	GO|GO.MF|GO	3.80717e-11	9.54001e-06	1.59e-07	239	0.517316	0.382091	1.35391	462	462	0.253446	943	heterocyclic compound binding	(More than 50 overlapping genes)
turquoise	40	GO:0097159	organic cyclic compound binding	GO|GO.MF|GO	4.77838e-11	1.19737e-05	1.93124e-07	242	0.52381	0.388979	1.34663	462	462	0.252083	960	organic cyclic compound binding	(More than 50 overlapping genes)
turquoise	41	GO:0044265	cellular macromolecule catabolic process	GO|GO.BP|GO	7.07398e-11	1.7726e-05	2.81365e-07	95	0.205628	0.113452	1.81246	462	462	0.339286	280	cellular macromolecule catabolic process	(More than 50 overlapping genes)
turquoise	42	GO:0090150	establishment of protein localization to membrane	GO|GO.BP|GO	1.31465e-10	3.29426e-05	5.14728e-07	55	0.119048	0.0526742	2.26007	462	462	0.423077	130	establishment of protein localization to membrane	(More than 50 overlapping genes)
turquoise	43	GO:0016032	viral process	GO|GO.BP|GO	1.41368e-10	3.5424e-05	5.44985e-07	95	0.205628	0.114668	1.79325	462	462	0.335689	283	viral process	(More than 50 overlapping genes)
turquoise	44	GO:0044403	symbiotic process	GO|GO.BP|GO	2.11649e-10	5.3035e-05	7.91567e-07	97	0.209957	0.11872	1.76851	462	462	0.331058	293	symbiotic process	(More than 50 overlapping genes)
turquoise	45	GO:0010468	regulation of gene expression	GO|GO.BP|GO	2.86647e-10	7.18279e-05	1.05629e-06	160	0.34632	0.231767	1.49426	462	462	0.27972	572	regulation of gene expression	(More than 50 overlapping genes)
turquoise	46	GO:0090304	nucleic acid metabolic process	GO|GO.BP|GO	3.03164e-10	7.59669e-05	1.10097e-06	153	0.331169	0.218801	1.51356	462	462	0.283333	540	nucleic acid metabolic process	(More than 50 overlapping genes)
turquoise	47	GO:0006605	protein targeting	GO|GO.BP|GO	7.22854e-10	0.000181133	2.51573e-06	60	0.12987	0.0619935	2.0949	462	462	0.392157	153	protein targeting	(More than 50 overlapping genes)
turquoise	48	GO:0043604	amide biosynthetic process	GO|GO.BP|GO	1.03611e-09	0.000259629	3.51779e-06	83	0.179654	0.0984603	1.82463	462	462	0.341564	243	amide biosynthetic process	(More than 50 overlapping genes)
turquoise	49	GO:0043231	intracellular membrane-bounded organelle	GO|GO.CC|GO	1.03886e-09	0.000260317	3.51779e-06	366	0.792208	0.677066	1.17006	462	462	0.219031	1671	intracellular membrane-bounded organelle	(More than 50 overlapping genes)
turquoise	50	GO:0006396	RNA processing	GO|GO.BP|GO	1.26456e-09	0.000316872	4.08132e-06	54	0.116883	0.0538898	2.16893	462	462	0.406015	133	RNA processing	(More than 50 overlapping genes)
turquoise	51	GO:0043603	cellular amide metabolic process	GO|GO.BP|GO	1.27945e-09	0.000320605	4.08132e-06	100	0.21645	0.127229	1.70127	462	462	0.318471	314	cellular amide metabolic process	(More than 50 overlapping genes)
turquoise	52	GO:0032991	protein-containing complex	GO|GO.CC|GO	2.19362e-09	0.000549678	6.7747e-06	253	0.547619	0.42423	1.29085	462	462	0.241643	1047	protein-containing complex	(More than 50 overlapping genes)
turquoise	53	GO:0022625	cytosolic large ribosomal subunit	GO|GO.CC|GO	2.30863e-09	0.000578496	6.96984e-06	23	0.0497835	0.0145867	3.41294	462	462	0.638889	36	cytosolic large ribosomal subunit	4736 (RPL10A)|6122 (RPL3)|6125 (RPL5)|6128 (RPL6)|6129 (RPL7)|6130 (RPL7A)|6132 (RPL8)|6133 (RPL9)|6134 (RPL10)|6136 (RPL12)|6137 (RPL13)|6141 (RPL18)|6142 (RPL18A)|6144 (RPL21)|6146 (RPL22)|6152 (RPL24)|6157 (RPL27A)|6160 (RPL31)|6175 (RPLP0)|9045 (RPL14)|9349 (RPL23)|25873 (RPL36)|553117 (RPL39P5)
turquoise	54	GO:0044271	cellular nitrogen compound biosynthetic process	GO|GO.BP|GO	2.75746e-09	0.000690965	8.156e-06	171	0.37013	0.258914	1.42955	462	462	0.267606	639	cellular nitrogen compound biosynthetic process	(More than 50 overlapping genes)
turquoise	55	GO:0009058	biosynthetic process	GO|GO.BP|GO	3.86229e-09	0.000967814	1.06924e-05	215	0.465368	0.347245	1.34017	462	462	0.250875	857	biosynthetic process	(More than 50 overlapping genes)
turquoise	56	GO:1901576	organic substance biosynthetic process	GO|GO.BP|GO	3.88301e-09	0.000973005	1.06924e-05	212	0.458874	0.341167	1.34501	462	462	0.251781	842	organic substance biosynthetic process	(More than 50 overlapping genes)
turquoise	57	GO:0015934	large ribosomal subunit	GO|GO.CC|GO	5.05169e-09	0.00126585	1.33248e-05	23	0.0497835	0.0149919	3.3207	462	462	0.621622	37	large ribosomal subunit	4736 (RPL10A)|6122 (RPL3)|6125 (RPL5)|6128 (RPL6)|6129 (RPL7)|6130 (RPL7A)|6132 (RPL8)|6133 (RPL9)|6134 (RPL10)|6136 (RPL12)|6137 (RPL13)|6141 (RPL18)|6142 (RPL18A)|6144 (RPL21)|6146 (RPL22)|6152 (RPL24)|6157 (RPL27A)|6160 (RPL31)|6175 (RPLP0)|9045 (RPL14)|9349 (RPL23)|25873 (RPL36)|553117 (RPL39P5)
turquoise	58	GO:0005198	structural molecule activity	GO|GO.MF|GO	5.41409e-09	0.00135666	1.41319e-05	75	0.162338	0.0883306	1.83784	462	462	0.344037	218	structural molecule activity	(More than 50 overlapping genes)
turquoise	59	GO:0010605	negative regulation of macromolecule metabolic process	GO|GO.BP|GO	6.09416e-09	0.00152708	1.56003e-05	134	0.290043	0.191248	1.51658	462	462	0.283898	472	negative regulation of macromolecule metabolic process	(More than 50 overlapping genes)
turquoise	60	GO:0044249	cellular biosynthetic process	GO|GO.BP|GO	7.22755e-09	0.00181108	1.77557e-05	206	0.445887	0.331037	1.34694	462	462	0.252142	817	cellular biosynthetic process	(More than 50 overlapping genes)
turquoise	61	GO:0031981	nuclear lumen	GO|GO.CC|GO	7.91546e-09	0.00198346	1.92569e-05	165	0.357143	0.250405	1.42626	462	462	0.26699	618	nuclear lumen	(More than 50 overlapping genes)
turquoise	62	GO:1901575	organic substance catabolic process	GO|GO.BP|GO	9.96011e-09	0.00249581	2.35453e-05	147	0.318182	0.216775	1.4678	462	462	0.274766	535	organic substance catabolic process	(More than 50 overlapping genes)
turquoise	63	GO:0034641	cellular nitrogen compound metabolic process	GO|GO.BP|GO	1.49893e-08	0.00375601	3.35358e-05	212	0.458874	0.345624	1.32767	462	462	0.248535	853	cellular nitrogen compound metabolic process	(More than 50 overlapping genes)
turquoise	64	GO:0042254	ribosome biogenesis	GO|GO.BP|GO	1.68093e-08	0.00421206	3.72749e-05	27	0.0584416	0.0202593	2.88468	462	462	0.54	50	ribosome biogenesis	3921 (RPSA)|4736 (RPL10A)|4809 (SNU13)|4869 (NPM1)|6122 (RPL3)|6125 (RPL5)|6128 (RPL6)|6129 (RPL7)|6130 (RPL7A)|6134 (RPL10)|6136 (RPL12)|6152 (RPL24)|6175 (RPLP0)|6187 (RPS2)|6194 (RPS6)|6201 (RPS7)|6203 (RPS9)|6208 (RPS14)|6217 (RPS16)|6227 (RPS21)|6229 (RPS24)|6234 (RPS28)|7520 (XRCC5)|9045 (RPL14)|10521 (DDX17)|26156 (RSL1D1)|51504 (TRMT112)
turquoise	65	GO:0022613	ribonucleoprotein complex biogenesis	GO|GO.BP|GO	1.80719e-08	0.00452845	3.93626e-05	41	0.0887446	0.0384927	2.30549	462	462	0.431579	95	ribonucleoprotein complex biogenesis	1660 (DHX9)|1968 (EIF2S3)|1975 (EIF4B)|3921 (RPSA)|4736 (RPL10A)|4809 (SNU13)|4869 (NPM1)|6122 (RPL3)|6125 (RPL5)|6128 (RPL6)|6129 (RPL7)|6130 (RPL7A)|6134 (RPL10)|6136 (RPL12)|6152 (RPL24)|6175 (RPLP0)|6187 (RPS2)|6194 (RPS6)|6201 (RPS7)|6203 (RPS9)|6208 (RPS14)|6217 (RPS16)|6227 (RPS21)|6229 (RPS24)|6234 (RPS28)|6426 (SRSF1)|6632 (SNRPD1)|6633 (SNRPD2)|6635 (SNRPE)|7520 (XRCC5)|7536 (SF1)|7919 …
turquoise	66	GO:0009892	negative regulation of metabolic process	GO|GO.BP|GO	1.93781e-08	0.00485576	4.08047e-05	143	0.309524	0.211102	1.46623	462	462	0.274472	521	negative regulation of metabolic process	(More than 50 overlapping genes)
turquoise	67	GO:0005730	nucleolus	GO|GO.CC|GO	3.12611e-08	0.0078334	6.21699e-05	52	0.112554	0.0551053	2.04253	462	462	0.382353	136	nucleolus	(More than 50 overlapping genes)
turquoise	68	GO:1901360	organic cyclic compound metabolic process	GO|GO.BP|GO	3.88647e-08	0.00973872	7.37782e-05	197	0.426407	0.318476	1.3389	462	462	0.250636	786	organic cyclic compound metabolic process	(More than 50 overlapping genes)
turquoise	69	GO:0005654	nucleoplasm	GO|GO.CC|GO	4.54451e-08	0.0113876	8.30435e-05	146	0.316017	0.219206	1.44165	462	462	0.269871	541	nucleoplasm	(More than 50 overlapping genes)
turquoise	70	GO:0034470	ncRNA processing	GO|GO.BP|GO	4.62368e-08	0.011586	8.30435e-05	24	0.0519481	0.017423	2.98158	462	462	0.55814	43	ncRNA processing	3028 (HSD17B10)|3181 (HNRNPA2B1)|3735 (KARS1)|4736 (RPL10A)|4809 (SNU13)|6125 (RPL5)|6129 (RPL7)|6130 (RPL7A)|6187 (RPS2)|6194 (RPS6)|6201 (RPS7)|6203 (RPS9)|6208 (RPS14)|6217 (RPS16)|6227 (RPS21)|6229 (RPS24)|6234 (RPS28)|6301 (SARS1)|9045 (RPL14)|10521 (DDX17)|26156 (RSL1D1)|51493 (RTCB)|51504 (TRMT112)|51593 (SRRT)
turquoise	71	GO:0005844	polysome	GO|GO.CC|GO	4.67009e-08	0.0117023	8.30435e-05	20	0.04329	0.012966	3.33874	462	462	0.625	32	polysome	811 (CALR)|1660 (DHX9)|1938 (EEF2)|1965 (EIF2S1)|3069 (HDLBP)|4736 (RPL10A)|5682 (PSMA1)|6128 (RPL6)|6130 (RPL7A)|6132 (RPL8)|6141 (RPL18)|6142 (RPL18A)|6152 (RPL24)|6160 (RPL31)|6188 (RPS3)|6191 (RPS4X)|6227 (RPS21)|6234 (RPS28)|6311 (ATXN2)|25873 (RPL36)
turquoise	72	GO:0006139	nucleobase-containing compound metabolic process	GO|GO.BP|GO	6.01951e-08	0.0150837	0.00010156	179	0.387446	0.284036	1.36407	462	462	0.25535	701	nucleobase-containing compound metabolic process	(More than 50 overlapping genes)
turquoise	73	GO:0019843	rRNA binding	GO|GO.MF|GO	6.12715e-08	0.0153534	0.000102086	15	0.0324675	0.00810373	4.00649	462	462	0.75	20	rRNA binding	1938 (EEF2)|6122 (RPL3)|6125 (RPL5)|6132 (RPL8)|6133 (RPL9)|6136 (RPL12)|6175 (RPLP0)|6188 (RPS3)|6191 (RPS4X)|6203 (RPS9)|6205 (RPS11)|6207 (RPS13)|6208 (RPS14)|9349 (RPL23)|284119 (CAVIN1)
turquoise	74	GO:0042273	ribosomal large subunit biogenesis	GO|GO.BP|GO	8.00437e-08	0.0200574	0.000126945	14	0.030303	0.00729335	4.15488	462	462	0.777778	18	ribosomal large subunit biogenesis	4736 (RPL10A)|4809 (SNU13)|4869 (NPM1)|6122 (RPL3)|6125 (RPL5)|6128 (RPL6)|6129 (RPL7)|6130 (RPL7A)|6134 (RPL10)|6136 (RPL12)|6152 (RPL24)|6175 (RPLP0)|9045 (RPL14)|26156 (RSL1D1)
turquoise	75	GO:0015935	small ribosomal subunit	GO|GO.CC|GO	9.81972e-08	0.0246062	0.000149475	20	0.04329	0.0133712	3.23757	462	462	0.606061	33	small ribosomal subunit	3921 (RPSA)|6187 (RPS2)|6188 (RPS3)|6189 (RPS3A)|6191 (RPS4X)|6194 (RPS6)|6201 (RPS7)|6203 (RPS9)|6205 (RPS11)|6206 (RPS12)|6207 (RPS13)|6208 (RPS14)|6210 (RPS15A)|6217 (RPS16)|6227 (RPS21)|6229 (RPS24)|6230 (RPS25)|6233 (RPS27A)|6234 (RPS28)|10399 (RACK1)
turquoise	76	GO:0022627	cytosolic small ribosomal subunit	GO|GO.CC|GO	9.81972e-08	0.0246062	0.000149475	20	0.04329	0.0133712	3.23757	462	462	0.606061	33	cytosolic small ribosomal subunit	3921 (RPSA)|6187 (RPS2)|6188 (RPS3)|6189 (RPS3A)|6191 (RPS4X)|6194 (RPS6)|6201 (RPS7)|6203 (RPS9)|6205 (RPS11)|6206 (RPS12)|6207 (RPS13)|6208 (RPS14)|6210 (RPS15A)|6217 (RPS16)|6227 (RPS21)|6229 (RPS24)|6230 (RPS25)|6233 (RPS27A)|6234 (RPS28)|10399 (RACK1)
turquoise	77	GO:0003729	mRNA binding	GO|GO.MF|GO	1.75838e-07	0.0440615	0.000248935	36	0.0779221	0.0340357	2.28942	462	462	0.428571	84	mRNA binding	811 (CALR)|1314 (COPA)|1655 (DDX5)|1660 (DHX9)|1973 (EIF4A1)|1994 (ELAVL1)|3069 (HDLBP)|3181 (HNRNPA2B1)|3184 (HNRNPD)|3192 (HNRNPU)|3609 (ILF3)|4691 (NCL)|5094 (PCBP2)|6125 (RPL5)|6129 (RPL7)|6187 (RPS2)|6188 (RPS3)|6189 (RPS3A)|6201 (RPS7)|6207 (RPS13)|6208 (RPS14)|6426 (SRSF1)|6428 (SRSF3)|6472 (SHMT2)|7536 (SF1)|7555 (CNBP)|8148 (TAF15)|8664 (EIF3D)|8894 (EIF2S2)|9939 (RBM8A)|10236 (HNRNPR)|1…
turquoise	78	GO:0000377	RNA splicing, via transesterification reactions with bulged adenosine as nucleophile	GO|GO.BP|GO	2.1508e-07	0.0538948	0.000291323	32	0.0692641	0.0287682	2.40766	462	462	0.450704	71	RNA splicing, via transesterification reactions with bulged adenosine as nucleophile	1655 (DDX5)|1660 (DHX9)|1994 (ELAVL1)|3181 (HNRNPA2B1)|3184 (HNRNPD)|3185 (HNRNPF)|3187 (HNRNPH1)|3192 (HNRNPU)|4691 (NCL)|4809 (SNU13)|4841 (NONO)|5094 (PCBP2)|6426 (SRSF1)|6427 (SRSF2)|6428 (SRSF3)|6632 (SNRPD1)|6633 (SNRPD2)|6635 (SNRPE)|7536 (SF1)|7919 (DDX39B)|9939 (RBM8A)|9967 (THRAP3)|10189 (ALYREF)|10236 (HNRNPR)|10521 (DDX17)|10657 (KHDRBS1)|10949 (HNRNPA0)|22913 (RALY)|26986 (PABPC1)|51…
turquoise	79	GO:0000398	mRNA splicing, via spliceosome	GO|GO.BP|GO	2.1508e-07	0.0538948	0.000291323	32	0.0692641	0.0287682	2.40766	462	462	0.450704	71	mRNA splicing, via spliceosome	1655 (DDX5)|1660 (DHX9)|1994 (ELAVL1)|3181 (HNRNPA2B1)|3184 (HNRNPD)|3185 (HNRNPF)|3187 (HNRNPH1)|3192 (HNRNPU)|4691 (NCL)|4809 (SNU13)|4841 (NONO)|5094 (PCBP2)|6426 (SRSF1)|6427 (SRSF2)|6428 (SRSF3)|6632 (SNRPD1)|6633 (SNRPD2)|6635 (SNRPE)|7536 (SF1)|7919 (DDX39B)|9939 (RBM8A)|9967 (THRAP3)|10189 (ALYREF)|10236 (HNRNPR)|10521 (DDX17)|10657 (KHDRBS1)|10949 (HNRNPA0)|22913 (RALY)|26986 (PABPC1)|51…
turquoise	80	GO:0043227	membrane-bounded organelle	GO|GO.CC|GO	2.3708e-07	0.0594074	0.000314325	413	0.893939	0.81483	1.09709	462	462	0.20537	2011	membrane-bounded organelle	(More than 50 overlapping genes)
turquoise	81	GO:0006364	rRNA processing	GO|GO.BP|GO	2.64835e-07	0.0663623	0.000344104	18	0.038961	0.0117504	3.31572	462	462	0.62069	29	rRNA processing	4736 (RPL10A)|4809 (SNU13)|6125 (RPL5)|6129 (RPL7)|6130 (RPL7A)|6187 (RPS2)|6194 (RPS6)|6201 (RPS7)|6203 (RPS9)|6208 (RPS14)|6217 (RPS16)|6227 (RPS21)|6229 (RPS24)|6234 (RPS28)|9045 (RPL14)|10521 (DDX17)|26156 (RSL1D1)|51504 (TRMT112)
turquoise	82	GO:0044248	cellular catabolic process	GO|GO.BP|GO	2.84785e-07	0.0713613	0.00036224	149	0.322511	0.230551	1.39887	462	462	0.261863	569	cellular catabolic process	(More than 50 overlapping genes)
turquoise	83	GO:0006886	intracellular protein transport	GO|GO.BP|GO	2.89368e-07	0.0725097	0.000366211	100	0.21645	0.139384	1.5529	462	462	0.290698	344	intracellular protein transport	(More than 50 overlapping genes)
turquoise	84	GO:0046483	heterocycle metabolic process	GO|GO.BP|GO	2.96415e-07	0.0742757	0.000373245	184	0.398268	0.299433	1.33008	462	462	0.248985	739	heterocycle metabolic process	(More than 50 overlapping genes)
turquoise	85	GO:0000375	RNA splicing, via transesterification reactions	GO|GO.BP|GO	3.20494e-07	0.0803094	0.000399549	32	0.0692641	0.0291734	2.37422	462	462	0.444444	72	RNA splicing, via transesterification reactions	1655 (DDX5)|1660 (DHX9)|1994 (ELAVL1)|3181 (HNRNPA2B1)|3184 (HNRNPD)|3185 (HNRNPF)|3187 (HNRNPH1)|3192 (HNRNPU)|4691 (NCL)|4809 (SNU13)|4841 (NONO)|5094 (PCBP2)|6426 (SRSF1)|6427 (SRSF2)|6428 (SRSF3)|6632 (SNRPD1)|6633 (SNRPD2)|6635 (SNRPE)|7536 (SF1)|7919 (DDX39B)|9939 (RBM8A)|9967 (THRAP3)|10189 (ALYREF)|10236 (HNRNPR)|10521 (DDX17)|10657 (KHDRBS1)|10949 (HNRNPA0)|22913 (RALY)|26986 (PABPC1)|51…
turquoise	86	GO:0006725	cellular aromatic compound metabolic process	GO|GO.BP|GO	3.76192e-07	0.0942661	0.00045484	186	0.402597	0.304295	1.32305	462	462	0.24767	751	cellular aromatic compound metabolic process	(More than 50 overlapping genes)
turquoise	87	GO:0043170	macromolecule metabolic process	GO|GO.BP|GO	3.77551e-07	0.0946068	0.00045484	267	0.577922	0.473258	1.22116	462	462	0.228596	1168	macromolecule metabolic process	(More than 50 overlapping genes)
turquoise	88	GO:0009056	catabolic process	GO|GO.BP|GO	3.96962e-07	0.0994708	0.000475937	162	0.350649	0.256888	1.36499	462	462	0.255521	634	catabolic process	(More than 50 overlapping genes)
turquoise	89	GO:0002181	cytoplasmic translation	GO|GO.BP|GO	4.21409e-07	0.105597	0.000495759	25	0.0541126	0.0202593	2.671	462	462	0.5	50	cytoplasmic translation	1660 (DHX9)|1938 (EEF2)|1968 (EIF2S3)|1973 (EIF4A1)|1974 (EIF4A2)|1975 (EIF4B)|3921 (RPSA)|4736 (RPL10A)|6128 (RPL6)|6132 (RPL8)|6133 (RPL9)|6141 (RPL18)|6142 (RPL18A)|6146 (RPL22)|6152 (RPL24)|6160 (RPL31)|6175 (RPLP0)|6227 (RPS21)|6234 (RPS28)|7555 (CNBP)|8664 (EIF3D)|8669 (EIF3J)|8894 (EIF2S2)|25873 (RPL36)|51386 (EIF3L)
turquoise	90	GO:0016072	rRNA metabolic process	GO|GO.BP|GO	5.48736e-07	0.137502	0.000613849	18	0.038961	0.0121556	3.20519	462	462	0.6	30	rRNA metabolic process	4736 (RPL10A)|4809 (SNU13)|6125 (RPL5)|6129 (RPL7)|6130 (RPL7A)|6187 (RPS2)|6194 (RPS6)|6201 (RPS7)|6203 (RPS9)|6208 (RPS14)|6217 (RPS16)|6227 (RPS21)|6229 (RPS24)|6234 (RPS28)|9045 (RPL14)|10521 (DDX17)|26156 (RSL1D1)|51504 (TRMT112)
turquoise	91	GO:0044419	interspecies interaction between organisms	GO|GO.BP|GO	5.77389e-07	0.144682	0.000643032	122	0.264069	0.181524	1.45474	462	462	0.272321	448	interspecies interaction between organisms	(More than 50 overlapping genes)
turquoise	92	GO:0044238	primary metabolic process	GO|GO.BP|GO	6.32621e-07	0.158522	0.000695272	316	0.683983	0.583874	1.17146	462	462	0.219292	1441	primary metabolic process	(More than 50 overlapping genes)
turquoise	93	GO:0072594	establishment of protein localization to organelle	GO|GO.BP|GO	7.77747e-07	0.194888	0.000840034	64	0.138528	0.0794165	1.74432	462	462	0.326531	196	establishment of protein localization to organelle	(More than 50 overlapping genes)
turquoise	94	GO:0005783	endoplasmic reticulum	GO|GO.CC|GO	9.03337e-07	0.226358	0.000955097	87	0.188312	0.119125	1.58079	462	462	0.295918	294	endoplasmic reticulum	(More than 50 overlapping genes)
turquoise	95	GO:0008152	metabolic process	GO|GO.BP|GO	1.0682e-06	0.267669	0.00110152	356	0.770563	0.678687	1.13537	462	462	0.212537	1675	metabolic process	(More than 50 overlapping genes)
turquoise	96	GO:0008380	RNA splicing	GO|GO.BP|GO	1.18692e-06	0.29742	0.00119446	35	0.0757576	0.034846	2.17407	462	462	0.406977	86	RNA splicing	1655 (DDX5)|1660 (DHX9)|1994 (ELAVL1)|3181 (HNRNPA2B1)|3184 (HNRNPD)|3185 (HNRNPF)|3187 (HNRNPH1)|3192 (HNRNPU)|4691 (NCL)|4809 (SNU13)|4841 (NONO)|5094 (PCBP2)|6207 (RPS13)|6426 (SRSF1)|6427 (SRSF2)|6428 (SRSF3)|6632 (SNRPD1)|6633 (SNRPD2)|6635 (SNRPE)|7536 (SF1)|7919 (DDX39B)|8148 (TAF15)|9939 (RBM8A)|9967 (THRAP3)|10189 (ALYREF)|10236 (HNRNPR)|10521 (DDX17)|10657 (KHDRBS1)|10949 (HNRNPA0)|2291…
turquoise	97	GO:0071704	organic substance metabolic process	GO|GO.BP|GO	1.29418e-06	0.324295	0.00129201	331	0.71645	0.621151	1.15342	462	462	0.215917	1533	organic substance metabolic process	(More than 50 overlapping genes)
turquoise	98	GO:0005788	endoplasmic reticulum lumen	GO|GO.CC|GO	1.57266e-06	0.394078	0.00152154	29	0.0627706	0.0267423	2.34724	462	462	0.439394	66	endoplasmic reticulum lumen	811 (CALR)|821 (CANX)|1277 (COL1A1)|1278 (COL1A2)|1284 (COL4A2)|1291 (COL6A1)|1292 (COL6A2)|1293 (COL6A3)|1356 (CP)|1522 (CTSZ)|2200 (FBN1)|2923 (PDIA3)|3309 (HSPA5)|3912 (LAMB1)|3913 (LAMB2)|3915 (LAMC1)|5034 (P4HB)|5479 (PPIB)|5589 (PRKCSH)|7184 (HSP90B1)|7373 (COL14A1)|9601 (PDIA4)|10130 (PDIA6)|10970 (CKAP4)|23071 (ERP44)|23193 (GANAB)|56886 (UGGT1)|80781 (COL18A1)|81567 (TXNDC5)
turquoise	99	GO:0005201	extracellular matrix structural constituent	GO|GO.MF|GO	2.24488e-06	0.562523	0.00208342	20	0.04329	0.0153971	2.81157	462	462	0.526316	38	extracellular matrix structural constituent	633 (BGN)|1277 (COL1A1)|1278 (COL1A2)|1284 (COL4A2)|1291 (COL6A1)|1292 (COL6A2)|1293 (COL6A3)|2200 (FBN1)|2331 (FMOD)|3339 (HSPG2)|3912 (LAMB1)|3913 (LAMB2)|3915 (LAMC1)|4237 (MFAP2)|4811 (NID1)|4969 (OGN)|5549 (PRELP)|7373 (COL14A1)|80781 (COL18A1)|375790 (AGRN)
turquoise	100	GO:0006807	nitrogen compound metabolic process	GO|GO.BP|GO	2.31922e-06	0.581149	0.00214446	296	0.640693	0.544571	1.17651	462	462	0.220238	1344	nitrogen compound metabolic process	(More than 50 overlapping genes)
turquoise	101	GO:0051253	negative regulation of RNA metabolic process	GO|GO.BP|GO	3.69166e-06	0.925056	0.00322319	47	0.101732	0.0547002	1.8598	462	462	0.348148	135	negative regulation of RNA metabolic process	142 (PARP1)|811 (CALR)|1020 (CDK5)|1410 (CRYAB)|1655 (DDX5)|1660 (DHX9)|1974 (EIF4A2)|1994 (ELAVL1)|2547 (XRCC6)|3005 (H1-0)|3006 (H1-2)|3068 (HDGF)|3146 (HMGB1)|3181 (HNRNPA2B1)|3184 (HNRNPD)|3192 (HNRNPU)|3609 (ILF3)|4841 (NONO)|5371 (PML)|6134 (RPL10)|6207 (RPS13)|6208 (RPS14)|6233 (RPS27A)|6301 (SARS1)|6427 (SRSF2)|6714 (SRC)|6772 (STAT1)|7520 (XRCC5)|7536 (SF1)|7555 (CNBP)|8148 (TAF15)|8334 …
turquoise	102	GO:1901566	organonitrogen compound biosynthetic process	GO|GO.BP|GO	4.20381e-06	1	0.00364495	114	0.246753	0.172609	1.42955	462	462	0.267606	426	organonitrogen compound biosynthetic process	(More than 50 overlapping genes)
turquoise	103	GO:0003677	DNA binding	GO|GO.MF|GO	4.47196e-06	1	0.00383761	45	0.0974026	0.0518639	1.87804	462	462	0.351562	128	DNA binding	81 (ACTN4)|142 (PARP1)|811 (CALR)|1642 (DDB1)|1660 (DHX9)|1763 (DNA2)|1936 (EEF1D)|2547 (XRCC6)|3005 (H1-0)|3006 (H1-2)|3068 (HDGF)|3146 (HMGB1)|3181 (HNRNPA2B1)|3184 (HNRNPD)|3192 (HNRNPU)|3609 (ILF3)|3615 (IMPDH2)|4001 (LMNB1)|4691 (NCL)|4841 (NONO)|4869 (NPM1)|5094 (PCBP2)|5371 (PML)|6128 (RPL6)|6129 (RPL7)|6188 (RPS3)|6301 (SARS1)|6772 (STAT1)|7112 (TMPO)|7520 (XRCC5)|7555 (CNBP)|8148 (TAF15)…
turquoise	104	GO:0010608	posttranscriptional regulation of gene expression	GO|GO.BP|GO	4.80914e-06	1	0.00404001	52	0.112554	0.0632091	1.78066	462	462	0.333333	156	posttranscriptional regulation of gene expression	(More than 50 overlapping genes)
turquoise	105	GO:0043229	intracellular organelle	GO|GO.CC|GO	4.84879e-06	1	0.00404001	403	0.872294	0.799838	1.09059	462	462	0.204154	1974	intracellular organelle	(More than 50 overlapping genes)
turquoise	106	GO:0033365	protein localization to organelle	GO|GO.BP|GO	5.48354e-06	1	0.00450514	81	0.175325	0.113047	1.5509	462	462	0.290323	279	protein localization to organelle	(More than 50 overlapping genes)
turquoise	107	GO:0043202	lysosomal lumen	GO|GO.CC|GO	5.89899e-06	1	0.00476829	16	0.034632	0.0113452	3.05257	462	462	0.571429	28	lysosomal lumen	427 (ASAH1)|633 (BGN)|950 (SCARB2)|1200 (TPP1)|1508 (CTSB)|1509 (CTSD)|2331 (FMOD)|2548 (GAA)|3339 (HSPG2)|4969 (OGN)|5538 (PPT1)|5549 (PRELP)|10577 (NPC2)|63827 (BCAN)|81567 (TXNDC5)|375790 (AGRN)
turquoise	108	GO:0045934	negative regulation of nucleobase-containing compound metabolic process	GO|GO.BP|GO	5.9869e-06	1	0.00482378	49	0.106061	0.058752	1.80522	462	462	0.337931	145	negative regulation of nucleobase-containing compound metabolic process	142 (PARP1)|811 (CALR)|1020 (CDK5)|1410 (CRYAB)|1655 (DDX5)|1660 (DHX9)|1974 (EIF4A2)|1994 (ELAVL1)|2547 (XRCC6)|3005 (H1-0)|3006 (H1-2)|3068 (HDGF)|3146 (HMGB1)|3181 (HNRNPA2B1)|3184 (HNRNPD)|3192 (HNRNPU)|3609 (ILF3)|4841 (NONO)|5371 (PML)|6134 (RPL10)|6188 (RPS3)|6207 (RPS13)|6208 (RPS14)|6233 (RPS27A)|6301 (SARS1)|6427 (SRSF2)|6714 (SRC)|6772 (STAT1)|7520 (XRCC5)|7536 (SF1)|7555 (CNBP)|8148 (…
turquoise	109	GO:0042788	polysomal ribosome	GO|GO.CC|GO	6.37599e-06	1	0.0050242	13	0.0281385	0.00810373	3.47229	462	462	0.65	20	polysomal ribosome	1660 (DHX9)|1938 (EEF2)|4736 (RPL10A)|6128 (RPL6)|6130 (RPL7A)|6132 (RPL8)|6141 (RPL18)|6142 (RPL18A)|6152 (RPL24)|6160 (RPL31)|6227 (RPS21)|6234 (RPS28)|25873 (RPL36)
turquoise	110	GO:0046907	intracellular transport	GO|GO.BP|GO	8.37952e-06	1	0.00638219	133	0.287879	0.211102	1.36369	462	462	0.255278	521	intracellular transport	(More than 50 overlapping genes)
turquoise	111	GO:0044237	cellular metabolic process	GO|GO.BP|GO	9.01426e-06	1	0.00676285	338	0.731602	0.645867	1.13274	462	462	0.212045	1594	cellular metabolic process	(More than 50 overlapping genes)
turquoise	112	GO:0097659	nucleic acid-templated transcription	GO|GO.BP|GO	1.06617e-05	1	0.00779162	87	0.188312	0.125608	1.4992	462	462	0.280645	310	nucleic acid-templated transcription	(More than 50 overlapping genes)
turquoise	113	GO:0012505	endomembrane system	GO|GO.CC|GO	1.37804e-05	1	0.0097545	211	0.45671	0.369935	1.23457	462	462	0.231106	913	endomembrane system	(More than 50 overlapping genes)
turquoise	114	GO:0032774	RNA biosynthetic process	GO|GO.BP|GO	1.41621e-05	1	0.00996834	87	0.188312	0.126418	1.48959	462	462	0.278846	312	RNA biosynthetic process	(More than 50 overlapping genes)
turquoise	115	GO:0034660	ncRNA metabolic process	GO|GO.BP|GO	1.55412e-05	1	0.0107876	28	0.0606061	0.0279579	2.16776	462	462	0.405797	69	ncRNA metabolic process	2617 (GARS1)|3028 (HSD17B10)|3181 (HNRNPA2B1)|3735 (KARS1)|4736 (RPL10A)|4809 (SNU13)|6125 (RPL5)|6129 (RPL7)|6130 (RPL7A)|6187 (RPS2)|6194 (RPS6)|6201 (RPS7)|6203 (RPS9)|6208 (RPS14)|6217 (RPS16)|6227 (RPS21)|6229 (RPS24)|6234 (RPS28)|6301 (SARS1)|7453 (WARS1)|9045 (RPL14)|9255 (AIMP1)|10521 (DDX17)|26156 (RSL1D1)|51493 (RTCB)|51504 (TRMT112)|51520 (LARS1)|51593 (SRRT)
turquoise	116	GO:0005681	spliceosomal complex	GO|GO.CC|GO	1.61964e-05	1	0.0111804	20	0.04329	0.0170178	2.54381	462	462	0.47619	42	spliceosomal complex	1655 (DDX5)|3181 (HNRNPA2B1)|3185 (HNRNPF)|3187 (HNRNPH1)|3192 (HNRNPU)|4691 (NCL)|4809 (SNU13)|6426 (SRSF1)|6427 (SRSF2)|6632 (SNRPD1)|6633 (SNRPD2)|6635 (SNRPE)|7536 (SF1)|7919 (DDX39B)|9939 (RBM8A)|10189 (ALYREF)|10236 (HNRNPR)|22913 (RALY)|26986 (PABPC1)|57819 (LSM2)
turquoise	117	GO:0044260	cellular macromolecule metabolic process	GO|GO.BP|GO	1.84088e-05	1	0.0121392	236	0.510823	0.423825	1.20527	462	462	0.225621	1046	cellular macromolecule metabolic process	(More than 50 overlapping genes)
turquoise	118	GO:0071826	ribonucleoprotein complex subunit organization	GO|GO.BP|GO	1.85654e-05	1	0.0121757	27	0.0584416	0.0267423	2.18536	462	462	0.409091	66	ribonucleoprotein complex subunit organization	1660 (DHX9)|1968 (EIF2S3)|1975 (EIF4B)|3799 (KIF5B)|3921 (RPSA)|4809 (SNU13)|6122 (RPL3)|6125 (RPL5)|6128 (RPL6)|6134 (RPL10)|6136 (RPL12)|6152 (RPL24)|6175 (RPLP0)|6208 (RPS14)|6234 (RPS28)|6426 (SRSF1)|6632 (SNRPD1)|6633 (SNRPD2)|6635 (SNRPE)|7520 (XRCC5)|7536 (SF1)|7919 (DDX39B)|8664 (EIF3D)|8669 (EIF3J)|8894 (EIF2S2)|51386 (EIF3L)|57819 (LSM2)
turquoise	119	GO:0006397	mRNA processing	GO|GO.BP|GO	2.41141e-05	1	0.0151441	32	0.0692641	0.0344408	2.0111	462	462	0.376471	85	mRNA processing	1655 (DDX5)|1660 (DHX9)|1994 (ELAVL1)|3181 (HNRNPA2B1)|3184 (HNRNPD)|3185 (HNRNPF)|3187 (HNRNPH1)|3192 (HNRNPU)|4691 (NCL)|4809 (SNU13)|4841 (NONO)|5094 (PCBP2)|6426 (SRSF1)|6427 (SRSF2)|6428 (SRSF3)|6632 (SNRPD1)|6633 (SNRPD2)|6635 (SNRPE)|7536 (SF1)|7919 (DDX39B)|9939 (RBM8A)|9967 (THRAP3)|10189 (ALYREF)|10236 (HNRNPR)|10521 (DDX17)|10657 (KHDRBS1)|10949 (HNRNPA0)|22913 (RALY)|26986 (PABPC1)|51…
turquoise	120	GO:0051252	regulation of RNA metabolic process	GO|GO.BP|GO	2.48442e-05	1	0.0154927	96	0.207792	0.144652	1.4365	462	462	0.268908	357	regulation of RNA metabolic process	(More than 50 overlapping genes)
turquoise	121	GO:1902679	negative regulation of RNA biosynthetic process	GO|GO.BP|GO	2.60845e-05	1	0.0159421	39	0.0844156	0.0453809	1.86016	462	462	0.348214	112	negative regulation of RNA biosynthetic process	142 (PARP1)|811 (CALR)|1020 (CDK5)|1410 (CRYAB)|1655 (DDX5)|1974 (EIF4A2)|2547 (XRCC6)|3005 (H1-0)|3006 (H1-2)|3068 (HDGF)|3146 (HMGB1)|3181 (HNRNPA2B1)|3192 (HNRNPU)|3609 (ILF3)|4841 (NONO)|5371 (PML)|6134 (RPL10)|6208 (RPS14)|6233 (RPS27A)|6301 (SARS1)|6427 (SRSF2)|6714 (SRC)|6772 (STAT1)|7520 (XRCC5)|7536 (SF1)|7555 (CNBP)|8334 (H2AC6)|9349 (RPL23)|9555 (MACROH2A1)|10155 (TRIM28)|10657 (KHDRBS…
turquoise	122	GO:1903507	negative regulation of nucleic acid-templated transcription	GO|GO.BP|GO	2.60845e-05	1	0.0159421	39	0.0844156	0.0453809	1.86016	462	462	0.348214	112	negative regulation of nucleic acid-templated transcription	142 (PARP1)|811 (CALR)|1020 (CDK5)|1410 (CRYAB)|1655 (DDX5)|1974 (EIF4A2)|2547 (XRCC6)|3005 (H1-0)|3006 (H1-2)|3068 (HDGF)|3146 (HMGB1)|3181 (HNRNPA2B1)|3192 (HNRNPU)|3609 (ILF3)|4841 (NONO)|5371 (PML)|6134 (RPL10)|6208 (RPS14)|6233 (RPS27A)|6301 (SARS1)|6427 (SRSF2)|6714 (SRC)|6772 (STAT1)|7520 (XRCC5)|7536 (SF1)|7555 (CNBP)|8334 (H2AC6)|9349 (RPL23)|9555 (MACROH2A1)|10155 (TRIM28)|10657 (KHDRBS…
turquoise	123	GO:0072657	protein localization to membrane	GO|GO.BP|GO	2.78616e-05	1	0.016823	69	0.149351	0.0960292	1.55526	462	462	0.291139	237	protein localization to membrane	(More than 50 overlapping genes)
turquoise	124	GO:1903506	regulation of nucleic acid-templated transcription	GO|GO.BP|GO	2.82014e-05	1	0.0169873	83	0.179654	0.121151	1.48289	462	462	0.277592	299	regulation of nucleic acid-templated transcription	(More than 50 overlapping genes)
turquoise	125	GO:0022618	ribonucleoprotein complex assembly	GO|GO.BP|GO	3.08269e-05	1	0.0183047	26	0.0562771	0.0259319	2.17018	462	462	0.40625	64	ribonucleoprotein complex assembly	1660 (DHX9)|1968 (EIF2S3)|1975 (EIF4B)|3921 (RPSA)|4809 (SNU13)|6122 (RPL3)|6125 (RPL5)|6128 (RPL6)|6134 (RPL10)|6136 (RPL12)|6152 (RPL24)|6175 (RPLP0)|6208 (RPS14)|6234 (RPS28)|6426 (SRSF1)|6632 (SNRPD1)|6633 (SNRPD2)|6635 (SNRPE)|7520 (XRCC5)|7536 (SF1)|7919 (DDX39B)|8664 (EIF3D)|8669 (EIF3J)|8894 (EIF2S2)|51386 (EIF3L)|57819 (LSM2)
turquoise	126	GO:2001141	regulation of RNA biosynthetic process	GO|GO.BP|GO	3.23601e-05	1	0.0189901	83	0.179654	0.121556	1.47795	462	462	0.276667	300	regulation of RNA biosynthetic process	(More than 50 overlapping genes)
turquoise	127	GO:0005634	nucleus	GO|GO.CC|GO	3.50977e-05	1	0.0203583	229	0.495671	0.412075	1.20287	462	462	0.225172	1017	nucleus	(More than 50 overlapping genes)
turquoise	128	GO:0071556	integral component of lumenal side of endoplasmic reticulum membrane	GO|GO.CC|GO	4.1905e-05	1	0.0231399	6	0.012987	0.00243112	5.34199	462	462	1	6	integral component of lumenal side of endoplasmic reticulum membrane	811 (CALR)|821 (CANX)|3106 (HLA-B)|3115 (HLA-DPB1)|6892 (TAPBP)|81502 (HM13)
turquoise	129	GO:0098553	lumenal side of endoplasmic reticulum membrane	GO|GO.CC|GO	4.1905e-05	1	0.0231399	6	0.012987	0.00243112	5.34199	462	462	1	6	lumenal side of endoplasmic reticulum membrane	811 (CALR)|821 (CANX)|3106 (HLA-B)|3115 (HLA-DPB1)|6892 (TAPBP)|81502 (HM13)
turquoise	130	GO:0030020	extracellular matrix structural constituent conferring tensile strength	GO|GO.MF|GO	4.51437e-05	1	0.0245915	8	0.017316	0.00405186	4.27359	462	462	0.8	10	extracellular matrix structural constituent conferring tensile strength	1277 (COL1A1)|1278 (COL1A2)|1284 (COL4A2)|1291 (COL6A1)|1292 (COL6A2)|1293 (COL6A3)|7373 (COL14A1)|80781 (COL18A1)
turquoise	131	GO:0000027	ribosomal large subunit assembly	GO|GO.BP|GO	5.20468e-05	1	0.0271706	7	0.0151515	0.00324149	4.67424	462	462	0.875	8	ribosomal large subunit assembly	6122 (RPL3)|6125 (RPL5)|6128 (RPL6)|6134 (RPL10)|6136 (RPL12)|6152 (RPL24)|6175 (RPLP0)
turquoise	132	GO:0005622	intracellular	GO|GO.CC|GO	5.5242e-05	1	0.0284826	439	0.950216	0.904376	1.05069	462	462	0.196685	2232	intracellular	(More than 50 overlapping genes)
turquoise	133	GO:0071013	catalytic step 2 spliceosome	GO|GO.CC|GO	5.72743e-05	1	0.0292894	15	0.0324675	0.0117504	2.7631	462	462	0.517241	29	catalytic step 2 spliceosome	1655 (DDX5)|3181 (HNRNPA2B1)|3185 (HNRNPF)|3187 (HNRNPH1)|3192 (HNRNPU)|6426 (SRSF1)|6632 (SNRPD1)|6633 (SNRPD2)|6635 (SNRPE)|9939 (RBM8A)|10189 (ALYREF)|10236 (HNRNPR)|22913 (RALY)|26986 (PABPC1)|57819 (LSM2)
turquoise	134	GO:0071824	protein-DNA complex subunit organization	GO|GO.BP|GO	5.72743e-05	1	0.0292894	15	0.0324675	0.0117504	2.7631	462	462	0.517241	29	protein-DNA complex subunit organization	142 (PARP1)|1642 (DDB1)|3005 (H1-0)|3006 (H1-2)|3146 (HMGB1)|4869 (NPM1)|5701 (PSMC2)|5702 (PSMC3)|5704 (PSMC4)|5706 (PSMC6)|6233 (RPS27A)|9349 (RPL23)|9555 (MACROH2A1)|121504 (H4-16)|126961 (H3C14)
turquoise	135	GO:0010558	negative regulation of macromolecule biosynthetic process	GO|GO.BP|GO	5.79494e-05	1	0.0294961	48	0.103896	0.0615883	1.68694	462	462	0.315789	152	negative regulation of macromolecule biosynthetic process	142 (PARP1)|811 (CALR)|1020 (CDK5)|1410 (CRYAB)|1655 (DDX5)|1965 (EIF2S1)|1974 (EIF4A2)|2547 (XRCC6)|3005 (H1-0)|3006 (H1-2)|3068 (HDGF)|3146 (HMGB1)|3181 (HNRNPA2B1)|3184 (HNRNPD)|3192 (HNRNPU)|3609 (ILF3)|3685 (ITGAV)|4691 (NCL)|4841 (NONO)|5371 (PML)|6134 (RPL10)|6188 (RPS3)|6208 (RPS14)|6233 (RPS27A)|6301 (SARS1)|6427 (SRSF2)|6472 (SHMT2)|6714 (SRC)|6772 (STAT1)|7520 (XRCC5)|7536 (SF1)|7555 (…
turquoise	136	GO:0045892	negative regulation of transcription, DNA-templated	GO|GO.BP|GO	6.24616e-05	1	0.0311284	36	0.0779221	0.0421394	1.84915	462	462	0.346154	104	negative regulation of transcription, DNA-templated	142 (PARP1)|811 (CALR)|1020 (CDK5)|1410 (CRYAB)|1655 (DDX5)|2547 (XRCC6)|3005 (H1-0)|3006 (H1-2)|3068 (HDGF)|3146 (HMGB1)|3181 (HNRNPA2B1)|3192 (HNRNPU)|3609 (ILF3)|4841 (NONO)|5371 (PML)|6134 (RPL10)|6208 (RPS14)|6233 (RPS27A)|6301 (SARS1)|6714 (SRC)|6772 (STAT1)|7520 (XRCC5)|7555 (CNBP)|8334 (H2AC6)|9349 (RPL23)|9555 (MACROH2A1)|10155 (TRIM28)|10657 (KHDRBS1)|11335 (CBX3)|51079 (NDUFA13)|55269 …
turquoise	137	GO:0060255	regulation of macromolecule metabolic process	GO|GO.BP|GO	6.25205e-05	1	0.0311284	191	0.41342	0.335494	1.23227	462	462	0.230676	828	regulation of macromolecule metabolic process	(More than 50 overlapping genes)
turquoise	138	GO:0006351	transcription, DNA-templated	GO|GO.BP|GO	6.76233e-05	1	0.0330161	82	0.177489	0.121961	1.45529	462	462	0.272425	301	transcription, DNA-templated	(More than 50 overlapping genes)
turquoise	139	GO:0043226	organelle	GO|GO.CC|GO	6.90968e-05	1	0.0334899	425	0.919913	0.867099	1.06091	462	462	0.198598	2140	organelle	(More than 50 overlapping genes)
turquoise	140	GO:0002479	antigen processing and presentation of exogenous peptide antigen via MHC class I, TAP-dependent	GO|GO.BP|GO	7.32606e-05	1	0.0353712	18	0.038961	0.0158023	2.46553	462	462	0.461538	39	antigen processing and presentation of exogenous peptide antigen via MHC class I, TAP-dependent	811 (CALR)|2923 (PDIA3)|3106 (HLA-B)|3685 (ITGAV)|5682 (PSMA1)|5689 (PSMB1)|5690 (PSMB2)|5692 (PSMB4)|5695 (PSMB7)|5701 (PSMC2)|5702 (PSMC3)|5704 (PSMC4)|5706 (PSMC6)|5709 (PSMD3)|5710 (PSMD4)|6892 (TAPBP)|9554 (SEC22B)|9861 (PSMD6)
turquoise	141	GO:0042590	antigen processing and presentation of exogenous peptide antigen via MHC class I	GO|GO.BP|GO	7.32606e-05	1	0.0353712	18	0.038961	0.0158023	2.46553	462	462	0.461538	39	antigen processing and presentation of exogenous peptide antigen via MHC class I	811 (CALR)|2923 (PDIA3)|3106 (HLA-B)|3685 (ITGAV)|5682 (PSMA1)|5689 (PSMB1)|5690 (PSMB2)|5692 (PSMB4)|5695 (PSMB7)|5701 (PSMC2)|5702 (PSMC3)|5704 (PSMC4)|5706 (PSMC6)|5709 (PSMD3)|5710 (PSMD4)|6892 (TAPBP)|9554 (SEC22B)|9861 (PSMD6)
turquoise	142	GO:0042274	ribosomal small subunit biogenesis	GO|GO.BP|GO	7.89911e-05	1	0.037559	11	0.0238095	0.00729335	3.26455	462	462	0.611111	18	ribosomal small subunit biogenesis	3921 (RPSA)|4809 (SNU13)|4869 (NPM1)|6194 (RPS6)|6201 (RPS7)|6208 (RPS14)|6217 (RPS16)|6227 (RPS21)|6229 (RPS24)|6234 (RPS28)|7520 (XRCC5)
turquoise	143	GO:0051649	establishment of localization in cell	GO|GO.BP|GO	8.24326e-05	1	0.0387542	188	0.406926	0.330632	1.23075	462	462	0.230392	816	establishment of localization in cell	(More than 50 overlapping genes)
turquoise	144	GO:0002474	antigen processing and presentation of peptide antigen via MHC class I	GO|GO.BP|GO	8.34498e-05	1	0.0391589	20	0.04329	0.0186386	2.3226	462	462	0.434783	46	antigen processing and presentation of peptide antigen via MHC class I	811 (CALR)|821 (CANX)|2923 (PDIA3)|3106 (HLA-B)|3685 (ITGAV)|5682 (PSMA1)|5689 (PSMB1)|5690 (PSMB2)|5692 (PSMB4)|5695 (PSMB7)|5701 (PSMC2)|5702 (PSMC3)|5704 (PSMC4)|5706 (PSMC6)|5709 (PSMD3)|5710 (PSMD4)|6892 (TAPBP)|9554 (SEC22B)|9861 (PSMD6)|51128 (SAR1B)
turquoise	145	GO:0042255	ribosome assembly	GO|GO.BP|GO	9.19584e-05	1	0.042126	12	0.025974	0.00850891	3.05257	462	462	0.571429	21	ribosome assembly	3921 (RPSA)|4869 (NPM1)|6122 (RPL3)|6125 (RPL5)|6128 (RPL6)|6134 (RPL10)|6136 (RPL12)|6152 (RPL24)|6175 (RPLP0)|6208 (RPS14)|6234 (RPS28)|7520 (XRCC5)
turquoise	146	GO:0065004	protein-DNA complex assembly	GO|GO.BP|GO	9.85922e-05	1	0.0446749	14	0.030303	0.01094	2.76992	462	462	0.518519	27	protein-DNA complex assembly	142 (PARP1)|1642 (DDB1)|3005 (H1-0)|3006 (H1-2)|3146 (HMGB1)|4869 (NPM1)|5701 (PSMC2)|5702 (PSMC3)|5704 (PSMC4)|5706 (PSMC6)|6233 (RPS27A)|9555 (MACROH2A1)|121504 (H4-16)|126961 (H3C14)
yellow	1	GO:0019637	organophosphate metabolic process	GO|GO.BP|GO	6.33117e-06	1	0.00500462	53	0.188612	0.105754	1.7835	281	281	0.203065	261	organophosphate metabolic process	(More than 50 overlapping genes)
yellow	2	GO:0030855	epithelial cell differentiation	GO|GO.BP|GO	1.855e-05	1	0.0121757	24	0.0854093	0.0352512	2.42287	281	281	0.275862	87	epithelial cell differentiation	118 (ADD1)|231 (AKR1B1)|301 (ANXA1)|307 (ANXA4)|823 (CAPN1)|826 (CAPNS1)|1000 (CDH2)|1266 (CNN3)|1471 (CST3)|2316 (FLNA)|2947 (GSTM3)|3295 (HSD17B4)|3383 (ICAM1)|3958 (LGALS3)|4301 (AFDN)|4478 (MSN)|4831 (NME2)|4926 (NUMA1)|5230 (PGK1)|7414 (VCL)|7431 (VIM)|8407 (TAGLN2)|9414 (TJP2)|56898 (BDH2)
yellow	3	GO:0016616	oxidoreductase activity, acting on the CH-OH group of donors, NAD or NADP as acceptor	GO|GO.MF|GO	2.1577e-05	1	0.0138635	16	0.0569395	0.0186386	3.05493	281	281	0.347826	46	oxidoreductase activity, acting on the CH-OH group of donors, NAD or NADP as acceptor	128 (ADH5)|231 (AKR1B1)|874 (CBR3)|3295 (HSD17B4)|3417 (IDH1)|3945 (LDHB)|4199 (ME1)|5226 (PGD)|6652 (SORD)|6697 (SPR)|8574 (AKR7A2)|22949 (PTGR1)|26227 (PHGDH)|51084 (CRYL1)|51144 (HSD17B12)|56898 (BDH2)
yellow	4	GO:0005912	adherens junction	GO|GO.CC|GO	3.01244e-05	1	0.0179728	17	0.0604982	0.0210697	2.87134	281	281	0.326923	52	adherens junction	118 (ADD1)|301 (ANXA1)|302 (ANXA2)|1000 (CDH2)|1266 (CNN3)|1982 (EIF4G2)|4301 (AFDN)|7094 (TLN1)|7414 (VCL)|9414 (TJP2)|10211 (FLOT1)|10458 (BAIAP2)|10580 (SORBS1)|10611 (PDLIM5)|11315 (PARK7)|23336 (SYNM)|29766 (TMOD3)
yellow	5	GO:0016614	oxidoreductase activity, acting on CH-OH group of donors	GO|GO.MF|GO	3.96221e-05	1	0.0221618	16	0.0569395	0.0194489	2.92764	281	281	0.333333	48	oxidoreductase activity, acting on CH-OH group of donors	128 (ADH5)|231 (AKR1B1)|874 (CBR3)|3295 (HSD17B4)|3417 (IDH1)|3945 (LDHB)|4199 (ME1)|5226 (PGD)|6652 (SORD)|6697 (SPR)|8574 (AKR7A2)|22949 (PTGR1)|26227 (PHGDH)|51084 (CRYL1)|51144 (HSD17B12)|56898 (BDH2)
yellow	6	GO:0005829	cytosol	GO|GO.CC|GO	4.09789e-05	1	0.0228697	176	0.626335	0.514587	1.21716	281	281	0.138583	1270	cytosol	(More than 50 overlapping genes)
yellow	7	GO:0044283	small molecule biosynthetic process	GO|GO.BP|GO	6.52442e-05	1	0.0319939	38	0.135231	0.0729335	1.85417	281	281	0.211111	180	small molecule biosynthetic process	132 (ADK)|231 (AKR1B1)|301 (ANXA1)|348 (APOE)|1585 (CYP11B2)|2027 (ENO3)|2171 (FABP5)|2246 (FGF1)|2946 (GSTM2)|2950 (GSTP1)|3295 (HSD17B4)|3692 (EIF6)|3837 (KPNB1)|4522 (MTHFD1)|4831 (NME2)|5092 (PCBD1)|5164 (PDK2)|5226 (PGD)|5230 (PGK1)|5236 (PGM1)|5315 (PKM)|5562 (PRKAA1)|5563 (PRKAA2)|6652 (SORD)|6697 (SPR)|7086 (TKT)|7360 (UGP2)|9807 (IP6K1)|11160 (ERLIN2)|11315 (PARK7)|26227 (PHGDH)|29968 (P…
yellow	8	GO:0044281	small molecule metabolic process	GO|GO.BP|GO	6.88194e-05	1	0.0334201	85	0.302491	0.210292	1.43844	281	281	0.163776	519	small molecule metabolic process	(More than 50 overlapping genes)
yellow	9	GO:0050839	cell adhesion molecule binding	GO|GO.MF|GO	9.51453e-05	1	0.0432695	45	0.160142	0.0931929	1.7184	281	281	0.195652	230	cell adhesion molecule binding	88 (ACTN2)|118 (ADD1)|301 (ANXA1)|302 (ANXA2)|822 (CAPG)|977 (CD151)|1000 (CDH2)|1192 (CLIC1)|1266 (CNN3)|1982 (EIF4G2)|2246 (FGF1)|2316 (FLNA)|3383 (ICAM1)|3417 (IDH1)|3611 (ILK)|4301 (AFDN)|4478 (MSN)|5052 (PRDX1)|5297 (PI4KA)|5315 (PKM)|5331 (PLCB3)|5339 (PLEC)|5578 (PRKCA)|7057 (THBS1)|7094 (TLN1)|7414 (VCL)|8407 (TAGLN2)|9414 (TJP2)|9531 (BAG3)|9588 (PRDX6)|10163 (WASF2)|10226 (PLIN3)|10458 …
yellow	10	GO:0016491	oxidoreductase activity	GO|GO.MF|GO	0.000114238	1	0.0506649	43	0.153025	0.0883306	1.73241	281	281	0.197248	218	oxidoreductase activity	128 (ADH5)|223 (ALDH9A1)|231 (AKR1B1)|874 (CBR3)|1429 (CRYZ)|1585 (CYP11B2)|2766 (GMPR)|2946 (GSTM2)|2950 (GSTP1)|2952 (GSTT1)|2954 (GSTZ1)|3295 (HSD17B4)|3417 (IDH1)|3945 (LDHB)|4129 (MAOB)|4199 (ME1)|4522 (MTHFD1)|4700 (NDUFA6)|5052 (PRDX1)|5092 (PCBD1)|5226 (PGD)|5230 (PGK1)|6652 (SORD)|6697 (SPR)|8424 (BBOX1)|8574 (AKR7A2)|8991 (SELENBP1)|9588 (PRDX6)|10493 (VAT1)|10840 (ALDH1L1)|11315 (PARK7…
