# Supplementary material for: Pilot study evaluating everolimus molecular mechanisms in tuberous sclerosis complex and focal cortical dysplasia
Source: PLoS One. 2022 May 19;17(5):e0268597. doi: 10.1371/journal.pone.0268597 (PMC9119437; doi:10.1371/journal.pone.0268597)
Supplement: S4 Table — (XLSX) [file pone.0268597.s004.xlsx]

## Sheet: S4 Table
S4 Table. Metabolomics Raw Data in Brain
Skeleton_Metabolite	Annotation	Metabolite	Formula	Ion Type	RT Start (min)	RT End (min)	m/z Tolerance (ppm)	RT Tolerance (min)	mz	obs_mz	ppm	winner	RT	RT_min	RT_max	RT_range	ttest_pval	drug_Mean	Control_Mean	Log2FoldChange	blank_threshold	combined_mean	impact_score	Detection	NYU002 EVERO 060121 DL	NYU003 EVERO 060121 DL	NYU004 EVERO 060121 DL	NYU005 EVERO 060121 DL	NYUC001 EVERO 060121 DL	NYUC002 EVERO 060121 DL	NYUC003 EVERO 060121 DL	NYUC004 EVERO 060121 DL	NYUC005 EVERO 060121 DL	NYUC006 EVERO 060121 DL	NYUC007 EVERO 060121 DL	NYUC008 EVERO 060121 DL	NYUC009 EVERO 060121 DL	NYUC0010 EVERO 060121 DL	Blank_0	Blank_1	Blank_2	Blank_3	Blank_4	Blank_5
Feature_-_151.0370_14.0	4-Acetyoxyphenol	418 Feature_-_151.0370_14.0	-151.037	NA	12	16	20	2	151.037	151.037	0	S16053	13.98	12.27	14.17	1.9	0.00151987	1060902	407779	1.37943	27510.5	734341	1257	14	1322699	1332654	803994	784261	175440	805656	231006	386867	385364	502563	594328	154504	74671	767394	6351	5361	5420	5747	6101	6041
Feature_+_306.1007_14.0	N-Acetylaspartylglutamic acid (M+1 isotope)	1945 Feature_+_306.1007_14.0	306.101	NA	12	16	20	2	306.101	306.101	0	S16052	13.97	12.08	14.04	1.97	0.00176827	2.22298e+06	795666	1.48226	17163	1.50932e+06	2385	14	3123046	2667831	1561435	1539610	260845	1579166	466809	683480	929621	998867	931328	331991	136514	1638044	2135	2587	2283	2148	1930	3243
Feature_+_631.1705_14.0	Diosmin	2218 Feature_+_631.1705_14.0	631.17	NA	12	16	20	2	631.17	631.17	0	S16052	13.97	13.95	15.79	1.84	0.00178161	6419350	1.69244e+06	1.92332	11163	4.05589e+06	8635	14	8534016	8435682	4172557	4535145	207847	4783592	366408	605510	1327150	2359366	2260268	117659	32590	4863996	0	0	0	0	2326	0
Feature_+_305.0974_14.0	N-Acetylaspartylglutamic acid	1941 Feature_+_305.0974_14.0	305.097	NA	12	16	20	2	305.097	305.097	0	S16052	13.97	12.35	14.42	2.07	0.00178419	2.06774e+07	7.45854e+06	1.47109	20540	1.4068e+07	21859	14	27789348	25470238	13931254	15518774	2754461	14342170	4148309	6039701	8586898	9280846	9333544	2720613	1138956	16239870	0	0	13503	2094	3283	2200
Feature_+_632.1740_14.0	Diosmin (M+1 isotope)	2219 Feature_+_632.1740_14.0	632.174	NA	12	16	20	2	632.174	632.174	0	S16052	13.97	12.04	15.35	3.31	0.00237219	1.43887e+06	403763	1.83335	14841	921316	1384	13	1903978	1815446	970090	1065957	59950	1106530	93069	191895	245513	519908	567422	20366	14841	1218139	3076	2283	0	2223	2100	0
Feature_-_285.0725_14.0	N-Acetylaspartylglutamic acid (loss of H2O)	145 Feature_-_285.0725_14.0	-285.072	NA	12	16	20	2	285.072	285.072	0	S16053	13.98	13.95	14.01	0.07	0.00249773	1.9228e+06	821922	1.22613	10771	1.37236e+06	1285	14	2234608	2245865	1597137	1613576	359696	1549584	465437	744529	1012919	1103166	1062207	238288	109328	1574066	0	0	1542	0	0	0
Feature_-_304.0866_14.0	N-Acetylaspartylglutamic acid (M+1 isotope)	119 Feature_-_304.0866_14.0	-304.087	NA	12	16	20	2	304.087	304.087	0	S16052	13.98	12.7	15.18	2.48	0.00326853	1423671	639129	1.15544	11542	1.0314e+06	703	14	1687483	1659195	1141064	1206942	297358	1194902	394187	609068	779608	859521	830986	205078	89699	1130882	0	1386	0	0	0	1698
Feature_-_303.0831_14.0	N-Acetylaspartylglutamic acid	122 Feature_-_303.0831_14.0	-303.083	NA	12	16	20	2	303.083	303.083	0	S16052	13.98	13.94	15.25	1.31	0.00403007	1.21751e+07	5.6258e+06	1.1138	15871.5	8.90043e+06	4780	14	14275295	14163974	9910448	10350524	2645291	10483216	3565710	5348408	6822186	7362848	7192985	1885941	869678	10081732	1938	1475	6279	0	2051	0
Feature_+_141.0658_9.8	Ethyl imidazole-2-carboxylate	968 Feature_+_141.0658_9.8	141.066	NA	7.8	11.8	20	2	141.066	141.066	-0.7	S16054	8.12	7.89	9.83	1.94	0.0101707	1105617	412334	1.42296	39857	758976	200	14	1322498	1029064	1601116	469790	122362	686026	80969	779377	86226	66879	755846	393894	945382	206383	9604	11195	7782	10087	8672	12374
Feature_+_212.1580_2.7	Background peak	1477 Feature_+_212.1580_2.7	212.158	NA	0.7	4.7	20	2	212.158	212.158	0	SQ779_ISTD_1	2.67	0.82	3.65	2.83	0.0258091	274660	107740	1.3501	107740	191200	19	2	107740	107740	576308	306852	107740	107740	107740	107740	107740	107740	107740	107740	107740	107740	48421	119247	3823	4792	15068	4128
Feature_+_734.5688_2.5	1-Stearoyl-2-myristoyl-sn-glycero-3-phosphocholine	2237 Feature_+_734.5688_2.5	734.569	NA	0.5	4.5	20	2	734.569	734.569	0	S16045	2.5	0.84	2.53	1.68	0.0281148	2629413	1300119	1.0161	23893	1964766	141	14	3214068	2994388	2808866	1500330	1771319	1206838	250949	3565712	707551	784167	1517813	1426308	409756	1360777	0	0	0	9060	11632	7094
Feature_+_84.0814_8.3	2-Methyl-1-Pyrroline	637 Feature_+_84.0814_8.3	84.0814	NA	6.3	10.3	20	2	84.0814	84.0814	0	S16053	8.29	7.44	10.2	2.77	0.0374082	628530	174680	1.84726	83776	401605	39	12	718532	1475293	203358	116935	116609	210914	95680	87081	335490	419081	132945	83776	83776	181450	24754	15857	29566	19313	15031	43031
Feature_-_122.9746_9.3	Unknown feature_-_140.9852_9.3 (loss of H2O)	508 Feature_-_122.9746_9.3	-122.975	NA	7.3	11.3	20	2	122.975	122.975	0	SQ755_Blank_1	9.27	8.33	9.58	1.25	0.044189	287234	111956	1.3593	16167	199594	12	13	159800	464431	443731	80972	294643	33661	85448	57676	57765	87601	267572	26586	16167	192436	2143	1444	1962	1810	3107	1868
Feature_-_140.9852_9.3	Unknown feature_-_140.9852_9.3	449 Feature_-_140.9852_9.3	-140.985	NA	7.3	11.3	20	2	140.985	140.985	0	SQ755_Blank_1	9.27	7.73	9.27	1.55	0.0452651	311805	123190	1.33976	108794	217497	12	6	108794	271482	718444	148501	132374	108794	108794	108794	108794	108794	212331	108794	108794	125637	32962	33406	31066	33568	30490	36095
Feature_+_116.0708_5.4	N/A	793 Feature_+_116.0708_5.4	116.071	NA	3.4	7.4	20	2	116.071	116.071	0	S16049	5.43	5.03	5.45	0.41	0.0269441	2.17959e+06	3.17688e+06	-0.543557	653460	2.67823e+06	145	13	3206028	653460	2519355	2339498	3088696	3021343	3299562	3122892	2511568	3322149	3114988	4274106	3193643	2819850	202109	204993	222155	225231	220913	211520
Feature_+_240.1518_3.2	N/A	1680 Feature_+_240.1518_3.2	240.152	NA	1.2	5.2	20	2	240.152	240.152	0	S16053	3.22	3.22	3.36	0.14	0.0199088	8.03981e+06	7.41069e+06	0.117553	7.41069e+06	7725249	421	2	7.41069e+06	9057053	7.41069e+06	8280796	7.41069e+06	7.41069e+06	7.41069e+06	7.41069e+06	7.41069e+06	7.41069e+06	7.41069e+06	7.41069e+06	7.41069e+06	7.41069e+06	2248154	2462733	2663823	2305921	2282812	2837938
Feature_+_399.2273_2.7	N/A	2114 Feature_+_399.2273_2.7	399.227	NA	0.7	4.7	20	2	399.227	399.227	0	S16054	2.66	2.62	2.77	0.15	0.0190453	1.64444e+06	1.38869e+06	0.243872	1.35269e+06	1.51656e+06	94	4	1675416	1588823	1960830	1.35269e+06	1.35269e+06	1.35269e+06	1.35269e+06	1.35269e+06	1.35269e+06	1.35269e+06	1.35269e+06	1.35269e+06	1.35269e+06	1712712	495305	542297	407485	497968	353611	388707
Feature_+_263.1745_3.3	N/A	1811 Feature_+_263.1745_3.3	263.175	NA	1.3	5.3	20	2	263.175	263.175	0	S16055	3.26	3.23	3.38	0.15	0.0380892	1.1043e+06	925421	0.254953	868280	1.01486e+06	32	7	868280	1198895	997946	1352087	1111217	1002966	937934	868280	868280	868280	868280	868280	868280	992409	250420	326886	297125	297702	294096	250332
Feature_-_293.1755_2.7	N/A	140 Feature_-_293.1755_2.7	-293.175	NA	0.7	4.7	20	2	293.175	293.175	0	S16055	2.68	2.66	2.72	0.06	0.0264985	3386887	2.66482e+06	0.345922	1.05545e+06	3.02585e+06	145	14	3600420	2816489	3300116	3830523	3264844	2432080	2257568	3007036	1920262	2258691	3329620	3117235	2777205	2283656	330602	357123	325807	327704	333602	416057
Feature_+_133.0607_11.5	N/A	924 Feature_+_133.0607_11.5	133.061	NA	9.5	13.5	20	2	133.061	133.061	0	SQ755_Blank_1	11.5	9.69	11.58	1.89	0.0295721	1366878	1.0632e+06	0.362468	40075	1.21504e+06	53	14	1429989	1128691	1365247	1543585	1086521	870875	1105420	1128264	764548	1077845	1323184	1132108	738857	1404405	12530	8126	10388	8146	14176	6784
Feature_+_148.0601_11.6	N/A	1035 Feature_+_148.0601_11.6	148.06	NA	9.6	13.6	20	2	148.06	148.06	0	S16053	11.6	11.48	11.64	0.16	0.0394892	268659100	179945260	0.578219	1.26503e+06	224302180	8480	14	279742720	309441056	240850928	244601696	81843992	301077696	163371936	161751280	188909936	217214656	222096368	94790584	106734408	261661744	362645	87251	909762	108613	932613	109173
Feature_+_256.1691_2.8	N/A	1764 Feature_+_256.1691_2.8	256.169	NA	0.8	4.8	20	2	256.169	256.169	0	S16051	2.79	2.72	2.81	0.08	0.0299165	3788029	2.52448e+06	0.585464	1.86114e+06	3.15625e+06	158	11	4586198	3623108	3663131	3279679	2378807	3377351	2871376	1952239	1.86114e+06	1.86114e+06	2170120	1.86114e+06	2092931	4818508	617058	700573	572737	630323	527675	653917
Feature_+_102.0554_11.6	N/A	722 Feature_+_102.0554_11.6	102.055	NA	9.6	13.6	20	2	102.055	102.055	0	S16053	11.57	10.48	11.63	1.15	0.033252	9.21837e+06	6.05465e+06	0.606467	148332	7.63651e+06	350	14	9360764	10765519	8428038	8319148	2922954	10437619	5498978	5284812	6471462	7489062	7171992	3067945	3532754	8668936	52051	48406	50578	38799	46242	40589
Feature_+_149.0635_11.6	N/A	1047 Feature_+_149.0635_11.6	149.064	NA	9.6	13.6	20	2	149.064	149.064	0	S16053	11.6	11.48	11.63	0.16	0.0376413	1.55668e+07	1.02074e+07	0.608855	53714.5	1.28871e+07	522	14	15861791	18662536	13886819	13855992	4376888	17568884	9249103	9067699	10560312	12612294	12502372	5357878	5925750	14852824	9815	4307	31322	4947	29982	7056
Feature_+_150.0643_11.6	N/A	1051 Feature_+_150.0643_11.6	150.064	NA	9.6	13.6	20	2	150.064	150.064	0	S16053	11.57	9.92	11.64	1.72	0.0474405	1.59174e+06	1.02808e+06	0.630656	22332.5	1.30991e+06	43	14	1606198	1993678	1333652	1433427	407309	1955906	1022733	841952	1114202	1238878	1235602	495276	586217	1382693	3678	3999	6006	3062	3622	4298
Feature_+_148.0928_11.6	N/A	1040 Feature_+_148.0928_11.6	148.093	NA	9.6	13.6	20	2	148.093	148.093	0	S16053	11.57	10.68	11.74	1.06	0.0348224	3.03866e+06	1.95121e+06	0.639069	24051.5	2.49493e+06	112	14	3080618	3754580	2562784	2756657	1004452	3471034	1690236	1601406	2275537	2652069	1738976	1051758	1150638	2875953	4893	0	10438	0	10959	1813
Feature_+_211.1185_3.2	N/A	1453 Feature_+_211.1185_3.2	211.119	NA	1.2	5.2	20	2	211.119	211.123	19.9	S16055	3.09	3.02	3.25	0.23	0.0105265	4.0369e+06	2.50923e+06	0.686003	1901729	3.27307e+06	500	9	4391489	3966497	2896514	4893111	3360956	4384752	1901729	1901729	1901729	1901729	2291585	1901729	2389932	3156456	644414	747542	543292	584753	700054	563403
Feature_+_176.0974_11.8	N/A	1259 Feature_+_176.0974_11.8	176.097	NA	9.8	13.8	20	2	176.097	176.097	0	S16053	11.78	10.06	11.81	1.75	0.0463832	1670398	1.03312e+06	0.693186	12214	1.35176e+06	47	14	1521493	1936113	1409816	1814170	398471	1896403	794640	949915	1330360	1263622	1359384	486489	269927	1581977	2320	0	2108	0	0	0
Feature_+_205.1697_3.2	N/A	1431 Feature_+_205.1697_3.2	205.17	NA	1.2	5.2	20	2	205.17	205.17	0	S16051	3.16	3.11	3.25	0.13	0.0162504	1.72172e+06	1.06168e+06	0.697503	251573	1.3917e+06	139	14	1936298	1715901	1667885	1566794	1112078	1181416	810466	966724	1064000	921094	916146	531825	870516	2242518	102019	80611	55710	100324	83624	60858
Feature_-_128.0342_11.6	N/A	492 Feature_-_128.0342_11.6	-128.034	NA	9.6	13.6	20	2	128.034	128.034	0	S16052	11.58	10.63	12.67	2.04	0.0323129	9.36614e+06	5.76728e+06	0.699564	122472	7.56671e+06	380	14	11280647	9187109	8553775	8443018	2869216	9525345	3958927	5329174	6151030	6250981	7847306	2891662	2501176	10347940	35851	32941	45107	33537	44022	33487
Feature_+_178.0592_11.8	N/A	1274 Feature_+_178.0592_11.8	178.059	NA	9.8	13.8	20	2	178.059	178.059	0	S16055	11.77	10.8	11.81	1.01	0.0185934	1.37663e+06	838992	0.71441	57082.5	1.10781e+06	98	14	1403178	1400073	1235287	1467972	990103	1371863	478018	676574	920188	1123807	1049043	281953	308835	1189533	16607	9010	25939	8863	22229	11517
Feature_+_252.2431_5.5	N/A	1750 Feature_+_252.2431_5.5	252.243	NA	3.5	7.5	20	2	252.243	252.243	0	S16051	5.47	5.47	5.82	0.35	0.0411218	2946385	1.7945e+06	0.715363	688602	2.37044e+06	95	14	3472800	3230218	2597039	2485483	2851746	2413478	1747984	1506525	898127	1047582	1341895	1107167	1223256	3807249	220427	233471	210041	230264	223030	239972
Feature_-_147.0480_11.6	N/A	426 Feature_-_147.0480_11.6	-147.048	NA	9.6	13.6	20	2	147.048	147.048	0	S16052	11.6	11.44	11.65	0.21	0.0243983	9615982	5.79626e+06	0.730311	35958.5	7.70612e+06	524	14	11879779	9383359	8646690	8554100	2987280	9007816	3956146	5447438	6155080	6365062	7986910	2996968	2503624	10556314	8844	2490	16820	3417	16811	3535
Feature_+_154.0722_7.9	N/A	1070 Feature_+_154.0722_7.9	154.072	NA	5.9	9.9	20	2	154.072	154.072	0	S16052	7.9	6.71	8.07	1.36	0.0340908	732146	440090	0.734332	23087	586118	29	14	1049511	941915	509173	427985	559465	324505	320984	304394	333194	465620	793643	303069	529164	466865	4346	4738	4503	3953	4740	3894
Feature_-_146.0446_11.6	N/A	434 Feature_-_146.0446_11.6	-146.045	NA	9.6	13.6	20	2	146.045	146.045	0	S16052	11.6	11.49	11.64	0.14	0.0210283	168882360	1.01489e+08	0.734697	461245	1.35186e+08	10698	14	206075392	170642944	150016576	148794528	52191208	161104400	69785496	94966168	109052640	110758072	137862912	52117564	47423364	179626640	131253	41406	315928	46231	319088	48584
Feature_-_146.0766_11.6	N/A	431 Feature_-_146.0766_11.6	-146.077	NA	9.6	13.6	20	2	146.077	146.077	0	S16053	11.59	11.2	12.92	1.72	0.0163025	1.64194e+06	984694	0.737652	14768.5	1.31332e+06	134	14	1682761	1864683	1579941	1440369	463906	1335001	685692	955566	1085463	1224918	1238569	540082	476912	1840835	0	1315	3273	1668	3281	0
Feature_-_333.0589_13.0	N/A	81 Feature_-_333.0589_13.0	-333.059	NA	11	15	20	2	333.059	333.059	0	S16055	12.95	12.92	13.04	0.12	0.0342154	1.22588e+06	734596	0.738789	12694	980236	48	14	1303358	823666	1086122	1690356	1561930	752740	383364	624421	456148	566501	930138	788689	464354	817676	1647	0	1802	0	1939	0
Feature_-_146.0126_11.6	N/A	437 Feature_-_146.0126_11.6	-146.013	NA	9.6	13.6	20	2	146.013	146.013	0	S16052	11.58	11.49	11.65	0.16	0.0250704	1705811	1.02121e+06	0.740175	14017.5	1.36351e+06	91	14	2171777	1573163	1462480	1615824	543996	1794265	726533	875884	1169247	1075519	1252148	546097	444060	1784375	1418	0	3721	0	2896	0
Feature_-_148.0489_11.6	N/A	425 Feature_-_148.0489_11.6	-148.049	NA	9.6	13.6	20	2	148.049	148.049	0	S16052	11.58	9.6	11.71	2.12	0.0184902	1.36358e+06	816110	0.740568	39583	1.08985e+06	98	14	1586263	1382561	1261174	1224339	441909	1239888	586242	767848	873468	865094	1051935	425661	371932	1537122	5383	14837	8716	12065	8320	9845
Feature_+_134.0447_11.8	N/A	933 Feature_+_134.0447_11.8	134.045	NA	9.8	13.8	20	2	134.045	134.045	0	SQ755_Blank_1	11.85	11.75	11.91	0.16	0.0191256	65639885	3.92659e+07	0.741297	288323	5.24529e+07	4585	14	68371432	76244344	54335524	63608240	17033808	67239608	27225396	33281398	54476448	59522292	42016664	16764898	23618968	51479168	114742	31965	122480	29167	224715	33577
Feature_+_176.0550_11.7	N/A	1254 Feature_+_176.0550_11.7	176.055	NA	9.7	13.7	20	2	176.055	176.055	0	S16053	11.73	11.57	11.98	0.41	0.0212147	170845580	99776815	0.775916	178810	1.35311e+08	10921	14	175922048	180930640	150235136	176294496	38339128	172581344	74340704	97287384	126489088	136501264	132170384	42963056	26200630	150895168	11189	11990	173861	11164	117539	11876
Feature_+_74.0243_11.8	N/A	617 Feature_+_74.0243_11.8	74.0243	NA	9.8	13.8	20	2	74.0243	74.0243	0	SQ755_Blank_1	11.85	10.44	13.42	2.98	0.0267153	1.26919e+06	739489	0.779305	17582	1.00434e+06	65	14	1210850	1527360	1034259	1304286	248938	1330291	485091	530083	1207158	1134585	749951	263405	518672	926720	3012	2049	4354	2208	3541	0
Feature_+_158.0445_11.7	N/A	1099 Feature_+_158.0445_11.7	158.044	NA	9.7	13.7	20	2	158.044	158.044	0	S16053	11.73	9.74	13.71	3.96	0.0215319	40577049	2.34519e+07	0.790962	42262.5	3.20145e+07	2573	14	41738752	42968024	35330888	42270532	8772330	41992040	17358734	22814704	29847358	31463086	30925634	9895097	5762566	35687036	3614	2637	33746	2992	19347	2189
Feature_-_174.0815_11.7	N/A	343 Feature_-_174.0815_11.7	-174.082	NA	9.7	13.7	20	2	174.082	174.082	0	S16052	11.73	11.58	13.66	2.08	0.0251933	3889760	2.23146e+06	0.801694	16480.5	3.06061e+06	212	14	4711001	4464414	3082207	3301418	977016	3839100	1497937	2270504	2388814	2977834	2959443	977454	624569	3801924	1385	0	5761	2120	3695	0
Feature_+_88.0399_11.8	N/A	656 Feature_+_88.0399_11.8	88.0399	NA	9.8	13.8	20	2	88.0399	88.0399	0	S16053	11.78	11.02	11.94	0.92	0.0145367	1.46981e+07	8.40332e+06	0.806596	63117.5	1.15507e+07	1390	14	15510725	15865702	12774285	14641607	3390603	14592522	5999110	7998486	11070155	11693436	10353686	3760850	2731671	12442699	24488	13586	19693	12262	23752	12454
Feature_-_175.0372_11.7	N/A	339 Feature_-_175.0372_11.7	-175.037	NA	9.7	13.7	20	2	175.037	175.037	0	S16052	11.73	10.12	13.36	3.24	0.018777	1.41307e+06	806401	0.809259	12688.5	1.10973e+06	104	14	1644819	1546827	1159120	1301499	352587	1389051	503237	826991	1004043	1232104	990233	336704	248774	1180289	1598	0	1875	0	1904	0
Feature_+_135.0481_11.8	N/A	937 Feature_+_135.0481_11.8	135.048	NA	9.8	13.8	20	2	135.048	135.048	0	SQ755_Blank_1	11.85	11.76	11.95	0.19	0.0179916	2491293	1.42102e+06	0.809966	19233.5	1.95616e+06	191	14	2484762	2971918	1946016	2562476	511519	2529146	887703	1184425	1976774	2290082	1494464	541937	914556	1879615	5469	1789	2959	1989	6261	0
Feature_-_176.0440_11.8	N/A	337 Feature_-_176.0440_11.8	-176.044	NA	9.8	13.8	20	2	176.044	176.044	0	S16052	11.76	10.74	11.78	1.04	0.0172382	4205084	2379975	0.821188	32723.5	3.29253e+06	337	14	4877052	4578150	3265432	4099702	1112683	3956663	1482123	2226508	2779934	3524132	3000132	1119258	699786	3898531	8356	5048	11937	4001	10583	5522
Feature_-_114.0185_11.7	N/A	534 Feature_-_114.0185_11.7	-114.019	NA	9.7	13.7	20	2	114.019	114.019	0	S16052	11.73	10.61	11.9	1.3	0.0155545	2.45711e+06	1.38958e+06	0.822312	37566.5	1.92334e+06	219	14	2759522	2689709	1967822	2411368	632279	2447234	924391	1315556	1554429	1870583	1808990	645444	445077	2251801	10543	8947	9529	8999	8815	8300
Feature_+_177.0584_11.7	N/A	1267 Feature_+_177.0584_11.7	177.058	NA	9.7	13.7	20	2	177.058	177.058	0	S16053	11.73	9.91	13.07	3.16	0.0184373	1.16992e+07	6.60517e+06	0.824744	27914	9.15219e+06	879	14	12056713	12341061	10177939	12221126	2129810	11667192	4959522	6510023	8380282	9310128	8987860	2717124	1487752	9902004	3402	5916	10466	3892	6563	5589
Feature_-_174.0396_11.7	N/A	345 Feature_-_174.0396_11.7	-174.04	NA	9.7	13.7	20	2	174.04	174.04	0	S16052	11.73	11.58	11.78	0.2	0.0159242	424028648	2.38894e+08	0.827788	546872	3.31462e+08	36946	14	500671904	461365504	338173632	395903552	107668448	412518400	156175360	229296544	289341216	333178624	306872800	105561984	73401928	374929088	40817	5995	552100	29702	427345	17784
Feature_-_175.0431_11.7	N/A	338 Feature_-_175.0431_11.7	-175.043	NA	9.7	13.7	20	2	175.043	175.043	0	S16052	11.73	9.92	12.26	2.34	0.0149394	2.89984e+07	1.6283e+07	0.83261	44279.5	2.26407e+07	2699	14	34210704	31676980	22809830	27296156	7333292	28110206	10565515	16080261	19682648	22751524	20932828	7221853	5082099	25069480	3269	1644	33340	2392	26487	1427
Feature_+_176.0127_11.7	N/A	1253 Feature_+_176.0127_11.7	176.013	NA	9.7	13.7	20	2	176.013	176.013	0	S16053	11.73	11.3	11.8	0.49	0.0154357	1.83741e+06	1.02865e+06	0.836917	12801	1.43303e+06	166	14	1966180	2013793	1600314	1769346	344146	1775754	755541	1023020	1409293	1508522	1200827	426762	281669	1560987	0	0	1753	0	1936	1913
Feature_-_156.0291_11.7	N/A	406 Feature_-_156.0291_11.7	-156.029	NA	9.7	13.7	20	2	156.029	156.029	0	S16053	11.71	10.06	13.43	3.37	0.0140332	1.6076e+06	899859	0.837136	19522.5	1.25373e+06	160	14	1843656	1869588	1251189	1465962	414168	1483228	598361	873804	1040556	1312409	1168583	426270	270938	1410277	2880	2821	4493	2961	3142	2748
Feature_-_173.9980_11.8	N/A	346 Feature_-_173.9980_11.8	-173.998	NA	9.8	13.8	20	2	173.998	173.998	0	S16052	11.76	10.4	12.27	1.87	0.0168196	4.16705e+06	2.31986e+06	0.844991	18543.5	3.24345e+06	346	14	4975688	4614547	3172446	3905524	1074934	4149255	1416086	2294530	2470511	3393286	3085590	1069304	678911	3566160	1943	1645	5006	1821	4611	2061
Feature_-_349.0889_11.8	N/A	61 Feature_-_349.0889_11.8	-349.089	NA	9.8	13.8	20	2	349.089	349.089	0	S16052	11.76	11.56	11.81	0.25	0.0138442	2.23661e+06	1.22592e+06	0.86745	10000	1.73126e+06	228	14	2638129	2446241	1696623	2165442	466610	2090351	791904	1234272	1669880	1623975	1520380	597549	308948	1955313	0	0	0	0	0	0
Feature_-_130.0498_11.7	N/A	486 Feature_-_130.0498_11.7	-130.05	NA	9.7	13.7	20	2	130.05	130.05	0	S16052	11.73	9.82	13.39	3.57	0.012579	16213724	8.82893e+06	0.876905	53824.5	1.25213e+07	1828	14	19868828	17138564	12987612	14859892	3834198	15355075	5639583	8341432	10821600	12269595	11348945	3967529	2567950	14143408	11447	10537	26007	8989	20205	10464
Feature_+_327.0793_14.0	N/A	1994 Feature_+_327.0793_14.0	327.079	NA	12	16	20	2	327.079	327.079	0	S16053	14.01	13.95	14.4	0.46	0.013404	7092694	3.84441e+06	0.883573	12237.5	5.46855e+06	753	14	7085578	7828919	6445406	7010873	1715317	6280130	2785026	3772956	5051608	5507692	4801056	1314849	533806	6681633	0	0	0	2164	2311	0
Feature_+_205.1544_14.8	N/A	1430 Feature_+_205.1544_14.8	205.154	NA	12.8	16.8	20	2	205.154	205.154	0	S16052	14.76	13.17	15	1.83	0.0268176	2.00583e+06	1.07603e+06	0.89848	19245.5	1.54093e+06	107	14	2595511	2300852	1704038	1422912	1031415	1401086	493603	686047	1165705	1292763	1384246	281700	503100	2520632	0	1985	7289	2205	3990	3022
Feature_+_116.0345_11.8	N/A	789 Feature_+_116.0345_11.8	116.034	NA	9.8	13.8	20	2	116.034	116.034	0	S16053	11.78	10.19	11.9	1.71	0.0111284	3.10363e+06	1.66153e+06	0.901448	21801.5	2.38258e+06	400	14	3252928	3508568	2623652	3029383	492201	2751401	1100853	1394681	2514463	2618632	2042792	626160	619543	2454550	3869	2841	4548	2848	6194	3303
Feature_+_148.0603_14.0	N/A	1036 Feature_+_148.0603_14.0	148.06	NA	12	16	20	2	148.06	148.06	0	S16052	12.02	11.97	13.97	2	0.0257674	3.0595e+06	1.6376e+06	0.901711	68012	2.34855e+06	170	14	4151963	3341801	2248458	2495789	604137	3466598	940917	1502901	1896099	1810724	2096538	614004	678242	2765878	17207	18408	23081	16481	21421	19426
Feature_+_735.5722_2.5	N/A	2238 Feature_+_735.5722_2.5	735.572	NA	0.5	4.5	20	2	735.572	735.572	0	S16045	2.5	2.47	3.76	1.3	0.0397945	1.08487e+06	565292	0.940449	10000	825079	40	14	1295170	1212719	1212468	619106	775621	561349	140806	1531352	328838	335243	621526	683767	164527	509889	0	0	0	0	0	0
Feature_+_159.0480_11.8	N/A	1110 Feature_+_159.0480_11.8	159.048	NA	9.8	13.8	20	2	159.048	159.048	0	S16053	11.78	11.69	13.4	1.72	0.0080547	2030589	1.05706e+06	0.941839	12822.5	1.54383e+06	368	14	2062115	2213984	1815923	2030334	322578	1869849	840855	998768	1549751	1570886	1332424	431554	186298	1467655	0	0	2416	0	1826	1403
Feature_-_174.0399_14.2	N/A	344 Feature_-_174.0399_14.2	-174.04	NA	12.2	16.2	20	2	174.04	174.04	-0.6	S16052	12.23	12.18	12.67	0.48	0.00855607	4.48315e+06	2.33129e+06	0.943383	25372	3.40722e+06	766	14	5491096	4710436	3656680	4074402	856130	4700174	1101961	1605444	1606752	2494636	2700984	1420656	2905180	3921018	8567	5414	3654	3439	5859	3811
Feature_-_188.0555_11.3	N/A	307 Feature_-_188.0555_11.3	-188.055	NA	9.3	13.3	20	2	188.055	188.055	0	S16052	11.29	10.15	11.33	1.18	0.0118992	41327314	2.11917e+07	0.963597	125246	3.12595e+07	5123	14	52198056	36778688	31735244	44597268	7196214	33845276	15015137	20914268	23326554	28676642	28156138	9182192	4211191	41393352	37179	38156	39143	44374	36138	35502
Feature_-_189.0589_11.3	N/A	303 Feature_-_189.0589_11.3	-189.059	NA	9.3	13.3	20	2	189.059	189.059	0	S16052	11.29	10.07	11.33	1.26	0.0140107	3.02444e+06	1.54237e+06	0.971518	21680.5	2.28341e+06	320	14	4000628	2660390	2226078	3210666	488388	2544832	1036259	1527830	1634024	1966851	2143390	666126	362370	3053643	4633	4280	3511	3605	3045	4287
Feature_+_560.0786_11.9	N/A	2209 Feature_+_560.0786_11.9	560.079	NA	9.9	13.9	20	2	560.079	560.079	0	S16052	11.87	10.35	12.71	2.36	0.0523315	905705	458358	0.982564	12662	682032	26	13	1303457	871942	641170	806250	422374	1299417	230553	358504	508261	457204	505985	34897	12662	753728	0	0	0	2023	3301	0
Feature_+_165.1385_3.2	N/A	1157 Feature_+_165.1385_3.2	165.138	NA	1.2	5.2	20	2	165.138	165.138	0	S16051	3.16	3.13	3.19	0.06	0.0553323	1.47328e+07	1.16234e+07	0.342004	4025966	1.31781e+07	302	14	14962467	13222182	16670576	14075912	13781210	12328631	12256444	10317629	6663348	10078340	10656390	11116667	11787781	17247072	1307802	1488995	1420949	1307931	1263764	1242491
Feature_+_294.2533_5.3	N/A	1911 Feature_+_294.2533_5.3	294.253	NA	3.3	7.3	20	2	294.253	294.253	0	S16053	5.27	5.19	5.48	0.29	0.0553837	4352580	2.74853e+06	0.663211	1.63494e+06	3.55055e+06	102	12	3904048	6349806	4044350	3112116	4132730	4205424	2404464	2564702	1.63494e+06	2044866	2028410	1.63494e+06	1805497	5029315	535718	560241	554227	553229	508715	537753
Feature_+_132.1317_10.9	N/A	919 Feature_+_132.1317_10.9	132.132	NA	8.8	12.8	20	2	132.132	132.132	0	SQ755_Blank_1	10.85	10.74	12.03	1.3	0.0569208	1.86479e+06	1.66341e+06	0.164874	19019.5	1.7641e+06	35	14	1905007	1864384	1929234	1760542	1856121	1661826	1507985	1611827	1630748	1693437	1960148	1568748	1329702	1813515	3855	1608	5593	0	6983	0
Feature_-_202.0284_3.5	N/A	272 Feature_-_202.0284_3.5	-202.028	NA	1.5	5.5	20	2	202.028	202.028	0	SQ755_Blank_1	3.47	3.4	3.51	0.11	0.0576127	8.5733e+06	9.79086e+06	-0.191585	7.9973e+06	9.18208e+06	182	12	7.9973e+06	9586354	8383748	8325814	11723942	9916491	10247858	10623548	7.9973e+06	9692601	8718994	10270731	9829361	8887825	2859822	2754297	2699258	2691782	2542212	2427222
Feature_+_231.1700_9.3	N/A	1636 Feature_+_231.1700_9.3	231.17	NA	7.3	11.3	20	2	231.17	231.17	0	SQ755_Blank_1	9.26	8.03	11.14	3.11	0.0579422	35888.4	22103.8	0.699219	18311.5	28996.1	1	8	22796	40425	62021	18311.5	20654	19356	18311.5	18311.5	18311.5	34383	29461	25627	18311.5	18311.5	2991	2983	0	3452	3445	3752
Feature_+_257.1782_3.2	N/A	1772 Feature_+_257.1782_3.2	257.178	NA	1.2	5.2	20	2	257.178	257.178	0	S16053	3.22	2.89	3.25	0.36	0.0587828	5.64619e+06	5176672	0.125253	5176672	5.41143e+06	100	2	5176672	6768328	5176672	5463085	5176672	5176672	5176672	5176672	5176672	5176672	5176672	5176672	5176672	5176672	1612678	1659932	1845651	1672288	1732047	1810748
Feature_+_131.0897_5.9	N/A	900 Feature_+_131.0897_5.9	131.09	NA	3.9	7.9	20	2	131.09	131.09	0	S16053	5.94	4.76	7.53	2.77	0.0587899	668538	243537	1.45687	208543	456037	21	7	531946	1668298	265364	208543	211612	208543	208543	308688	208543	208543	332903	330908	208543	208543	59841	65817	67436	71887	58852	73253
Feature_+_189.1595_16.7	N/A	1345 Feature_+_189.1595_16.7	189.16	NA	14.7	18.7	20	2	189.16	189.16	0	SQ755_Blank_1	16.7	16.66	17.02	0.37	0.0595165	1.28067e+06	745584	0.78046	34085	1.01313e+06	29	14	2174037	1396319	834378	717961	1012894	830585	457425	587666	630720	1239181	881762	242167	454540	1118901	5113	5181	8530	5967	15668	7711
Feature_+_148.0275_11.6	N/A	1033 Feature_+_148.0275_11.6	148.028	NA	9.6	13.6	20	2	148.028	148.028	0	S16043	11.61	9.93	12.26	2.34	0.0637985	3023288	2.02329e+06	0.579413	24639	2.52329e+06	59	14	3379986	3452129	2550074	2710963	731161	3614212	1827788	1715268	2101463	2423039	2725040	942273	1232006	2920678	3825	2273	10680	2385	10115	0
Feature_+_179.1176_3.1	N/A	1280 Feature_+_179.1176_3.1	179.118	NA	1.1	5.1	20	2	179.118	179.118	0	S16055	3.09	3.07	3.24	0.17	0.0639712	2481905	1.90559e+06	0.381208	1292324	2.19375e+06	45	13	2543342	2166117	1945033	3273128	1993695	1988536	2068595	1292324	1366394	1292325	2061380	2289465	2172072	2531146	396386	328593	488096	420573	472258	458742
Feature_+_226.2274_5.5	N/A	1602 Feature_+_226.2274_5.5	226.227	NA	3.5	7.5	20	2	226.227	226.227	0	SQ755_Blank_1	5.5	5.47	5.82	0.35	0.0652171	5747032	4.24802e+06	0.436026	1.92938e+06	4.99753e+06	104	13	5927153	5263830	6297221	5499924	6093464	5656316	4251714	3527153	1.92938e+06	4181040	3188242	4820444	2790925	6041525	644279	672761	627500	630175	620054	643988
Feature_-_173.0558_8.6	N/A	349 Feature_-_173.0558_8.6	-173.056	NA	6.6	10.6	20	2	173.056	173.056	0	S16053	8.55	7.99	8.73	0.74	0.0676014	754363	433259	0.800029	20478.5	593811	15	14	674298	1289270	567106	486779	962288	221855	584944	274521	289008	378416	597535	402833	205112	416080	3755	3388	3853	3214	2957	3790
Feature_+_351.1552_2.9	N/A	2038 Feature_+_351.1552_2.9	351.155	NA	0.9	4.9	20	2	351.155	351.155	0	S16052	2.87	2.82	2.97	0.15	0.0681038	1.33259e+06	1.13004e+06	0.237856	1080494	1.23131e+06	21	6	1693890	1088338	1391577	1156544	1444788	1080494	1080494	1080494	1080494	1080494	1080494	1080494	1080494	1211663	332169	329476	471230	347849	343607	316657
Feature_-_102.0548_11.6	N/A	563 Feature_-_102.0548_11.6	-102.055	NA	9.6	13.6	20	2	102.055	102.055	0	S16052	11.6	9.64	11.63	1.99	0.0692619	1.29878e+07	8.35131e+06	0.637088	122119	1.06696e+07	240	14	17846594	11403299	11870124	10831366	5030864	12289364	4533013	8184531	9231183	8013003	11556113	4536970	3727736	16410306	27334	26772	44513	30238	58160	37221
Feature_+_106.0867_5.1	N/A	748 Feature_+_106.0867_5.1	106.087	NA	3.1	7.1	20	2	106.087	106.087	0	S16052	5.06	5.01	5.14	0.13	0.0758825	802452	667877	0.264833	625920	735165	12	6	1067902	712008	706674	723226	625920	625920	625920	833508	625920	625920	837904	625920	625920	625920	242584	209073	194043	193123	194436	198581
Feature_-_200.0557_11.5	N/A	279 Feature_-_200.0557_11.5	-200.056	NA	9.5	13.5	20	2	200.056	200.056	0	S16052	11.45	9.73	11.53	1.8	0.0771966	1.55372e+06	641420	1.27638	16314	1.09757e+06	34	14	2633577	27574	2319878	1233841	88872	1668378	140732	1583784	374765	160838	980461	274874	127176	1014318	2272	1842	2370	1771	2484	1889
Feature_+_130.0863_5.9	N/A	885 Feature_+_130.0863_5.9	130.086	NA	3.9	7.9	20	2	130.086	130.086	0	S16053	5.94	4.77	7.57	2.8	0.0792298	13563475	5.31399e+06	1.35186	3933475	9.43873e+06	304	10	9361228	34797204	5723022	4372446	5609963	3933475	3933475	7088125	3933475	5992902	7654210	6748509	3933475	4312274	1478247	1347211	1281483	1293361	1252702	1193946
Feature_-_98.9546_14.9	N/A	569 Feature_-_98.9546_14.9	-98.9546	NA	12.9	16.9	20	2	98.9546	98.9546	0	SQ755_Blank_1	14.89	14.87	14.95	0.07	0.0797257	2.291e+06	1797334	0.35012	732190	2.04417e+06	33	14	1834344	2222640	2456633	2650390	1702406	2184768	1156195	1802466	1499606	1391856	1668210	2814676	1983541	1769616	257898	242962	246498	226491	238759	231772
Feature_+_175.1101_6.7	N/A	1249 Feature_+_175.1101_6.7	175.11	NA	4.7	8.7	20	2	175.11	175.11	0	SQ779_ISTD_0	6.7	6.54	6.74	0.2	0.0801744	944496	1.1321e+06	-0.26138	179260	1.0383e+06	16	14	907174	1052315	891595	926899	1025737	1207394	1303891	1292697	843768	987804	1058581	1430701	1224942	945447	57906	58895	58033	56679	53344	53663
Feature_+_126.0776_7.3	N/A	851 Feature_+_126.0776_7.3	126.078	NA	5.3	9.3	20	2	126.078	126.078	0	S16053	7.29	5.59	7.85	2.25	0.0811808	756445	178768	2.08115	81000.5	467607	24	12	179089	2253696	208822	384174	81000.5	110908	270770	144325	114980	187450	218156	488776	81000.5	90313	25673	20395	27603	24499	21837	21994
Feature_+_86.0606_6.5	N/A	646 Feature_+_86.0606_6.5	86.0606	NA	4.5	8.5	20	2	86.0606	86.0606	0	S16046	6.5	6.5	7.04	0.54	0.0831633	917100	1.79822e+06	-0.971421	463988	1.35766e+06	32	13	2065733	627561	463988	511116	2916101	1731840	1788015	1867762	2988556	2514275	1441768	888930	960711	884261	138218	155052	149188	145087	164129	156302
Feature_+_788.6156_2.5	N/A	2251 Feature_+_788.6156_2.5	788.616	NA	0.5	4.5	20	2	788.616	788.616	0	S16055	2.48	2.3	2.57	0.27	0.0835559	1.63769e+06	1.10068e+06	0.57327	47628	1.36918e+06	24	14	1238891	2061646	840622	2409604	737366	817986	1351926	1486341	985296	1775317	684492	1349130	854706	964227	14698	11416	13874	10142	14799	10327
Feature_+_211.1229_3.1	N/A	1454 Feature_+_211.1229_3.1	211.123	NA	1.1	5.1	20	2	211.123	211.123	0	SQ755_Blank_1	3.11	3.06	3.14	0.08	0.0844982	4.58105e+06	3.1243e+06	0.552146	2082960	3.85267e+06	67	10	5463566	5070999	2896514	4893111	3360956	5494818	2719954	2082960	2082960	2082960	3408617	2082960	2389932	5536856	696462	747542	684425	613430	700054	704007
Feature_-_194.9266_14.9	N/A	294 Feature_-_194.9266_14.9	-194.927	NA	12.9	16.9	20	2	194.927	194.927	0	SQ755_Blank_1	14.89	14.88	14.96	0.09	0.0865042	1.97819e+07	1.67584e+07	0.239296	1.50874e+06	1.82701e+07	249	14	16749254	19283420	21118776	21976108	15862588	19406472	12526265	17031514	15343839	13970538	15752431	22755576	17858836	17075924	640363	479858	447153	441664	529039	459394
Feature_+_250.1042_6.8	N/A	1741 Feature_+_250.1042_6.8	250.104	NA	4.8	8.8	20	2	250.104	250.104	0	S16052	6.75	4.89	6.92	2.03	0.0873328	1051985	294193	1.83828	24154	673089	28	14	2996580	153551	856085	201724	447416	152483	129299	296980	78460	618619	564070	222991	118475	313141	5674	5517	3821	3998	4308	4990
Feature_-_168.0269_11.6	N/A	362 Feature_-_168.0269_11.6	-168.027	NA	9.6	13.6	20	2	168.027	168.027	0	S16043	11.59	11.51	11.67	0.16	0.0873892	1.01711e+06	839154	0.277473	96811.5	928134	13	14	996447	1045854	959064	1067089	613282	1072516	783212	874867	897563	964688	1003692	706536	500944	974241	25977	8600	58018	9530	59219	12279
Feature_+_157.0970_10.1	N/A	1095 Feature_+_157.0970_10.1	157.097	NA	8.1	12.1	20	2	157.097	157.097	0	S16053	10.09	8.11	11.69	3.59	0.0880771	1.12378e+06	229431	2.29223	53671	676607	38	14	531237	3535376	213827	214691	282927	180395	160487	215022	109198	138965	287463	526034	132309	261514	15660	14753	14582	16204	13298	12845
Feature_+_114.0743_5.3	N/A	779 Feature_+_114.0743_5.3	114.074	NA	3.3	7.3	20	2	114.074	114.074	0	S16053	5.29	4.25	6.69	2.44	0.0884504	2.62388e+06	266475	3.29963	245993	1.44518e+06	161	5	953635	9049916	245993	245993	436456	245993	249604	256737	245993	245993	245993	245993	245993	245993	89084	85360	70784	63057	77262	86439
Feature_-_96.9587_14.9	N/A	573 Feature_-_96.9587_14.9	-96.9587	NA	12.9	16.9	20	2	96.9587	96.9587	0	SQ755_Blank_1	14.89	14.88	14.95	0.07	0.0914844	45872756	3.66313e+07	0.324562	15815145	4.1252e+07	565	14	37214012	43975480	48993652	53307880	35435844	43523300	24594678	37251212	31086960	28815546	33600492	57278416	38766444	35959732	5639154	5158648	5235154	5121114	5287746	5168474
Feature_-_189.0395_8.2	N/A	304 Feature_-_189.0395_8.2	-189.04	NA	6.2	10.2	20	2	189.04	189.04	0	S16048	8.19	6.33	9.98	3.65	0.0921027	2.64084e+06	4.83227e+06	-0.871702	26971	3.73656e+06	74	14	2913608	1754006	2498079	3397686	5939758	3469585	5645577	7085990	2417835	4041928	9213921	5791386	2207474	2509258	6262	6023	5351	5692	5130	5484
Feature_+_189.1343_20.3	N/A	1344 Feature_+_189.1343_20.3	189.134	NA	18.3	22.3	20	2	189.134	189.134	0	S16054	20.3	18.46	21.06	2.6	0.0931852	1.55938e+06	797671	0.967111	24450.5	1.17853e+06	25	14	1371827	1144583	2964230	756893	1999390	1010392	250394	187667	352258	451158	899916	867241	433384	1524906	3714	2189	13498	2734	4643	2123
Feature_+_114.0665_10.7	N/A	778 Feature_+_114.0665_10.7	114.067	NA	8.7	12.7	20	2	114.067	114.067	0	S16052	10.74	8.78	10.93	2.15	0.0948137	6.53555e+06	5.85828e+06	0.157831	359994	6.19692e+06	73	14	7547416	6282750	6355508	5956523	6451356	5702060	5398300	5642576	5621687	6316373	6660442	5355354	4854245	6580424	33615	16964	172341	73260	265364	138443
Feature_+_132.0490_10.8	N/A	908 Feature_+_132.0490_10.8	132.049	NA	8.8	12.8	20	2	132.049	132.049	0	SQ755_Blank_1	10.82	10.71	11.06	0.34	0.0957172	2.48427e+07	22859248	0.120047	142300	2.3851e+07	271	14	24869968	25114382	25660686	23725938	25866658	22687622	21790820	20835268	21877920	22148012	26281630	22163054	20126248	24815248	40449	13928	72984	19016	100601	17622
Feature_+_134.0270_5.9	N/A	932 Feature_+_134.0270_5.9	134.027	NA	3.9	7.9	20	2	134.027	134.027	0	S16053	5.94	4.8	6.06	1.26	0.0970039	3.03145e+06	661230	2.19678	26075.5	1.84634e+06	87	14	602506	9538930	1091260	893098	2068482	280324	328786	245114	328015	410509	851805	310861	855816	932590	5729	5915	6543	4523	4663	4778
Feature_+_190.0706_11.3	N/A	1349 Feature_+_190.0706_11.3	190.071	NA	9.3	13.3	20	2	190.071	190.071	0	S16043	11.33	10.85	11.33	0.49	0.0980623	2.72664e+07	1.56625e+07	0.79981	157789	2.14645e+07	381	14	32150476	22380832	21078892	33455550	1872865	41601184	8346635	19114614	18236712	16918962	15153543	5925518	2958948	26496222	44124	49113	51047	53365	47104	50825
Feature_+_173.0209_12.0	N/A	1221 Feature_+_173.0209_12.0	173.021	NA	10	14	20	2	173.021	173.021	0	S16052	11.98	11.86	12.12	0.27	0.101056	1.12468e+06	259171	2.11754	11308.5	691928	30	14	3540448	118856	307579	531854	450142	197577	550544	126199	200703	146964	415762	57968	66881	378974	0	0	0	0	2617	0
Feature_+_188.0915_8.0	N/A	1333 Feature_+_188.0915_8.0	188.091	NA	6	10	20	2	188.091	188.091	0	S16053	8.01	6.01	8.88	2.88	0.103306	1.24503e+06	139188	3.16107	44849	692108	60	12	373368	4405537	138846	62360	156771	65685	44849	263936	44849	391938	174860	125926	46365	76698	11877	11139	11166	9833	13324	12359
Feature_+_202.0821_8.6	N/A	1401 Feature_+_202.0821_8.6	202.082	NA	6.6	10.6	20	2	202.082	202.082	0	S16053	8.56	7.97	9.54	1.58	0.103321	358881	38437.1	3.22294	23119.5	198659	18	13	65951	1279698	56288	33586	65639	33851	40636	31140	23119.5	40315	57065	29994	30641	31970	5890	6754	3665	4282	2899	2749
Feature_+_171.1490_8.3	N/A	1204 Feature_+_171.1490_8.3	171.149	NA	6.3	10.3	20	2	171.149	171.149	0	S16049	8.28	6.3	9.54	3.24	0.103689	2590715	3.05906e+06	-0.239739	2590715	2.82489e+06	32	6	2590715	2590715	2590715	2590715	3509653	3210868	3739311	2590715	2590715	2590715	2707949	3912286	2590715	3147694	890406	811546	867060	832480	913253	846685
Feature_+_154.0740_11.6	N/A	1071 Feature_+_154.0740_11.6	154.074	NA	9.6	13.6	20	2	154.074	154.074	0	SQ779_ISTD_0	11.57	11.55	11.66	0.11	0.103918	1.56488e+06	2.71794e+06	-0.79646	31158.5	2.14141e+06	36	14	929927	1709223	1736754	1883622	3129604	2068023	4493614	2440508	1074451	2540731	1780858	4151315	4279572	1220715	7820	8776	3781	8228	5373	8339
Feature_+_225.0478_9.6	N/A	1591 Feature_+_225.0478_9.6	225.048	NA	7.6	11.6	20	2	225.048	225.048	0	S16053	9.64	9.64	10.53	0.89	0.104142	883450	200360	2.14055	25027.5	541905	23	14	161221	2832010	232134	308433	286135	298189	119365	287226	66336	93995	208653	372232	173163	98308	0	0	20700	3020	6335	0
Feature_+_170.1287_10.1	N/A	1190 Feature_+_170.1287_10.1	170.129	NA	8.1	12.1	20	2	170.129	170.129	0	S16053	10.14	9.26	11.25	2	0.105124	1.20102e+06	380450	1.65849	230721	790737	24	13	305695	3552585	467648	478170	399222	497872	442677	245314	230721	334883	276314	579432	326020	472040	73866	74199	61436	87064	80081	64796
Feature_+_168.0654_5.3	N/A	1173 Feature_+_168.0654_5.3	168.065	NA	3.3	7.3	20	2	168.065	168.065	0	S16052	5.29	3.29	5.33	2.04	0.106683	1.63449e+06	987596	0.726848	410532	1.31104e+06	20	11	2380011	2303773	963257	890916	1058911	1201513	502382	410532	410532	1105299	1928007	410532	1154814	1693433	149051	109583	144027	156628	90691	151084
Feature_-_218.0663_11.0	N/A	232 Feature_-_218.0663_11.0	-218.066	NA	9	13	20	2	218.066	218.066	0	S16052	11.02	9.9	11.78	1.88	0.106746	1.15957e+06	545086	1.08903	16147	852327	17	14	2268135	327950	655863	1386325	796648	202879	180296	261333	183847	437413	1171552	328298	336905	1551693	1796	2073	2014	2267	1775	2369
Feature_+_538.1674_14.0	N/A	2202 Feature_+_538.1674_14.0	538.167	NA	12	16	20	2	538.167	538.167	0	S16046	13.97	11.98	14.9	2.92	0.108852	1.05349e+06	689841	0.610836	19004.5	871663	12	14	935174	1158532	974157	1146080	378630	878276	536117	892173	1413776	896022	712052	203143	50400	937818	2786	3261	2652	3881	2797	2632
Feature_+_162.0871_10.0	N/A	1137 Feature_+_162.0871_10.0	162.087	NA	8	12	20	2	162.087	162.087	0	S16053	10.04	9.49	11.7	2.22	0.109511	1.53782e+06	60422.7	4.66965	17587	799121	186	14	118660	5870146	133580	28888	155628	74721	26676	29777	22564	57739	86890	36195	77493	36544	2673	3723	0	2392	3251	3135
Feature_+_264.1186_11.4	N/A	1812 Feature_+_264.1186_11.4	264.119	NA	9.4	13.4	20	2	264.119	264.119	0	S16044	11.45	9.89	12.19	2.3	0.109905	1.61727e+06	3.62523e+06	-1.16451	18214.5	2.62125e+06	53	14	2885977	898343	1319484	1365291	3616084	3675270	7097714	5616442	314862	5912391	4220152	3307473	1010658	1481283	2309	2936	2702	2668	3425	2389
Feature_+_155.1289_16.3	N/A	1083 Feature_+_155.1289_16.3	155.129	NA	14.3	18.3	20	2	155.129	155.129	0	S16053	16.3	14.63	18.18	3.55	0.110648	4.21784e+06	72884.5	5.85475	15435.5	2.14536e+06	1122	14	183328	16420019	162777	105239	54183	48186	27845	97045	34724	24297	230423	93465	62468	56209	1929	0	5526	1612	1804	0
Feature_-_177.0395_12.3	N/A	336 Feature_-_177.0395_12.3	-177.04	NA	10.3	14.3	20	2	177.04	177.04	0	S16053	12.29	11.92	13.29	1.36	0.112037	632874	84411.2	2.90641	52278	358642	24	10	96761	2250762	77844	106127	171500	91541	52278	52278	52278	74157	138999	53771	52278	105032	15948	14874	14573	12889	12587	13685
Feature_+_449.2540_3.1	N/A	2151 Feature_+_449.2540_3.1	449.254	NA	1.1	5.1	20	2	449.254	449.254	0	S16052	3.09	1.14	5.05	3.91	0.112776	517732	39050.4	3.7288	11741.5	278391	33	6	1928614	11741.5	118832	11741.5	154158	13332	11741.5	92115	11741.5	11741.5	11741.5	11741.5	60450	11741.5	0	0	3483	0	0	0
Feature_-_228.0508_8.8	N/A	218 Feature_-_228.0508_8.8	-228.051	NA	6.8	10.8	20	2	228.051	228.051	0	S16052	8.8	8.75	9.96	1.21	0.113323	3.34923e+06	1.24113e+06	1.43218	13839.5	2.29518e+06	55	13	8006658	13839.5	4046916	1329522	1035335	591544	630099	602810	1774831	572061	2797288	208104	112340	4086866	1832	0	2100	1873	1874	0
Feature_+_129.0660_7.2	N/A	872 Feature_+_129.0660_7.2	129.066	NA	5.2	9.2	20	2	129.066	129.066	0	S16053	7.17	5.31	8.45	3.14	0.114939	619296	224585	1.46337	213030	421940	10	3	258503	1792618	213030	213030	213030	213030	328576	213030	213030	213030	213030	213030	213030	213030	61232	73248	61835	73447	67701	68598
Feature_+_156.1322_16.3	N/A	1090 Feature_+_156.1322_16.3	156.132	NA	14.3	18.3	20	2	156.132	156.132	0	S16053	16.3	16.13	16.53	0.4	0.115417	312488	10021.2	4.96267	10000	161254	44	3	13757	1216194	10000	10000	10000	10000	10000	10000	10000	10000	10212	10000	10000	10000	0	0	0	0	0	0
Feature_+_227.1498_10.1	N/A	1606 Feature_+_227.1498_10.1	227.15	NA	8.1	12.1	20	2	227.15	227.15	0	S16053	10.09	9.92	11.75	1.83	0.11617	9476306	385158	4.6208	385158	4930732	1044	2	385158	36701248	433660	385158	385158	385158	385158	385158	385158	385158	385158	385158	385158	385158	116744	118587	115473	144049	126405	129058
Feature_+_123.0554_6.8	N/A	837 Feature_+_123.0554_6.8	123.055	NA	4.8	8.8	20	2	123.055	123.055	0.8	SQ755_Blank_1	5.06	4.76	5.65	0.89	0.116202	7.00704e+06	4.5582e+06	0.620341	90004	5.78262e+06	76	14	7490934	6939567	10432578	3165078	7431204	6259836	6440702	2540456	2942916	4993732	6867322	1331141	1816538	4958132	26054	19407	28354	24832	37636	23725
Feature_+_182.0924_8.2	N/A	1291 Feature_+_182.0924_8.2	182.092	NA	6.2	10.2	20	2	182.092	182.092	0	S16053	8.16	6.19	9.74	3.55	0.11643	369096	31763.7	3.53855	31256	200430	20	3	31256	1380082	33792	31256	36333	31256	31256	31256	31256	31256	31256	31256	31256	31256	6221	6401	8132	6570	7749	7439
Feature_-_318.0764_10.7	N/A	103 Feature_-_318.0764_10.7	-318.076	NA	8.7	12.7	20	2	318.076	318.076	0	S16053	10.67	10.18	11.93	1.75	0.11657	295616	12044.8	4.61724	10000	153831	32	7	10000	1145799	10000	16667	10000	14131	13809	10000	10000	11005	10000	19924	10000	11579	0	0	0	0	0	0
Feature_+_254.1718_6.3	N/A	1756 Feature_+_254.1718_6.3	254.172	NA	4.3	8.3	20	2	254.172	254.172	0	S16053	6.32	4.71	6.9	2.2	0.116625	8356298	53493.9	7.28735	19511	4.2049e+06	5632	13	41197	33254722	57711	71562	96619	36271	74539	36934	19511	66462	66937	65746	43608	28312	4408	0	3227	4444	3495	3448
Feature_-_212.0669_8.3	N/A	253 Feature_-_212.0669_8.3	-212.067	NA	6.3	10.3	20	2	212.067	212.067	0	S16053	8.28	6.57	10.26	3.68	0.116756	935753	21464	5.44614	21464	478608	179	1	21464	3678619	21464	21464	21464	21464	21464	21464	21464	21464	21464	21464	21464	21464	4293	3700	3600	4363	3878	3094
Feature_-_199.0718_8.0	N/A	284 Feature_-_199.0718_8.0	-199.072	NA	6	10	20	2	199.072	199.072	0	S16052	8.02	6.02	8.28	2.26	0.116756	1.73109e+06	1400837	0.305388	1400837	1.56596e+06	17	1	2721832	1400837	1400837	1400837	1400837	1400837	1400837	1400837	1400837	1400837	1400837	1400837	1400837	1400837	449151	426768	471543	455446	508846	469920
Feature_-_166.9777_3.7	N/A	370 Feature_-_166.9777_3.7	-166.978	NA	1.7	5.7	20	2	166.978	166.981	19.8	S16055	3.72	3.69	3.75	0.06	0.116756	6.09552e+06	3.72788e+06	0.709393	3.72788e+06	4.9117e+06	69	1	3.72788e+06	3.72788e+06	3.72788e+06	13198437	3.72788e+06	3.72788e+06	3.72788e+06	3.72788e+06	3.72788e+06	3.72788e+06	3.72788e+06	3.72788e+06	3.72788e+06	3.72788e+06	1180911	1247131	1228630	1270606	1292616	1215871
Feature_-_111.0552_5.3	N/A	545 Feature_-_111.0552_5.3	-111.055	NA	3.3	7.3	20	2	111.055	111.055	0	S16053	5.3	3.44	5.78	2.34	0.116756	460006	207176	1.1508	207176	333591	6	1	207176	1218495	207176	207176	207176	207176	207176	207176	207176	207176	207176	207176	207176	207176	79670	54915	57253	72554	47633	82327
Feature_+_95.0441_5.2	N/A	688 Feature_+_95.0441_5.2	95.0441	NA	3.2	7.2	20	2	95.0441	95.0441	0	S16053	5.25	3.33	6.78	3.45	0.116756	451089	53214.5	3.08352	53214.5	252152	18	1	53214.5	1644713	53214.5	53214.5	53214.5	53214.5	53214.5	53214.5	53214.5	53214.5	53214.5	53214.5	53214.5	53214.5	17910	13986	14593	13938	14791	11211
Feature_+_95.0608_5.3	N/A	689 Feature_+_95.0608_5.3	95.0608	NA	3.3	7.3	20	2	95.0608	95.0608	0	S16053	5.27	3.89	6.72	2.83	0.116756	3.24176e+07	2517741	3.68658	2517741	1.74677e+07	1926	1	2517741	122117288	2517741	2517741	2517741	2517741	2517741	2517741	2517741	2517741	2517741	2517741	2517741	2517741	1008977	944426	785888	796634	698234	781323
Feature_+_95.0609_15.1	N/A	690 Feature_+_95.0609_15.1	95.0609	NA	13.1	17.1	20	2	95.0609	95.0609	0	S16053	15.14	13.15	16.49	3.34	0.116756	2.59903e+06	1491543	0.80117	1491543	2.04529e+06	31	1	1491543	5921506	1491543	1491543	1491543	1491543	1491543	1491543	1491543	1491543	1491543	1491543	1491543	1491543	597389	534746	496164	454629	432369	447789
Feature_+_95.0776_5.3	N/A	693 Feature_+_95.0776_5.3	95.0776	NA	3.3	7.3	20	2	95.0776	95.0776	0	S16053	5.29	3.36	6.55	3.19	0.116756	474838	48306	3.29716	48306	261572	22	1	48306	1754435	48306	48306	48306	48306	48306	48306	48306	48306	48306	48306	48306	48306	15023	13270	13278	11055	11635	12351
Feature_+_96.0641_5.3	N/A	695 Feature_+_96.0641_5.3	96.0641	NA	3.3	7.3	20	2	96.0641	96.0641	0	S16053	5.32	3.37	5.83	2.46	0.116756	1.79686e+06	127872	3.8127	127872	962364	116	1	127872	6803803	127872	127872	127872	127872	127872	127872	127872	127872	127872	127872	127872	127872	48121	40724	46450	30460	33783	36207
Feature_+_102.0918_3.7	N/A	725 Feature_+_102.0918_3.7	102.092	NA	1.7	5.7	20	2	102.092	102.092	0	S16053	3.68	3.68	5	1.32	0.116756	732808	427671	0.776933	427671	580239	9	1	427671	1648217	427671	427671	427671	427671	427671	427671	427671	427671	427671	427671	427671	427671	152428	148690	115722	141743	140908	135851
Feature_+_112.0872_6.3	N/A	764 Feature_+_112.0872_6.3	112.087	NA	4.3	8.3	20	2	112.087	112.087	0	S16053	6.29	4.33	7.07	2.73	0.116756	6477221	1462430	2.14701	1462430	3.96983e+06	151	1	1462430	21521594	1462430	1462430	1462430	1462430	1462430	1462430	1462430	1462430	1462430	1462430	1462430	1462430	587701	525936	438826	469140	421584	461673
Feature_+_112.0872_15.1	N/A	765 Feature_+_112.0872_15.1	112.087	NA	13.1	17.1	20	2	112.087	112.087	0	S16053	15.14	13.27	15.74	2.48	0.116756	1.08129e+06	835698	0.371693	835698	958492	11	1	835698	1818047	835698	835698	835698	835698	835698	835698	835698	835698	835698	835698	835698	835698	336203	305898	261994	261509	235332	250461
Feature_+_131.0638_3.1	N/A	897 Feature_+_131.0638_3.1	131.064	NA	1.1	5.1	20	2	131.064	131.064	0	S16054	3.12	3.09	5.12	2.03	0.116756	1015295	1014802	0.000700704	1014802	1.01505e+06	9	1	1014802	1014802	1016774	1014802	1014802	1014802	1014802	1014802	1014802	1014802	1014802	1014802	1014802	1014802	416226	328225	257877	290059	340092	377125
Feature_+_141.0827_6.2	N/A	969 Feature_+_141.0827_6.2	141.083	NA	4.2	8.2	20	2	141.083	141.083	0	S16053	6.24	4.33	6.32	1.99	0.116756	3.3754e+06	115463	4.86955	115463	1.74543e+06	437	1	115463	13155200	115463	115463	115463	115463	115463	115463	115463	115463	115463	115463	115463	115463	37964	36071	36466	31692	33149	35584
Feature_+_141.1131_6.2	N/A	971 Feature_+_141.1131_6.2	141.113	NA	4.2	8.2	20	2	141.113	141.113	0	S16053	6.24	6.19	6.27	0.09	0.116756	2.74292e+08	9.16389e+06	4.90361	9.16389e+06	1.41728e+08	36334	1	9.16389e+06	1069674432	9.16389e+06	9.16389e+06	9.16389e+06	9.16389e+06	9.16389e+06	9.16389e+06	9.16389e+06	9.16389e+06	9.16389e+06	9.16389e+06	9.16389e+06	9.16389e+06	3160862	3020665	3272386	2842150	3089376	2922350
Feature_+_141.1435_6.3	N/A	974 Feature_+_141.1435_6.3	141.143	NA	4.3	8.3	20	2	141.143	141.143	0	S16053	6.32	6.12	6.32	0.2	0.116756	3.26253e+06	117485	4.79544	117485	1.69001e+06	402	1	117485	12697666	117485	117485	117485	117485	117485	117485	117485	117485	117485	117485	117485	117485	34299	37757	36779	33962	36858	35315
Feature_+_142.1105_6.3	N/A	979 Feature_+_142.1105_6.3	142.111	NA	4.3	8.3	20	2	142.111	142.111	0	S16053	6.29	6.12	6.36	0.24	0.116756	4.00669e+06	85911.5	5.54341	85911.5	2.0463e+06	817	1	85911.5	15769006	85911.5	85911.5	85911.5	85911.5	85911.5	85911.5	85911.5	85911.5	85911.5	85911.5	85911.5	85911.5	29112	26796	25927	23263	24415	22310
Feature_+_142.1165_6.2	N/A	980 Feature_+_142.1165_6.2	142.117	NA	4.2	8.2	20	2	142.117	142.117	0	S16053	6.24	6.16	6.34	0.17	0.116756	1.84873e+07	446366	5.37216	446366	9.46683e+06	3358	1	446366	72610088	446366	446366	446366	446366	446366	446366	446366	446366	446366	446366	446366	446366	138706	140291	147218	135124	158653	152741
Feature_+_149.0232_2.7	N/A	1045 Feature_+_149.0232_2.7	149.023	NA	0.7	4.7	20	2	149.023	149.023	0	S16055	2.66	2.64	3.28	0.64	0.116756	2.74884e+06	2365545	0.216653	2365545	2.55719e+06	25	1	2365545	2365545	2365545	3898742	2365545	2365545	2365545	2365545	2365545	2365545	2365545	2365545	2365545	2365545	793029	804656	905467	711227	700423	796288
Feature_+_156.1131_6.7	N/A	1089 Feature_+_156.1131_6.7	156.113	NA	4.7	8.7	20	2	156.113	156.113	0	S16053	6.71	4.79	7.94	3.15	0.116756	1.2322e+06	25808	5.57728	25808	629006	257	1	25808	4851394	25808	25808	25808	25808	25808	25808	25808	25808	25808	25808	25808	25808	6294	4866	5246	5544	4356	5310
Feature_+_159.0763_8.3	N/A	1114 Feature_+_159.0763_8.3	159.076	NA	6.3	10.3	20	2	159.076	159.076	0	S16053	8.33	6.5	8.34	1.83	0.116756	480588	74411	2.69121	74411	277500	15	1	74411	1699120	74411	74411	74411	74411	74411	74411	74411	74411	74411	74411	74411	74411	26929	25182	19470	19607	18674	18960
Feature_+_169.0801_10.1	N/A	1181 Feature_+_169.0801_10.1	169.08	NA	8.1	12.1	20	2	169.08	169.08	0	S16053	10.14	9.29	10.74	1.46	0.116756	456054	20815	4.45351	20815	238434	45	1	20815	1761769	20815	20815	20815	20815	20815	20815	20815	20815	20815	20815	20815	20815	2517	2434	8268	2813	2216	3382
Feature_+_177.0544_2.7	N/A	1266 Feature_+_177.0544_2.7	177.054	NA	0.7	4.7	20	2	177.054	177.054	0	S16055	2.66	2.66	3.02	0.37	0.116756	2.61717e+06	2.22206e+06	0.236113	2.22206e+06	2.41961e+06	24	1	2.22206e+06	2.22206e+06	2.22206e+06	3802514	2.22206e+06	2.22206e+06	2.22206e+06	2.22206e+06	2.22206e+06	2.22206e+06	2.22206e+06	2.22206e+06	2.22206e+06	2.22206e+06	601217	787539	746170	657040	773483	858662
Feature_+_182.1397_6.3	N/A	1293 Feature_+_182.1397_6.3	182.14	NA	4.3	8.3	20	2	182.14	182.14	0	S16053	6.29	6.29	6.63	0.34	0.116756	432273	32498.5	3.7335	32498.5	232386	26	1	32498.5	1631598	32498.5	32498.5	32498.5	32498.5	32498.5	32498.5	32498.5	32498.5	32498.5	32498.5	32498.5	32498.5	7215	6692	7680	9299	7680	6431
Feature_+_185.1394_16.6	N/A	1311 Feature_+_185.1394_16.6	185.139	NA	14.6	18.6	20	2	185.139	185.139	0	S16053	16.64	14.85	17.98	3.14	0.116756	442374	15775.5	4.80951	15775.5	229075	55	1	15775.5	1722170	15775.5	15775.5	15775.5	15775.5	15775.5	15775.5	15775.5	15775.5	15775.5	15775.5	15775.5	15775.5	2441	1553	1807	1863	1750	2137
Feature_+_186.1599_13.3	N/A	1320 Feature_+_186.1599_13.3	186.16	NA	11.3	15.3	20	2	186.16	186.16	0	S16053	13.27	11.37	14.3	2.93	0.116756	577678	340692	0.7618	340692	459185	7	1	340692	1288638	340692	340692	340692	340692	340692	340692	340692	340692	340692	340692	340692	340692	102711	119709	112208	111800	108482	106473
Feature_+_196.0716_8.2	N/A	1370 Feature_+_196.0716_8.2	196.072	NA	6.2	10.2	20	2	196.072	196.072	0	S16053	8.24	6.86	8.24	1.39	0.116756	485743	64908.5	2.90371	64908.5	275326	18	1	64908.5	1748245	64908.5	64908.5	64908.5	64908.5	64908.5	64908.5	64908.5	64908.5	64908.5	64908.5	64908.5	64908.5	20049	16467	19257	16876	18892	18276
Feature_+_202.1224_2.9	N/A	1404 Feature_+_202.1224_2.9	202.122	NA	0.9	4.9	20	2	202.122	202.122	0	S16052	2.9	2.83	2.92	0.09	0.116756	5.01335e+06	4.41894e+06	0.182075	4.41894e+06	4.71614e+06	46	1	6796582	4.41894e+06	4.41894e+06	4.41894e+06	4.41894e+06	4.41894e+06	4.41894e+06	4.41894e+06	4.41894e+06	4.41894e+06	4.41894e+06	4.41894e+06	4.41894e+06	4.41894e+06	1559688	1422323	1397752	1487944	1295287	1654879
Feature_+_202.1265_3.2	N/A	1405 Feature_+_202.1265_3.2	202.126	NA	1.2	5.2	20	2	202.126	202.123	-19.8	S16052	2.87	2.75	3.17	0.42	0.116756	2.93723e+06	2134007	0.460891	2134007	2.53562e+06	30	1	5346898	2134007	2134007	2134007	2134007	2134007	2134007	2134007	2134007	2134007	2134007	2134007	2134007	2134007	471622	653414	518660	1153202	894472	556644
Feature_+_203.0845_3.1	N/A	1412 Feature_+_203.0845_3.1	203.084	NA	1.1	5.1	20	2	203.084	203.084	0	S16055	3.09	3.04	3.56	0.52	0.116756	1.6696e+06	1.59719e+06	0.0639738	1.59719e+06	1.63339e+06	15	1	1.59719e+06	1.59719e+06	1.59719e+06	1886858	1.59719e+06	1.59719e+06	1.59719e+06	1.59719e+06	1.59719e+06	1.59719e+06	1.59719e+06	1.59719e+06	1.59719e+06	1.59719e+06	599942	562229	479338	513905	515526	503431
Feature_+_212.0409_7.7	N/A	1466 Feature_+_212.0409_7.7	212.041	NA	5.7	9.7	20	2	212.041	212.041	0	S16052	7.66	5.81	9.31	3.5	0.116756	734310	514915	0.512056	514915	624613	8	1	1392497	514915	514915	514915	514915	514915	514915	514915	514915	514915	514915	514915	514915	514915	198516	176294	165536	163191	155723	150570
Feature_+_222.1120_3.0	N/A	1577 Feature_+_222.1120_3.0	222.112	NA	1	5	20	2	222.112	222.112	0	S16055	2.97	2.94	3.01	0.07	0.116756	2.56923e+07	2.48064e+07	0.0506224	2.48064e+07	2.52494e+07	224	1	2.48064e+07	2.48064e+07	2.48064e+07	28349938	2.48064e+07	2.48064e+07	2.48064e+07	2.48064e+07	2.48064e+07	2.48064e+07	2.48064e+07	2.48064e+07	2.48064e+07	2.48064e+07	8003664	8071060	8651758	8660601	8155634	8050134
Feature_+_223.0960_2.7	N/A	1581 Feature_+_223.0960_2.7	223.096	NA	0.7	4.7	20	2	223.096	223.096	0	S16055	2.69	2.35	2.71	0.36	0.116756	2.44077e+06	2.15593e+06	0.179025	2.15593e+06	2.29835e+06	22	1	2.15593e+06	2.15593e+06	2.15593e+06	3295288	2.15593e+06	2.15593e+06	2.15593e+06	2.15593e+06	2.15593e+06	2.15593e+06	2.15593e+06	2.15593e+06	2.15593e+06	2.15593e+06	647187	751171	750354	680132	732102	730917
Feature_+_236.0639_8.3	N/A	1665 Feature_+_236.0639_8.3	236.064	NA	6.3	10.3	20	2	236.064	236.064	0	S16053	8.27	7.69	9.94	2.25	0.116756	2.32831e+06	29554	6.29979	29554	1.17893e+06	795	1	29554	9224588	29554	29554	29554	29554	29554	29554	29554	29554	29554	29554	29554	29554	0	4041	31316	3751	0	0
Feature_+_239.1485_3.2	N/A	1678 Feature_+_239.1485_3.2	239.149	NA	1.2	5.2	20	2	239.149	239.149	0	S16053	3.22	3.22	3.36	0.14	0.116756	90282410	88518784	0.0284613	88518784	89400597	781	1	88518784	95573288	88518784	88518784	88518784	88518784	88518784	88518784	88518784	88518784	88518784	88518784	88518784	88518784	27781630	30724012	30021316	27893538	29399042	31198030
Feature_+_253.0458_3.0	N/A	1753 Feature_+_253.0458_3.0	253.046	NA	1	5	20	2	253.046	253.046	0	S16052	3.04	2.99	3.06	0.07	0.116756	2.17508e+06	2144010	0.0207577	2144010	2.15955e+06	19	1	2268295	2144010	2144010	2144010	2144010	2144010	2144010	2144010	2144010	2144010	2144010	2144010	2144010	2144010	668441	766337	710488	667976	739141	715637
Feature_+_256.1749_3.2	N/A	1765 Feature_+_256.1749_3.2	256.175	NA	1.2	5.2	20	2	256.175	256.175	0	S16053	3.22	3.22	3.36	0.14	0.116756	6.55005e+07	63723814	0.0396724	63723814	6.46121e+07	569	1	63723814	70830400	63723814	63723814	63723814	63723814	63723814	63723814	63723814	63723814	63723814	63723814	63723814	63723814	19083832	20923696	22168730	19778606	22001222	23471542
Feature_+_257.1059_3.0	N/A	1769 Feature_+_257.1059_3.0	257.106	NA	1	5	20	2	257.106	257.106	0	S16055	3	2.98	3.05	0.07	0.116756	7357101	7169456	0.0372737	7169456	7.26328e+06	64	1	7169456	7169456	7169456	7920036	7169456	7169456	7169456	7169456	7169456	7169456	7169456	7169456	7169456	7169456	2456589	2308296	2703879	2080588	2438482	2331078
Feature_+_259.1514_3.3	N/A	1783 Feature_+_259.1514_3.3	259.151	NA	1.3	5.3	20	2	259.151	259.151	0	S16054	3.33	3.3	3.38	0.08	0.116756	7.88257e+06	7.78123e+06	0.0186667	7.78123e+06	7.8319e+06	68	1	7.78123e+06	7.78123e+06	8186568	7.78123e+06	7.78123e+06	7.78123e+06	7.78123e+06	7.78123e+06	7.78123e+06	7.78123e+06	7.78123e+06	7.78123e+06	7.78123e+06	7.78123e+06	2671832	2984076	2569124	2534378	2321747	2461308
Feature_+_260.1421_3.1	N/A	1792 Feature_+_260.1421_3.1	260.142	NA	1.1	5.1	20	2	260.142	260.142	0	S16054	3.12	3.09	3.14	0.05	0.116756	3.63471e+06	3421789	0.0870905	3421789	3.52825e+06	32	1	3421789	3421789	4273483	3421789	3421789	3421789	3421789	3421789	3421789	3421789	3421789	3421789	3421789	3421789	1307622	1105439	1026894	1069230	974630	1339763
Feature_+_270.1919_17.6	N/A	1834 Feature_+_270.1919_17.6	270.192	NA	15.6	19.6	20	2	270.192	270.192	0	S16053	17.55	15.57	18.02	2.45	0.116756	394109	15048.5	4.7109	15048.5	204579	46	1	15048.5	1531290	15048.5	15048.5	15048.5	15048.5	15048.5	15048.5	15048.5	15048.5	15048.5	15048.5	15048.5	15048.5	0	2481	5313	0	2303	0
Feature_+_279.1432_3.3	N/A	1865 Feature_+_279.1432_3.3	279.143	NA	1.3	5.3	20	2	279.143	279.143	0	S16055	3.26	3.22	3.38	0.16	0.116756	861240	806717	0.0943522	806717	833978	8	1	806717	806717	806717	1024808	806717	806717	806717	806717	806717	806717	806717	806717	806717	806717	289789	325595	278613	269319	178854	251264
Feature_+_283.2120_2.9	N/A	1879 Feature_+_283.2120_2.9	283.212	NA	0.9	4.9	20	2	283.212	283.212	0	S16054	2.92	2.87	2.99	0.12	0.116756	1.8283e+06	1.79992e+06	0.0225685	1.79992e+06	1.81411e+06	16	1	1.79992e+06	1.79992e+06	1913433	1.79992e+06	1.79992e+06	1.79992e+06	1.79992e+06	1.79992e+06	1.79992e+06	1.79992e+06	1.79992e+06	1.79992e+06	1.79992e+06	1.79992e+06	695720	509795	604369	629909	557300	582748
Feature_+_286.1793_3.1	N/A	1889 Feature_+_286.1793_3.1	286.179	NA	1.1	5.1	20	2	286.179	286.179	0	S16054	3.06	2.72	3.09	0.36	0.116756	2.81823e+06	2.74752e+06	0.0366627	2.74752e+06	2.78288e+06	24	1	2.74752e+06	2.74752e+06	3030383	2.74752e+06	2.74752e+06	2.74752e+06	2.74752e+06	2.74752e+06	2.74752e+06	2.74752e+06	2.74752e+06	2.74752e+06	2.74752e+06	2.74752e+06	971357	880317	968617	992943	861098	800703
Feature_+_348.2250_6.1	N/A	2033 Feature_+_348.2250_6.1	348.225	NA	4.1	8.1	20	2	348.225	348.225	0	S16053	6.08	4.55	7.17	2.63	0.116756	296083	15885.5	4.22022	15885.5	155984	25	1	15885.5	1136677	15885.5	15885.5	15885.5	15885.5	15885.5	15885.5	15885.5	15885.5	15885.5	15885.5	15885.5	15885.5	5224	0	0	0	0	6547
Feature_+_360.2234_6.2	N/A	2050 Feature_+_360.2234_6.2	360.223	NA	4.2	8.2	20	2	360.223	360.223	0	S16053	6.15	4.66	6.15	1.49	0.116756	326726	10000	5.03001	10000	168363	47	1	10000	1276904	10000	10000	10000	10000	10000	10000	10000	10000	10000	10000	10000	10000	0	0	0	0	0	0
Feature_+_415.2306_5.9	N/A	2127 Feature_+_415.2306_5.9	415.231	NA	3.9	7.9	20	2	415.231	415.231	0	S16053	5.88	4.75	7.26	2.51	0.116756	435210	11805	5.20424	11805	223507	71	1	11805	1705424	11805	11805	11805	11805	11805	11805	11805	11805	11805	11805	11805	11805	0	0	0	0	3610	0
Feature_+_475.2155_5.8	N/A	2159 Feature_+_475.2155_5.8	475.216	NA	3.8	7.8	20	2	475.216	475.216	0	S16053	5.79	4.06	7.32	3.26	0.116756	1.9283e+06	20769	6.53676	20769	974535	775	1	20769	7650900	20769	20769	20769	20769	20769	20769	20769	20769	20769	20769	20769	20769	0	2710	18828	0	0	0
Feature_+_476.2193_5.8	N/A	2160 Feature_+_476.2193_5.8	476.219	NA	3.8	7.8	20	2	476.219	476.219	0	S16053	5.79	4.89	7.32	2.42	0.116756	312082	11479.5	4.76479	11479.5	161781	38	1	11479.5	1213890	11479.5	11479.5	11479.5	11479.5	11479.5	11479.5	11479.5	11479.5	11479.5	11479.5	11479.5	11479.5	2959	0	0	0	0	0
Feature_+_524.3477_2.8	N/A	2195 Feature_+_524.3477_2.8	524.348	NA	0.8	4.8	20	2	524.348	524.348	0	S16053	2.82	2.79	2.88	0.1	0.116756	1.74851e+06	1.66997e+06	0.0663046	1.66997e+06	1.70924e+06	15	1	1.66997e+06	1984133	1.66997e+06	1.66997e+06	1.66997e+06	1.66997e+06	1.66997e+06	1.66997e+06	1.66997e+06	1.66997e+06	1.66997e+06	1.66997e+06	1.66997e+06	1.66997e+06	554240	709869	464286	613356	406476	571712
Feature_+_167.0925_5.8	N/A	1170 Feature_+_167.0925_5.8	167.093	NA	3.8	7.8	20	2	167.093	167.093	0	S16053	5.82	3.84	7.69	3.86	0.116845	7.13999e+06	1.55711e+06	2.19705	79205.5	4.34855e+06	171	14	2347406	23595448	1434731	1182368	4472020	724719	847810	615317	774440	1601177	2400955	857374	1539663	1737656	30541	25780	21286	18974	21426	20404
Feature_+_144.0767_8.0	N/A	992 Feature_+_144.0767_8.0	144.077	NA	6	10	20	2	144.077	144.077	0	S16053	8.03	6.13	8.99	2.85	0.117092	1.1658e+06	27470.8	5.40728	26313	596638	216	3	26313	4584278	26313	26313	34738	26313	26313	26313	26313	26313	29466	26313	26313	26313	5454	4700	4589	7871	5435	4577
Feature_+_209.1223_5.8	N/A	1446 Feature_+_209.1223_5.8	209.122	NA	3.8	7.8	20	2	209.122	209.122	0	S16053	5.82	3.83	5.82	2	0.117161	2.18321e+06	45573.4	5.58211	42953	1.11439e+06	456	5	42953	8603975	42953	42953	51955	42953	45037	42953	42953	42953	42953	53216	47808	42953	13579	13083	7949	15494	6165	9636
Feature_+_208.1190_5.8	N/A	1444 Feature_+_208.1190_5.8	208.119	NA	3.8	7.8	20	2	208.119	208.119	0	S16053	5.85	3.85	5.85	2	0.117164	23588416	478297	5.62403	336130	1.20334e+07	5065	10	417255	93003168	336130	597111	615940	340200	732014	336130	336130	336130	403910	564274	642912	475329	111076	110581	119806	107465	104827	98505
Feature_+_343.2194_6.2	N/A	2026 Feature_+_343.2194_6.2	343.219	NA	4.2	8.2	20	2	343.219	343.219	0	S16053	6.24	6.24	6.79	0.55	0.117188	912036	27614.2	5.04561	24579.5	469825	132	4	24579.5	3568702	30282	24579.5	24579.5	31363	24579.5	24579.5	24579.5	48143	24579.5	24579.5	24579.5	24579.5	4698	5640	5562	3890	5319	4050
Feature_+_98.9847_12.0	N/A	709 Feature_+_98.9847_12.0	98.9847	NA	10	14	20	2	98.9847	98.9847	0	S16052	11.98	10.66	13.31	2.65	0.117232	581883	254005	1.19587	21969	417944	8	14	1496025	218352	295259	317897	468364	243910	350140	113718	155405	218463	401597	66110	136733	385612	4407	3787	4141	4432	3789	3382
Feature_+_111.0557_7.2	N/A	760 Feature_+_111.0557_7.2	111.056	NA	5.2	9.2	20	2	111.056	111.056	0	S16053	7.17	5.17	7.17	2	0.11728	993618	627825	0.662329	406103	810722	11	12	693682	2034190	540532	706070	660999	705131	728511	563374	406103	406103	664099	779816	687000	677115	112036	115617	130733	127418	168731	137671
Feature_+_85.0766_6.2	N/A	642 Feature_+_85.0766_6.2	85.0766	NA	4.2	8.2	20	2	85.0766	85.0766	0	S16053	6.24	4.33	8.18	3.85	0.118116	2.47973e+06	115131	4.42884	105482	1.29743e+06	237	3	105482	9602459	105482	105482	105482	105482	105482	105482	185628	105482	105482	105482	121822	105482	35959	37563	21821	33430	19847	42344
Feature_+_168.0766_10.1	N/A	1174 Feature_+_168.0766_10.1	168.077	NA	8.1	12.1	20	2	168.077	168.077	0	S16053	10.14	10.06	10.2	0.14	0.11816	6.54769e+06	191517	5.09544	164698	3.3696e+06	975	3	164698	25696650	164698	164698	242065	355517	164698	164698	164698	164698	164698	164698	164698	164698	28594	29207	153473	30684	32241	35198
Feature_+_177.0878_10.1	N/A	1268 Feature_+_177.0878_10.1	177.088	NA	8.1	12.1	20	2	177.088	177.088	0	S16053	10.14	8.69	10.23	1.54	0.118234	2.48483e+06	73665.7	5.07601	47035	1.27925e+06	365	9	47035	9750028	95220	47035	152074	62836	47035	47035	47035	48789	66449	122553	82171	60680	4128	10678	31572	14911	3080	9701
Feature_+_100.0761_7.7	N/A	713 Feature_+_100.0761_7.7	100.076	NA	5.7	9.7	20	2	100.076	100.076	0	S16053	7.7	6.03	7.7	1.68	0.118312	863598	570494	0.598148	569135	717046	9	2	569135	1746986	569135	569135	569135	569135	569135	569135	569135	569135	569135	569135	582724	569135	207780	178086	176671	179297	183685	192751
Feature_+_214.0819_8.2	N/A	1506 Feature_+_214.0819_8.2	214.082	NA	6.2	10.2	20	2	214.082	214.082	0	S16053	8.24	6.44	9.34	2.9	0.118355	2.52606e+06	37943.7	6.05689	16539.5	1.282e+06	721	10	45206	10025958	16539.5	16539.5	137872	26284	16539.5	24962	24692	47302	43950	20969	20327	16539.5	0	0	13079	0	0	0
Feature_+_168.0766_7.4	N/A	1175 Feature_+_168.0766_7.4	168.077	NA	5.4	9.4	20	2	168.077	168.077	0	S16053	7.36	5.39	8.64	3.25	0.11836	997920	51486.2	4.27667	46930	524703	86	3	46930	3850892	46930	46930	79037	46930	46930	46930	46930	46930	60385	46930	46930	46930	9376	6970	28798	9276	9922	9518
Feature_+_173.1030_9.5	N/A	1227 Feature_+_173.1030_9.5	173.103	NA	7.5	11.5	20	2	173.103	173.103	0	S16053	9.5	8.5	10.82	2.31	0.118601	1.1436e+06	43235.9	4.72521	18631.5	593417	132	9	41003	4462016	45673	25701	88616	18631.5	23263	49361	18631.5	18631.5	91504	86458	18631.5	18631.5	2369	2795	3821	2615	3306	2357
Feature_+_228.1532_10.1	N/A	1610 Feature_+_228.1532_10.1	228.153	NA	8.1	12.1	20	2	228.153	228.153	0	S16053	10.09	9.85	11.76	1.91	0.118631	997208	49813.6	4.32328	44540	523511	88	2	44540	3855212	44540	44540	97276	44540	44540	44540	44540	44540	44540	44540	44540	44540	10893	12834	11674	11549	9458	12672
Feature_+_173.1030_7.3	N/A	1228 Feature_+_173.1030_7.3	173.103	NA	5.3	9.3	20	2	173.103	173.103	0.6	S16053	9.32	8.06	9.32	1.25	0.118758	928602	42348.5	4.45468	16437	485475	90	10	41003	3602032	45673	25701	88616	16437	23263	49361	16437	16437	91504	86458	16437	18535	0	2795	3642	2172	1908	2357
Feature_+_111.0556_4.1	N/A	759 Feature_+_111.0556_4.1	111.056	NA	2.1	6.1	20	2	111.056	111.056	0	S16053	4.05	4	5.11	1.12	0.118821	2.37324e+06	1.22169e+06	0.957979	748183	1.79746e+06	29	13	969126	5753038	1208149	1562644	1485445	1455594	1371400	909930	748183	866281	1515623	1363240	1271371	1229836	221505	248228	263071	244833	268118	230611
Feature_+_113.0929_5.3	N/A	771 Feature_+_113.0929_5.3	113.093	NA	3.3	7.3	20	2	113.093	113.093	0	S16053	5.29	3.45	5.29	1.85	0.118855	618096	112977	2.4518	109838	365537	17	2	109838	2142872	109838	109838	141229	109838	109838	109838	109838	109838	109838	109838	109838	109838	35901	31303	36074	27926	33294	35178
Feature_+_155.0926_9.3	N/A	1081 Feature_+_155.0926_9.3	155.093	NA	7.3	11.3	20	2	155.093	155.093	0	S16053	9.32	7.35	11.2	3.85	0.119002	1.06576e+06	32413.5	5.03915	22622.5	549089	152	10	23361	4186656	29168	23870	49654	22622.5	24427	34259	22622.5	22622.5	35486	67072	22622.5	22747	2579	4069	3775	3582	6970	4270
Feature_+_113.0711_5.3	N/A	770 Feature_+_113.0711_5.3	113.071	NA	3.3	7.3	20	2	113.071	113.071	0	S16053	5.29	4.25	5.29	1.04	0.11932	4.53743e+07	7.68833e+06	2.56113	7.40368e+06	2.65313e+07	1312	2	7.40368e+06	159286160	7.40368e+06	7.40368e+06	10250206	7.40368e+06	7.40368e+06	7.40368e+06	7.40368e+06	7.40368e+06	7.40368e+06	7.40368e+06	7.40368e+06	7.40368e+06	2532516	2497989	2504583	2259734	2399593	2592942
Feature_+_113.0494_5.2	N/A	768 Feature_+_113.0494_5.2	113.049	NA	3.2	7.2	20	2	113.049	113.049	0	S16053	5.25	4.27	5.25	0.98	0.119523	561856	109881	2.35426	106206	335869	14	2	106206	1928809	106206	106206	142958	106206	106206	106206	106206	106206	106206	106206	106206	106206	25733	40002	35840	27360	29350	34126
Feature_+_191.0482_5.9	N/A	1352 Feature_+_191.0482_5.9	191.048	NA	3.9	7.9	20	2	191.048	191.048	0	S16053	5.94	5.25	7.29	2.04	0.119629	785051	46973.6	4.06286	17635	416012	58	14	59144	3015206	29173	36682	170212	19593	22887	28171	30084	23327	73256	29202	21413	51591	2844	3177	3306	0	3388	2555
Feature_-_145.0132_12.7	N/A	442 Feature_-_145.0132_12.7	-145.013	NA	10.7	14.7	20	2	145.013	145.013	0	S16048	12.69	11.94	12.71	0.78	0.119712	738927	476380	0.63332	96649.5	607654	8	14	831553	697917	812043	614196	323992	715557	271833	679854	268726	257385	1101320	340876	141174	663081	27360	26737	30164	28331	31853	28854
Feature_+_364.2082_10.9	N/A	2060 Feature_+_364.2082_10.9	364.208	NA	8.9	12.9	20	2	364.208	364.208	0	S16053	10.94	9.62	12.57	2.96	0.120141	762465	19300.2	5.30398	11956.5	390883	129	2	11956.5	3013992	11956.5	11956.5	11956.5	11956.5	11956.5	11956.5	11956.5	11956.5	11956.5	11956.5	11956.5	85394	0	0	3913	0	0	0
Feature_+_84.0643_4.3	N/A	636 Feature_+_84.0643_4.3	84.0643	NA	2.3	6.3	20	2	84.0643	84.0643	0	S16053	4.35	4.28	4.4	0.12	0.120285	1242651	952033	0.384338	949043	1.09734e+06	12	2	949043	2123475	949043	949043	978942	949043	949043	949043	949043	949043	949043	949043	949043	949043	295093	303252	340348	331103	313189	295101
Feature_+_177.0878_7.3	N/A	1269 Feature_+_177.0878_7.3	177.088	NA	5.3	9.3	20	2	177.088	177.088	0	S16053	7.34	5.52	9.15	3.63	0.120699	547049	60843.5	3.16849	22560.5	303946	23	14	65260	2020047	50588	52300	152074	38183	55265	46486	26918	52498	71385	81009	31635	52982	4560	4208	4093	4306	3167	4787
Feature_-_189.0331_5.9	N/A	305 Feature_-_189.0331_5.9	-189.033	NA	3.9	7.9	20	2	189.033	189.033	0	S16053	5.89	4.12	5.98	1.87	0.120767	319445	22524.8	3.82598	19065.5	170985	20	3	19065.5	1220582	19065.5	19065.5	53013	19065.5	19065.5	19065.5	19065.5	19065.5	19711	19065.5	19065.5	19065.5	2635	2841	3697	3424	2612	2922
Feature_+_166.1419_3.2	N/A	1167 Feature_+_166.1419_3.2	166.142	NA	1.2	5.2	20	2	166.142	166.142	0	S16051	3.16	3.1	3.23	0.13	0.120999	941573	733299	0.360671	371366	837436	9	14	971954	808507	1062655	923176	896447	672088	866636	645023	411598	657008	636857	746390	533229	1267718	172962	111222	142417	102189	90117	103824
Feature_+_298.1141_5.7	N/A	1920 Feature_+_298.1141_5.7	298.114	NA	3.7	7.7	20	2	298.114	298.114	0	S16053	5.68	3.68	6.61	2.92	0.123261	787443	113673	2.79229	49046	450558	25	14	118009	2846822	79189	105752	100541	72800	139065	109494	122600	164722	146146	76082	115531	89745	8287	13390	13866	16122	12046	14381
Feature_+_136.0868_5.3	N/A	945 Feature_+_136.0868_5.3	136.087	NA	3.3	7.3	20	2	136.087	136.087	0	S16053	5.29	3.29	6.1	2.8	0.123284	1.68081e+06	209594	3.00349	182112	945201	61	3	182112	6176897	182112	182112	182112	182112	430343	182112	182112	182112	208696	182112	182112	182112	57465	50458	50331	58656	57988	69326
Feature_-_167.0451_4.8	N/A	366 Feature_-_167.0451_4.8	-167.045	NA	2.8	6.8	20	2	167.045	167.045	0	S16053	4.84	2.88	5.8	2.92	0.123818	617951	74595.4	3.05033	63719.5	346273	23	3	63719.5	2280644	63719.5	63719.5	63719.5	63719.5	63719.5	69612	63719.5	63719.5	166586	63719.5	63719.5	63719.5	22827	13903	22325	21784	17389	9211
Feature_+_263.1110_12.3	N/A	1806 Feature_+_263.1110_12.3	263.111	NA	10.3	14.3	20	2	263.111	263.111	0	S16046	12.26	12.16	12.28	0.12	0.123846	832439	1.18415e+06	-0.508433	27570	1.00829e+06	12	14	415905	1074388	718941	1120521	949313	773794	1400772	1712342	1800926	1073344	897901	772291	1336967	1123829	5746	0	21141	2686	5567	0
Feature_+_418.2426_2.6	N/A	2128 Feature_+_418.2426_2.6	418.243	NA	0.6	4.6	20	2	418.243	418.243	0	S16055	2.6	2.56	2.68	0.12	0.123908	1.07406e+06	663769	0.694325	306090	868916	11	10	835182	1478376	306090	1676603	899584	1189571	899547	306090	306090	306090	731348	353172	899303	746897	112047	105865	88851	101830	84316	99272
Feature_+_167.0451_8.2	N/A	1168 Feature_+_167.0451_8.2	167.045	NA	6.2	10.2	20	2	167.045	167.045	0	S16053	8.24	6.67	9.85	3.18	0.124034	359036	45427.3	2.9825	38704.5	202232	13	4	38704.5	1320032	38704.5	38704.5	59609	38704.5	38704.5	51202	38704.5	38704.5	72531	38704.5	38704.5	38704.5	12629	7483	10219	11587	7733	7758
Feature_+_222.0871_7.1	N/A	1576 Feature_+_222.0871_7.1	222.087	NA	5.1	9.1	20	2	222.087	222.087	0	S16053	7.09	5.16	7.53	2.37	0.124223	627224	148678	2.07679	20852	387951	13	13	92965	2064631	204273	147029	299005	48178	101527	171211	276340	49781	296952	41864	20852	181072	5733	3898	5403	3176	3494	0
Feature_+_273.1956_2.8	N/A	1848 Feature_+_273.1956_2.8	273.196	NA	0.8	4.8	20	2	273.196	273.196	0	S16054	2.83	2.76	2.89	0.12	0.124602	1.15651e+06	1.07685e+06	0.102964	1075106	1.11668e+06	10	2	1075106	1075106	1400741	1075106	1075106	1075106	1075106	1075106	1075106	1092564	1075106	1075106	1075106	1075106	416341	419635	435909	272078	275530	310719
Feature_-_194.0451_6.4	N/A	295 Feature_-_194.0451_6.4	-194.045	NA	4.4	8.4	20	2	194.045	194.045	0	S16053	6.41	4.91	6.49	1.58	0.125363	331058	29527.8	3.48694	21937	180293	16	6	21937	1258419	21937	21937	22423	21937	34703	24317	21937	21937	65243	38907	21937	21937	4171	3319	4080	4611	4465	3228
Feature_+_124.0871_7.4	N/A	843 Feature_+_124.0871_7.4	124.087	NA	5.4	9.4	20	2	124.087	124.087	0	S16053	7.36	5.38	9.08	3.7	0.125551	886121	405517	1.12774	393252	645819	11	4	393252	2364728	393252	393252	439218	393252	393252	393252	393252	464298	398893	393252	393252	393252	119061	134592	123006	139643	116935	133267
Feature_+_220.0809_11.0	N/A	1564 Feature_+_220.0809_11.0	220.081	NA	9	13	20	2	220.081	220.081	0	S16055	11.04	9.79	11.82	2.03	0.125841	709948	362924	0.968046	19624	536436	8	14	981510	202993	445147	1210144	265892	186282	159816	215197	173471	257568	568823	368735	252604	1180855	3307	3395	3282	3086	3299	2879
Feature_+_208.1176_3.6	N/A	1443 Feature_+_208.1176_3.6	208.118	NA	1.6	5.6	20	2	208.118	208.119	6.7	S16053	5.61	3.61	5.61	2	0.126173	4.91398e+06	1.43571e+06	1.77513	1062985	3.17485e+06	86	9	1301449	15581342	1062985	1710157	1421020	1062985	1845930	1062985	1062985	1062985	1309734	1675498	2328071	1524936	308876	383072	346137	373834	372108	321943
Feature_+_134.0807_10.8	N/A	934 Feature_+_134.0807_10.8	134.081	NA	8.8	12.8	20	2	134.081	134.081	0	S16048	10.77	9.43	10.89	1.46	0.126862	8.80417e+06	8.02132e+06	0.134348	100172	8.41274e+06	73	14	8838951	8370352	9220805	8786558	8959610	8015114	7391487	7890546	7937526	8578906	9474127	6910136	6527570	8528130	24393	34902	32154	30822	27932	30142
Feature_+_132.0766_10.8	N/A	912 Feature_+_132.0766_10.8	132.077	NA	8.8	12.8	20	2	132.077	132.077	0	S16048	10.77	10.75	10.84	0.09	0.127859	1988858720	1.8546e+09	0.100836	10988912	1.92173e+09	16118	14	2025821568	1953227136	2033416576	1942969600	2049477120	1832758400	1750728064	1806136192	1731923200	1930234880	2143856000	1711033600	1652550144	1937257984	3350494	1254864	6194576	1640880	8007128	1509882
Feature_+_174.0386_8.5	N/A	1233 Feature_+_174.0386_8.5	174.039	NA	6.5	10.5	20	2	174.039	174.039	0	S16048	8.53	7.58	9.29	1.71	0.12838	356642	707942	-0.989154	30824	532292	8	14	761093	133438	299880	232158	1054454	482893	646160	773974	529748	1210810	1360761	283801	203905	532917	6914	4788	8443	5621	9859	6023
Feature_-_130.0497_7.7	N/A	487 Feature_-_130.0497_7.7	-130.05	NA	5.7	9.7	20	2	130.05	130.05	0	S16054	7.73	6.45	7.74	1.29	0.128582	1.34742e+06	1.2787e+06	0.0755303	1276504	1.31306e+06	11	2	1276504	1276504	1560186	1276504	1276504	1298431	1276504	1276504	1276504	1276504	1276504	1276504	1276504	1276504	417804	417913	431937	419627	414286	431441
Feature_+_133.0738_10.8	N/A	925 Feature_+_133.0738_10.8	133.074	NA	8.8	12.8	20	2	133.074	133.074	0	S16048	10.77	10.73	10.99	0.26	0.130008	21348813	1.9763e+07	0.111357	81344.5	2.05559e+07	171	14	21821098	20672008	21330780	21571366	21779590	19278642	18836268	19190240	18090308	20873212	23540836	18074520	17561106	20404846	20403	7568	43442	10286	52933	8057
Feature_+_269.1005_5.9	N/A	1830 Feature_+_269.1005_5.9	269.101	NA	3.9	7.9	20	2	269.101	269.106	20.1	S16055	5.63	4.31	6.99	2.69	0.130013	6.62727e+06	2.1128e+06	1.64926	25302.5	4.37003e+06	105	14	1453456	3356774	1333954	20364906	1622190	1680106	2290103	2284760	1520634	3072943	4064715	1058246	477188	3057088	3601	2788	5498	3190	12084	3444
Feature_+_254.0999_3.2	N/A	1755 Feature_+_254.0999_3.2	254.1	NA	1.2	5.2	20	2	254.1	254.1	0	S16052	3.18	3.13	5.13	2	0.131604	347175	66875.6	2.37611	55284	207025	8	3	1220408	55284	55284	57723	55284	55284	55284	55284	55284	55284	171200	55284	55284	55284	28724	16499	14507	15381	12272	3185
Feature_-_173.0243_2.9	N/A	350 Feature_-_173.0243_2.9	-173.024	NA	0.9	4.9	20	2	173.024	173.024	0	SQ755_Blank_1	2.9	2.88	2.93	0.05	0.132343	935714	800028	0.226018	523194	867871	8	13	833799	960052	1081971	867034	1113128	713370	891810	878884	523194	770134	719128	818233	781753	790643	173159	188277	161750	163744	178768	160690
Feature_+_253.0968_3.2	N/A	1754 Feature_+_253.0968_3.2	253.097	NA	1.2	5.2	20	2	253.097	253.097	0	S16052	3.18	2.82	3.66	0.84	0.132615	2967772	252632	3.55427	77451.5	1.6102e+06	143	8	11459006	77451.5	77451.5	257179	125967	77451.5	135321	77451.5	77451.5	77451.5	1064663	131690	574185	184683	25590	52320	0	0	43037	13956
Feature_+_97.0402_4.5	N/A	698 Feature_+_97.0402_4.5	97.0402	NA	2.5	6.5	20	2	97.0402	97.0402	0	SQ755_Blank_1	4.52	4.45	4.55	0.1	0.13273	1449480	1.07237e+06	0.434737	642626	1.26092e+06	13	13	746265	1904778	1258494	1888383	1223285	1130494	1448752	926576	642626	660683	880322	1673308	1100615	1037009	177740	204412	219358	219749	223857	220137
Feature_+_83.0610_4.3	N/A	632 Feature_+_83.0610_4.3	83.061	NA	2.3	6.3	20	2	83.061	83.061	0	S16053	4.33	4.3	4.36	0.06	0.133355	2.96472e+07	2.39289e+07	0.309143	23682118	2.6788e+07	249	2	23682118	47542464	23682118	23682118	26149772	23682118	23682118	23682118	23682118	23682118	23682118	23682118	23682118	23682118	7750696	7843540	8028587	7746289	8044480	7930644
Feature_-_137.0232_3.5	N/A	460 Feature_-_137.0232_3.5	-137.023	NA	1.5	5.5	20	2	137.023	137.023	0	S16052	3.48	3.4	3.53	0.13	0.133579	2.45353e+06	1.75652e+06	0.482142	212160	2.10502e+06	22	14	3597668	1934267	2563071	1719111	1623669	1524418	1240120	2826741	875558	1130897	3021433	1788992	1606737	1926597	65904	62652	70805	64797	68203	71959
Feature_+_216.1159_10.9	N/A	1536 Feature_+_216.1159_10.9	216.116	NA	8.9	12.9	20	2	216.116	216.115	-4.2	S16052	10.82	10.36	12.64	2.28	0.135106	1.14543e+06	784632	0.545808	25730.5	965033	10	14	1453345	1348600	381829	1397965	642783	328643	211436	697645	1050144	928682	1219230	863954	794846	1108954	3260	2342	7092	3002	9246	6519
Feature_+_255.1749_6.3	N/A	1759 Feature_+_255.1749_6.3	255.175	NA	4.3	8.3	20	2	255.175	255.175	0	S16053	6.34	4.42	6.34	1.92	0.136713	738590	75426.1	3.29164	22504.5	407008	29	14	33810	2844382	36188	39978	75457	51196	155528	44597	28254	26401	114212	104306	69745	84565	4218	3788	4066	4746	4161	4030
Feature_+_214.1206_2.8	N/A	1508 Feature_+_214.1206_2.8	214.121	NA	0.8	4.8	20	2	214.121	214.121	0	SQ779_Blank_1	2.81	2.71	3.25	0.54	0.136767	1.04122e+06	1.0285e+06	0.017727	1027857	1.03486e+06	8	2	1027857	1081303	1027857	1027857	1027857	1034316	1027857	1027857	1027857	1027857	1027857	1027857	1027857	1027857	125827	1557748	88540	57557	146977	59065
Feature_+_341.2904_3.0	N/A	2022 Feature_+_341.2904_3.0	341.29	NA	1	5	20	2	341.29	341.29	0	S16043	3.01	2.97	3.03	0.06	0.137152	2.30485e+07	2.78105e+07	-0.270959	2.29012e+07	2.54295e+07	224	6	2.29012e+07	2.29012e+07	23490372	2.29012e+07	2.29012e+07	39273096	2.29012e+07	29638562	2.29012e+07	2.29012e+07	33624876	29462884	31599758	2.29012e+07	7694936	8011410	7557318	7392929	7599574	7526184
Feature_+_247.0922_8.0	N/A	1729 Feature_+_247.0922_8.0	247.092	NA	6	10	20	2	247.092	247.092	0	S16044	8.01	6.83	9.23	2.4	0.138251	1.15434e+06	3.49999e+06	-1.60028	18361	2.32717e+06	51	14	1606961	556649	964586	1489162	3931652	3410606	10434583	3391632	294038	1733708	4629882	4615052	1197694	1361091	4202	2679	0	3948	3516	2377
Feature_+_203.0658_9.6	N/A	1411 Feature_+_203.0658_9.6	203.066	NA	7.6	11.6	20	2	203.066	203.066	0	S16053	9.64	8.39	11.41	3.02	0.138313	2.34344e+06	726598	1.6894	31715.5	1.53502e+06	36	14	332173	7281736	1014015	745839	883440	1744620	298587	1062961	94077	160804	914239	1355974	523595	227684	4030	2454	22709	4732	7082	2424
Feature_+_133.0798_10.8	N/A	927 Feature_+_133.0798_10.8	133.08	NA	8.8	12.8	20	2	133.08	133.08	0	S16048	10.77	10.74	10.86	0.11	0.138437	93437786	87171220	0.100154	385109	90304503	699	14	97114480	91186080	95787224	89663360	96901664	85425152	83700272	84179464	81641744	89466392	100439960	81275528	76769984	91912040	88024	27886	219636	39516	336203	38953
Feature_-_331.0716_10.2	N/A	83 Feature_-_331.0716_10.2	-331.072	NA	8.2	12.2	20	2	331.072	331.072	0	S16053	10.2	10.14	10.74	0.6	0.139073	1.47632e+06	721226	1.03348	15403	1.09877e+06	16	14	821126	3644892	555028	884221	527417	1387321	433357	592741	904327	1284436	695444	209856	252110	925252	1465	1730	5666	0	1945	0
Feature_+_129.1022_8.6	N/A	874 Feature_+_129.1022_8.6	129.102	NA	6.6	10.6	20	2	129.102	129.102	0	SQ779_ISTD_0	8.57	6.66	8.63	1.98	0.139144	5.17888e+06	5.74112e+06	-0.148692	4.23314e+06	5.46e+06	43	13	5117708	5770009	4864166	4963644	6077551	5702306	5835922	6413371	4.23314e+06	5396434	5834194	6609294	5847386	5461610	1328113	1363668	1572933	1339742	1451570	1390251
Feature_+_201.0867_8.0	N/A	1394 Feature_+_201.0867_8.0	201.087	NA	6	10	20	2	201.087	201.087	0	S16052	8.03	6.39	8.38	1.99	0.139839	6.86155e+06	2995284	1.19584	105124	4.92842e+06	81	14	16996668	225140	6630084	3594314	2311628	719104	1254826	6019744	2355932	1282735	7750063	1540120	4184855	2533833	34053	33822	27752	33801	31011	29810
Feature_-_201.0508_9.6	N/A	274 Feature_-_201.0508_9.6	-201.051	NA	7.6	11.6	20	2	201.051	201.051	0	S16053	9.61	9.61	10.46	0.85	0.140736	1.54229e+06	472513	1.70665	52549	1.0074e+06	23	14	274418	4854342	617209	423204	530949	1202043	267607	591517	112326	98666	626009	775071	365794	155150	8749	2015	51379	6326	14252	2377
Feature_+_204.0860_10.9	N/A	1420 Feature_+_204.0860_10.9	204.086	NA	8.9	12.9	20	2	204.086	204.086	0	S16045	10.93	9.57	11.43	1.86	0.141001	406768	938323	-1.20588	233857	672545	11	12	233857	233857	869020	290336	1772761	331792	393493	1932242	899173	1534409	317992	634449	1220632	346286	81280	82781	69155	77363	68017	69118
Feature_+_172.0602_11.3	N/A	1210 Feature_+_172.0602_11.3	172.06	NA	9.3	13.3	20	2	172.06	172.06	0	S16043	11.33	10.4	11.35	0.96	0.141475	2.22352e+06	1.24355e+06	0.838386	36275.5	1.73354e+06	22	14	2532308	1750935	1631310	2979546	219792	4062574	552879	1382880	1247071	1171857	1069876	356996	255640	2115914	11045	8535	9516	7749	7930	7776
Feature_+_158.1173_6.1	N/A	1103 Feature_+_158.1173_6.1	158.117	NA	4.1	8.1	20	2	158.117	158.117	0	S16050	6.12	6.01	6.16	0.15	0.143563	5.8911e+06	6.40559e+06	-0.120795	5.8911e+06	6.14835e+06	47	5	5.8911e+06	5.8911e+06	5.8911e+06	5.8911e+06	6719544	5.8911e+06	6830501	6223562	5.8911e+06	5.8911e+06	5.8911e+06	7274902	7551930	5.8911e+06	2124686	1948702	1889240	1910435	2001446	1887688
Feature_+_252.1087_9.5	N/A	1748 Feature_+_252.1087_9.5	252.109	NA	7.5	11.5	20	2	252.109	252.109	0	S16045	9.54	8.81	11.49	2.68	0.146491	186414	485986	-1.38241	34589.5	336200	6	14	128974	118702	136201	361778	781167	373632	268172	1334211	587079	353538	628776	36525	195619	301138	8434	8002	7187	7523	8258	9775
Feature_+_179.0484_9.9	N/A	1278 Feature_+_179.0484_9.9	179.048	NA	7.9	11.9	20	2	179.048	179.048	0	SQ755_Blank_1	9.92	8.04	9.97	1.93	0.146996	235180	108272	1.1191	13585	171726	3	13	444229	13585	404814	78091	59584	131714	26381	272532	65953	40981	294122	58403	64294	68759	0	2002	2832	0	2336	0
Feature_+_124.0526_4.4	N/A	840 Feature_+_124.0526_4.4	124.053	NA	2.4	6.4	20	2	124.053	124.053	0	S16052	4.38	3.71	5.7	1.99	0.147238	2.59203e+06	2.10031e+06	0.303478	34946.5	2.34617e+06	20	14	3071288	2613004	2419989	2263832	2740265	2283444	1968128	1703386	1886512	2484258	2904624	1099728	1423069	2509707	10779	4776	11265	9604	7749	5720
Feature_+_290.1341_10.3	N/A	1903 Feature_+_290.1341_10.3	290.134	NA	8.3	12.3	20	2	290.134	290.134	0	S16052	10.27	9.75	12.26	2.52	0.147784	4039505	2.40059e+06	0.750792	11735.5	3.22005e+06	37	14	8285511	2384977	4042530	1445002	1568473	5157128	1307899	2130270	1863146	2689895	2752348	2778256	1535934	2222517	3471	0	0	0	0	0
Feature_+_301.2041_3.2	N/A	1932 Feature_+_301.2041_3.2	301.204	NA	1.2	5.2	20	2	301.204	301.204	0	S16055	3.2	3.19	3.3	0.11	0.147908	3.08814e+06	2.86873e+06	0.106324	2852506	2.97844e+06	22	2	2852506	2852506	2852506	3795039	2852506	2852506	2852506	3014784	2852506	2852506	2852506	2852506	2852506	2852506	1119964	933533	1010847	901781	930801	788086
Feature_+_205.0968_4.7	N/A	1427 Feature_+_205.0968_4.7	205.097	NA	2.7	6.7	20	2	205.097	205.097	0	S16042	4.66	3.1	4.66	1.56	0.149883	2.51528e+06	3615551	-0.523497	356558	3.06541e+06	29	14	2617595	4207420	1315936	1920164	5035556	3238212	3382648	4965430	2474910	3355870	4984990	2954708	4309419	1453767	145755	135492	111037	125795	88491	86545
Feature_-_174.0979_6.7	N/A	341 Feature_-_174.0979_6.7	-174.098	NA	4.7	8.7	20	2	174.098	174.098	0	SQ779_ISTD_0	6.69	6.63	7.89	1.25	0.150586	1.37721e+06	1536035	-0.157464	21844	1.45662e+06	11	14	1427372	1468384	1288714	1324365	1663040	1462059	1579527	1633591	1041918	1534488	1553581	1748790	1671852	1471504	2051	4963	3092	4593	3860	5129
Feature_+_162.0743_9.6	N/A	1134 Feature_+_162.0743_9.6	162.074	NA	7.6	11.6	20	2	162.074	162.074	0	SQ755_Blank_1	9.57	9.45	11.11	1.67	0.151759	3.00694e+06	1.82375e+06	0.721384	248531	2.41535e+06	26	14	4896284	3541684	2623551	966238	4312569	1794317	849733	854868	845857	1972907	3266398	1047240	2151325	1142330	318945	42447	34261	28744	24845	27820
Feature_+_150.0789_5.9	N/A	1053 Feature_+_150.0789_5.9	150.079	NA	3.9	7.9	20	2	150.079	150.079	0	S16052	5.93	4.47	5.98	1.51	0.151977	1.66846e+06	1.14275e+06	0.546002	50441	1.40561e+06	14	14	2745533	1493444	1436665	998191	1093292	985235	743081	1903913	550294	835441	2161707	1023981	867010	1263578	13929	15284	13071	12679	12697	13222
Feature_+_164.0848_10.8	N/A	1148 Feature_+_164.0848_10.8	164.085	NA	8.8	12.8	20	2	164.085	164.085	0	SQ779_ISTD_0	10.83	10.82	11.09	0.27	0.152097	227669	293617	-0.366995	170048	260643	2	12	242642	170048	234248	263739	201468	376894	371500	299643	170048	249924	233123	322771	418691	292106	18885	79153	26438	82047	21358	92215
Feature_-_203.9756_13.8	N/A	268 Feature_-_203.9756_13.8	-203.976	NA	11.8	15.8	20	2	203.976	203.976	0	SQ779_ISTD_0	13.85	13.78	13.91	0.14	0.153363	30586.2	62128.7	-1.02238	17813	46357.5	1	13	25910	22565	42228	31642	42626	37309	69115	153178	25804	62690	100582	44060	68110	17813	2515	3367	1711	3246	2344	2443
Feature_+_175.0711_10.5	N/A	1245 Feature_+_175.0711_10.5	175.071	NA	8.5	12.5	20	2	175.071	175.071	0	SQ755_Blank_1	8.59	8.54	10.56	2.02	0.15535	1899734	1.32582e+06	0.518915	21078	1.61278e+06	15	14	1822668	2596634	1668798	1510836	2523524	632820	1879637	821522	665089	1097756	1698753	2020816	534511	1383750	3701	3347	4026	3252	3818	4012
Feature_+_129.1048_6.7	N/A	875 Feature_+_129.1048_6.7	129.105	NA	4.7	8.7	20	2	129.105	129.102	-20.1	SQ779_ISTD_0	8.57	6.66	8.63	1.98	0.156116	5.17888e+06	5.73242e+06	-0.146504	4.14613e+06	5.45565e+06	39	13	5117708	5770009	4864166	4963644	6077551	5702306	5835922	6413371	4.14613e+06	5396434	5834194	6609294	5847386	5461610	1204994	1363668	1572933	1288841	1451570	1390251
Feature_-_132.0289_11.9	N/A	480 Feature_-_132.0289_11.9	-132.029	NA	9.9	13.9	20	2	132.029	132.029	0	SQ755_Blank_1	11.91	11.86	11.93	0.08	0.159724	2.83288e+07	2.1804e+07	0.377676	604010	2.50664e+07	204	14	25041818	32462076	27225182	28586174	17244066	33777156	18047336	10017249	28276474	32197140	14595802	13120823	25828124	24936026	240208	81672	260861	74775	442521	87984
Feature_+_164.0916_8.1	N/A	1149 Feature_+_164.0916_8.1	164.092	NA	6.1	10.1	20	2	164.092	164.092	0	S16052	8.06	7.91	8.4	0.49	0.160386	1.93007e+07	1.23668e+07	0.642183	641376	1.58337e+07	154	14	34937348	18232540	14577990	9454901	12871509	9364253	6545086	24548850	5670514	8331693	22730744	13381154	10151141	10072809	199873	219522	214988	220070	191700	216598
Feature_+_119.0607_4.4	N/A	814 Feature_+_119.0607_4.4	119.061	NA	2.4	6.4	20	2	119.061	119.061	0	S16052	4.36	3.91	4.43	0.53	0.161594	1.01547e+06	812240	0.322165	108707	913854	7	14	1260299	1065970	881579	854022	965562	796086	814984	599709	860394	982924	1209516	432678	491353	969198	35948	36721	37723	29368	25809	31845
Feature_+_333.0856_10.2	N/A	2011 Feature_+_333.0856_10.2	333.086	NA	8.2	12.2	20	2	333.086	333.086	0	S16053	10.21	8.37	10.64	2.27	0.161616	1.80015e+06	1.01917e+06	0.820718	17329.5	1.40966e+06	15	14	1173708	3963900	791127	1271874	722553	1493398	635287	876669	1310397	2161581	933364	283224	352148	1423120	2620	3074	5948	0	3017	0
Feature_+_300.2009_3.2	N/A	1927 Feature_+_300.2009_3.2	300.201	NA	1.2	5.2	20	2	300.201	300.201	0	S16055	3.2	3.19	3.27	0.08	0.16198	3.12173e+07	2.91804e+07	0.0973459	2.89758e+07	3.01988e+07	199	2	2.89758e+07	2.89758e+07	2.89758e+07	37941636	2.89758e+07	2.89758e+07	2.89758e+07	31021462	2.89758e+07	2.89758e+07	2.89758e+07	2.89758e+07	2.89758e+07	2.89758e+07	10534988	8828794	10805556	10513454	8973937	8274870
Feature_+_150.1122_5.9	N/A	1054 Feature_+_150.1122_5.9	150.112	NA	3.9	7.9	20	2	150.112	150.112	0	S16052	5.93	5.82	5.97	0.14	0.162964	150000772	104369256	0.523273	3.76915e+06	127185014	1122	14	242313552	138752560	131777392	87159584	96105656	85752704	61464792	173790064	46504856	68594152	186037472	128349792	84999352	112093720	1306266	1318261	1179968	1203609	1211722	1298479
Feature_+_151.1155_6.0	N/A	1059 Feature_+_151.1155_6.0	151.115	NA	4	8	20	2	151.115	151.115	0	S16052	5.96	5.82	5.97	0.14	0.162994	9967650	6.9528e+06	0.519659	135348	8.46023e+06	74	14	16136009	9050743	8987870	5695978	6552630	5818871	4033207	11436155	3124550	4508200	12127054	8731655	5577774	7617923	45621	51178	36795	41327	31319	44455
Feature_+_526.2921_2.8	N/A	2197 Feature_+_526.2921_2.8	526.292	NA	0.8	4.8	20	2	526.292	526.292	0	S16042	2.8	2.13	2.84	0.7	0.16556	853521	505541	0.755599	10931.5	679531	7	14	1471733	872930	514409	555012	1494681	418815	304623	498077	147764	660768	557580	256500	233507	483094	0	0	0	1863	0	0
Feature_-_288.0545_2.9	N/A	144 Feature_-_288.0545_2.9	-288.055	NA	0.9	4.9	20	2	288.055	288.055	0	S16055	2.9	2.85	2.92	0.07	0.165905	751302	539281	0.478357	236986	645292	5	13	745783	483297	611468	1164662	792796	387735	648652	408118	236986	269984	422151	618466	856558	751363	87806	89286	66174	68961	77318	64426
Feature_+_150.1451_6.0	N/A	1055 Feature_+_150.1451_6.0	150.145	NA	4	8	20	2	150.145	150.145	0	S16052	5.96	5.8	5.98	0.18	0.166732	1.64132e+06	1164380	0.495293	52371.5	1.40285e+06	12	14	2505964	1586821	1579001	893489	1096439	994563	687008	1629611	476966	816899	2203356	1437810	978080	1323068	14895	15202	13149	12868	13439	15190
Feature_+_176.1133_6.7	N/A	1261 Feature_+_176.1133_6.7	176.113	NA	4.7	8.7	20	2	176.113	176.113	0	SQ779_ISTD_0	6.7	6.66	6.76	0.1	0.169478	1.81027e+07	2.0171e+07	-0.156081	52572.5	1.91368e+07	126	14	17619336	19864320	17295292	17631730	21981684	20127270	21134820	22328612	13748097	18778378	20302812	23475508	20723764	19109184	10490	21103	8980	17846	7155	19571
Feature_-_178.0170_6.8	N/A	335 Feature_-_178.0170_6.8	-178.017	NA	4.8	8.8	20	2	178.017	178.017	0	SQ755_Blank_1	6.77	5.68	6.77	1.09	0.169613	489852	301301	0.701142	217374	395577	4	5	790874	217374	733788	217374	217374	217374	217374	754658	303735	217374	432998	217374	217374	217374	73180	69843	66920	65869	70639	68297
Feature_+_283.1743_3.2	N/A	1878 Feature_+_283.1743_3.2	283.174	NA	1.2	5.2	20	2	283.174	283.174	0	S16055	3.2	3.19	3.3	0.11	0.172974	8.66657e+06	7.95528e+06	0.123547	7870193	8.31092e+06	52	2	7870193	7870193	7870193	11055682	7870193	7870193	7870193	8721071	7870193	7870193	7870193	7870193	7870193	7870193	3097518	2522407	2960015	2669224	2269510	2201712
Feature_+_118.0792_10.8	N/A	808 Feature_+_118.0792_10.8	118.079	NA	8.8	12.8	20	2	118.079	118.079	0	SQ779_ISTD_0	10.81	10.8	11.06	0.27	0.173915	708074	961212	-0.440954	533576	834643	7	11	627858	533576	709939	960922	533576	1382213	1131278	928161	533576	795570	690364	1131799	1453885	1031693	43317	232168	68680	322951	67567	312470
Feature_+_238.0448_11.9	N/A	1673 Feature_+_238.0448_11.9	238.045	NA	9.9	13.9	20	2	238.045	238.045	0	S16044	11.94	11.82	11.98	0.16	0.175427	1.87169e+06	2.27131e+06	-0.279186	16262.5	2.0715e+06	14	14	1347360	1906881	2200263	2032250	2124918	2180860	2892239	2156272	2592673	2426796	2286426	2841400	1124387	2087152	0	0	3010	2989	3658	2868
Feature_+_165.0949_8.1	N/A	1155 Feature_+_165.0949_8.1	165.095	NA	6.1	10.1	20	2	165.095	165.095	0	S16052	8.06	7.9	8.4	0.5	0.176615	1.03638e+06	612141	0.759621	47405	824262	8	14	2085025	850521	736507	473478	559265	438756	269634	1336562	226525	296715	1315746	690614	491408	496186	16364	12052	10130	10602	14142	11520
Feature_+_181.1697_8.2	N/A	1288 Feature_+_181.1697_8.2	181.17	NA	6.2	10.2	20	2	181.17	181.17	0	SQ755_Blank_1	8.15	8.03	9.26	1.23	0.177672	2.10078e+06	1.46631e+06	0.518731	311980	1.78355e+06	14	14	2271207	1150240	2384422	2597252	1655622	2076405	1851761	885736	365513	554543	1241988	1223456	1826948	2981167	108853	109820	99679	94032	96245	95332
Feature_+_102.0554_8.5	N/A	723 Feature_+_102.0554_8.5	102.055	NA	6.5	10.5	20	2	102.055	102.055	0	S16053	8.47	7.61	10.34	2.73	0.180945	2.54347e+06	663769	1.93805	148741	1.60362e+06	34	13	220180	9101773	499952	351982	1281868	192970	1167976	459750	148741	612802	1678082	209750	164099	721652	44914	52268	46040	44562	53705	35993
Feature_+_94.0625_10.9	N/A	686 Feature_+_94.0625_10.9	94.0625	NA	8.9	12.9	20	2	94.0625	94.0625	0	SQ779_ISTD_2	10.93	10.81	11.02	0.21	0.181117	1384467	2064006	-0.576116	26107.5	1.72424e+06	14	14	797024	1199846	1674340	1866658	1058587	2381570	2408240	2115238	1360293	1400109	1094638	3110388	3777939	1933058	5185	4861	3317	7120	6141	5591
Feature_+_342.2936_3.0	N/A	2024 Feature_+_342.2936_3.0	342.294	NA	1	5	20	2	342.294	342.294	0	S16043	3.01	2.98	3.04	0.06	0.181465	4.22805e+06	4.71062e+06	-0.155924	4.22805e+06	4.46934e+06	27	5	4.22805e+06	4.22805e+06	4.22805e+06	4.22805e+06	4.22805e+06	6275760	4.22805e+06	4761801	4.22805e+06	4.22805e+06	5241666	4713702	4973017	4.22805e+06	1452876	1454426	1375364	1397474	1446611	1309354
Feature_-_75.0075_8.6	N/A	605 Feature_-_75.0075_8.6	-75.0075	NA	6.6	10.6	20	2	75.0075	75.0075	0	SQ755_Blank_1	8.55	8.28	8.55	0.28	0.18211	509014	437735	0.217646	315872	473375	3	13	477568	391405	594528	572555	499702	451067	360065	451483	315872	320849	562408	482373	430082	503453	111921	101847	98657	102057	97895	99366
Feature_+_165.0878_10.8	N/A	1154 Feature_+_165.0878_10.8	165.088	NA	8.8	12.8	20	2	165.088	165.088	0	SQ779_ISTD_0	10.83	10.83	11.06	0.23	0.183393	8610500	1.09411e+07	-0.345594	5910777	9.77582e+06	68	13	8135516	5910777	9496268	10899439	6694493	14189555	12961045	10735810	6488212	10204417	8821708	12147883	15440491	11727791	688571	2730393	843912	3199008	975038	3364632
Feature_+_175.0699_3.3	N/A	1243 Feature_+_175.0699_3.3	175.07	NA	1.3	5.3	20	2	175.07	175.07	0	SQ755_Blank_1	3.32	3.27	3.36	0.09	0.184344	2208312	2.27684e+06	-0.0440898	2208312	2.24258e+06	13	4	2208312	2208312	2208312	2208312	2208312	2464459	2208312	2373429	2208312	2208312	2208312	2354234	2326420	2208312	726579	802469	720591	773744	689589	683652
Feature_+_245.0202_5.5	N/A	1716 Feature_+_245.0202_5.5	245.02	NA	3.5	7.5	20	2	245.02	245.02	0	SQ779_ISTD_2	5.5	5.36	6.78	1.42	0.185246	367230	724226	-0.979757	44851.5	545728	6	14	253709	290098	555730	369382	556813	664904	750107	1031010	621644	1346949	156118	192556	1637649	284510	4367	17891	3571	20294	3542	20038
Feature_-_161.0446_13.3	N/A	395 Feature_-_161.0446_13.3	-161.045	NA	11.3	15.3	20	2	161.045	161.044	-1.2	S16047	11.3	11.3	11.95	0.65	0.189259	1.0681e+07	1.70599e+07	-0.675567	128702	1.38704e+07	117	14	13009007	12633981	5603762	11477157	12715624	9341623	23866512	24816224	24348586	27411798	24577068	9504661	3562995	10454056	47323	36730	47437	36287	34615	35011
Feature_-_137.1033_7.3	N/A	456 Feature_-_137.1033_7.3	-137.103	NA	5.3	9.3	20	2	137.103	137.103	0	SQ779_ISTD_1	7.26	5.28	7.91	2.62	0.190504	1.27575e+06	1.42722e+06	-0.161854	31002	1.35149e+06	8	14	1358504	1346270	1172310	1225934	1521635	1455395	1435361	1575987	943132	1476381	1420332	1618675	1609796	1215479	6449	5882	7533	7026	7485	7629
Feature_+_96.0449_4.0	N/A	694 Feature_+_96.0449_4.0	96.0449	NA	2	6	20	2	96.0449	96.0449	0	SQ755_Blank_1	4.02	3.99	4.06	0.07	0.191128	2161750	2.08291e+06	0.0535958	2.04364e+06	2.12233e+06	12	5	2.04364e+06	2.04364e+06	2360437	2199288	2.04364e+06	2131985	2.04364e+06	2.04364e+06	2.04364e+06	2.04364e+06	2.04364e+06	2237746	2.04364e+06	2153956	626099	747265	677579	703938	697378	615016
Feature_+_191.1024_12.8	N/A	1355 Feature_+_191.1024_12.8	191.102	NA	10.8	14.8	20	2	191.102	191.102	0	S16045	12.78	10.89	14.68	3.79	0.196102	228820	578299	-1.3376	19370.5	403559	5	14	264118	220624	101348	329191	882614	245933	263496	1507584	1080282	245097	1005344	241971	43746	266920	3718	2940	3351	2638	2762	3332
Feature_+_247.0158_5.5	N/A	1727 Feature_+_247.0158_5.5	247.016	NA	3.5	7.5	20	2	247.016	247.016	0	SQ779_ISTD_1	5.53	5.38	5.7	0.33	0.196195	51424.8	84341.5	-0.71378	13853	67883.1	1	14	41644	47580	70148	46327	75369	76340	87375	115685	62126	125320	38793	33410	183597	45400	0	0	0	3858	0	3848
Feature_+_168.1129_4.5	N/A	1176 Feature_+_168.1129_4.5	168.113	NA	2.5	6.5	20	2	168.113	168.113	0	S16042	4.52	4.38	4.52	0.14	0.197402	2227355	2.41087e+06	-0.11422	2227355	2.31911e+06	13	5	2227355	2227355	2227355	2227355	2894233	2227355	2610235	2265422	2227355	2227355	2227355	2806864	2395126	2227355	757011	730962	703204	780090	723965	739478
Feature_+_215.0956_3.0	N/A	1520 Feature_+_215.0956_3.0	215.096	NA	1	5	20	2	215.096	215.096	0	S16050	3	2.98	3.03	0.05	0.201341	1.74875e+07	1.80441e+07	-0.0452007	1.74875e+07	1.77658e+07	91	4	1.74875e+07	1.74875e+07	1.74875e+07	1.74875e+07	18678596	18564480	1.74875e+07	1.74875e+07	1.74875e+07	1.74875e+07	1.74875e+07	18468166	19804636	1.74875e+07	5727356	5867898	5953066	6251538	5892268	5262961
Feature_+_203.1321_3.0	N/A	1415 Feature_+_203.1321_3.0	203.132	NA	1	5	20	2	203.132	203.132	0	S16054	3.04	3.02	3.08	0.07	0.202419	3.05631e+06	2.97485e+06	0.0389747	2.96124e+06	3.01558e+06	15	2	2.96124e+06	2.96124e+06	3341522	2.96124e+06	2.96124e+06	2.96124e+06	2.96124e+06	2.96124e+06	2.96124e+06	3097330	2.96124e+06	2.96124e+06	2.96124e+06	2.96124e+06	888172	1085142	832088	1024081	877258	1195738
Feature_+_120.1022_8.2	N/A	823 Feature_+_120.1022_8.2	120.102	NA	6.2	10.2	20	2	120.102	120.102	0	S16052	8.19	8.12	8.24	0.11	0.20297	1.33571e+06	968207	0.464225	218580	1.15196e+06	8	14	1920611	980391	1357426	1084430	1000218	705585	668404	1707047	337758	525265	1793777	1120798	838229	984985	79557	78210	60150	63581	71369	64292
Feature_+_250.0505_25.1	N/A	1739 Feature_+_250.0505_25.1	250.05	NA	23.1	27.1	20	2	250.05	250.05	0	S16052	25.1	25.06	25.29	0.23	0.206917	3.71837e+06	3.54124e+06	0.0704165	3.34875e+06	3.6298e+06	18	9	3918734	3839948	3766035	3.34875e+06	3783514	3.34875e+06	3.34875e+06	3453908	3455296	3783840	3881615	3.34875e+06	3.34875e+06	3659172	1080966	1222160	1094481	1140139	1008478	1131281
Feature_+_253.0317_11.3	N/A	1752 Feature_+_253.0317_11.3	253.032	NA	9.3	13.3	20	2	253.032	253.032	0	SQ755_Blank_1	11.33	9.37	13.03	3.67	0.207795	128038	90410.1	0.502021	16563.5	109224	1	13	131076	173009	160475	47594	137608	95199	49704	132300	82428	113180	138960	31227	16563.5	106932	0	2460	2644	3286	2589	2148
Feature_+_191.0741_11.3	N/A	1353 Feature_+_191.0741_11.3	191.074	NA	9.3	13.3	20	2	191.074	191.074	0	S16043	11.33	10.45	11.36	0.91	0.20798	1.39795e+06	841810	0.731743	24482.5	1.11988e+06	9	14	1637550	1200712	1073531	1679993	139550	2881674	348346	923772	809292	786647	764168	313200	233140	1218309	3748	4854	4895	4344	4910	6214
Feature_+_126.0476_11.3	N/A	849 Feature_+_126.0476_11.3	126.048	NA	9.3	13.3	20	2	126.048	126.048	0	SQ755_Blank_1	11.3	11.22	11.34	0.12	0.209588	550840	411022	0.422415	10000	480931	3	14	503544	639770	752860	307184	608608	402170	329354	456654	332830	535285	601099	196724	95421	552078	0	0	0	0	0	0
Feature_+_548.8645_24.1	N/A	2206 Feature_+_548.8645_24.1	548.865	NA	22.1	26.1	20	2	548.865	548.865	0	S16043	24.13	24.13	24.44	0.3	0.20986	516066	838241	-0.699811	175382	677153	5	13	261489	370375	733694	698704	638312	1674728	511863	964999	175382	402031	1072817	824416	1387462	730403	51598	53513	57750	55369	57101	55433
Feature_-_112.9624_3.3	N/A	540 Feature_-_112.9624_3.3	-112.962	NA	1.3	5.3	20	2	112.962	112.962	0	S16045	3.33	3.31	3.41	0.1	0.211927	1381611	1.43621e+06	-0.0559154	1381611	1.40891e+06	7	4	1381611	1381611	1381611	1381611	1490251	1381611	1381611	1600218	1440576	1541391	1381611	1381611	1381611	1381611	466365	433164	447874	472550	455431	467838
Feature_+_134.0812_5.1	N/A	935 Feature_+_134.0812_5.1	134.081	NA	3.1	7.1	20	2	134.081	134.081	0	S16052	5.06	4.76	5.13	0.38	0.213901	2.66847e+06	2.39071e+06	0.15857	2.20648e+06	2.52959e+06	13	7	3393799	2437235	2352841	2489996	2.20648e+06	2949192	2.20648e+06	2694535	2.20648e+06	2.20648e+06	2818036	2.20648e+06	2.20648e+06	2.20648e+06	788476	764608	718167	703854	714360	703500
Feature_+_106.0867_12.4	N/A	747 Feature_+_106.0867_12.4	106.087	NA	10.4	14.4	20	2	106.087	106.087	0	S16052	12.41	12.35	12.48	0.12	0.213911	6.10134e+06	4793041	0.348184	3.59271e+06	5.44719e+06	32	10	8807912	5224074	5658764	4714595	5342307	3.59271e+06	3.59271e+06	7115572	3.59271e+06	3.59271e+06	7848967	5740758	3696351	3815617	1279913	1272690	1130325	1203620	1150719	1128152
Feature_+_236.1834_2.8	N/A	1669 Feature_+_236.1834_2.8	236.183	NA	0.8	4.8	20	2	236.183	236.183	0	S16054	2.77	0.78	2.88	2.1	0.214122	1284693	536375	1.26011	16996.5	910534	10	13	636081	312468	3849274	340949	385155	557633	261591	16996.5	184590	568372	1358257	196637	305458	1529063	13993	0	0	0	0	0
Feature_+_212.0835_3.0	N/A	1467 Feature_+_212.0835_3.0	212.083	NA	1	5	20	2	212.083	212.083	0	S16043	2.97	2.96	3.18	0.22	0.214288	102821	1.19866e+06	-3.54321	10000	650740	35	9	40200	10000	351085	10000	49893	4572320	10000	2312892	3236719	10000	926637	63526	10000	794609	0	0	0	0	0	0
Feature_+_101.1077_9.2	N/A	720 Feature_+_101.1077_9.2	101.108	NA	7.2	11.2	20	2	101.108	101.108	0	S16053	9.19	7.19	11.17	3.97	0.216512	844550	407804	1.05031	60384	626177	6	11	60384	2323062	509493	485261	248530	404573	661148	96683	60384	60384	407946	597047	578767	962574	17783	16721	17608	16820	16413	15423
Feature_-_168.9982_5.0	N/A	359 Feature_-_168.9982_5.0	-168.998	NA	3	7	20	2	168.998	168.998	0	S16055	4.97	4.92	5.05	0.13	0.216773	1.0659e+06	751742	0.503761	204962	908821	6	14	973320	531594	1268751	1489932	460649	1248082	1048989	374736	672049	454653	491979	1352663	266971	1146650	103441	91684	54154	51214	44934	44497
Feature_+_114.0916_3.5	N/A	781 Feature_+_114.0916_3.5	114.092	NA	1.5	5.5	20	2	114.092	114.092	0	S16052	3.46	3.41	3.49	0.08	0.21728	11635257	8.47442e+06	0.457316	2.72432e+06	1.00548e+07	64	13	17985694	5830492	11843485	10881357	5292872	9869356	8625884	7210392	2.72432e+06	3782292	14718338	9504796	11243398	11772583	846092	893319	883723	896813	1072732	835964
Feature_+_185.1104_5.9	N/A	1308 Feature_+_185.1104_5.9	185.11	NA	3.9	7.9	20	2	185.11	185.11	0	S16053	5.94	5.74	6.09	0.35	0.217497	31945618	2.44534e+07	0.385581	1.43253e+07	2.81995e+07	169	12	26361204	48266052	32224980	20930236	35391796	37841956	23198078	21690778	1.43253e+07	25792702	19242792	17208928	1.43253e+07	35516656	4988032	4968838	4665337	4849847	4416958	4741559
Feature_+_157.0606_8.5	N/A	1093 Feature_+_157.0606_8.5	157.061	NA	6.5	10.5	20	2	157.061	157.061	0	SQ755_Blank_1	8.51	6.95	8.51	1.56	0.219705	1.47251e+06	899392	0.711257	63371	1.18595e+06	9	14	1101302	509447	2289960	1989338	1900118	1211473	688086	69521	489868	753372	245090	66286	1744920	1825186	18800	18235	17785	20549	15525	15848
Feature_-_98.9656_10.3	N/A	568 Feature_-_98.9656_10.3	-98.9656	NA	8.3	12.3	20	2	98.9656	98.9656	0	S16043	10.32	10.06	10.32	0.26	0.220806	3.76976e+06	4.36376e+06	-0.211099	806824	4.06676e+06	21	14	3043114	3482036	4706562	3847334	4576092	5518180	3965825	4758882	2522651	3979922	4978922	4585048	4599390	4152716	269380	251517	280098	260778	252996	278879
Feature_+_122.0813_10.4	N/A	832 Feature_+_122.0813_10.4	122.081	NA	8.4	12.4	20	2	122.081	122.081	0	S16048	10.43	10.36	10.45	0.09	0.22081	154174	1.08232e+07	-6.13342	79182.5	5.48869e+06	1745	11	317789	140542	79182.5	79182.5	5688348	421598	39043448	1336138	79182.5	2539439	42583240	7986952	8265462	288164	28151	19163	20460	23384	24736	22471
Feature_+_158.0811_6.6	N/A	1101 Feature_+_158.0811_6.6	158.081	NA	4.6	8.6	20	2	158.081	158.081	0	S16052	6.6	5.43	6.77	1.34	0.221964	548862	282599	0.957688	133013	415730	4	12	1403646	133013	468437	190350	154904	238288	146152	873188	254466	133013	357561	220124	201935	246355	43316	45087	36714	37472	43724	39713
Feature_+_235.1802_2.8	N/A	1664 Feature_+_235.1802_2.8	235.18	NA	0.8	4.8	20	2	235.18	235.18	0	S16054	2.77	1.66	2.88	1.22	0.222308	1.11558e+07	4.2173e+06	1.4034	101542	7.68654e+06	91	14	4477436	2522057	35496348	2127262	2922361	4381363	1515086	411031	825000	3911809	11708051	824465	1745587	13928246	145664	0	2070	0	33015	2336
Feature_+_97.0765_13.4	N/A	701 Feature_+_97.0765_13.4	97.0765	NA	11.4	15.4	20	2	97.0765	97.0765	0	S16048	13.4	12.84	13.62	0.78	0.223377	2143139	2.57819e+06	-0.266636	2143139	2.36067e+06	13	4	2143139	2143139	2143139	2143139	3728730	2143139	2143139	2143139	2143139	2143139	3756152	2876359	2561874	2143139	733612	708519	713198	732352	687446	691151
Feature_-_113.9876_3.4	N/A	535 Feature_-_113.9876_3.4	-113.988	NA	1.4	5.4	20	2	113.988	113.988	0	S16045	3.35	3.32	3.38	0.07	0.223412	2.38132e+06	2.47982e+06	-0.0584718	2373443	2.43057e+06	11	5	2373443	2373443	2404950	2373443	2723542	2373443	2373443	2728834	2528557	2576571	2373443	2373443	2373443	2373443	804689	792199	777452	778846	753908	819792
Feature_+_90.0555_11.0	N/A	678 Feature_+_90.0555_11.0	90.0555	NA	9	13	20	2	90.0555	90.0555	0	S16051	10.98	10.83	10.98	0.15	0.223797	2.38921e+07	2.00321e+07	0.25422	694177	2.19621e+07	117	14	25620764	17247172	25615606	27084816	22411530	16902946	15051030	17871664	14558807	17625726	27366478	19973604	17971348	30587720	225672	196608	236159	210030	264614	235271
Feature_-_161.0444_11.3	N/A	397 Feature_-_161.0444_11.3	-161.044	NA	9.3	13.3	20	2	161.044	161.044	0	S16047	11.28	11.18	11.33	0.15	0.225636	1.12811e+07	1.73253e+07	-0.618972	146080	1.43032e+07	97	14	13650859	13618413	6377938	11477157	12715624	9341623	23866512	24816224	24348586	28231832	26410664	9504661	3562995	10454056	53025	41817	49683	41130	46252	40252
Feature_+_300.1927_2.9	N/A	1926 Feature_+_300.1927_2.9	300.193	NA	0.9	4.9	20	2	300.193	300.199	19.3	S16043	2.52	2.48	2.9	0.42	0.225833	2594641	1.72114e+06	0.59217	495289	2.15789e+06	14	14	2794290	2265096	3157118	2162060	1126105	4368970	989604	1070155	844066	1355532	1720545	659275	1177587	3899565	311210	276649	73431	131993	96545	80750
Feature_-_162.0478_11.3	N/A	393 Feature_-_162.0478_11.3	-162.048	NA	9.3	13.3	20	2	162.048	162.048	0	S16047	11.28	9.32	12.61	3.29	0.226652	685548	1.06826e+06	-0.639938	21254.5	876906	6	14	813807	829009	367084	732292	719634	571076	1448322	1566384	1587276	1773049	1608506	583178	276286	548921	3861	3669	3203	4041	4557	3178
Feature_-_606.0753_12.2	N/A	8 Feature_-_606.0753_12.2	-606.075	NA	10.2	14.2	20	2	606.075	606.075	0	S16048	12.21	10.22	12.27	2.04	0.2275	695658	489880	0.505948	11092	592769	4	14	1005604	742135	492971	541921	814722	435257	340428	459271	296479	455026	1092765	401894	54630	548332	0	0	0	0	2184	0
Feature_+_564.3589_2.9	N/A	2210 Feature_+_564.3589_2.9	564.359	NA	0.9	4.9	20	2	564.359	564.359	0	S16048	2.93	2.88	3.06	0.18	0.228745	737698	887640	-0.266945	728474	812669	4	6	728474	728474	765371	728474	1023131	846681	728474	891847	728474	728474	1446529	1025844	728474	728474	272688	303894	252575	162964	182972	261854
Feature_+_184.1806_8.0	N/A	1305 Feature_+_184.1806_8.0	184.181	NA	6	10	20	2	184.181	184.181	0	SQ755_Blank_1	7.96	7.95	8.84	0.88	0.229544	1.77686e+06	1.4216e+06	0.321814	484670	1.59923e+06	9	13	1656633	1067766	2070034	2313005	2127116	1499487	1650344	1406756	484670	1109966	1160205	1747660	1307715	1722086	160544	157900	150418	161901	157316	161260
Feature_+_117.0740_9.1	N/A	802 Feature_+_117.0740_9.1	117.074	NA	7.1	11.1	20	2	117.074	117.074	0	S16042	9.09	9	10.95	1.95	0.229668	6.97834e+06	5.24621e+06	0.411607	111507	6.11227e+06	35	14	7761766	6904172	7166779	6080630	9946095	4430586	2036048	3395367	3260894	5803232	6577249	3038560	4828936	9145142	34686	35253	28259	39544	33985	31287
Feature_+_113.1076_10.4	N/A	772 Feature_+_113.1076_10.4	113.108	NA	8.4	12.4	20	2	113.108	113.108	0	S16049	10.38	10.33	10.53	0.19	0.232219	2469299	3013119	-0.287156	2469299	2741209	14	5	2469299	2469299	2469299	2469299	3594761	2582166	3153911	2469299	2469299	3379887	2469299	5073970	2469299	2469299	841759	869027	806977	813620	775151	812064
Feature_+_358.1999_18.9	N/A	2044 Feature_+_358.1999_18.9	358.2	NA	16.9	20.9	20	2	358.2	358.2	0	S16042	18.93	18.81	19.07	0.27	0.23536	636526	428183	0.571992	23227.5	532355	3	14	797336	279130	769760	699880	1074176	355663	108827	267867	203454	273191	478505	421624	302846	795680	5295	2478	5589	3752	6676	2665
Feature_+_229.1544_9.4	N/A	1618 Feature_+_229.1544_9.4	229.154	NA	7.4	11.4	20	2	229.154	229.154	0	S16052	9.36	8.41	9.37	0.96	0.23592	921380	505682	0.865567	81956.5	713531	6	14	2477000	526510	443851	238160	511750	705694	209211	496826	348654	960232	712418	209452	591108	311471	27901	26269	20209	20538	22014	26982
Feature_+_98.0718_3.3	N/A	704 Feature_+_98.0718_3.3	98.0718	NA	1.3	5.3	20	2	98.0718	98.0718	0	S16046	4.33	2.44	5.19	2.75	0.236042	674442	1.02273e+06	-0.600667	674442	848588	5	4	674442	674442	674442	674442	918063	674442	1811357	1323133	2128145	674442	674442	674442	674442	674442	564674	197473	247420	144092	45613	129611
Feature_+_333.1684_10.4	N/A	2012 Feature_+_333.1684_10.4	333.168	NA	8.4	12.4	20	2	333.168	333.168	0	S16048	10.38	8.8	11.02	2.21	0.237122	388740	660658	-0.765098	18940	524699	4	14	388540	374003	357677	434740	385939	463767	1382263	581478	327514	413172	1516328	610902	523133	402084	3022	3168	2721	3806	2822	2341
Feature_+_143.0485_11.3	N/A	982 Feature_+_143.0485_11.3	143.048	NA	9.3	13.3	20	2	143.048	143.048	0	SQ755_Blank_1	11.33	10.38	13.24	2.86	0.238439	1.0605e+06	793936	0.417654	23584.5	927219	5	14	933725	1296367	1495735	516184	1024672	813146	602358	880799	831980	1092199	1172287	355408	128908	1037599	3927	4098	4058	3503	5126	6457
Feature_+_214.7923_2.8	N/A	1513 Feature_+_214.7923_2.8	214.792	NA	0.8	4.8	20	2	214.792	214.792	0	SQ779_Blank_2	2.85	2.78	2.9	0.12	0.239374	1.1094e+06	1.07407e+06	0.0466945	1.06498e+06	1.09174e+06	5	3	1242686	1.06498e+06	1.06498e+06	1.06498e+06	1.06498e+06	1088895	1.06498e+06	1.06498e+06	1.06498e+06	1.06498e+06	1132010	1.06498e+06	1.06498e+06	1.06498e+06	0	541930	1568021	0	0	0
Feature_-_218.1027_6.1	N/A	231 Feature_-_218.1027_6.1	-218.103	NA	4.1	8.1	20	2	218.103	218.103	0	S16048	6.06	4.13	6.24	2.1	0.240386	3850382	2.50021e+06	0.62295	45429	3.1753e+06	20	14	5554918	4672544	3329724	1844342	3394817	944361	1350127	2765042	1596522	2114763	7418421	1381502	1122986	2913594	16541	7472	11987	13031	10615	11212
Feature_+_229.1113_9.1	N/A	1613 Feature_+_229.1113_9.1	229.111	NA	7.1	11.1	20	2	229.111	229.111	0	S16054	9.06	8.87	10.62	1.75	0.240469	1328563	1.15816e+06	0.198026	1113675	1.24336e+06	6	3	1113675	1113675	1973227	1113675	1113675	1434640	1113675	1113675	1113675	1113675	1113675	1237605	1113675	1113675	357621	391448	368565	381045	362750	345921
Feature_+_218.0776_8.7	N/A	1550 Feature_+_218.0776_8.7	218.078	NA	6.8	10.8	20	2	218.078	218.078	0	S16054	8.75	8.49	10.29	1.8	0.241037	1.93913e+06	1.60541e+06	0.272473	1504699	1.77227e+06	9	5	1504699	1504699	3242433	1504699	1504699	2020010	1504699	1651965	1504699	1504699	1683164	1504699	1504699	1670733	502250	476528	519597	495956	485685	509382
Feature_+_139.0866_3.4	N/A	964 Feature_+_139.0866_3.4	139.087	NA	1.4	5.4	20	2	139.087	139.087	0	S16052	3.4	3.35	3.62	0.27	0.242338	724575	599221	0.274047	475370	661898	3	11	1067567	488669	642328	699736	883044	620602	504211	475370	475370	519623	653444	475370	612655	772518	161154	157076	154510	162829	151192	143980
Feature_+_273.0511_4.2	N/A	1844 Feature_+_273.0511_4.2	273.051	NA	2.2	6.2	20	2	273.051	273.051	0	SQ779_ISTD_2	4.16	3.42	4.45	1.03	0.245041	40069.2	63476.9	-0.663736	12404	51773.1	0	14	31625	31229	49667	47756	76943	42242	98086	83470	30108	57587	23078	38187	142203	42865	0	0	0	4808	0	0
Feature_-_440.8863_24.2	N/A	26 Feature_-_440.8863_24.2	-440.886	NA	22.2	26.2	20	2	440.886	440.886	0	S16043	24.15	24.15	24.39	0.24	0.245498	484837	720804	-0.572106	84171.5	602820	4	14	226385	364062	713963	634939	581233	1338007	576534	896558	102888	371806	845952	801388	1085811	607860	24143	26190	22720	22903	25918	26469
Feature_+_358.9178_24.1	N/A	2045 Feature_+_358.9178_24.1	358.918	NA	22.1	26.1	20	2	358.918	358.918	0	S16043	24.13	24.13	24.49	0.35	0.245707	977735	1376445	-0.493432	165338	1.17709e+06	7	14	506355	766854	1318626	1319104	1105691	2399229	1128226	1633567	279528	817817	1681962	1474395	1916458	1327577	48164	47745	55149	51828	52163	55628
Feature_+_489.1143_12.1	N/A	2171 Feature_+_489.1143_12.1	489.114	NA	10.1	14.1	20	2	489.114	489.114	0	S16051	12.13	12.09	12.15	0.07	0.24608	2.56255e+06	1.69001e+06	0.600554	10000	2.12628e+06	13	14	4045751	1541842	1832903	2829718	2440493	1656742	737910	1395270	999806	1765549	2424298	384246	554058	4541686	0	0	0	0	0	0
Feature_+_124.0585_4.4	N/A	841 Feature_+_124.0585_4.4	124.058	NA	2.4	6.4	20	2	124.058	124.058	0	SQ755_Blank_1	4.38	4.34	4.43	0.09	0.247446	28341447	2.4255e+07	0.224629	139714	2.62982e+07	124	14	32452838	28742872	27717920	24452158	28796870	24838982	22869294	21279332	22407550	27880572	35222520	13530590	17062572	28662142	38502	46194	47491	35042	54429	37771
Feature_+_98.0718_6.2	N/A	703 Feature_+_98.0718_6.2	98.0718	NA	4.2	8.2	20	2	98.0718	98.0718	0	S16053	6.2	4.26	6.64	2.38	0.247726	1.51704e+06	888570	0.7717	729936	1.2028e+06	8	3	729936	3878342	729936	729936	918063	729936	729936	729936	2128145	729936	729936	729936	729936	729936	564674	202930	80029	219668	68765	303806
Feature_-_202.0712_10.9	N/A	270 Feature_-_202.0712_10.9	-202.071	NA	8.9	12.9	20	2	202.071	202.071	0	S16045	10.87	9.94	10.91	0.97	0.248386	747962	1.67627e+06	-1.16422	62340.5	1.21212e+06	11	14	658423	615962	779277	938188	2869347	747236	992868	5396718	1544726	1267698	1813240	1160336	251745	718790	17524	18243	19314	15950	16617	17033
Feature_+_810.6006_2.5	N/A	2255 Feature_+_810.6006_2.5	810.601	NA	0.5	4.5	20	2	810.601	810.601	0	S16047	2.47	2.23	2.51	0.28	0.248583	1.4065e+06	1.0093e+06	0.478752	38014.5	1.2079e+06	7	14	1838673	1904145	562696	1320471	697715	657785	850432	1286304	441378	2232765	1189262	457243	1213956	1066154	8702	2796	6977	10374	17066	10114
Feature_+_512.2184_2.5	N/A	2184 Feature_+_512.2184_2.5	512.218	NA	0.5	4.5	20	2	512.218	512.218	0	S16042	2.52	2.45	2.55	0.09	0.24879	631027	1.66056e+06	-1.3959	631027	1.14579e+06	12	6	631027	631027	631027	631027	5677824	631027	3416896	948996	631027	1889767	963245	1184787	631027	631027	262561	262038	206893	189011	157773	163778
Feature_+_161.1283_14.4	N/A	1132 Feature_+_161.1283_14.4	161.128	NA	12.4	16.4	20	2	161.128	161.128	0	S16048	14.44	13.83	16.18	2.35	0.24961	105025	311772	-1.56976	24255	208398	2	14	117583	52141	90344	160031	315842	80184	50320	556016	67518	250680	1101174	494914	56181	144886	5730	3942	3994	4563	4398	5883
Feature_+_198.0872_7.5	N/A	1381 Feature_+_198.0872_7.5	198.087	NA	5.5	9.5	20	2	198.087	198.087	0	S16052	7.54	5.55	9.08	3.53	0.249949	9.57063e+06	5.83275e+06	0.714438	27894.5	7.70169e+06	51	14	22232774	5748944	9773364	527436	7460294	2218758	5694781	2499360	6843049	7881103	5551608	2043038	7735704	10399778	6848	6877	4509	4518	6325	6712
Feature_+_123.0303_4.3	N/A	835 Feature_+_123.0303_4.3	123.03	NA	2.3	6.3	20	2	123.03	123.03	0	S16048	4.34	4.31	4.45	0.14	0.250454	5.11984e+06	4.39324e+06	0.220813	50595	4.75654e+06	22	14	5815180	5157196	4729704	4777269	5201458	4687360	3678793	4055557	4036304	5208806	6305189	2689735	2875749	5193448	12834	13423	13389	10309	16924	14311
Feature_+_123.0800_4.4	N/A	838 Feature_+_123.0800_4.4	123.08	NA	2.4	6.4	20	2	123.08	123.08	0	SQ755_Blank_1	4.38	2.66	4.39	1.73	0.251004	5.35734e+06	4469611	0.261369	189140	4.91348e+06	23	14	6392651	5641694	5409427	3985602	5408142	4160683	4264480	3552873	4115201	5407400	6719688	2206458	3316105	5545080	34664	46721	62599	62232	78555	73509
Feature_+_375.0460_2.8	N/A	2077 Feature_+_375.0460_2.8	375.046	NA	0.8	4.8	20	2	375.046	375.046	0	S16047	2.84	2.77	2.89	0.12	0.251105	855557	1.36764e+06	-0.676758	58598.5	1.1116e+06	7	13	323566	58598.5	1958948	1081114	875644	2135482	989379	1510060	1405236	2692378	588641	1714443	1036702	728484	0	0	0	0	0	97197
Feature_+_198.1962_7.4	N/A	1384 Feature_+_198.1962_7.4	198.196	NA	5.4	9.4	20	2	198.196	198.196	0	SQ755_Blank_1	7.45	7.45	8.26	0.82	0.251387	3.46571e+07	2.92818e+07	0.243145	1.62464e+07	3.19694e+07	151	13	37964784	23905182	41748844	35009392	39748176	31702218	30464980	25183884	1.62464e+07	28428972	25626026	38471204	21338966	35606972	5136706	5479209	5701142	5537408	5231714	5386708
Feature_+_245.0563_13.4	N/A	1717 Feature_+_245.0563_13.4	245.056	NA	11.4	15.4	20	2	245.056	245.056	0	S16047	13.39	12.09	14.19	2.1	0.252026	2.05156e+06	1.44586e+06	0.504796	27416.5	1.74871e+06	10	14	1883208	797377	2838247	2687395	1057868	951816	1671594	687382	2229384	3025224	1198715	243592	1309185	2083796	10680	8523	6954	2307	6369	0
Feature_+_198.0370_11.8	N/A	1377 Feature_+_198.0370_11.8	198.037	NA	9.8	13.8	20	2	198.037	198.037	0	S16046	11.81	10.96	11.81	0.85	0.252836	1.23098e+07	9.34065e+06	0.39821	42766.5	1.08252e+07	56	14	9662632	14666961	10460126	14449400	1788189	12542315	10980326	12161611	16270410	11073845	8033882	9385837	1710421	9459692	2972	2744	32954	4116	22747	0
Feature_-_152.0586_11.6	N/A	412 Feature_-_152.0586_11.6	-152.059	NA	9.6	13.6	20	2	152.059	152.059	0	SQ779_ISTD_0	11.56	11.49	11.64	0.14	0.253597	1.50935e+06	1.8111e+06	-0.262944	23754.5	1.66023e+06	8	14	1251745	1398962	1717100	1669586	2363010	1446051	2070095	1966491	962055	1583970	1629571	2561046	2011620	1517132	3960	5344	3619	6381	3531	4674
Feature_+_218.0665_8.3	N/A	1549 Feature_+_218.0665_8.3	218.066	NA	6.3	10.3	20	2	218.066	218.066	0	S16054	8.33	8.28	9.68	1.39	0.253925	705501	564103	0.322691	516330	634802	3	5	516330	516330	1177360	611984	516330	959277	548273	516330	516330	516330	516330	519162	516330	516330	168218	167302	179372	168487	162949	166333
Feature_+_834.6005_2.5	N/A	2257 Feature_+_834.6005_2.5	834.601	NA	0.5	4.5	20	2	834.601	834.601	0	SQ755_Blank_1	2.48	1.27	2.52	1.25	0.253997	249664	183560	0.443735	11046	216612	1	14	359466	340249	84411	214531	229045	132052	163417	187480	55108	326606	227405	95849	173866	244775	0	2092	0	0	0	0
Feature_+_185.1283_3.1	N/A	1310 Feature_+_185.1283_3.1	185.128	NA	1.1	5.1	20	2	185.128	185.128	0	S16048	3.1	3.07	3.38	0.31	0.255502	1.11206e+06	1.244e+06	-0.161743	1.10202e+06	1.17803e+06	5	5	1142192	1.10202e+06	1.10202e+06	1.10202e+06	1354219	1.10202e+06	1519125	1.10202e+06	1.10202e+06	1253958	1700542	1.10202e+06	1.10202e+06	1.10202e+06	398112	354175	369504	316874	288821	456557
Feature_+_134.1176_9.3	N/A	936 Feature_+_134.1176_9.3	134.118	NA	7.3	11.3	20	2	134.118	134.118	0	S16042	9.34	9.19	9.45	0.26	0.255513	1.24958e+06	1.57743e+06	-0.336135	1.24958e+06	1.41351e+06	7	5	1.24958e+06	1.24958e+06	1.24958e+06	1.24958e+06	2929684	1.24958e+06	1381070	1.24958e+06	1.24958e+06	1.24958e+06	1481050	1903929	1830685	1.24958e+06	458503	432346	406196	395575	383291	403248
Feature_+_486.8641_24.2	N/A	2169 Feature_+_486.8641_24.2	486.864	NA	22.2	26.2	20	2	486.864	486.864	0	S16043	24.18	24.09	24.4	0.3	0.256473	386591	595505	-0.623305	125499	491048	3	13	177398	262781	592675	513511	452461	1107839	357412	721959	125499	301691	776528	559540	1071165	480956	36148	36929	41882	36869	37290	41880
Feature_+_250.0929_4.7	N/A	1740 Feature_+_250.0929_4.7	250.093	NA	2.7	6.7	20	2	250.093	250.093	0	S16055	4.7	3.14	4.75	1.61	0.257188	2.05393e+06	1.42399e+06	0.528444	246917	1.73896e+06	10	14	3045621	735318	1225018	3209744	1734408	575705	966493	1385092	498008	1888805	2486890	618431	1709502	2376575	73600	113408	86144	71396	79144	50142
Feature_+_186.1123_7.4	N/A	1318 Feature_+_186.1123_7.4	186.112	NA	5.4	9.4	20	2	186.112	186.112	0	S16042	7.44	5.76	7.52	1.76	0.258185	3.12261e+06	2.38897e+06	0.386362	1172906	2.75579e+06	14	12	3860382	3842587	2869768	1917713	4307620	3685988	2049890	1843015	1172906	2440399	2681244	1355019	1172906	3180757	370027	439140	381344	395062	358881	381358
Feature_-_484.8506_24.2	N/A	21 Feature_-_484.8506_24.2	-484.851	NA	22.2	26.2	20	2	484.851	484.851	0	S16043	24.17	24.12	24.43	0.3	0.258932	396021	632285	-0.674999	139510	514153	3	13	145284	268678	632717	537404	409505	1332586	395861	710968	139510	287001	810774	664244	1071894	500509	44058	44143	41084	42496	39969	47269
Feature_+_210.1123_3.1	N/A	1448 Feature_+_210.1123_3.1	210.112	NA	1.1	5.1	20	2	210.112	210.112	0	S16051	3.08	2.83	3.17	0.33	0.259465	996104	795003	0.325335	347658	895553	4	14	1194688	833034	879508	1077184	1199537	637066	986479	574862	441101	639119	377190	740388	1104406	1249882	58190	138949	133080	129390	141795	73913
Feature_-_123.9809_11.3	N/A	505 Feature_-_123.9809_11.3	-123.981	NA	9.3	13.3	20	2	123.981	123.981	0	SQ755_Blank_1	11.32	10.31	11.33	1.02	0.259899	643867	487121	0.402483	13574.5	565494	3	14	715155	774242	765764	320307	720535	364532	452665	470647	526566	692084	790585	249401	47962	556232	1334	0	0	1627	4188	0
Feature_+_243.1686_2.8	N/A	1706 Feature_+_243.1686_2.8	243.169	NA	0.8	4.8	20	2	243.169	243.169	0	S16047	2.81	2.74	3.11	0.37	0.260205	2.43396e+06	2.79227e+06	-0.198134	2.43396e+06	2.61311e+06	12	3	2.43396e+06	2.43396e+06	2.43396e+06	2.43396e+06	2.43396e+06	2.43396e+06	2.43396e+06	2.43396e+06	3307787	3822551	3754653	2.43396e+06	2.43396e+06	2.43396e+06	781172	932041	838803	738768	812763	744368
Feature_+_185.1647_4.9	N/A	1313 Feature_+_185.1647_4.9	185.165	NA	2.9	6.9	20	2	185.165	185.165	0	SQ755_Blank_1	4.91	4.85	5.04	0.19	0.260502	1.65456e+06	1.79978e+06	-0.121378	1.58152e+06	1.72717e+06	7	8	1.58152e+06	1.58152e+06	1.58152e+06	1873665	2108111	1941465	2105586	1.58152e+06	1.58152e+06	1.58152e+06	1601340	1715506	2031907	1749348	550696	555314	486256	538611	522703	489461
Feature_+_526.8826_24.2	N/A	2198 Feature_+_526.8826_24.2	526.883	NA	22.2	26.2	20	2	526.883	526.883	0	S16043	24.18	24.14	24.4	0.26	0.26105	1.14283e+06	1.73411e+06	-0.601586	238882	1.43847e+06	8	14	450736	810506	1705584	1604480	1369233	3389240	1246516	2036766	252534	886876	2144061	1711214	2809315	1495306	69375	82695	76291	73287	76656	79460
Feature_+_109.0764_5.7	N/A	755 Feature_+_109.0764_5.7	109.076	NA	3.7	7.7	20	2	109.076	109.076	0	S16053	5.68	3.68	5.76	2.08	0.261184	1.26495e+06	973134	0.378371	202738	1.11904e+06	6	14	1099594	1882664	1055556	1021988	1738659	1069110	470843	930104	717818	661374	1585694	659276	1174399	724059	62427	61341	63181	64254	56645	77628
Feature_-_96.9686_10.3	N/A	571 Feature_-_96.9686_10.3	-96.9686	NA	8.3	12.3	20	2	96.9686	96.9686	0	S16043	10.32	10.06	10.32	0.26	0.261401	9.89032e+06	1.12711e+07	-0.188543	2283638	1.05807e+07	46	14	8230086	8983145	12308387	10039667	11850348	14118821	10349011	12268527	6455474	10415333	12824958	11898480	11808413	10721950	723630	761440	757016	754294	754140	796756
Feature_-_325.1250_11.1	N/A	96 Feature_-_325.1250_11.1	-325.125	NA	9.1	13.1	20	2	325.125	325.125	0	S16050	11.1	9.11	12.51	3.39	0.26239	95401.8	921287	-3.27156	11906.5	508345	19	14	138278	74408	146030	22891	3421150	32541	816839	94076	27280	47833	810366	402266	3489813	70710	0	2168	0	1645	0	0
Feature_+_73.0767_15.9	N/A	616 Feature_+_73.0767_15.9	73.0767	NA	13.9	17.9	20	2	73.0767	73.0767	0	S16049	15.9	15.84	16.22	0.38	0.262666	2.76926e+06	2.91436e+06	-0.0736778	2.76926e+06	2.84181e+06	11	3	2.76926e+06	2.76926e+06	2.76926e+06	2.76926e+06	3266620	2.76926e+06	2.76926e+06	2.76926e+06	2.76926e+06	2.76926e+06	2.76926e+06	3370636	3121514	2.76926e+06	972201	917383	925872	909877	883090	910100
Feature_+_123.0552_4.3	N/A	836 Feature_+_123.0552_4.3	123.055	NA	2.3	6.3	20	2	123.055	123.055	0	S16048	4.34	4.34	4.43	0.09	0.262756	413385776	3.5548e+08	0.217721	3.45044e+06	3.84433e+08	1701	14	473815648	420753920	402588512	356385024	423048320	361618400	336215520	303663008	327945024	413202336	518360096	201603424	252851888	416289696	1208655	1168606	1135403	997140	1230692	1140383
Feature_+_104.0901_11.6	N/A	736 Feature_+_104.0901_11.6	104.09	NA	9.6	13.6	20	2	104.09	104.09	0	SQ755_Blank_1	11.6	9.62	11.65	2.02	0.263619	3.16791e+06	2.52569e+06	0.326852	48990	2.8468e+06	14	14	4254833	2351552	3223128	2842130	2548304	2828596	823994	2846219	3331950	2357739	2536358	2154096	1480767	4348918	13305	11906	11673	12361	15949	12786
Feature_+_123.0846_10.4	N/A	839 Feature_+_123.0846_10.4	123.085	NA	8.4	12.4	20	2	123.085	123.085	0	S16048	10.43	8.96	10.55	1.6	0.264259	11558.2	451968	-5.28923	11234	231763	34	8	12531	11234	11234	11234	149845	11234	1746091	32679	11234	63926	1908676	284123	300641	11234	0	0	0	0	2468	0
Feature_-_108.0412_12.0	N/A	549 Feature_-_108.0412_12.0	-108.041	NA	10	14	20	2	108.041	108.041	0	SQ779_ISTD_2	12	11.93	12.04	0.11	0.26427	219110	302492	-0.46524	27388	260801	1	14	190524	213788	230736	241394	253975	229640	317792	430201	142936	221008	246147	622000	350597	210627	4421	7240	4081	6398	5277	7359
Feature_+_151.1228_3.2	N/A	1060 Feature_+_151.1228_3.2	151.123	NA	1.2	5.2	20	2	151.123	151.123	0	S16054	3.18	3.17	3.22	0.04	0.264617	56362588	4.97388e+07	0.180368	21131454	5.30507e+07	227	14	46300852	57753640	71190320	50205540	58751948	53166344	55631172	47130976	29074586	45610996	45021872	48099492	54704752	60195388	7474354	6891477	7390366	7275554	6712696	6498461
Feature_+_268.2377_5.4	N/A	1826 Feature_+_268.2377_5.4	268.238	NA	3.4	7.4	20	2	268.238	268.238	0	SQ755_Blank_1	5.36	5.29	5.67	0.38	0.264847	3.18119e+06	2.68996e+06	0.241983	1.55743e+06	2.93557e+06	13	13	2757418	2792228	3960084	3215024	3849879	3616985	2670028	2307982	1.55743e+06	3188797	2004674	2725264	1908429	3070102	489330	524127	542801	525077	496584	516942
Feature_+_610.8651_24.2	N/A	2213 Feature_+_610.8651_24.2	610.865	NA	22.2	26.2	20	2	610.865	610.865	0	S16043	24.18	24.14	24.4	0.25	0.265539	398736	607949	-0.608519	113054	503342	3	13	194158	233087	621831	545866	463864	1151842	404535	696602	113054	277403	812285	627425	1037652	494832	31053	33443	31647	37287	36464	36213
Feature_+_133.0522_10.8	N/A	923 Feature_+_133.0522_10.8	133.052	NA	8.8	12.8	20	2	133.052	133.052	0	S16052	10.79	9.09	11.55	2.46	0.265939	1.11399e+06	1.03726e+06	0.102955	15057	1.07563e+06	4	14	1222301	1076689	1121876	1035092	1201222	1031734	972200	927534	963132	1071644	1199960	938714	887025	1179459	1744	0	0	2050	4509	1811
Feature_+_116.0481_9.1	N/A	790 Feature_+_116.0481_9.1	116.048	NA	7.1	11.1	20	2	116.048	116.048	0	S16042	9.12	8.99	9.12	0.13	0.265994	1.51332e+06	1.1616e+06	0.381608	46891.5	1.33746e+06	7	14	1767804	1314869	1655549	1315061	2142074	996398	401817	779412	773316	1363726	1255555	727380	1094450	2081847	11284	12150	12190	13031	11632	13496
Feature_+_142.1339_22.6	N/A	981 Feature_+_142.1339_22.6	142.134	NA	20.6	24.6	20	2	142.134	142.134	0	S16054	22.56	22.3	23.45	1.15	0.266052	869586	755800	0.202325	709953	812693	4	7	709953	709953	1342664	715773	865290	770892	709953	765067	709953	817865	709953	789117	709953	709953	233460	252996	242721	231286	216448	222995
Feature_+_116.0934_9.1	N/A	795 Feature_+_116.0934_9.1	116.093	NA	7.1	11.1	20	2	116.093	116.093	0	S16042	9.09	9.01	9.15	0.14	0.266646	1.54683e+06	1.19096e+06	0.377182	45111	1.3689e+06	7	14	1703136	1533503	1559294	1391378	2242709	1108350	480364	787320	766581	1371180	1495311	655424	960538	2041872	11953	12243	11426	10944	13006	10650
Feature_-_149.9855_11.3	N/A	423 Feature_-_149.9855_11.3	-149.986	NA	9.3	13.3	20	2	149.986	149.986	0	SQ755_Blank_1	11.29	11.23	11.35	0.12	0.266671	191776	141562	0.437991	10000	166669	1	14	200610	251832	229287	85377	257926	93353	92359	115268	150311	220130	222566	54532	53637	155539	0	0	0	0	0	0
Feature_+_264.1488_10.8	N/A	1814 Feature_+_264.1488_10.8	264.149	NA	8.8	12.8	20	2	264.149	264.149	0	S16048	10.77	8.8	11.91	3.11	0.267865	4.29357e+06	3.45875e+06	0.311927	19852	3.87616e+06	18	14	5016364	4391686	4352152	3414064	5462499	3027668	2543380	2888861	2613860	3949318	6171062	2119030	2512411	3299378	3907	3308	2922	3037	3277	3253
Feature_+_513.2220_2.5	N/A	2186 Feature_+_513.2220_2.5	513.222	NA	0.5	4.5	20	2	513.222	513.222	0	S16042	2.52	2.46	2.55	0.09	0.268002	226671	517751	-1.19166	226671	372211	3	6	226671	226671	226671	226671	1723103	226671	1015725	336282	226671	551745	286014	357953	226671	226671	92155	76664	83721	55400	69314	56088
Feature_+_152.1165_5.9	N/A	1065 Feature_+_152.1165_5.9	152.117	NA	3.9	7.9	20	2	152.117	152.117	0	S16052	5.93	3.95	6.27	2.32	0.268758	682580	484807	0.493586	39122.5	583693	3	14	1249183	565357	593780	321998	424880	389848	271126	857605	173086	290113	881317	638488	389121	532488	10038	9826	11473	7830	9192	9886
Feature_+_236.1276_2.9	N/A	1667 Feature_+_236.1276_2.9	236.128	NA	0.9	4.9	20	2	236.128	236.128	0	S16055	2.85	2.82	2.88	0.06	0.269486	4.1026e+06	3.88924e+06	0.0770501	3.81985e+06	3.99592e+06	16	3	3931942	3.81985e+06	3.81985e+06	4838778	3.81985e+06	3.81985e+06	3.81985e+06	3.81985e+06	3.81985e+06	3.81985e+06	3.81985e+06	3.81985e+06	4513804	3.81985e+06	1291582	1209865	1259528	1490960	1153328	1214436
Feature_+_193.1626_3.3	N/A	1360 Feature_+_193.1626_3.3	193.163	NA	1.3	5.3	20	2	193.163	193.163	0	S16049	3.26	3.22	3.36	0.14	0.269736	2.74962e+06	3.0284e+06	-0.139325	2.73677e+06	2.88901e+06	12	6	2.73677e+06	2.73677e+06	2.73677e+06	2788158	2828539	2.73677e+06	2999608	2.73677e+06	2.73677e+06	2.73677e+06	3001461	4048016	3722536	2.73677e+06	986365	1123585	887177	880337	822528	753549
Feature_-_506.8324_24.2	N/A	14 Feature_-_506.8324_24.2	-506.832	NA	22.2	26.2	20	2	506.832	506.832	0	S16043	24.15	24.15	24.45	0.3	0.270633	550727	888090	-0.689368	212626	719409	4	12	212626	388791	816289	785204	588745	1906812	507643	988273	212626	351399	1147332	867454	1615178	695443	68234	74851	66029	63472	66306	66359
Feature_-_114.0548_9.1	N/A	533 Feature_-_114.0548_9.1	-114.055	NA	7.1	11.1	20	2	114.055	114.055	0	S16042	9.08	9.01	9.09	0.09	0.270824	981021	732772	0.42092	59238.5	856897	4	14	1147159	958988	936854	881084	1510992	605093	246559	449629	439147	781249	856296	407360	671229	1360164	15382	15231	17445	15902	17049	17468
Feature_+_213.8914_2.8	N/A	1504 Feature_+_213.8914_2.8	213.891	NA	0.8	4.8	20	2	213.891	213.891	0	S16045	2.75	2.28	2.77	0.49	0.271785	10000	366865	-5.19718	10000	188433	25	3	10000	10000	10000	10000	10000	10000	10000	1657668	10000	10000	10000	1016404	924579	10000	0	0	0	0	0	0
Feature_+_129.0660_3.5	N/A	871 Feature_+_129.0660_3.5	129.066	NA	1.5	5.5	20	2	129.066	129.066	0	SQ755_Blank_1	3.54	3.27	3.57	0.29	0.271974	1.5333e+06	1670056	-0.123253	1.43815e+06	1.60168e+06	6	10	1.43815e+06	1.43815e+06	1578776	1678131	1633161	1591237	2045892	1521354	1.43815e+06	1.43815e+06	1457430	1813582	1949097	1812500	606452	484901	446635	455616	437177	425526
Feature_+_200.1174_2.6	N/A	1389 Feature_+_200.1174_2.6	200.117	NA	0.6	4.6	20	2	200.117	200.117	0	S16051	2.6	2.58	2.73	0.15	0.27204	1.15575e+06	989054	0.224706	919635	1.0724e+06	5	4	1214884	920086	1568390	919635	919635	919635	919635	919635	919635	919635	919635	919635	919635	1613830	294754	309404	345183	279266	285271	305392
Feature_+_227.1135_11.8	N/A	1603 Feature_+_227.1135_11.8	227.113	NA	9.8	13.8	20	2	227.113	227.113	0	SQ755_Blank_1	11.85	10.9	13.6	2.7	0.272048	792572	1.25548e+06	-0.663629	35676	1.02403e+06	6	14	92991	1309669	919363	848264	379324	461355	2660974	1440635	1430782	1898530	799387	1507510	487893	1488441	1798	0	5243	3039	37768	3504
Feature_+_176.1280_10.2	N/A	1263 Feature_+_176.1280_10.2	176.128	NA	8.2	12.2	20	2	176.128	176.128	0	S16042	10.23	8.27	10.46	2.19	0.272144	150451	401471	-1.416	20652.5	275961	3	14	106407	266011	91963	137423	1338740	444601	135121	406412	102245	959799	279537	114450	119893	113916	3960	3249	4195	2786	3721	3394
Feature_+_116.0708_9.1	N/A	792 Feature_+_116.0708_9.1	116.071	NA	7.1	11.1	20	2	116.071	116.071	0	S16042	9.07	9.01	9.09	0.08	0.275203	118255122	9.19622e+07	0.362789	2986302	1.05109e+08	491	14	130317040	114208864	124512936	103981648	170999888	81037848	36162668	61450784	57531052	100598040	115725408	54536692	85938480	155641472	1045474	960526	991134	957416	950927	1047127
Feature_-_133.0323_11.9	N/A	475 Feature_-_133.0323_11.9	-133.032	NA	9.9	13.9	20	2	133.032	133.032	0	SQ755_Blank_1	11.91	11.84	11.94	0.09	0.275246	1121822	911849	0.298978	33322.5	1.01684e+06	5	14	985316	1293018	1099956	1108998	733759	1394713	744967	404147	1213424	1354321	618786	535822	1064998	1053549	9454	2506	9787	3072	18484	3342
Feature_+_155.1542_10.5	N/A	1085 Feature_+_155.1542_10.5	155.154	NA	8.5	12.5	20	2	155.154	155.154	-0.6	SQ755_Blank_1	8.49	8.47	10.14	1.66	0.27637	1.05739e+07	1.27406e+07	-0.268926	9104933	1.16572e+07	51	9	9104933	9104933	12443689	11641948	18940326	13765457	14918785	9104933	9104933	9104933	11334977	9886923	14173202	17071272	3176482	2978984	2987073	3131658	2841306	3074363
Feature_+_210.1332_6.3	N/A	1449 Feature_+_210.1332_6.3	210.133	NA	4.3	8.3	20	2	210.133	210.133	0	S16048	6.32	4.35	8.04	3.69	0.276672	92520.8	7.49787e+06	-6.34056	34371.5	3.7952e+06	1112	14	136298	60755	44948	128082	9509831	1058084	15280161	1162293	124806	134059	40614324	5695800	1180973	218377	8560	9283	7540	5568	11285	6507
Feature_+_263.1456_10.8	N/A	1809 Feature_+_263.1456_10.8	263.146	NA	8.8	12.8	20	2	263.146	263.146	0	S16048	10.79	9.69	12.08	2.38	0.276789	62356308	50178946	0.313453	25128.5	56267627	253	14	77700576	61440068	62848940	47435648	77144768	40856724	36030932	43462996	36574960	55953932	90697184	32983384	34906804	53177776	9839	6168	3377	4466	3193	3214
Feature_+_107.0658_10.7	N/A	752 Feature_+_107.0658_10.7	107.066	NA	8.7	12.7	20	2	107.066	107.066	0	SQ779_ISTD_0	10.68	10.61	11.65	1.04	0.27731	78461.2	127578	-0.701324	11727	103019	1	14	103044	80448	55245	75108	81684	83931	127159	172207	41833	114599	89156	127328	343457	94423	0	0	0	0	0	3454
Feature_+_402.8817_24.2	N/A	2117 Feature_+_402.8817_24.2	402.882	NA	22.2	26.2	20	2	402.882	402.882	0	S16043	24.18	24.14	24.46	0.33	0.278438	826083	1.23672e+06	-0.582162	212412	1.0314e+06	6	13	375205	584570	1179033	1165524	930647	2449976	750549	1422130	212412	632186	1611162	1247294	1996985	1113871	67595	71449	65957	63721	65838	70264
Feature_-_137.0395_11.9	N/A	457 Feature_-_137.0395_11.9	-137.04	NA	9.9	13.9	20	2	137.04	137.04	0	SQ779_ISTD_0	11.86	11.82	11.93	0.11	0.278793	1285452	1.61313e+06	-0.327588	51486.5	1.44929e+06	7	14	1036634	1246451	1406824	1451899	1632317	1200970	1900278	1776805	899095	1399428	1264422	2339822	2617165	1101006	13933	19690	9640	15192	8639	15879
Feature_+_340.8814_24.2	N/A	2020 Feature_+_340.8814_24.2	340.881	NA	22.2	26.2	20	2	340.881	340.881	0	S16043	24.18	24.14	24.4	0.26	0.279194	1.41391e+06	2.1009e+06	-0.571324	359680	1.75741e+06	9	13	650744	954488	2073166	1977227	1622906	4092734	1407773	2400962	359680	1038474	2717092	2129768	3396312	1843341	118780	119946	117801	114345	119062	109427
Feature_+_380.8996_24.2	N/A	2085 Feature_+_380.8996_24.2	380.9	NA	22.2	26.2	20	2	380.9	380.9	0	S16043	24.18	24.14	24.39	0.25	0.280299	2.0149e+06	2.85299e+06	-0.501764	341412	2.43394e+06	12	14	926046	1549004	2859054	2725501	2314730	4964090	2117536	3476157	434159	1612361	3559204	2994846	4456098	2600681	114870	110467	105344	113815	111241	107088
Feature_+_385.1281_9.7	N/A	2089 Feature_+_385.1281_9.7	385.128	NA	7.7	11.7	20	2	385.128	385.128	0	S16052	9.71	8.21	11.22	3.01	0.280299	4.07458e+06	3.0089e+06	0.437417	19736	3.54174e+06	17	14	6804542	1309348	3908523	4275916	3738503	3013420	1733758	1644402	1846345	3910745	3534529	1560542	3562787	5543938	7896	2986	2959	0	3435	2196
Feature_+_211.1365_6.4	N/A	1455 Feature_+_211.1365_6.4	211.137	NA	4.4	8.4	20	2	211.137	211.137	0	S16048	6.37	4.52	7.58	3.06	0.28091	30923.9	494457	-3.99905	30673.5	262690	15	8	31675	30673.5	30673.5	30673.5	707089	91808	873358	113637	30673.5	30673.5	2605301	375702	85650	30673.5	6482	6641	6361	6961	9388	5514
Feature_-_154.0565_7.9	N/A	410 Feature_-_154.0565_7.9	-154.056	NA	5.9	9.9	20	2	154.056	154.056	0	SQ779_ISTD_0	7.93	7.88	8.12	0.23	0.281732	1063820	1.22886e+06	-0.208068	19453	1.14634e+06	5	14	1226790	1393889	784406	850195	1385862	1068112	1183741	1556341	999446	1410961	1283199	1311728	1320884	768339	3191	3457	2772	2352	3090	4044
Feature_-_163.0723_10.9	N/A	389 Feature_-_163.0723_10.9	-163.072	NA	8.9	12.9	20	2	163.072	163.072	0	S16050	10.88	10.79	10.93	0.15	0.281805	1.54583e+06	2.06562e+06	-0.418194	450600	1.80572e+06	9	14	1649842	856246	1706941	1970280	1597708	2049919	2278737	1695182	1104771	1844549	1710145	2010584	4323466	2041118	56706	220524	60068	246646	70277	226980
Feature_+_167.0483_11.3	N/A	1169 Feature_+_167.0483_11.3	167.048	NA	9.3	13.3	20	2	167.048	167.048	0	SQ755_Blank_1	11.3	10.27	12.52	2.25	0.282034	1.13291e+06	894294	0.341206	18927.5	1013600	5	14	1100285	1386348	1521131	523858	1229356	954304	684372	986299	1036620	1246257	1167229	487353	262608	888547	2097	3683	3391	2727	3781	2176
Feature_-_378.8859_24.2	N/A	44 Feature_-_378.8859_24.2	-378.886	NA	22.2	26.2	20	2	378.886	378.886	0	S16043	24.17	24.16	24.43	0.26	0.28286	427688	655143	-0.615252	93706	541415	3	13	162207	306309	641250	600984	461844	1343172	419330	834650	93706	325030	820203	676222	1068138	509133	26252	27269	30946	27126	28840	26979
Feature_+_213.0843_10.4	N/A	1486 Feature_+_213.0843_10.4	213.084	NA	8.4	12.4	20	2	213.084	213.084	0	S16052	10.44	9.29	11.59	2.3	0.2834	904485	428897	1.07647	10000	666691	5	14	2022961	1467839	38006	89135	1959382	434355	70815	19132	224594	843011	101619	420038	97304	118722	0	0	0	0	0	0
Feature_-_400.8677_24.2	N/A	37 Feature_-_400.8677_24.2	-400.868	NA	22.2	26.2	20	2	400.868	400.868	0	S16043	24.17	24.15	24.38	0.22	0.283479	3532415	5.33932e+06	-0.596001	990695	4.43587e+06	24	13	1614793	2546597	5062564	4905706	3872726	10722286	3380418	6357598	990695	2535664	6639542	5512110	9116666	4265480	322801	344985	316813	332496	314441	329854
Feature_+_152.1262_3.2	N/A	1066 Feature_+_152.1262_3.2	152.126	NA	1.2	5.2	20	2	152.126	152.126	0	S16054	3.18	3.17	3.22	0.05	0.283518	4.40169e+06	3.83564e+06	0.198591	1052878	4.11867e+06	17	14	3298730	4640097	5722781	3945169	4630776	3658310	3916935	3372656	2501490	3474774	3261008	3703298	4908596	4928578	446298	323913	347508	361545	320065	286427
Feature_+_148.1331_5.5	N/A	1043 Feature_+_148.1331_5.5	148.133	NA	3.5	7.5	20	2	148.133	148.133	0	S16042	5.54	5.34	5.58	0.23	0.284325	706737	791524	-0.163459	706737	749130	3	3	706737	706737	706737	706737	1119044	706737	706737	706737	706737	706737	706737	964889	884145	706737	249901	257179	242642	202340	216996	224416
Feature_+_155.1541_8.5	N/A	1084 Feature_+_155.1541_8.5	155.154	NA	6.5	10.5	20	2	155.154	155.154	0	SQ755_Blank_1	8.46	8.45	10.14	1.69	0.284567	1.05739e+07	1.33635e+07	-0.337794	9104933	1.19687e+07	53	9	9104933	9104933	12443689	11641948	18940326	13765457	14918785	9104933	9104933	9104933	11334977	9886923	14173202	23300604	3176482	2978984	2987073	3131658	2841306	3074363
Feature_+_161.1366_9.6	N/A	1133 Feature_+_161.1366_9.6	161.137	NA	7.6	11.6	20	2	161.137	161.137	0	S16053	9.57	9.54	9.63	0.09	0.285285	519206	298480	0.798674	10000	408843	2	14	476183	1124462	375609	100569	860411	97975	182851	301069	78976	750185	430676	31335	150567	100751	0	0	0	0	0	0
Feature_+_169.0946_18.9	N/A	1182 Feature_+_169.0946_18.9	169.095	NA	16.9	20.9	20	2	169.095	169.095	0	S16042	18.86	17.67	20.85	3.19	0.286472	680704	488128	0.479767	34228.5	584416	3	14	913116	336150	752003	721547	1093302	439519	139786	308452	232445	372731	540597	492674	316350	945428	7463	8866	8572	6959	9843	6754
Feature_+_173.1282_3.2	N/A	1230 Feature_+_173.1282_3.2	173.128	NA	1.2	5.2	20	2	173.128	173.128	0	S16050	3.23	3.22	3.36	0.14	0.286744	9959070	1.04303e+07	-0.0666999	9959070	1.01947e+07	37	4	9959070	9959070	9959070	9959070	10273736	9959070	10931358	9959070	9959070	9959070	9959070	10824682	12518963	9959070	3081339	3221972	3378925	3056260	3533785	3625859
Feature_+_354.3360_2.5	N/A	2040 Feature_+_354.3360_2.5	354.336	NA	0.5	4.5	20	2	354.336	354.336	0	S16042	2.52	2.47	2.58	0.11	0.287497	1157529	1.45762e+06	-0.332567	1157529	1.30757e+06	6	6	1157529	1157529	1157529	1157529	2839383	1157529	1818141	1262005	1157529	1283736	1157529	1440431	1157529	1302392	570831	522302	392567	318625	273805	216928
Feature_+_432.2385_2.5	N/A	2140 Feature_+_432.2385_2.5	432.238	NA	0.5	4.5	20	2	432.238	432.238	0	S16044	2.5	2.5	2.81	0.31	0.287735	461829	1.05724e+06	-1.19487	427618	759533	6	6	431926	427618	427618	560153	2250241	427618	3378064	427618	427618	1730423	427618	647936	427618	427618	235038	166313	70020	124927	152617	86321
Feature_-_347.8855_24.2	N/A	62 Feature_-_347.8855_24.2	-347.885	NA	22.2	26.2	20	2	347.885	347.885	0	S16043	24.17	24.15	24.38	0.23	0.28801	997627	1.67003e+06	-0.743305	454230	1.33383e+06	8	12	454230	606324	1555268	1374684	1033747	4022890	837487	1785148	454230	647256	2050034	1612251	3103272	1154018	150503	156679	146346	147818	135450	151665
Feature_-_312.9141_24.2	N/A	107 Feature_-_312.9141_24.2	-312.914	NA	22.2	26.2	20	2	312.914	312.914	0	S16043	24.15	24.15	24.4	0.25	0.288788	661824	905338	-0.452008	186944	783581	4	13	312298	548299	923054	863646	771126	1593511	701804	1040647	186944	546373	1113587	998792	1291100	809495	53044	56561	64295	56152	61639	62197
Feature_+_464.8823_24.2	N/A	2158 Feature_+_464.8823_24.2	464.882	NA	22.2	26.2	20	2	464.882	464.882	0	S16043	24.18	24.14	24.39	0.25	0.292143	692745	1.03897e+06	-0.584761	165360	865859	4	14	296216	467751	1036201	970812	767956	2065524	626433	1172649	166744	519200	1385022	1049448	1742610	894136	47737	53252	51519	50593	53822	53796
Feature_-_151.0602_9.3	N/A	416 Feature_-_151.0602_9.3	-151.06	NA	7.3	11.3	20	2	151.06	151.06	0	S16047	9.27	9.19	9.32	0.13	0.29218	2.32246e+06	2.97836e+06	-0.358866	46495	2.65041e+06	12	14	3753757	1829932	1370246	2335898	2045402	2564662	4255570	2873391	3195364	4695308	3595384	2935699	1521144	2101688	12358	10965	11196	13688	11469	13314
Feature_-_165.0393_10.6	N/A	382 Feature_-_165.0393_10.6	-165.039	NA	8.6	12.6	20	2	165.039	165.039	0	S16048	10.58	10.49	10.63	0.14	0.29255	8.0097e+06	1.02768e+07	-0.359567	660757	9.14323e+06	40	14	7639248	5768454	9069245	9561843	15221565	7092796	13328237	10310126	6788803	10640353	16602535	5267008	6435579	11080714	224814	212564	219536	202505	236840	205255
Feature_+_148.0967_4.9	N/A	1041 Feature_+_148.0967_4.9	148.097	NA	2.9	6.9	20	2	148.097	148.097	0	S16052	4.86	4.77	4.86	0.08	0.293083	7.86099e+06	6.47889e+06	0.278965	4965864	7.16994e+06	30	10	11437084	7199154	7440655	5367076	7151584	4965864	4965864	9116590	4965864	4965864	9670907	8586689	5007822	5391839	1821246	1704088	1607861	1607109	1592368	1579056
Feature_+_138.0549_4.6	N/A	959 Feature_+_138.0549_4.6	138.055	NA	2.6	6.6	20	2	138.055	138.055	0	S16050	4.65	4.64	4.71	0.08	0.293651	1.45694e+06	1.51373e+06	-0.0551739	1449398	1.48533e+06	5	5	1449398	1449398	1449398	1479547	1665559	1449398	1572809	1449398	1449398	1449398	1491024	1449398	1711549	1449398	512188	493903	482031	459117	456067	475490
Feature_+_325.0426_12.2	N/A	1986 Feature_+_325.0426_12.2	325.043	NA	10.2	14.2	20	2	325.043	325.043	0	S16052	12.16	11.09	12.43	1.33	0.29519	680536	469836	0.534515	16085	575186	3	14	1147572	631104	543643	399827	495595	699123	592960	185632	721554	456713	1101437	39784	121700	283862	3230	0	5051	0	3889	0
Feature_-_367.8819_24.2	N/A	50 Feature_-_367.8819_24.2	-367.882	NA	22.2	26.2	20	2	367.882	367.882	0	S16043	24.17	24.14	24.41	0.27	0.29537	655339	1.06403e+06	-0.699227	345921	859685	5	12	345921	439684	957682	878070	707144	2487638	509341	1113267	345921	419242	1267016	988009	2045671	757063	115491	117799	109381	104351	105838	118982
Feature_+_137.0588_6.1	N/A	949 Feature_+_137.0588_6.1	137.059	NA	4.1	8.1	20	2	137.059	137.059	0	SQ755_Blank_1	6.06	4.36	7.86	3.5	0.295636	542362	370291	0.550598	39203.5	456326	2	14	1150689	475720	269609	273431	590408	223641	392599	301419	261580	294989	812558	299010	187533	339170	9462	17166	5118	5691	11952	9018
Feature_+_106.9719_24.1	N/A	749 Feature_+_106.9719_24.1	106.972	NA	22.1	26.1	20	2	106.972	106.972	0	S16043	24.13	24.11	24.4	0.29	0.296183	1.65822e+06	1.91688e+06	-0.209124	185014	1.78755e+06	7	14	1276718	1479391	1914611	1962175	1839450	2506014	1875170	2023786	964645	1610761	2055907	2074559	2335472	1883073	58347	58042	57143	59252	56611	60633
Feature_+_87.0593_11.6	N/A	651 Feature_+_87.0593_11.6	87.0593	NA	9.6	13.6	20	2	87.0593	87.0593	0	SQ755_Blank_1	11.6	9.68	11.65	1.97	0.298105	674501	541285	0.317433	12093	607893	3	14	896591	476028	713407	611978	531721	613548	164045	629748	720245	489790	541389	463459	306610	952291	0	2239	0	0	0	1947
Feature_-_440.8604_24.2	N/A	27 Feature_-_440.8604_24.2	-440.86	NA	22.2	26.2	20	2	440.86	440.86	0	S16043	24.15	24.15	24.39	0.24	0.298806	836991	1.27799e+06	-0.610587	252214	1.05749e+06	5	13	316901	589407	1269054	1172603	957567	2631322	705482	1497950	252214	575677	1589278	1372697	2252556	945111	80637	86417	80083	75854	77778	83658
Feature_+_136.0617_6.1	N/A	941 Feature_+_136.0617_6.1	136.062	NA	4.1	8.1	20	2	136.062	136.062	0	SQ755_Blank_1	6.06	5.57	7.51	1.94	0.299044	3.80858e+07	2.73402e+07	0.478228	300662	3.2713e+07	152	14	70822640	36441824	23543054	21535588	44119472	18146018	25990744	26652764	17473172	24568976	57447816	23977446	7122743	27902888	37039	29237	130425	41356	287167	56100
Feature_+_199.0904_7.5	N/A	1385 Feature_+_199.0904_7.5	199.09	NA	5.5	9.5	20	2	199.09	199.09	0	S16052	7.52	5.53	8.06	2.53	0.29924	561312	358165	0.648176	26014.5	459738	2	14	1374795	249948	552488	68015	375581	162182	355969	187199	425163	483910	388005	160968	425112	617564	6758	4719	6573	0	5288	8691
Feature_-_84.9499_6.5	N/A	596 Feature_-_84.9499_6.5	-84.9499	NA	4.5	8.5	20	2	84.9499	84.9499	0	S16055	6.48	6.33	6.51	0.18	0.299332	809048	382480	1.08084	148029	595764	4	11	148029	459010	157525	2471630	333121	320285	186547	522572	148029	148029	1515524	308525	188302	153863	45022	47574	51901	43610	43833	44118
Feature_-_268.9241_24.2	N/A	162 Feature_-_268.9241_24.2	-268.924	NA	22.2	26.2	20	2	268.924	268.924	0	S16043	24.17	24.16	24.45	0.29	0.299365	1923417	2.62696e+06	-0.449722	246144	2.27519e+06	10	14	949779	1496408	2644844	2602637	2159945	4395491	1970563	3096453	480158	1632511	3297735	2858781	4078154	2299798	78565	83078	75470	78899	80578	75698
Feature_+_318.8995_24.2	N/A	1981 Feature_+_318.8995_24.2	318.899	NA	22.2	26.2	20	2	318.899	318.899	0	S16043	24.18	24.14	24.39	0.25	0.299948	2.42542e+06	3.40461e+06	-0.489256	436014	2.91501e+06	14	14	1145632	1821814	3420216	3313999	2772238	6114732	2410569	4077820	565460	1921752	4397997	3491108	5306185	2988200	144703	153215	132412	137341	140595	143762
Feature_+_520.3324_3.0	N/A	2190 Feature_+_520.3324_3.0	520.332	NA	1	5	20	2	520.332	520.332	0	S16048	2.96	2.94	3.06	0.12	0.300128	1193194	1.39328e+06	-0.223654	1193194	1.29324e+06	5	3	1193194	1193194	1193194	1193194	1979104	1193194	1193194	1193194	1193194	1193194	2128605	1472708	1193194	1193194	382666	413205	369889	328483	383561	488584
Feature_+_208.9381_24.2	N/A	1445 Feature_+_208.9381_24.2	208.938	NA	22.2	26.2	20	2	208.938	208.938	0	S16043	24.18	24.14	24.44	0.3	0.300255	668451	905079	-0.437223	114256	786765	4	14	386808	523538	904147	859310	782813	1566708	652055	1103802	178967	537681	1176153	919722	1291659	841232	35248	36069	31749	35163	34889	35394
Feature_+_128.9799_24.2	N/A	868 Feature_+_128.9799_24.2	128.98	NA	22.2	26.2	20	2	128.98	128.98	0	S16043	24.18	24.12	24.49	0.37	0.301192	785223	970003	-0.304887	118087	877613	4	14	470352	698123	1013275	959143	946026	1405724	824340	1036865	352448	683001	1175806	1050534	1261770	963519	35209	37365	36609	33093	37247	36651
Feature_+_212.9501_3.0	N/A	1482 Feature_+_212.9501_3.0	212.95	NA	1	5	20	2	212.95	212.95	0	S16049	2.99	2.3	4.95	2.66	0.301286	148249	797911	-2.42821	67341.5	473080	8	6	67341.5	139257	319055	67341.5	67341.5	67341.5	119024	2402792	67341.5	67341.5	2258710	2794534	67341.5	67341.5	5532	4978	7568	85332	6129	5144
Feature_+_146.1174_9.6	N/A	1017 Feature_+_146.1174_9.6	146.117	NA	7.6	11.6	20	2	146.117	146.117	0	SQ755_Blank_1	9.57	7.7	9.96	2.26	0.303709	11804055	7.7228e+06	0.612086	39655.5	9.76343e+06	49	14	18891260	16553344	5345554	6426062	5598916	7619565	3719800	2596252	7344968	16249316	7819300	1092915	4224214	20962800	6109	7568	7370	6289	26036	5939
Feature_-_323.0284_12.2	N/A	98 Feature_-_323.0284_12.2	-323.028	NA	10.2	14.2	20	2	323.028	323.028	0	S16052	12.15	11.1	12.2	1.1	0.304053	1.09171e+06	754017	0.533924	19600.5	922865	4	14	1851179	1135453	825206	555011	820351	1174826	1038257	263335	1023735	772122	1750795	56793	217803	422153	3434	0	7224	2031	6512	0
Feature_+_380.8738_24.2	N/A	2084 Feature_+_380.8738_24.2	380.874	NA	22.2	26.2	20	2	380.874	380.874	0	S16043	24.18	24.15	24.37	0.22	0.304118	515437	774062	-0.586654	168276	644749	3	13	227039	333808	779020	721880	573329	1566264	459551	902337	168276	348481	983338	766658	1371016	601370	48076	55940	56991	52787	53239	49518
Feature_+_139.0551_11.9	N/A	963 Feature_+_139.0551_11.9	139.055	NA	9.9	13.9	20	2	139.055	139.055	0	SQ779_ISTD_0	11.87	11.8	11.91	0.12	0.304145	975546	1214013	-0.315503	26291	1.09478e+06	4	14	782645	1083365	1041572	994600	842258	1187245	1363766	1757362	774530	1284720	764015	1480823	1924373	761038	5477	7826	5013	4221	4009	6036
Feature_-_334.8960_24.2	N/A	80 Feature_-_334.8960_24.2	-334.896	NA	22.2	26.2	20	2	334.896	334.896	0	S16043	24.19	24.16	24.39	0.23	0.304466	4333244	6092934	-0.49169	772140	5213089	24	14	1962208	3256222	6114654	5999892	4870956	10792089	4206996	7214281	977715	3412777	7774334	6629020	9823137	5228035	243389	261760	262309	247826	256407	252590
Feature_+_274.9096_24.2	N/A	1851 Feature_+_274.9096_24.2	274.91	NA	22.2	26.2	20	2	274.91	274.91	0	S16043	24.18	24.14	24.39	0.25	0.304532	3945052	5.45628e+06	-0.467873	762606	4.70066e+06	21	14	1898746	2972866	5480920	5427676	4383528	9683868	3855833	6463576	954297	3239782	6928164	5584547	8336980	5132200	249226	269956	253436	240947	250703	240944
Feature_+_212.2090_3.0	N/A	1480 Feature_+_212.2090_3.0	212.209	NA	1	5	20	2	212.209	212.209	0	S16045	2.99	2.33	4.82	2.49	0.304935	2179728	2.62174e+06	-0.266376	2179728	2.40073e+06	9	3	2179728	2179728	2179728	2179728	2179728	2179728	2179728	4453561	2179728	2179728	2857672	2179728	2179728	3648056	54514	3106632	53418	37141	1050037	37714
Feature_+_242.1761_2.8	N/A	1699 Feature_+_242.1761_2.8	242.176	NA	0.8	4.8	20	2	242.176	242.176	0	S16048	2.76	2.74	2.82	0.08	0.307359	8.25367e+06	9.65894e+06	-0.226829	8.25367e+06	8.95631e+06	34	3	8.25367e+06	8.25367e+06	8.25367e+06	8.25367e+06	8.25367e+06	8.25367e+06	8.25367e+06	8.25367e+06	10013506	13823484	14976695	8.25367e+06	8.25367e+06	8.25367e+06	2750708	2839177	2644869	2904021	2638640	2709928
Feature_+_207.1489_3.2	N/A	1439 Feature_+_207.1489_3.2	207.149	NA	1.2	5.2	20	2	207.149	207.149	0	S16051	3.22	2.81	3.3	0.49	0.308109	6.86284e+06	4.18227e+06	0.714518	334856	5.52255e+06	29	14	8823766	575211	11437773	6614592	4166933	1593623	9071255	531909	1539867	2327633	4877889	475140	3868552	13369914	99605	149059	101409	104155	72578	122906
Feature_-_170.0812_4.4	N/A	356 Feature_-_170.0812_4.4	-170.081	NA	2.4	6.4	20	2	170.081	170.081	0	S16046	4.44	3.21	4.56	1.35	0.30823	455990	1.69354e+06	-1.89297	372650	1.07477e+06	13	11	372650	372650	670144	408514	1281462	1221102	506058	417620	7230714	4239684	383928	818892	463305	372650	108518	121540	144118	117296	115903	117926
Feature_-_82.9528_6.5	N/A	599 Feature_-_82.9528_6.5	-82.9528	NA	4.5	8.5	20	2	82.9528	82.9528	0	S16055	6.48	6.35	6.55	0.2	0.308966	2.14954e+06	1.04127e+06	1.04569	407563	1.5954e+06	11	9	407563	1286856	407563	6496180	905614	903359	497641	1453849	407563	407563	4131401	789023	509109	407563	119218	139802	124061	141544	132269	138232
Feature_+_147.1126_18.9	N/A	1030 Feature_+_147.1126_18.9	147.113	NA	16.9	20.9	20	2	147.113	147.113	0	S16042	18.93	18.85	19.03	0.18	0.309609	7583200	5.64372e+06	0.426161	224077	6.61346e+06	29	14	9734297	4178602	8551043	7868858	12672242	4992355	1918965	3828412	3075614	4249272	5990319	5732477	3983394	9994131	73578	51038	96164	46137	112533	48704
Feature_+_85.0290_7.5	N/A	640 Feature_+_85.0290_7.5	85.029	NA	5.5	9.5	20	2	85.029	85.029	0	S16052	7.45	7.36	9.11	1.75	0.310059	993348	660154	0.589495	37971.5	826751	4	14	1978480	1135667	554963	304280	1696380	419355	686144	719636	448055	783668	974909	373179	158932	341285	28113	5980	4484	6438	5432	5496
Feature_+_130.0865_18.9	N/A	886 Feature_+_130.0865_18.9	130.087	NA	16.9	20.9	20	2	130.087	130.087	0	S16042	18.86	18.86	19.12	0.27	0.310099	2.20833e+06	1.65423e+06	0.416796	106724	1.93128e+06	8	14	2852822	1231531	2441153	2307828	3643584	1435548	591730	1138468	902820	1279413	1789377	1677268	1172139	2911977	32599	25270	38667	25959	45685	25269
Feature_-_238.8588_25.0	N/A	202 Feature_-_238.8588_25.0	-238.859	NA	23	27	20	2	238.859	238.859	0	SQ755_Blank_1	25.01	25.01	25.31	0.29	0.310839	2.47972e+06	1.80628e+06	0.457159	30147	2.143e+06	9	14	3904191	2630900	2453176	930612	2763803	1153927	1387347	1334926	1404879	2928280	3465934	731207	419974	2472478	5889	6623	6797	5960	7152	7873
Feature_+_132.0215_10.8	N/A	907 Feature_+_132.0215_10.8	132.022	NA	8.8	12.8	20	2	132.022	132.022	0	SQ755_Blank_1	10.8	10.74	10.86	0.12	0.312065	1.72687e+06	1.62303e+06	0.089473	17125.5	1.67495e+06	6	14	1885793	1714824	1740732	1566145	1717173	1602173	1646223	1594647	1395644	1719637	1954233	1519771	1346932	1733864	0	0	5207	0	6860	2184
Feature_-_182.0926_3.2	N/A	323 Feature_-_182.0926_3.2	-182.093	NA	1.2	5.2	20	2	182.093	182.093	0	S16042	3.16	3.14	3.21	0.06	0.312487	1.95083e+06	2.12194e+06	-0.121294	1.9075e+06	2.03639e+06	7	7	1.9075e+06	1.9075e+06	1918267	2070055	2868305	1.9075e+06	2382928	1.9075e+06	1.9075e+06	1.9075e+06	1.9075e+06	2047296	2274040	2109315	583983	705845	671244	606071	647833	580033
Feature_+_192.0864_9.9	N/A	1356 Feature_+_192.0864_9.9	192.086	NA	7.9	11.9	20	2	192.086	192.086	0	S16042	9.94	8.02	10.66	2.65	0.312623	266652	673932	-1.33764	36399	470292	4	14	270496	143457	237110	415547	2237238	261853	567661	329223	132977	484566	1886070	296707	80603	462426	8753	8578	9233	9565	8347	8322
Feature_-_356.9039_24.2	N/A	59 Feature_-_356.9039_24.2	-356.904	NA	22.2	26.2	20	2	356.904	356.904	0	S16043	24.17	24.12	24.41	0.28	0.313214	802752	1.10111e+06	-0.455927	102490	951929	4	14	398094	625807	1131150	1055956	895584	1978359	770901	1335060	187025	661965	1422094	1133102	1620700	1006269	27348	30224	30682	33775	33097	29854
Feature_+_406.2228_2.5	N/A	2123 Feature_+_406.2228_2.5	406.223	NA	0.5	4.5	20	2	406.223	406.223	0	S16044	2.53	1.05	4.38	3.32	0.314075	207130	493778	-1.25333	33302.5	350454	3	14	341775	152450	98592	235704	1211742	112916	1470227	167816	130708	1030365	230144	357078	100234	126555	9412	10148	6259	6885	5913	7988
Feature_+_128.1264_8.6	N/A	866 Feature_+_128.1264_8.6	128.126	NA	6.6	10.6	20	2	128.126	128.126	0	SQ755_Blank_1	8.62	8.62	10.27	1.66	0.314707	1.00859e+06	1.40947e+06	-0.482803	568436	1.20903e+06	5	10	587798	568436	1009900	1868244	1578811	1055506	2031293	568436	568436	568436	1726587	2229640	1948322	1819196	209970	179225	196523	178450	159836	192869
Feature_-_68.9945_3.3	N/A	610 Feature_-_68.9945_3.3	-68.9945	NA	1.3	5.3	20	2	68.9945	68.9945	0	S16047	3.35	3.31	3.38	0.07	0.314714	8.18488e+06	8539563	-0.061201	8071458	8.36222e+06	28	5	8071458	8071458	8525145	8071458	9372849	8071458	8071458	9454473	8648722	9490838	8071458	8071458	8071458	8071458	2706551	2760508	2772898	2777049	2446799	2659111
Feature_+_367.1386_11.7	N/A	2065 Feature_+_367.1386_11.7	367.139	NA	9.7	13.7	20	2	367.139	367.139	0	S16052	11.71	9.89	12.91	3.02	0.315187	2.10268e+06	1417756	0.568623	13300.5	1.76022e+06	8	14	3895094	1054252	1492979	1968410	1980249	1407332	870851	529179	475659	1854806	1777890	24378	1521970	3735246	1848	2505	0	0	0	2248
Feature_+_199.1995_7.5	N/A	1387 Feature_+_199.1995_7.5	199.2	NA	5.5	9.5	20	2	199.2	199.2	0	SQ755_Blank_1	7.51	7.42	8.21	0.79	0.315265	3.48628e+06	2.9e+06	0.265633	1.57958e+06	3.19314e+06	12	13	3936956	2201166	4227240	3579749	4125127	3355816	3099174	2337659	1.57958e+06	2383570	2309139	4159136	1753995	3896838	533717	589518	526052	529669	474256	485955
Feature_+_129.9568_24.1	N/A	877 Feature_+_129.9568_24.1	129.957	NA	22.1	26.1	20	2	129.957	129.957	0	S16043	24.07	24.07	24.44	0.36	0.315568	668606	810464	-0.277591	73979.5	739535	3	14	453306	568173	820574	832370	749579	1137587	735190	929197	288033	615851	925430	855107	1067405	801256	20705	24002	20513	21482	20748	20509
Feature_+_241.1729_2.8	N/A	1691 Feature_+_241.1729_2.8	241.173	NA	0.8	4.8	20	2	241.173	241.173	0	S16048	2.76	2.74	2.8	0.05	0.315832	77579068	8.66291e+07	-0.159185	77579068	8.21041e+07	290	3	77579068	77579068	77579068	77579068	77579068	77579068	77579068	77579068	86902152	118107064	118228752	77579068	77579068	77579068	26820500	25126782	25736184	24968872	26158588	26327210
Feature_+_86.0751_11.6	N/A	647 Feature_+_86.0751_11.6	86.0751	NA	9.6	13.6	20	2	86.0751	86.0751	0	SQ755_Blank_1	11.6	11.46	12.56	1.11	0.317265	688064	557675	0.30312	13176.5	622870	2	14	915047	500028	714567	622616	560019	605245	180799	656319	725876	498463	555618	474963	320670	998774	1580	0	1912	0	2861	0
Feature_-_294.9033_24.2	N/A	138 Feature_-_294.9033_24.2	-294.903	NA	22.2	26.2	20	2	294.903	294.903	0	S16043	24.17	24.17	24.38	0.21	0.317437	6199644	8.44236e+06	-0.44546	790331	7.321e+06	31	14	3105770	4943042	8423884	8325880	6880318	14925158	6092869	9869857	1533447	5057916	10577388	9312624	12908277	7265704	263016	285126	251823	253126	253956	253615
Feature_+_476.3060_3.0	N/A	2161 Feature_+_476.3060_3.0	476.306	NA	1	5	20	2	476.306	476.306	0	S16048	2.99	2.98	3.05	0.07	0.317954	1.338e+06	1.63313e+06	-0.287559	1.26724e+06	1.48557e+06	6	8	1.26724e+06	1.26724e+06	1365750	1451770	2352753	1492134	1.26724e+06	1449887	1.26724e+06	1.26724e+06	2832445	1861620	1273479	1.26724e+06	479983	441464	445963	332580	372679	441820
Feature_-_118.9564_24.9	N/A	521 Feature_-_118.9564_24.9	-118.956	NA	22.9	26.9	20	2	118.956	118.956	0	SQ755_Blank_1	24.93	24.93	25.31	0.38	0.319225	1.49411e+06	1.28736e+06	0.214865	167863	1.39073e+06	5	14	1806620	1629914	1545392	994501	1578373	1097945	1188275	1159618	1187360	1665884	1768320	932047	765558	1530242	50203	50891	52853	50842	60259	50678
Feature_+_296.9176_24.1	N/A	1916 Feature_+_296.9176_24.1	296.918	NA	22.1	26.1	20	2	296.918	296.918	0	S16043	24.13	24.13	24.39	0.26	0.319284	3.73933e+06	4.95425e+06	-0.405884	523526	4.34679e+06	18	14	1994897	2873225	5040375	5048840	4146983	8325503	3945860	5762160	999534	3128409	6210992	5213801	7239468	4569748	167476	173724	169462	172284	179991	164115
Feature_+_132.1866_10.9	N/A	921 Feature_+_132.1866_10.9	132.187	NA	8.9	12.9	20	2	132.187	132.187	0	S16042	10.86	10.12	10.92	0.8	0.319821	1.13337e+06	1.20268e+06	-0.0856365	15012	1.16802e+06	4	14	990677	1271743	1236123	1034918	1363235	1258890	1125040	1154540	1108506	1198350	1362975	1129523	1082908	1242804	2970	0	3631	0	3423	0
Feature_+_326.3050_2.6	N/A	1992 Feature_+_326.3050_2.6	326.305	NA	0.6	4.6	20	2	326.305	326.305	0	S16042	2.61	2.53	2.63	0.1	0.320298	2.37533e+06	3.06981e+06	-0.370018	2.28568e+06	2.72257e+06	11	8	2568133	2.28568e+06	2.28568e+06	2361852	6438422	2.28568e+06	3966629	3040630	2.28568e+06	3112631	2.28568e+06	2678156	2.28568e+06	2318922	1155082	898091	694887	695066	567470	540757
Feature_-_272.9215_24.2	N/A	160 Feature_-_272.9215_24.2	-272.921	NA	22.2	26.2	20	2	272.921	272.921	0	S16043	24.17	24.15	24.39	0.24	0.321594	1.7965e+06	2.30722e+06	-0.360966	166620	2.05186e+06	8	14	1056981	1532236	2316102	2280680	1932028	3725630	1892782	2680680	577411	1534639	2880826	2497462	3202861	2147872	49782	53987	49468	52936	52942	54126
Feature_+_234.9173_24.1	N/A	1661 Feature_+_234.9173_24.1	234.917	NA	22.1	26.1	20	2	234.917	234.917	0	S16043	24.13	24.13	24.4	0.26	0.321817	9.87097e+06	1.29095e+07	-0.387166	1693089	1.13902e+07	46	14	5530028	7867999	13222896	12862962	11091862	21109808	9854495	14924154	2789609	8534940	16183806	13657495	18899920	12048586	560565	609947	571941	540825	547809	535091
Feature_+_305.1708_2.9	N/A	1942 Feature_+_305.1708_2.9	305.171	NA	0.9	4.9	20	2	305.171	305.171	0	S16054	2.92	2.85	2.97	0.12	0.321981	1.33972e+06	1.26488e+06	0.0829343	1239291	1.3023e+06	4	2	1239291	1239291	1641026	1239291	1239291	1495197	1239291	1239291	1239291	1239291	1239291	1239291	1239291	1239291	379289	359503	435948	420664	382493	480685
Feature_+_538.7440_24.9	N/A	2204 Feature_+_538.7440_24.9	538.744	NA	22.9	26.9	20	2	538.744	538.744	0	SQ755_Blank_1	24.95	24.95	26.61	1.67	0.324134	511075	328080	0.639488	13039.5	419577	2	14	989822	543696	392730	118051	625052	123978	154241	162718	181153	613500	830013	85589	59176	445376	0	0	2110	0	1832	2137
Feature_+_117.0661_10.0	N/A	801 Feature_+_117.0661_10.0	117.066	NA	8	12	20	2	117.066	117.066	0	S16048	10	9.08	10.98	1.91	0.324213	829317	1.69631e+06	-1.0324	85182.5	1.26281e+06	8	14	704280	778930	1122444	711614	1530129	211258	1245329	2931796	137490	550098	4376030	4368626	234321	1377980	28437	23462	24979	22669	24627	26191
Feature_+_168.9457_24.1	N/A	1178 Feature_+_168.9457_24.1	168.946	NA	22.1	26.1	20	2	168.946	168.946	0	S16043	24.13	24.13	24.4	0.26	0.324609	1.273e+07	1.5901e+07	-0.32088	1.77954e+06	1.43155e+07	55	14	8013298	10543952	16330813	16032123	14217473	24291186	13160662	18036814	4594920	11605772	19149464	16967156	21587992	15398614	587862	596724	619332	559008	608781	567364
Feature_+_491.1794_11.6	N/A	2174 Feature_+_491.1794_11.6	491.179	NA	9.6	13.6	20	2	491.179	491.179	0	S16050	11.56	10.54	11.56	1.01	0.324675	472321	667557	-0.499123	10000	569939	2	14	418839	136047	548692	785705	620846	528180	544946	684821	704026	400262	289288	740928	1538728	623542	0	0	0	0	0	0
Feature_+_131.0531_11.3	N/A	894 Feature_+_131.0531_11.3	131.053	NA	9.3	13.3	20	2	131.053	131.053	0	S16042	11.26	10.97	11.45	0.48	0.325043	1.51199e+07	1.26629e+07	0.255838	50486.5	1.38914e+07	51	14	17546476	15199762	13787191	13946068	20044722	5886138	13757986	9478723	12572804	16226404	16959656	8885947	7723384	15093278	18371	5123	23976	5760	19970	7773
Feature_+_212.9354_24.1	N/A	1481 Feature_+_212.9354_24.1	212.935	NA	22.1	26.1	20	2	212.935	212.935	0	S16043	24.13	24.13	24.41	0.28	0.325158	1085647	1445233	-0.412747	90634.5	1265440	5	14	500586	857407	1522468	1462127	1229112	2429274	1191506	1824352	219761	933300	1724344	1464103	2086092	1350486	24062	27657	26290	26569	29398	27293
Feature_-_104.0341_12.0	N/A	558 Feature_-_104.0341_12.0	-104.034	NA	10	14	20	2	104.034	104.034	0	S16042	11.99	11.92	12.04	0.11	0.325318	1.53431e+06	2104174	-0.455662	577318	1.81924e+06	8	14	1571653	1426498	1454814	1684285	4179308	944348	1587874	2160485	1377788	1830834	3287856	3173815	1163954	1335478	194344	179021	192083	185618	206057	177514
Feature_+_212.1013_6.0	N/A	1471 Feature_+_212.1013_6.0	212.101	NA	4	8	20	2	212.101	212.101	0	S16044	6.05	5.18	6.05	0.87	0.325511	1.89959e+06	3.52138e+06	-0.890452	10000	2.71048e+06	15	13	4246112	786775	1643590	921884	6594146	1648036	8571580	10000	356424	4295840	859221	2017685	5454667	5406196	0	0	0	0	0	0
Feature_-_79.9561_11.3	N/A	601 Feature_-_79.9561_11.3	-79.9561	NA	9.3	13.3	20	2	79.9561	79.9561	0	SQ755_Blank_1	11.32	10.9	11.33	0.43	0.326848	613022	478116	0.358576	45586.5	545569	2	14	635488	789492	709006	318101	868671	339238	409823	419125	488717	630900	703628	256937	83601	580524	13635	11380	11891	11295	12086	10886
Feature_+_102.1031_14.4	N/A	726 Feature_+_102.1031_14.4	102.103	NA	12.4	16.4	20	2	102.103	102.103	0	S16049	14.36	13.79	14.55	0.76	0.327493	5.54169e+06	5.906e+06	-0.0918569	5.54169e+06	5.72385e+06	19	3	5.54169e+06	5.54169e+06	5.54169e+06	5.54169e+06	7024816	5.54169e+06	5.54169e+06	5859516	5.54169e+06	5.54169e+06	5.54169e+06	7383896	5.54169e+06	5.54169e+06	1755363	1920627	1837903	1885069	1732579	1931836
Feature_+_376.7870_25.0	N/A	2080 Feature_+_376.7870_25.0	376.787	NA	23	27	20	2	376.787	376.787	0	SQ755_Blank_1	24.99	24.99	26.32	1.33	0.327977	1.86749e+06	1.21838e+06	0.616131	11006.5	1.54293e+06	7	14	3511348	1885274	1635608	437712	2149330	475039	621459	626440	708004	2256361	3089963	311065	204482	1741670	0	0	0	2013	0	0
Feature_+_294.1440_4.4	N/A	1910 Feature_+_294.1440_4.4	294.144	NA	2.4	6.4	20	2	294.144	294.144	0	S16046	4.43	3.11	6.07	2.97	0.32836	162775	615414	-1.91868	112609	389094	4	6	112609	112609	313272	112609	553815	522807	112609	112609	2646850	1685618	112609	182007	112609	112609	56256	61218	6662	36145	6183	38754
Feature_+_84.0814_18.9	N/A	638 Feature_+_84.0814_18.9	84.0814	NA	16.9	20.9	20	2	84.0814	84.0814	0	S16042	18.86	17.67	19.09	1.42	0.330238	795208	590092	0.430392	50607	692650	3	14	1035243	419825	881904	843861	1384904	480643	192047	383844	320467	439930	633508	586946	418366	1060267	14934	9537	17182	11155	15865	12541
Feature_-_612.7972_24.2	N/A	5 Feature_-_612.7972_24.2	-612.797	NA	22.2	26.2	20	2	612.797	612.797	0	S16043	24.15	24.12	24.38	0.26	0.330465	348086	503241	-0.531806	170142	425663	2	13	204519	241827	479575	466422	358575	1101651	293798	540569	170142	246641	591597	479563	848573	401298	54108	59484	52161	53359	51555	49617
Feature_+_130.0766_11.3	N/A	883 Feature_+_130.0766_11.3	130.077	NA	9.3	13.3	20	2	130.077	130.077	0	S16042	11.26	11.22	11.33	0.11	0.33358	3.32672e+06	2.74854e+06	0.275433	22529.5	3.03763e+06	11	14	4014970	3132477	3137498	3021930	4541794	1237986	3151156	2105874	2481852	3463542	3856381	1709334	1593428	3344081	5636	0	10445	0	8978	0
Feature_+_211.8185_2.8	N/A	1464 Feature_+_211.8185_2.8	211.819	NA	0.8	4.8	20	2	211.819	211.819	0	S16043	2.82	1.39	2.93	1.54	0.333944	887232	1.39282e+06	-0.650628	887232	1.14003e+06	5	3	887232	887232	887232	887232	887232	3388214	887232	887232	887232	887232	887232	1246745	3082644	887232	0	1752360	0	0	2104	0
Feature_-_116.9583_25.0	N/A	526 Feature_-_116.9583_25.0	-116.958	NA	23	27	20	2	116.958	116.958	0	SQ755_Blank_1	25.01	25.01	25.26	0.25	0.33648	20579317	1.79304e+07	0.198785	2195566	1.92549e+07	66	14	25114952	21829884	20987632	14384800	22135802	15403159	16625002	16411761	16651533	22750370	24146418	12837569	10899170	21443484	685913	739792	759569	705840	746967	733051
Feature_-_88.0391_10.8	N/A	592 Feature_-_88.0391_10.8	-88.0391	NA	8.8	12.8	20	2	88.0391	88.0391	0	S16048	10.81	10.78	11.9	1.12	0.337602	47908879	39922190	0.263102	120031	4.39155e+07	156	14	56909732	47817076	48371204	38537504	63290544	34304660	30471202	34474128	30957630	43352284	67832160	26096926	24239410	44202956	35587	23256	48501	23887	56466	32365
Feature_-_338.8154_25.1	N/A	77 Feature_-_338.8154_25.1	-338.815	NA	23.1	27.1	20	2	338.815	338.815	0	SQ755_Blank_1	25.06	25.04	25.26	0.22	0.338104	726750	501629	0.534838	15788.5	614189	3	14	1257712	750805	706059	192423	837812	249249	333964	296854	323175	893048	1122890	143523	81187	734587	0	2025	1844	2937	2691	2080
Feature_+_438.7876_24.9	N/A	2144 Feature_+_438.7876_24.9	438.788	NA	22.9	26.9	20	2	438.788	438.788	0	SQ755_Blank_1	24.95	24.93	25.17	0.24	0.338134	840192	549894	0.611564	10871	695043	3	14	1576332	885758	705184	193492	989956	241433	262066	262270	295841	1009843	1417518	141886	86808	791322	0	0	0	0	1742	0
Feature_-_221.0595_13.3	N/A	227 Feature_-_221.0595_13.3	-221.06	NA	11.3	15.3	20	2	221.06	221.06	0	S16047	13.34	13.33	13.54	0.21	0.340198	7687931	4.77766e+06	0.68629	30263	6.2328e+06	29	14	12527098	1820151	9267227	7137248	595396	4088989	4155349	565813	4688064	17429764	6324255	474108	1845338	7609549	14394	4083	7761	2443	8759	3086
Feature_+_220.1176_6.0	N/A	1565 Feature_+_220.1176_6.0	220.118	NA	4	8	20	2	220.118	220.118	0	S16048	6.03	5.81	6.1	0.29	0.340365	19817970	1.37708e+07	0.525201	58166	1.67944e+07	71	14	31517572	19514974	18238800	10000534	19457316	5246874	7403114	14996813	8088070	11925389	41403824	7785778	6519057	14881394	14743	14750	16929	12802	20969	16139
Feature_+_274.9354_24.1	N/A	1852 Feature_+_274.9354_24.1	274.935	NA	22.1	26.1	20	2	274.935	274.935	0	S16043	24.13	24.11	24.37	0.26	0.340712	1.02005e+06	1.27334e+06	-0.319971	129797	1.14669e+06	4	14	627850	865485	1325226	1261649	1072265	1982566	1098000	1504559	328620	923756	1527084	1315867	1716808	1263847	35682	40550	39628	39854	40119	43761
Feature_+_110.0574_12.0	N/A	756 Feature_+_110.0574_12.0	110.057	NA	10	14	20	2	110.057	110.057	0	SQ779_ISTD_0	11.99	11.86	12.04	0.18	0.340776	1.52901e+06	1.74404e+06	-0.189841	22670	1.63652e+06	5	14	1350191	1532572	1520575	1712684	1327114	1958669	1824627	2203877	969288	1687891	1592649	2267332	2120673	1488296	3574	6870	2878	3882	2153	5983
Feature_+_428.0364_12.1	N/A	2136 Feature_+_428.0364_12.1	428.036	NA	10.1	14.1	20	2	428.036	428.036	0	S16052	12.13	11.72	12.63	0.91	0.342007	578336	330380	0.807783	47301.5	454358	2	12	1662736	270466	193251	186893	691660	724669	125624	72935	416790	443348	323191	47301.5	47301.5	410980	3192	0	26495	11014	23060	10842
Feature_+_175.0576_9.3	N/A	1242 Feature_+_175.0576_9.3	175.058	NA	7.3	11.3	20	2	175.058	175.058	0	S16044	9.27	7.52	9.3	1.78	0.342337	3155480	4.06932e+06	-0.366928	58028.5	3.6124e+06	14	14	4831862	1695903	2429938	3664217	1618717	3868091	7252722	4150618	4529832	5132764	4864494	4163706	1917562	3194699	15810	16936	16161	14555	16220	16375
Feature_+_283.1395_6.8	N/A	1876 Feature_+_283.1395_6.8	283.139	NA	4.8	8.8	20	2	283.139	283.139	0	S16046	6.81	5.21	7.05	1.84	0.342402	553516	1251091	-1.17649	12373	902304	6	14	618920	867673	303532	423940	2798276	697617	819683	781170	4575573	890196	849726	136175	404881	557613	0	0	0	2381	2365	0
Feature_+_69.0342_11.6	N/A	611 Feature_+_69.0342_11.6	69.0342	NA	9.6	13.6	20	2	69.0342	69.0342	0	SQ755_Blank_1	11.62	9.72	13.61	3.89	0.342577	3.26246e+06	2.61998e+06	0.316403	19124	2.94122e+06	11	14	4593344	2078367	3462634	2915492	2267466	2657332	746170	3285642	3140788	2122918	3556556	2015031	1681450	4726466	2397	1525	3420	2116	6617	2173
Feature_-_200.9026_25.0	N/A	276 Feature_-_200.9026_25.0	-200.903	NA	23	27	20	2	200.903	200.903	0	SQ755_Blank_1	25.01	25.01	25.32	0.31	0.342918	1094093	868189	0.333655	24693	981141	4	14	1550537	1177729	1105496	542610	1222496	647114	710701	708221	786834	1276230	1439059	447444	314928	1128859	4962	4869	4520	4541	5678	4816
Feature_+_314.7868_25.0	N/A	1970 Feature_+_314.7868_25.0	314.787	NA	23	27	20	2	314.787	314.787	0	SQ755_Blank_1	24.99	24.99	25.15	0.16	0.344802	2.04029e+06	1.35527e+06	0.590192	10000	1.69778e+06	7	14	3895875	2043653	1732767	488846	2391374	592147	738291	735164	744769	2566031	3328691	354198	229865	1872154	0	0	0	0	0	0
Feature_+_127.1230_8.6	N/A	859 Feature_+_127.1230_8.6	127.123	NA	6.6	10.6	20	2	127.123	127.123	0	SQ755_Blank_1	8.62	8.62	10.27	1.66	0.345393	1.48147e+07	1.95956e+07	-0.403504	8.89656e+06	1.72051e+07	66	10	9466459	8.89656e+06	15229573	25666064	23268420	14412257	27307416	8.89656e+06	8.89656e+06	8.89656e+06	24253420	28855358	27632282	23537132	3095911	2955147	2948442	2877525	2798251	3097853
Feature_+_206.1173_3.3	N/A	1435 Feature_+_206.1173_3.3	206.117	NA	1.3	5.3	20	2	206.117	206.117	0	SQ755_Blank_1	3.35	2.86	3.41	0.55	0.346941	760678	727680	0.0639817	715164	744179	2	2	715164	715164	715164	897220	715164	715164	715164	715164	715164	715164	715164	715164	840325	715164	242455	268064	224869	233519	215212	226208
Feature_-_152.9947_8.7	N/A	411 Feature_-_152.9947_8.7	-152.995	NA	6.7	10.7	20	2	152.995	152.995	0	S16054	8.71	7.3	8.73	1.43	0.347449	2992856	2.00462e+06	0.578191	10668.5	2.49874e+06	11	14	3254225	738188	5237913	2741098	1534470	1426770	521740	3682746	1149385	1034754	4835139	1115782	317633	4427828	0	0	0	0	1337	0
Feature_+_559.1503_7.4	N/A	2208 Feature_+_559.1503_7.4	559.15	NA	5.4	9.4	20	2	559.15	559.15	0	S16051	7.4	6.28	7.57	1.28	0.347478	3.03925e+06	3.30068e+06	-0.119049	10000	3.16996e+06	10	14	2760528	2482174	3577340	3336939	3002917	3291274	3455410	3022604	3239915	3204192	3209310	2833862	3326412	4420870	0	0	0	0	0	0
Feature_+_176.8750_25.0	N/A	1265 Feature_+_176.8750_25.0	176.875	NA	23	27	20	2	176.875	176.875	0	SQ755_Blank_1	24.99	24.99	25.3	0.3	0.348204	39522969	2.92979e+07	0.431893	333776	3.44104e+07	133	14	62385668	41881372	38442156	15382680	46402212	18130900	20827606	20727422	21746168	48503012	57106448	12016479	7523566	39995496	92041	106858	127926	99651	118940	102135
Feature_+_249.1065_6.4	N/A	1735 Feature_+_249.1065_6.4	249.107	NA	4.4	8.4	20	2	249.107	249.107	0	S16052	6.39	6.32	7.65	1.32	0.348264	1.7064e+06	1.36376e+06	0.323367	28054.5	1.53508e+06	6	14	2524553	1408920	1793066	1099048	1703602	1332768	1481920	675591	1416993	1533022	2308165	612583	584121	1988804	24662	0	0	3311	5131	3005
Feature_+_201.0867_5.1	N/A	1395 Feature_+_201.0867_5.1	201.087	NA	3.1	7.1	20	2	201.087	201.087	0	S16042	5.12	3.15	6.5	3.36	0.348702	290342	1.52085e+06	-2.38905	126134	905597	14	13	471136	221832	300561	167839	8123166	134497	1728432	1155773	126134	547755	2610146	294135	270130	218352	34053	59021	27752	35662	31011	44770
Feature_-_130.0609_10.8	N/A	485 Feature_-_130.0609_10.8	-130.061	NA	8.8	12.8	20	2	130.061	130.061	0	S16048	10.81	10.74	10.82	0.08	0.348968	39173730	3.24195e+07	0.273025	48746.5	3.57966e+07	124	14	46888344	39685216	38940524	31180836	53078068	27139126	23973922	28070166	24905214	34654324	56715236	20522174	19276494	35860292	11311	4655	21151	6833	26900	6643
Feature_-_236.8607_25.0	N/A	204 Feature_-_236.8607_25.0	-236.861	NA	23	27	20	2	236.861	236.861	0	SQ755_Blank_1	25.01	25.01	25.3	0.29	0.349066	12150478	9.04236e+06	0.426242	98370.5	1.05964e+07	41	14	18949658	12995788	11945148	4711318	13830709	5567810	6798106	6368770	6944451	14743166	17711100	3742702	2186815	12529974	29338	28325	33079	28670	30912	26417
Feature_-_112.9842_3.3	N/A	539 Feature_-_112.9842_3.3	-112.984	NA	1.3	5.3	20	2	112.984	112.984	0	S16042	3.34	3.32	3.38	0.06	0.349099	116564041	1.20241e+08	-0.0448017	115306812	1.18402e+08	350	5	115306812	115306812	120335728	115306812	131518328	115306812	115306812	130315872	118870768	129860488	115306812	115306812	115306812	115306812	39249140	38643584	38233276	38880824	36544452	39042348
Feature_+_252.9278_24.1	N/A	1751 Feature_+_252.9278_24.1	252.928	NA	22.1	26.1	20	2	252.928	252.928	0	S16043	24.13	24.11	24.37	0.26	0.349371	618484	821766	-0.409992	100956	720125	3	14	296167	448534	912893	816342	689922	1380251	621888	958837	128093	476973	1063512	837569	1255777	804840	27857	31598	28994	32993	31508	28963
Feature_+_232.8414_25.0	N/A	1642 Feature_+_232.8414_25.0	232.841	NA	23	27	20	2	232.841	232.841	0	SQ755_Blank_1	24.99	24.99	25.31	0.32	0.349433	2.10203e+06	1.46206e+06	0.523783	16218	1.78204e+06	7	14	3606992	2271464	1937737	591930	2461878	717856	851704	894825	952573	2621938	3288305	431823	244907	2154773	2132	2459	3695	0	4150	0
Feature_-_135.0553_3.2	N/A	464 Feature_-_135.0553_3.2	-135.055	NA	1.2	5.2	20	2	135.055	135.055	0	SQ755_Blank_1	3.25	3.09	3.39	0.3	0.349637	408586	499838	-0.290823	371050	454212	2	6	371050	371050	409430	482811	649525	663705	371050	589994	371050	371050	868853	371050	371050	371050	109339	135191	115284	78557	91813	191917
Feature_+_316.7850_25.0	N/A	1978 Feature_+_316.7850_25.0	316.785	NA	23	27	20	2	316.785	316.785	0	SQ755_Blank_1	24.99	24.99	25.18	0.18	0.349771	679775	448531	0.599851	10000	564153	2	14	1304388	630976	610775	172962	770435	179932	211358	247180	238755	861071	1179894	125619	79547	591517	0	0	0	0	0	0
Feature_+_128.9534_24.1	N/A	867 Feature_+_128.9534_24.1	128.953	NA	22.1	26.1	20	2	128.953	128.953	0	S16043	24.13	24.13	24.4	0.26	0.350242	64327207	76995850	-0.259352	8.87739e+06	7.06615e+07	241	14	44016048	55454044	79368944	78469792	70620448	110940680	65925240	86982216	27840064	59672476	90633584	82151792	100595832	74596168	2960107	3099906	2953855	2883671	2926526	2910716
Feature_-_436.7736_25.0	N/A	28 Feature_-_436.7736_25.0	-436.774	NA	23	27	20	2	436.774	436.774	0	SQ755_Blank_1	25.01	25	25.37	0.37	0.350703	1098145	727049	0.594944	15205.5	912597	4	14	2064198	1136319	975241	216822	1281711	292924	385934	354519	452400	1363405	1849341	170180	99622	1020452	1593	1577	0	1668	2631	2942
Feature_-_80.0105_24.2	N/A	600 Feature_-_80.0105_24.2	-80.0105	NA	22.2	26.2	20	2	80.0105	80.0105	0	S16043	24.19	24.15	24.36	0.21	0.350711	2.10234e+06	2434998	-0.211926	326574	2.26867e+06	7	14	1567622	1920479	2461278	2459971	2248028	3236529	2123593	2717839	1094358	2049306	2930432	2451078	3069183	2429634	101612	103282	105776	109446	102202	110829
Feature_-_166.9563_24.2	N/A	372 Feature_-_166.9563_24.2	-166.956	NA	22.2	26.2	20	2	166.956	166.956	0	S16043	24.21	24.13	24.41	0.27	0.350789	7.968e+06	9.39603e+06	-0.237833	340520	8.68201e+06	29	14	5592379	7137706	9553918	9588000	8404908	12659324	8255303	10513847	3770840	7445168	11446095	10091255	12277120	9096392	108574	114978	108267	117805	105204	106211
Feature_+_75.0560_5.4	N/A	623 Feature_+_75.0560_5.4	75.056	NA	3.4	7.4	20	2	75.056	75.056	0	S16049	5.43	5.39	5.47	0.08	0.35095	1.30558e+06	1.48358e+06	-0.184393	675046	1.39458e+06	5	13	1150333	1097346	1495091	1479549	1745526	1713075	1560263	1560807	675046	1235224	1447492	1803565	1719657	1375158	222344	227478	211974	216603	216618	235076
Feature_+_131.0815_8.9	N/A	899 Feature_+_131.0815_8.9	131.082	NA	6.9	10.9	20	2	131.082	131.082	0	S16049	8.92	7.07	10.89	3.83	0.351179	176675	358420	-1.02055	134920	267548	2	11	183550	189656	198574	134920	326701	157899	214758	447011	134920	169175	469550	1336186	134920	193084	37082	40255	43671	41836	40589	46407
Feature_+_212.1030_8.1	N/A	1472 Feature_+_212.1030_8.1	212.103	NA	6.1	10.1	20	2	212.103	212.101	-8	S16044	6.07	6.07	7.96	1.9	0.351809	1.39329e+06	2.86472e+06	-1.0399	10000	2.129e+06	12	11	3926363	349485	1287305	10000	5649890	681335	8412863	10000	10000	2894732	697524	1773965	3872976	4643930	0	0	0	0	0	0
Feature_-_162.9590_24.2	N/A	391 Feature_-_162.9590_24.2	-162.959	NA	22.2	26.2	20	2	162.959	162.959	0	S16043	24.17	24.15	24.43	0.27	0.351905	21660538	2.6359e+07	-0.283228	1637192	2.40098e+07	83	14	13932862	19183846	26913002	26612442	23490946	39336336	22153970	30163092	8594166	19474116	31507140	28533164	35502584	24834710	546864	561815	538146	562365	524343	520851
Feature_+_115.1233_9.4	N/A	788 Feature_+_115.1233_9.4	115.123	NA	7.4	11.4	20	2	115.123	115.123	0	SQ755_Blank_1	9.39	9.39	11.25	1.86	0.352346	723818	855262	-0.24074	609264	789540	3	9	609264	609264	905301	771443	791704	1007258	1361868	667886	609264	609264	609264	1076890	820734	998490	211552	211812	193414	195313	176534	209902
Feature_+_206.1021_8.8	N/A	1434 Feature_+_206.1021_8.8	206.102	NA	6.8	10.8	20	2	206.102	206.102	0	S16048	8.84	7.17	9.97	2.8	0.352508	2.13149e+06	4.7619e+06	-1.15968	46921	3.4467e+06	22	14	2430594	1108152	1137487	3849714	14022277	2614690	4108915	3094999	854910	2927858	15067935	1653041	974496	2299920	9020	9332	26889	12612	9075	6914
Feature_+_638.7005_24.9	N/A	2220 Feature_+_638.7005_24.9	638.701	NA	22.9	26.9	20	2	638.701	638.701	0	SQ755_Blank_1	24.95	23.81	25.96	2.15	0.352587	480293	318902	0.590799	12938	399598	2	14	925046	493125	365906	137095	555839	129501	148438	159222	175539	616051	832314	106706	79221	386194	0	2517	3359	0	0	0
Feature_-_124.0310_11.3	N/A	502 Feature_-_124.0310_11.3	-124.031	NA	9.3	13.3	20	2	124.031	124.031	0	SQ755_Blank_1	11.29	11.22	12.88	1.66	0.353048	644876	506964	0.347136	12644	575920	2	14	700288	857078	679758	342378	970102	361760	431717	468070	469764	661283	695391	310864	61533	639160	0	0	1435	0	3853	0
Feature_+_229.1543_6.6	N/A	1617 Feature_+_229.1543_6.6	229.154	NA	4.6	8.6	20	2	229.154	229.154	0	S16052	6.63	5.43	8.59	3.15	0.353129	547170	361254	0.598977	81956.5	454212	2	14	1432574	349090	265987	141030	317239	409585	143439	297055	275099	630191	474838	523417	347494	194181	27901	26269	20209	20538	22014	26982
Feature_-_288.1200_10.3	N/A	143 Feature_-_288.1200_10.3	-288.12	NA	8.3	12.3	20	2	288.12	288.12	0	S16052	10.31	8.53	10.38	1.85	0.353267	1.16941e+06	803270	0.54182	11475.5	986338	4	14	2347790	766175	1199750	363910	442267	2299609	495062	728133	609678	563377	955715	837032	476447	625376	0	0	0	1476	1475	0
Feature_-_126.0102_11.3	N/A	497 Feature_-_126.0102_11.3	-126.01	NA	9.3	13.3	20	2	126.01	126.01	0	SQ755_Blank_1	11.32	11.23	11.34	0.1	0.353501	324241	255657	0.342859	10824	289949	1	14	339037	418406	383017	156505	459191	189261	213072	272896	242420	366841	331429	135885	34695	310878	0	0	0	0	1648	0
Feature_-_154.9144_25.1	N/A	408 Feature_-_154.9144_25.1	-154.914	NA	23.1	27.1	20	2	154.914	154.914	0	SQ755_Blank_1	25.06	25	25.3	0.3	0.354783	2.80261e+06	2.23937e+06	0.323676	49495	2.52099e+06	9	14	3967060	3014892	2821772	1406705	3110103	1606952	1898999	1833879	1906410	3240337	3775912	1224898	845499	2950720	14910	13670	12158	12670	13253	12329
Feature_+_149.0803_11.3	N/A	1048 Feature_+_149.0803_11.3	149.08	NA	9.3	13.3	20	2	149.08	149.08	0	S16042	11.31	9.39	11.33	1.94	0.355047	2.96937e+06	2.45048e+06	0.277095	38696.5	2.70993e+06	9	14	3572956	2986509	2694666	2623366	4185145	866932	2733886	1744618	2535634	3190515	3264429	1657248	1354185	2972206	10680	8999	9981	9628	8753	9352
Feature_+_203.1388_8.5	N/A	1416 Feature_+_203.1388_8.5	203.139	NA	6.5	10.5	20	2	203.139	203.139	0	S16042	8.48	7.64	9.05	1.41	0.355986	1.07183e+06	1.93355e+06	-0.851169	43509.5	1.50269e+06	8	14	2393109	555732	494138	844351	6156170	1569103	1642933	1130576	594044	2914132	2605884	687790	1234690	800129	10826	8450	9325	9590	19760	9068
Feature_-_336.8174_25.0	N/A	79 Feature_-_336.8174_25.0	-336.817	NA	23	27	20	2	336.817	336.817	0	SQ755_Blank_1	25.01	25.01	25.32	0.31	0.356109	2.72176e+06	1.92279e+06	0.50134	22995	2.32227e+06	9	14	4633062	2834110	2638360	781511	3190206	1008642	1276585	1184960	1297478	3410139	4235195	604549	308079	2712051	3220	4961	5335	3842	4597	4035
Feature_+_141.0657_6.8	N/A	967 Feature_+_141.0657_6.8	141.066	NA	4.8	8.8	20	2	141.066	141.066	0	S16047	6.82	5.22	8.13	2.92	0.356389	2638608	1.7661e+06	0.579209	704948	2.20235e+06	9	12	3850525	3746390	1601116	1356401	4366512	1213294	1575646	779377	704948	5106221	1098426	704948	1131090	980550	247913	244342	240161	215866	207983	233632
Feature_-_124.0060_11.3	N/A	504 Feature_-_124.0060_11.3	-124.006	NA	9.3	13.3	20	2	124.006	124.006	0	SQ755_Blank_1	11.29	11.21	11.33	0.12	0.357362	58611637	4.62839e+07	0.340676	338560	5.24478e+07	186	14	63995224	71810784	65804960	32835580	83639328	32874736	38957788	40992312	44884756	65549516	70522232	25963766	5344676	54110256	58598	46197	110020	57317	330514	54474
Feature_+_127.0254_11.3	N/A	855 Feature_+_127.0254_11.3	127.025	NA	9.3	13.3	20	2	127.025	127.025	0	SQ755_Blank_1	11.3	11.24	12.47	1.24	0.357507	554453	452599	0.29283	10000	503526	2	14	572459	675164	686505	283683	652608	500936	283130	523463	498350	570226	611468	256254	103806	525752	0	0	0	0	0	0
Feature_-_298.1140_10.7	N/A	133 Feature_-_298.1140_10.7	-298.114	NA	8.7	12.7	20	2	298.114	298.114	0	S16050	10.66	10.59	11.05	0.46	0.357698	87454.2	1.07293e+06	-3.61688	11428.5	580190	20	14	96004	71328	140581	41904	4462766	25542	205251	88677	24343	73961	149543	364876	5269602	64701	2857	0	0	0	0	0
Feature_+_378.7852_25.0	N/A	2081 Feature_+_378.7852_25.0	378.785	NA	23	27	20	2	378.785	378.785	0	SQ755_Blank_1	24.99	24.99	26.97	1.97	0.357869	593235	396413	0.581601	10802.5	494824	2	14	1146594	592662	498344	135341	762635	166734	216490	213767	217606	696522	969848	94067	69043	557415	0	0	0	1605	0	0
Feature_+_147.1084_11.3	N/A	1028 Feature_+_147.1084_11.3	147.108	NA	9.3	13.3	20	2	147.108	147.108	0	S16042	11.26	11.11	11.33	0.22	0.35792	5.99759e+06	4980102	0.268209	38981.5	5.48885e+06	18	14	7171728	5828166	5611997	5378484	8387008	1986933	5665181	3762539	4382604	6333514	7151200	3130434	3160033	5841574	12234	2584	20552	2672	17282	2639
Feature_+_281.0947_10.6	N/A	1869 Feature_+_281.0947_10.6	281.095	NA	8.6	12.6	20	2	281.095	281.095	0	S16042	10.57	9.33	10.64	1.31	0.358004	573733	722425	-0.332467	14261.5	648079	2	14	577999	323220	698966	694748	1478450	664739	771020	658891	524601	462455	656246	778021	520190	709633	0	2985	0	0	2994	2544
Feature_+_126.0220_11.3	N/A	848 Feature_+_126.0220_11.3	126.022	NA	9.3	13.3	20	2	126.022	126.022	0	SQ755_Blank_1	11.3	11.16	11.32	0.16	0.358021	42452219	3.44943e+07	0.29948	83670.5	3.84733e+07	132	14	40470796	51443676	55584456	22309948	47640544	34323000	26004674	37131156	36789128	48755172	47531224	18296486	6767161	41704856	10950	8349	24409	8737	83482	11414
Feature_+_156.1575_8.5	N/A	1092 Feature_+_156.1575_8.5	156.157	NA	6.5	10.5	20	2	156.157	156.157	0	SQ755_Blank_1	8.49	8.45	10.14	1.69	0.358993	916235	1.1645e+06	-0.345918	729558	1.04037e+06	4	9	729558	729558	1150937	1054886	1589082	1327314	1431952	729558	729558	729558	847648	858550	1170076	2231678	256167	230060	248271	244439	211588	248591
Feature_+_130.0498_11.3	N/A	880 Feature_+_130.0498_11.3	130.05	NA	9.3	13.3	20	2	130.05	130.05	0	S16042	11.31	11.2	11.31	0.11	0.359179	268814108	2.27046e+08	0.243626	1223777	2.4793e+08	817	14	312125952	279575680	240503616	243051184	361002400	107037592	248621232	168964848	222529264	291100768	303345920	154680288	135389232	277785248	513058	91027	847168	113465	746079	116757
Feature_-_249.1526_2.6	N/A	182 Feature_-_249.1526_2.6	-249.153	NA	0.6	4.6	20	2	249.153	249.153	0	S16042	2.63	2.61	2.66	0.05	0.359221	927143	997406	-0.105389	927143	962275	3	3	927143	927143	927143	927143	1371991	927143	1103407	927143	927143	927143	927143	1008663	927143	927143	408254	317078	236407	292338	296067	284142
Feature_+_276.8310_25.0	N/A	1856 Feature_+_276.8310_25.0	276.831	NA	23	27	20	2	276.831	276.831	0	SQ755_Blank_1	24.99	24.99	25.32	0.33	0.359229	3.00296e+06	2.09671e+06	0.518257	19759	2.54984e+06	10	14	5236844	3160012	2808520	806462	3611836	1054721	1197597	1311968	1323084	3771315	4728462	635651	349961	2982522	2570	2832	3594	3110	4475	2937
Feature_+_146.0923_11.2	N/A	1015 Feature_+_146.0923_11.2	146.092	NA	9.2	13.2	20	2	146.092	146.092	0	S16046	11.19	11.14	11.2	0.07	0.359545	6.68833e+06	2.7041e+07	-2.01543	208874	1.68647e+07	190	14	8649584	6725414	3585124	7793184	36139784	8951911	9026304	33292974	141111536	9154302	15905456	4297962	2870851	9659238	66178	69422	73293	67700	55673	65482
Feature_-_240.1616_2.8	N/A	197 Feature_-_240.1616_2.8	-240.162	NA	0.8	4.8	20	2	240.162	240.162	0	S16047	2.76	2.73	3.16	0.43	0.359809	1493926	1.77022e+06	-0.244817	1493926	1.63207e+06	5	3	1493926	1493926	1493926	1493926	1493926	1493926	1493926	1575700	1493926	2991656	2677324	1493926	1493926	1493926	474909	514883	519654	475093	490388	492925
Feature_+_137.0649_6.1	N/A	950 Feature_+_137.0649_6.1	137.065	NA	4.1	8.1	20	2	137.065	137.065	0	SQ755_Blank_1	6.06	6.01	6.14	0.13	0.359916	1972994	1.42344e+06	0.471005	261476	1.69822e+06	7	13	3970092	1620554	1118027	1183303	2391539	869503	1340237	1372610	921178	1284425	3169038	1233102	261476	1391296	86808	89362	78601	84030	85755	78395
Feature_+_148.0733_11.3	N/A	1038 Feature_+_148.0733_11.3	148.073	NA	9.3	13.3	20	2	148.073	148.073	0	S16042	11.31	9.35	11.35	2	0.36009	2941479	2.45034e+06	0.263561	24434.5	2.69591e+06	9	14	3486542	3033360	2522047	2723967	4027642	956568	2605426	1816811	2403316	3235301	3518516	1849747	1333810	2756239	5395	3052	8384	2675	6490	2873
Feature_+_173.0998_4.6	N/A	1226 Feature_+_173.0998_4.6	173.1	NA	2.6	6.6	20	2	173.1	173.1	0	S16046	4.56	2.8	5.34	2.54	0.361332	274489	1.35616e+06	-2.30471	91485.5	815326	11	8	91485.5	562844	352140	91485.5	816677	925104	91485.5	96530	6662476	4050546	91485.5	644367	91485.5	91485.5	18511	21224	13134	15513	11248	83341
Feature_+_215.1002_2.7	N/A	1521 Feature_+_215.1002_2.7	215.1	NA	0.7	4.7	20	2	215.1	215.096	-20	S16044	2.99	2.74	3.14	0.4	0.362179	8734980	9.69747e+06	-0.150804	8734980	9.21623e+06	28	3	8734980	8734980	8734980	8734980	8734980	8734980	13545785	8734980	8734980	8914093	13369976	8734980	8734980	8734980	1627396	1923842	4506854	967007	5557070	2867791
Feature_+_476.7437_25.0	N/A	2162 Feature_+_476.7437_25.0	476.744	NA	23	27	20	2	476.744	476.744	0	SQ755_Blank_1	24.97	23.01	25.18	2.16	0.362193	684973	450622	0.604129	10000	567798	2	14	1377730	639598	566283	156281	818562	177001	195172	225872	256117	816159	1200593	126379	84765	605602	0	0	0	0	0	0
Feature_+_260.1849_2.9	N/A	1794 Feature_+_260.1849_2.9	260.185	NA	0.9	4.9	20	2	260.185	260.185	0	S16051	2.91	2.87	3.25	0.38	0.362621	1.78346e+06	1.26896e+06	0.491029	500876	1.52621e+06	6	13	1316308	1265983	1499156	3052379	1354602	1406039	982140	500876	922787	700461	1266433	634797	1124338	3797134	123089	218689	159455	115646	167260	197612
Feature_-_204.0869_8.9	N/A	267 Feature_-_204.0869_8.9	-204.087	NA	6.9	10.9	20	2	204.087	204.087	0	S16042	8.87	6.93	8.91	1.97	0.362727	134309	324952	-1.27467	25064	229630	2	14	143354	87809	67523	238549	1097711	172639	232439	179420	43818	158538	1019712	134511	72579	138152	6002	4991	3678	6474	3521	5462
Feature_+_146.1243_11.2	N/A	1019 Feature_+_146.1243_11.2	146.124	NA	9.2	13.2	20	2	146.124	146.124	0	S16046	11.19	11.12	11.72	0.59	0.362828	68011.5	307137	-2.17503	11650.5	187574	2	14	79670	68417	33440	90519	352813	88129	109284	354701	1673611	98216	180323	45894	45763	122638	0	0	1624	0	0	1677
Feature_+_227.1387_3.1	N/A	1605 Feature_+_227.1387_3.1	227.139	NA	1.1	5.1	20	2	227.139	227.139	0	S16047	3.13	3.06	3.14	0.08	0.363388	2.90852e+06	3.21336e+06	-0.143797	2.90852e+06	3.06094e+06	9	3	2.90852e+06	2.90852e+06	2.90852e+06	2.90852e+06	4248947	2.90852e+06	2.90852e+06	2.90852e+06	2.90852e+06	4550874	2974136	2.90852e+06	2.90852e+06	2.90852e+06	1102686	1131090	791976	925775	988233	857283
Feature_-_374.7731_25.0	N/A	47 Feature_-_374.7731_25.0	-374.773	NA	23	27	20	2	374.773	374.773	0	SQ755_Blank_1	25.01	25	26.17	1.17	0.364501	800340	538701	0.571128	10915.5	669521	3	14	1477964	849394	709478	164525	914997	226067	277517	290464	322347	1002022	1392700	144582	77716	738599	0	0	0	0	0	1831
Feature_+_338.8314_25.0	N/A	2017 Feature_+_338.8314_25.0	338.831	NA	23	27	20	2	338.831	338.831	0	SQ755_Blank_1	24.99	24.99	26.58	1.58	0.364569	1.41355e+06	983268	0.523664	15110	1.19841e+06	5	14	2491573	1482005	1294679	385934	1720600	467510	566995	565298	589575	1825630	2233562	296909	161315	1405284	2286	1900	1958	2111	1965	0
Feature_-_95.9845_24.9	N/A	574 Feature_-_95.9845_24.9	-95.9845	NA	22.9	26.9	20	2	95.9845	95.9845	0	SQ755_Blank_1	24.93	24.93	25.33	0.4	0.364601	4911481	4.22758e+06	0.216326	424416	4.56953e+06	15	14	6203058	5241422	4983738	3217706	5248059	3563018	3833226	3780068	3808016	5509883	6113632	2901417	2346179	5172315	127678	134235	144322	142669	139593	140334
Feature_-_188.9384_24.2	N/A	306 Feature_-_188.9384_24.2	-188.938	NA	22.2	26.2	20	2	188.938	188.938	0	S16043	24.17	24.15	24.43	0.28	0.364993	1.10708e+07	1.33065e+07	-0.265369	663282	1.21887e+07	40	14	7356998	9766165	13721805	13438373	11964238	19599362	11131316	15470186	4567321	9961001	15852734	14224647	17666810	12627582	213851	234100	207767	213150	223640	214056
Feature_+_264.1426_10.8	N/A	1813 Feature_+_264.1426_10.8	264.143	NA	8.8	12.8	20	2	264.143	264.143	0	S16048	10.79	8.8	12.63	3.83	0.365139	1.00633e+06	840975	0.258966	20047.5	923651	3	14	1127486	1045069	1038191	814565	1102418	736886	524096	781526	641248	878853	1636224	580487	580230	947780	3907	3308	3139	3037	3451	3253
Feature_-_126.0018_11.3	N/A	498 Feature_-_126.0018_11.3	-126.002	NA	9.3	13.3	20	2	126.002	126.002	0	SQ755_Blank_1	11.32	11.2	11.33	0.13	0.36531	2.56896e+06	2.03662e+06	0.335008	26035	2.30279e+06	8	14	2692974	3194471	2965198	1423187	3675234	1442727	1669815	1827645	1978270	2918509	3041471	1177214	240790	2394497	4056	2010	4791	2822	15293	3098
Feature_+_171.0761_11.2	N/A	1197 Feature_+_171.0761_11.2	171.076	NA	9.2	13.2	20	2	171.076	171.076	0	S16042	11.24	9.26	11.33	2.07	0.367038	1.38197e+07	1.18346e+07	0.223719	54020.5	1.28271e+07	41	14	16947540	13647728	12608514	12075015	17583280	5692404	12800194	8681320	11441098	15669955	15983166	8519925	8409587	13564758	19592	7018	25338	7030	21581	7482
Feature_+_144.0654_12.6	N/A	991 Feature_+_144.0654_12.6	144.065	NA	10.6	14.6	20	2	144.065	144.065	0	S16050	12.62	10.71	14.54	3.83	0.367738	189232	744832	-1.97676	58207	467032	5	14	191066	165371	204545	195947	607876	216779	207748	1120515	365832	127559	253320	396457	3936323	215915	32505	16503	11269	11202	12337	12598
Feature_-_228.9313_24.2	N/A	214 Feature_-_228.9313_24.2	-228.931	NA	22.2	26.2	20	2	228.931	228.931	0	S16043	24.17	24.16	24.39	0.23	0.368277	14508882	1.8202e+07	-0.327163	1264707	1.63555e+07	56	14	8315296	12229372	18906498	18584362	15678712	29083154	14447319	21056338	4458467	12476548	22410006	19763874	26182498	16463420	407981	438283	405674	405207	447656	404613
Feature_+_206.0549_11.7	N/A	1432 Feature_+_206.0549_11.7	206.055	NA	9.7	13.7	20	2	206.055	206.055	0	S16044	11.67	10.98	11.77	0.79	0.368588	883162	1.04198e+06	-0.238571	37622	962569	3	14	949736	723964	900145	958804	1232475	979542	1610807	967842	966248	1132132	926544	313349	1201076	1089741	18406	2016	9937	3810	18384	2691
Feature_+_181.1335_3.2	N/A	1287 Feature_+_181.1335_3.2	181.133	NA	1.2	5.2	20	2	181.133	181.133	0	S16042	3.24	3.22	3.36	0.14	0.368641	878440	935232	-0.0903807	783958	906836	3	11	783958	877539	959264	892997	1118715	971132	1035502	900484	783958	878805	783958	945995	1049837	883930	277772	308426	242532	238427	257323	223437
Feature_+_525.2845_10.8	N/A	2196 Feature_+_525.2845_10.8	525.284	NA	8.8	12.8	20	2	525.284	525.284	0	S16048	10.79	9.65	10.84	1.19	0.368724	2.22369e+06	1.60164e+06	0.473407	11507	1.91266e+06	7	14	2995368	1988861	2605124	1305397	3469454	1040603	574643	1361196	748515	1688875	4136664	806397	679420	1510602	3014	0	0	0	0	0
Feature_+_243.1156_3.0	N/A	1703 Feature_+_243.1156_3.0	243.116	NA	1	5	20	2	243.116	243.116	0	S16047	2.96	2.91	3.19	0.28	0.368897	314408	718984	-1.19332	168603	516696	3	12	312275	289378	487376	168603	749230	205529	355901	416700	1061940	2923875	936789	179658	168603	191616	48862	45007	63516	38235	67775	53811
Feature_+_133.0970_4.0	N/A	928 Feature_+_133.0970_4.0	133.097	NA	2	6	20	2	133.097	133.097	0	S16050	3.96	3.89	4.02	0.13	0.369161	6.55104e+06	6.88501e+06	-0.0717349	6.43559e+06	6.71802e+06	19	6	6.43559e+06	6.43559e+06	6.43559e+06	6897384	7121288	6478036	7121601	6.43559e+06	6.43559e+06	6.43559e+06	6.43559e+06	7443632	8507575	6.43559e+06	2252488	2218544	2044759	2136483	2102260	2096641
Feature_+_172.0965_4.6	N/A	1214 Feature_+_172.0965_4.6	172.096	NA	2.6	6.6	20	2	172.096	172.096	0	S16046	4.56	4.54	5.34	0.8	0.369335	4.41799e+06	1.61266e+07	-1.86797	533428	1.02723e+07	102	9	533428	9360859	7244260	533428	13414067	14147105	533428	1876946	72950672	46110660	533428	10360773	805022	533428	183835	186585	167939	154497	186248	167751
Feature_-_239.1583_2.8	N/A	199 Feature_-_239.1583_2.8	-239.158	NA	0.8	4.8	20	2	239.158	239.158	0	S16047	2.79	2.76	2.84	0.08	0.370033	1.13294e+07	1.37326e+07	-0.27754	1.13294e+07	1.2531e+07	41	3	1.13294e+07	1.13294e+07	1.13294e+07	1.13294e+07	1.13294e+07	1.13294e+07	1.13294e+07	1.13294e+07	11585033	24504756	21930916	1.13294e+07	1.13294e+07	1.13294e+07	3437398	3984494	3894070	3718548	3628458	3975797
Feature_+_178.8730_25.0	N/A	1276 Feature_+_178.8730_25.0	178.873	NA	23	27	20	2	178.873	178.873	0	SQ755_Blank_1	24.99	24.99	25.32	0.32	0.370057	8867140	6.63171e+06	0.419088	66209.5	7.74942e+06	28	14	14094756	9417682	8592904	3363218	10532195	4003140	4600988	4717174	4930415	10888294	13123584	2693534	1672477	9155297	18043	19277	21531	18035	19679	15854
Feature_-_198.9044_25.0	N/A	286 Feature_-_198.9044_25.0	-198.904	NA	23	27	20	2	198.904	198.904	0	SQ755_Blank_1	25.01	25.01	25.31	0.29	0.370256	7626095	6.12165e+06	0.317023	98150.5	6.87387e+06	23	14	10706228	8213676	7659122	3925354	8513540	4510980	5088088	4945018	5095250	9110295	10350246	3298283	2191441	8113400	29688	27267	29682	31193	29934	28537
Feature_+_128.0820_5.5	N/A	863 Feature_+_128.0820_5.5	128.082	NA	3.5	7.5	20	2	128.082	128.082	0	S16048	5.49	4.13	5.52	1.38	0.370875	230925	381006	-0.722388	173860	305965	1	13	266724	173860	204757	278359	284382	196826	501014	255934	333599	236836	1233622	358663	209448	199734	63565	59265	51688	53690	50190	49323
Feature_+_96.9281_25.0	N/A	696 Feature_+_96.9281_25.0	96.9281	NA	23	27	20	2	96.9281	96.9281	0	SQ755_Blank_1	24.99	24.99	25.32	0.32	0.371798	4.10666e+06	3.3511e+06	0.293331	83291.5	3.72888e+06	12	14	5556986	4545784	4114881	2209006	4778562	2598555	2722038	2776097	2831966	4879684	5299838	1899862	1358511	4365906	25597	24246	25372	25428	22765	23175
Feature_-_249.0216_11.3	N/A	185 Feature_-_249.0216_11.3	-249.022	NA	9.3	13.3	20	2	249.022	249.022	0	SQ755_Blank_1	11.32	11.25	12.95	1.7	0.371813	2.4321e+06	1.82487e+06	0.414409	14603	2.12849e+06	8	14	2509255	3295236	2962944	960980	3786172	1086544	1229580	1557371	1780833	2843905	2951408	793799	42619	2176497	2457	2196	0	2240	2313	0
Feature_+_128.0708_3.2	N/A	862 Feature_+_128.0708_3.2	128.071	NA	1.2	5.2	20	2	128.071	128.071	0	S16050	3.23	3.2	3.33	0.12	0.372081	1334427	1390830	-0.0597257	1334427	1.36263e+06	4	3	1334427	1334427	1334427	1334427	1334427	1334427	1334427	1334427	1334427	1334427	1481201	1384808	1701302	1334427	537217	435403	521983	416542	363522	374187
Feature_+_101.0715_3.3	N/A	718 Feature_+_101.0715_3.3	101.072	NA	1.3	5.3	20	2	101.072	101.072	0	S16044	3.31	1.41	4.44	3.03	0.373104	558066	735568	-0.398422	558066	646817	2	2	558066	558066	558066	558066	558066	558066	1475117	558066	1416035	558066	558066	558066	558066	558066	241100	128999	208138	131167	310627	76102
Feature_+_244.1903_3.1	N/A	1715 Feature_+_244.1903_3.1	244.19	NA	1.1	5.1	20	2	244.19	244.19	0	SQ755_Blank_1	3.08	2.86	3.11	0.25	0.373489	1.05378e+06	1.06564e+06	-0.0161491	1.05378e+06	1.05971e+06	3	2	1.05378e+06	1.05378e+06	1.05378e+06	1.05378e+06	1.05378e+06	1116025	1.05378e+06	1.05378e+06	1.05378e+06	1.05378e+06	1110160	1.05378e+06	1.05378e+06	1.05378e+06	282524	354533	304032	354161	399389	392926
Feature_+_152.1069_6.7	N/A	1064 Feature_+_152.1069_6.7	152.107	NA	4.7	8.7	20	2	152.107	152.107	0	S16042	6.65	6.6	6.72	0.12	0.373866	1794009	1.85384e+06	-0.0473302	1794009	1.82392e+06	5	2	1794009	1794009	1794009	1794009	2111499	1794009	1794009	1794009	1794009	1794009	1794009	2074836	1794009	1794009	585348	596362	575616	619488	575546	615658
Feature_+_266.1228_11.8	N/A	1818 Feature_+_266.1228_11.8	266.123	NA	9.8	13.8	20	2	266.123	266.123	0	S16050	11.84	10.49	11.91	1.42	0.375331	206038	1.5958e+06	-2.9533	31462	900919	19	14	248830	300807	196691	77824	4106849	148758	263962	328311	94512	148837	1008947	430455	9231133	196229	11596	6732	5985	6038	7218	5355
Feature_+_160.1332_9.6	N/A	1124 Feature_+_160.1332_9.6	160.133	NA	7.6	11.6	20	2	160.133	160.133	0	SQ755_Blank_1	9.57	7.58	9.62	2.04	0.37625	1.0235e+07	6.69383e+06	0.612615	32628.5	8.46444e+06	34	14	12055009	18234236	9038856	1612088	19520542	2023013	4558611	6800434	2162245	15082056	10617156	366415	3173790	2634000	9657	6602	7550	6473	8472	6503
Feature_-_222.0629_13.3	N/A	226 Feature_-_222.0629_13.3	-222.063	NA	11.3	15.3	20	2	222.063	222.063	0	S16047	13.34	13.33	13.43	0.09	0.376572	525713	330579	0.66928	11307.5	428146	2	14	848957	105269	654476	494150	33883	271939	256908	43751	325659	1278206	430572	31859	125939	507075	2615	0	0	0	0	0
Feature_+_309.1286_10.6	N/A	1958 Feature_+_309.1286_10.6	309.129	NA	8.6	12.6	20	2	309.129	309.129	0	S16050	10.59	10.14	12.03	1.89	0.377393	151869	1676234	-3.46432	36527.5	914052	27	14	186561	170910	170976	79030	6218956	132101	452883	84116	67462	141098	298823	119181	9158117	89603	26590	6905	5201	6100	4475	3784
Feature_-_160.9483_24.9	N/A	399 Feature_-_160.9483_24.9	-160.948	NA	22.9	26.9	20	2	160.948	160.948	0	SQ755_Blank_1	24.93	24.93	25.31	0.38	0.378278	1.26289e+07	1.07993e+07	0.225791	1.2147e+06	1.17141e+07	36	14	16297123	13260516	13018048	7940110	13897622	8861588	9538249	9485983	9711246	14590294	15691422	7141894	5768378	13306776	389449	395850	409406	401671	423674	389343
Feature_-_227.0668_5.7	N/A	222 Feature_-_227.0668_5.7	-227.067	NA	3.7	7.7	20	2	227.067	227.067	0	S16048	5.75	3.75	5.78	2.03	0.378487	184422	373611	-1.01853	115862	279017	1	6	390102	115862	115862	115862	478831	115862	115862	544903	467103	281738	1384228	115862	115862	115862	28319	48210	35444	37583	34003	28165
Feature_+_111.0920_3.6	N/A	761 Feature_+_111.0920_3.6	111.092	NA	1.6	5.6	20	2	111.092	111.092	0	SQ755_Blank_1	3.62	3.56	3.65	0.09	0.378812	5.45046e+06	5.58993e+06	-0.036452	5.45046e+06	5.5202e+06	15	3	5.45046e+06	5.45046e+06	5.45046e+06	5.45046e+06	6390760	5731398	5623920	5.45046e+06	5.45046e+06	5.45046e+06	5.45046e+06	5.45046e+06	5.45046e+06	5.45046e+06	1836747	1771131	1826970	1751870	1790299	1903906
Feature_+_132.1040_10.7	N/A	918 Feature_+_132.1040_10.7	132.104	NA	8.7	12.7	20	2	132.104	132.104	0	SQ755_Blank_1	10.75	9.33	11.3	1.96	0.378924	2.399e+07	2.30906e+07	0.0551254	147806	2.35403e+07	65	14	23817850	23129812	24738346	24273894	25504714	22682738	22503616	22868242	20991798	24429698	25660606	20553508	21112358	24598826	35293	24022	72269	26296	93534	24197
Feature_+_74.1085_14.1	N/A	622 Feature_+_74.1085_14.1	74.1085	NA	12.1	16.1	20	2	74.1085	74.1085	0	S16050	14.11	13.93	14.26	0.33	0.379046	5307930	5.37694e+06	-0.0186369	5307930	5.34244e+06	14	2	5307930	5307930	5307930	5307930	5307930	5307930	5307930	5307930	5307930	5307930	5601814	5307930	5704180	5307930	1844052	1606248	1817486	1835502	1715406	1777166
Feature_+_280.0914_10.6	N/A	1868 Feature_+_280.0914_10.6	280.091	NA	8.6	12.6	20	2	280.091	280.091	0	S16042	10.57	8.95	11.5	2.55	0.379421	8548066	1.08429e+07	-0.343082	34228.5	9.69549e+06	32	14	9307278	4404965	9701348	10778673	22671016	8830879	12364030	10332277	9392695	6898428	9338856	11290834	5780574	11529493	8076	7734	8460	5943	12366	5878
Feature_-_241.1541_2.8	N/A	194 Feature_-_241.1541_2.8	-241.154	NA	0.8	4.8	20	2	241.154	241.154	0	S16047	2.79	2.73	3	0.27	0.379992	482592	573537	-0.249082	482592	528064	2	2	482592	482592	482592	482592	482592	482592	482592	482592	482592	1009762	864869	482592	482592	482592	134823	171062	170621	162041	137730	168907
Feature_+_84.0449_11.3	N/A	635 Feature_+_84.0449_11.3	84.0449	NA	9.3	13.3	20	2	84.0449	84.0449	0	S16042	11.28	9.68	11.63	1.95	0.380203	45570747	3.92298e+07	0.216156	215596	4.24003e+07	130	14	53662612	45773740	41080872	41765764	61632892	27983124	42198216	27976352	37099972	49031908	52001024	25726998	22022586	46625412	79336	34177	125799	31748	112856	27276
Feature_+_210.9684_7.7	N/A	1451 Feature_+_210.9684_7.7	210.968	NA	5.7	9.7	20	2	210.968	210.968	0	S16047	7.73	7.32	8.97	1.64	0.38067	30302.2	449997	-3.89242	11360	240149	9	7	72944	25545	11360	11360	145447	11360	1718104	48805	11360	2517312	11360	11360	13498	11360	0	0	0	0	2720	0
Feature_+_200.1392_12.1	N/A	1390 Feature_+_200.1392_12.1	200.139	NA	10.1	14.1	20	2	200.139	200.139	0	S16047	12.14	11.1	12.35	1.25	0.381961	2.4364e+06	2.48862e+06	-0.0305986	2.4364e+06	2.46251e+06	7	2	2.4364e+06	2.4364e+06	2.4364e+06	2.4364e+06	2650477	2.4364e+06	2.4364e+06	2.4364e+06	2.4364e+06	2744580	2.4364e+06	2.4364e+06	2.4364e+06	2.4364e+06	801247	829115	810739	808253	815441	788000
Feature_+_277.1025_13.9	N/A	1858 Feature_+_277.1025_13.9	277.103	NA	11.9	15.9	20	2	277.103	277.103	0	S16051	13.89	12.98	14.87	1.89	0.382335	2.74075e+06	1.83915e+06	0.575535	21875	2.28995e+06	9	14	5122876	1250259	2687339	1902540	2485552	2959070	256618	1034667	867021	1500484	3143035	158375	521893	5464760	4850	2928	4349	3309	6303	2011
Feature_+_176.0916_10.3	N/A	1258 Feature_+_176.0916_10.3	176.092	NA	8.3	12.3	20	2	176.092	176.092	0	S16048	10.31	9.4	10.36	0.96	0.38268	1.46786e+06	3247672	-1.14569	47758.5	2.35777e+06	14	14	2496781	730320	716220	1928124	10178038	948672	842095	1306726	599877	3773249	10240330	2082518	383095	2122120	13940	11198	13763	11591	12867	12158
Feature_+_155.0102_8.7	N/A	1075 Feature_+_155.0102_8.7	155.01	NA	6.7	10.7	20	2	155.01	155.01	0	S16054	8.69	8.64	8.92	0.28	0.382741	1788089	1.16043e+06	0.623761	10878.5	1.47426e+06	6	14	1891908	301208	3394328	1564912	736807	592092	182090	2263773	655572	622790	3165170	437554	124647	2823786	0	0	0	0	1757	0
Feature_+_75.1003_14.1	N/A	626 Feature_+_75.1003_14.1	75.1003	NA	12.1	16.1	20	2	75.1003	75.1003	0	S16050	14.11	13.95	14.26	0.31	0.382936	18073561	1.80974e+07	-0.00190081	18073561	1.80855e+07	47	2	18073561	18073561	18073561	18073561	18073561	18073561	18073561	18073561	18073561	18073561	18170098	18073561	18215308	18073561	6051556	6095880	6143852	5996602	5897298	5941934
Feature_+_131.9944_10.8	N/A	906 Feature_+_131.9944_10.8	131.994	NA	8.8	12.8	20	2	131.994	131.994	0	S16042	10.83	10.7	10.87	0.17	0.383018	1.35663e+06	1.21643e+06	0.157373	14063.5	1.28653e+06	4	14	1308734	1202352	1319300	1596152	1868492	895710	1224988	1342137	882884	1107282	1202639	1427919	1125128	1087169	3210	0	0	0	4917	0
Feature_+_369.3215_2.9	N/A	2069 Feature_+_369.3215_2.9	369.322	NA	0.9	4.9	20	2	369.322	369.322	0	S16043	2.92	2.9	2.95	0.05	0.38308	1831112	1.91559e+06	-0.0650704	1831112	1.87335e+06	5	2	1831112	1831112	1831112	1831112	1831112	2334236	1831112	2172790	1831112	1831112	1831112	1831112	1831112	1831112	630710	647446	602635	663967	475348	622118
Feature_+_169.0967_4.4	N/A	1183 Feature_+_169.0967_4.4	169.097	NA	2.4	6.4	20	2	169.097	169.097	0	S16048	4.41	4.31	4.48	0.17	0.383593	1528093	1.55653e+06	-0.026605	1528093	1.54231e+06	4	2	1528093	1528093	1528093	1528093	1528093	1642437	1528093	1528093	1528093	1528093	1698162	1528093	1528093	1528093	526297	515293	490611	516052	505894	482039
Feature_+_147.1209_9.6	N/A	1031 Feature_+_147.1209_9.6	147.121	NA	7.6	11.6	20	2	147.121	147.121	0	SQ755_Blank_1	9.62	7.77	9.64	1.87	0.384273	661896	434352	0.607738	24898.5	548124	2	14	1085400	1030378	234597	297208	233503	373340	173440	102637	407524	959874	436156	66300	224890	1365861	0	0	0	0	0	29797
Feature_+_522.1198_11.3	N/A	2192 Feature_+_522.1198_11.3	522.12	NA	9.3	13.3	20	2	522.12	522.12	0	SQ755_Blank_1	11.27	11.23	11.84	0.61	0.384642	409637	326298	0.328158	11607.5	367967	1	14	455025	489305	495068	199150	577458	201546	363287	297010	330616	475760	432359	192166	14387	378386	3215	0	0	0	0	0
Feature_-_145.0971_18.9	N/A	438 Feature_-_145.0971_18.9	-145.097	NA	16.9	20.9	20	2	145.097	145.097	0	S16042	18.92	18.8	19.05	0.25	0.385051	625380	473738	0.400644	37731.5	549559	2	14	852714	337778	691044	619985	1140873	396059	168012	297788	258980	347903	471037	462818	311155	882756	10178	5341	12700	6066	15333	5845
Feature_+_201.1054_3.0	N/A	1396 Feature_+_201.1054_3.0	201.105	NA	1	5	20	2	201.105	201.105	0	S16047	2.99	2.94	3.48	0.54	0.385099	304796	694037	-1.18717	132552	499416	3	12	311883	462122	312628	132552	1113397	252894	173546	217957	680513	2792960	1190842	201598	132552	184108	41158	28174	63094	30699	41787	40191
Feature_+_111.0920_12.5	N/A	762 Feature_+_111.0920_12.5	111.092	NA	10.5	14.5	20	2	111.092	111.092	0	S16042	12.49	11.25	12.63	1.38	0.385654	976847	1.05059e+06	-0.104997	976847	1.01372e+06	3	2	976847	976847	976847	976847	1424590	976847	976847	976847	976847	976847	1266549	976847	976847	976847	311750	342406	292799	314862	326979	344898
Feature_-_145.0605_11.3	N/A	440 Feature_-_145.0605_11.3	-145.06	NA	9.3	13.3	20	2	145.06	145.06	0	S16042	11.3	11.2	11.31	0.11	0.385819	74591616	5.7469e+07	0.376229	289874	6.60303e+07	222	14	101276664	81614760	56375704	59099336	124724800	14725899	60366900	32426818	51181256	78166488	95179000	32146616	19075072	66697416	105133	26556	193451	31296	172930	30382
Feature_+_94.9301_24.9	N/A	687 Feature_+_94.9301_24.9	94.9301	NA	22.9	26.9	20	2	94.9301	94.9301	0	SQ755_Blank_1	24.95	24.95	25.29	0.34	0.38619	2.53395e+07	20732025	0.289524	672806	2.30357e+07	73	14	35301116	26879460	25537186	13640043	29643222	15838747	16885150	16862062	17617588	30183102	33259918	11827061	8288742	26914658	221099	222029	232347	212432	233114	204590
Feature_+_241.0621_12.3	N/A	1686 Feature_+_241.0621_12.3	241.062	NA	10.3	14.3	20	2	241.062	241.062	0	S16046	12.26	12.16	12.26	0.1	0.386191	742726	923714	-0.314617	12654.5	833220	3	14	589937	863231	542946	974789	1026062	779270	757373	1403632	1557654	866714	1054507	302792	525696	963441	0	0	5309	0	0	0
Feature_+_432.2797_3.1	N/A	2141 Feature_+_432.2797_3.1	432.28	NA	1.1	5.1	20	2	432.28	432.28	0	S16048	3.07	3.01	3.09	0.08	0.386287	1655728	2.09629e+06	-0.340374	1450769	1.87601e+06	6	9	1450769	1450769	1902622	1818752	3438410	1875576	1455406	2163606	1450769	1450769	4130431	2089277	1457900	1450769	481295	518167	463571	388866	520282	509357
Feature_+_175.1075_3.9	N/A	1247 Feature_+_175.1075_3.9	175.107	NA	1.9	5.9	20	2	175.107	175.107	0	SQ755_Blank_1	3.94	3.08	3.98	0.9	0.386843	6252826	6.29984e+06	-0.0108076	6252826	6.27633e+06	16	2	6252826	6252826	6252826	6252826	6435180	6540646	6252826	6252826	6252826	6252826	6252826	6252826	6252826	6252826	2101853	2230872	2038710	2056414	2051517	2006286
Feature_-_72.9685_25.0	N/A	608 Feature_-_72.9685_25.0	-72.9685	NA	23	27	20	2	72.9685	72.9685	0	SQ755_Blank_1	25.01	25	25.33	0.33	0.387411	2483401	2.14954e+06	0.208287	246578	2.31647e+06	7	14	3113568	2671469	2520925	1627642	2825372	1746302	1986479	1938019	1976864	2864709	2976292	1462009	1142693	2576689	81991	75674	81361	75160	81785	77184
Feature_+_273.0873_9.5	N/A	1846 Feature_+_273.0873_9.5	273.087	NA	7.5	11.5	20	2	273.087	273.087	0	S16045	9.51	7.54	11.24	3.7	0.387873	19465.5	935995	-5.58751	10000	477730	59	13	22385	11535	10711	33231	48718	11563	22828	5736966	3422804	17348	52822	10000	13544	23353	0	0	0	0	0	0
Feature_-_140.0106_12.7	N/A	452 Feature_-_140.0106_12.7	-140.011	NA	10.7	14.7	20	2	140.011	140.011	0	S16052	12.68	12.68	12.85	0.17	0.388727	6.63093e+06	4.62336e+06	0.52027	205264	5.62714e+06	21	14	14068494	4839311	3781944	3833973	7318478	7909010	1474470	1713172	5477118	8167982	4300438	288555	944621	8639745	77313	13187	147676	31012	98165	23176
Feature_+_251.0361_11.3	N/A	1743 Feature_+_251.0361_11.3	251.036	NA	9.3	13.3	20	2	251.036	251.036	0	SQ755_Blank_1	11.33	11.24	12.95	1.71	0.388753	1.21096e+06	929654	0.381389	17596.5	1.07031e+06	4	14	928543	1686454	1864180	364676	1399378	1267817	535572	1091868	1012350	1369793	1119879	310280	55095	1134513	3893	3549	0	2218	2551	2982
Feature_+_146.0603_11.2	N/A	1011 Feature_+_146.0603_11.2	146.06	NA	9.2	13.2	20	2	146.06	146.06	0	S16046	11.21	9.83	12.73	2.9	0.389013	79771.2	297136	-1.89718	22078	188454	2	14	112307	73594	55595	77589	406013	106275	85931	386138	1592364	70191	153767	51794	24339	94550	4009	3675	3641	4385	4063	4383
Feature_+_215.9780_3.4	N/A	1529 Feature_+_215.9780_3.4	215.978	NA	1.4	5.4	20	2	215.978	215.978	0	S16049	3.37	3.33	3.39	0.06	0.390108	2.97778e+06	3.06294e+06	-0.0406817	2974661	3.02036e+06	8	3	2974661	2974661	2974661	2987136	2974661	2974661	2974661	2974661	2974661	2974661	2974661	3437350	3394796	2974661	1079764	1043572	1015782	973675	925681	890848
Feature_-_131.0643_10.8	N/A	481 Feature_-_131.0643_10.8	-131.064	NA	8.8	12.8	20	2	131.064	131.064	0	S16048	10.81	8.92	11.85	2.93	0.390199	1.64996e+06	1.38032e+06	0.257424	18475	1.51514e+06	5	14	2017336	1666386	1700130	1215979	2268349	1128468	1004461	1200517	1000819	1456757	2414634	885257	854619	1589338	2618	2677	3920	2653	2817	2265
Feature_+_224.2118_8.5	N/A	1589 Feature_+_224.2118_8.5	224.212	NA	6.5	10.5	20	2	224.212	224.212	0	SQ755_Blank_1	8.46	8.4	10.45	2.05	0.3902	493094	375567	0.392791	220085	434330	1	12	509069	369739	677630	415936	491795	426491	336518	282343	228446	220085	267327	220085	259737	1022844	69687	70110	68071	71081	66937	74284
Feature_+_242.0996_6.1	N/A	1696 Feature_+_242.0996_6.1	242.1	NA	4.1	8.1	20	2	242.1	242.1	0	S16048	6.07	4.13	6.13	2	0.390374	1.98522e+06	1.4487e+06	0.454532	44246.5	1.71696e+06	6	14	3473027	1205242	2120267	1142325	2282444	568260	794925	1769764	886292	1206093	3866146	875384	883800	1353936	11557	11735	15145	10060	9484	10512
Feature_-_139.9744_25.0	N/A	454 Feature_-_139.9744_25.0	-139.974	NA	23	27	20	2	139.974	139.974	0	SQ755_Blank_1	25.01	25.01	25.3	0.29	0.390603	7.80916e+06	6478347	0.269542	397057	7.14375e+06	22	14	10367142	8459863	8066845	4342788	8739893	5098173	5652429	5450087	5621704	9300673	10119764	3738392	2575502	8486853	122986	129273	134494	126384	138277	122700
Feature_-_298.8613_25.0	N/A	129 Feature_-_298.8613_25.0	-298.861	NA	23	27	20	2	298.861	298.861	0	SQ755_Blank_1	25.04	25	25.32	0.33	0.390989	1.64658e+06	1.2319e+06	0.418595	24694.5	1.43924e+06	5	14	2641574	1778603	1603735	562422	1904382	736943	858268	836282	950051	2061685	2482783	456863	228557	1803149	3389	6890	5293	3309	5231	5277
Feature_+_115.0868_15.9	N/A	786 Feature_+_115.0868_15.9	115.087	NA	13.9	17.9	20	2	115.087	115.087	0	S16048	15.95	15.9	16.24	0.34	0.391096	1.58958e+06	1.755e+06	-0.142821	1.53914e+06	1.67229e+06	5	5	1.53914e+06	1740901	1.53914e+06	1.53914e+06	1900366	1.53914e+06	1.53914e+06	1680600	1.53914e+06	1.53914e+06	2589591	2144563	1.53914e+06	1.53914e+06	452388	465372	480809	506889	558458	594369
Feature_+_148.0794_11.3	N/A	1039 Feature_+_148.0794_11.3	148.079	NA	9.3	13.3	20	2	148.079	148.079	0	S16042	11.31	11.14	11.34	0.19	0.391497	3.02489e+07	2.57399e+07	0.232873	102676	2.79944e+07	84	14	35262992	31916722	27592596	26223124	41467940	10725032	27809284	19084078	24847768	33135734	35003432	17799086	16788482	30738310	42022	8038	57765	11212	56416	9899
Feature_-_251.0823_3.0	N/A	179 Feature_-_251.0823_3.0	-251.082	NA	1	5	20	2	251.082	251.082	0	S16044	3.04	1.09	4.81	3.72	0.392424	20330.2	793575	-5.28667	19948	406953	40	4	21477	19948	19948	19948	19948	19948	5291168	2029278	19948	19948	19948	475666	19948	19948	2711	2275	6486	2028	4268	2128
Feature_-_145.0921_11.3	N/A	439 Feature_-_145.0921_11.3	-145.092	NA	9.3	13.3	20	2	145.092	145.092	0	S16042	11.3	11.22	12.74	1.52	0.393343	772071	590471	0.386867	12946	681271	2	14	1097600	910450	516203	564031	1360681	133817	633240	336116	528676	781091	866141	355367	197905	711676	1627	0	2024	0	2241	0
Feature_+_278.8291_25.0	N/A	1862 Feature_+_278.8291_25.0	278.829	NA	23	27	20	2	278.829	278.829	0	SQ755_Blank_1	24.99	24.99	25.68	0.7	0.393938	746914	528066	0.500224	11005	637490	2	14	1334729	775036	672083	205810	912375	265805	283411	302015	314455	945774	1244486	152750	87376	772215	2010	0	0	0	0	0
Feature_+_758.5692_2.5	N/A	2241 Feature_+_758.5692_2.5	758.569	NA	0.5	4.5	20	2	758.569	758.569	0	S16042	2.48	1.58	3.08	1.5	0.394037	590342	776475	-0.395387	40530	683409	2	14	770583	711268	339972	539547	1583772	291393	770098	1004208	204290	971805	960958	529334	759557	689331	2168	0	0	50863	0	8029
Feature_-_89.0424_10.8	N/A	584 Feature_-_89.0424_10.8	-89.0424	NA	8.8	12.8	20	2	89.0424	89.0424	0	S16048	10.78	8.78	12.58	3.79	0.394253	1.58424e+06	1.35164e+06	0.229075	24197.5	1.46794e+06	4	14	1750602	1699989	1646938	1239414	2145027	1198180	1011953	1155633	1082861	1401089	2270874	925375	822073	1503349	4123	4744	5045	4885	4651	4947
Feature_-_191.0189_8.7	N/A	299 Feature_-_191.0189_8.7	-191.019	NA	6.7	10.7	20	2	191.019	191.019	0	S16047	8.71	8.59	10.64	2.05	0.394544	1.95271e+06	2.82045e+06	-0.530446	77264.5	2.38658e+06	9	14	1222068	2245168	2931934	1411681	4125299	1179885	2169731	5388836	1614949	5864034	4022565	755621	1291748	1791835	14016	4018	15147	5634	85798	9916
Feature_-_87.0076_5.9	N/A	593 Feature_-_87.0076_5.9	-87.0076	NA	3.9	7.9	20	2	87.0076	87.0076	0	S16054	5.91	5.88	7.03	1.15	0.395004	1.45062e+06	1.15298e+06	0.331303	315328	1.3018e+06	4	14	1873986	614756	2190544	1123209	2064613	771168	712831	849161	746853	1036405	2071490	1066526	914144	1296630	104450	98123	100232	101022	109967	96861
Feature_-_201.0372_13.2	N/A	275 Feature_-_201.0372_13.2	-201.037	NA	11.2	15.2	20	2	201.037	201.037	0	S16045	13.24	11.24	13.27	2.03	0.396359	866236	940450	-0.118593	21587.5	903343	2	14	793311	857989	915887	897755	1044610	696485	1003970	1161596	762997	851117	1108451	1095027	850483	829768	3421	4012	4209	4006	3566	3961
Feature_-_206.9491_24.2	N/A	266 Feature_-_206.9491_24.2	-206.949	NA	22.2	26.2	20	2	206.949	206.949	0	S16043	24.17	24.17	24.39	0.22	0.396391	2147648	2541267	-0.24279	308142	2.34446e+06	7	14	1362658	1928916	2737870	2561148	2355824	3648669	2217688	2851305	849400	1901210	3079872	2849236	3276218	2383248	99646	108126	97864	98105	96350	96194
Feature_-_292.8275_25.0	N/A	141 Feature_-_292.8275_25.0	-292.827	NA	23	27	20	2	292.827	292.827	0	SQ755_Blank_1	25.01	25	25.31	0.31	0.396722	1.65285e+06	1.18391e+06	0.481399	18252	1.41838e+06	5	14	2858626	1763127	1558194	431447	1935740	561674	729617	707349	788605	2054655	2775111	368228	185983	1732103	2349	3033	3223	1862	3305	2732
Feature_-_117.0181_12.3	N/A	525 Feature_-_117.0181_12.3	-117.018	NA	10.3	14.3	20	2	117.018	117.018	0	SQ755_Blank_1	12.29	12.27	12.33	0.06	0.396736	8952729	6.92822e+06	0.369844	242340	7.94047e+06	26	14	17653664	4349174	7418697	6389381	10307087	5782889	7648674	4567831	5498518	9103094	11116824	4348614	2139480	8769152	84500	80592	76282	73558	74079	75670
Feature_+_128.0179_11.3	N/A	860 Feature_+_128.0179_11.3	128.018	NA	9.3	13.3	20	2	128.018	128.018	0	SQ755_Blank_1	11.33	9.54	11.34	1.8	0.3971	1.15923e+06	951754	0.284511	13533.5	1.05549e+06	3	14	1077835	1370710	1601923	586467	1249792	1127645	610879	1018188	1103127	1233400	1224012	486192	180528	1283776	0	0	2223	0	2756	2088
Feature_+_226.1182_3.3	N/A	1599 Feature_+_226.1182_3.3	226.118	NA	1.3	5.3	20	2	226.118	226.118	0	SQ755_Blank_1	3.26	3.22	3.38	0.16	0.397896	995852	968870	0.0396291	956460	982361	3	2	956460	956460	956460	1114030	956460	956460	956460	956460	956460	956460	956460	956460	1080560	956460	293746	423147	276991	298775	261283	338977
Feature_-_185.1287_3.3	N/A	316 Feature_-_185.1287_3.3	-185.129	NA	1.3	5.3	20	2	185.129	185.129	0	S16042	3.25	3.23	3.34	0.12	0.397936	1.20788e+06	1.2724e+06	-0.0750722	1204350	1.24014e+06	3	3	1204350	1204350	1204350	1218464	1558390	1204350	1530768	1204350	1204350	1204350	1204350	1204350	1204350	1204350	453371	417341	352977	425284	396597	343130
Feature_-_96.9871_24.1	N/A	570 Feature_-_96.9871_24.1	-96.9871	NA	22.1	26.1	20	2	96.9871	96.9871	0	S16043	24.12	24.12	24.43	0.31	0.398723	925920	1.06525e+06	-0.202233	85464.5	995585	3	14	665965	877977	1051929	1107809	985428	1470116	963857	1184629	453026	860774	1256315	1080955	1381160	1016242	24235	27670	26489	25684	24185	22666
Feature_+_251.1055_9.5	N/A	1744 Feature_+_251.1055_9.5	251.106	NA	7.5	11.5	20	2	251.106	251.106	0	S16045	9.51	8.07	11.4	3.33	0.399425	11406.5	2.43011e+06	-7.73502	11406.5	1.22076e+06	651	5	11406.5	11406.5	11406.5	11406.5	11810	11406.5	11406.5	15898753	8308714	11406.5	11406.5	12292	11406.5	12490	0	0	2813	0	0	0
Feature_-_249.0911_9.5	N/A	184 Feature_-_249.0911_9.5	-249.091	NA	7.5	11.5	20	2	249.091	249.091	0	S16045	9.53	7.8	11.35	3.55	0.399745	19581.8	419715	-4.42183	10808	219648	12	10	21095	22604	23820	10808	35830	10808	11645	2636664	1416851	22792	18042	10808	10808	22903	0	0	0	1616	0	0
Feature_+_222.1156_5.9	N/A	1578 Feature_+_222.1156_5.9	222.116	NA	3.9	7.9	20	2	222.116	222.116	0	S16044	5.93	3.93	5.93	2	0.400038	77217.5	303111	-1.97285	77217.5	190164	2	4	77217.5	77217.5	77217.5	77217.5	133225	77217.5	1693323	77217.5	77217.5	77217.5	473559	267700	77217.5	77217.5	20742	22218	23041	21039	19391	28004
Feature_+_173.0918_9.5	N/A	1224 Feature_+_173.0918_9.5	173.092	NA	7.5	11.5	20	2	173.092	173.092	0.6	S16048	7.55	7.54	7.57	0.02	0.400725	3247613	3.52348e+06	-0.117621	3189354	3.38555e+06	9	4	3189354	3422390	3189354	3189354	3189354	3189354	3189354	3189354	3189354	4157512	4992381	3189354	3759420	3189354	986858	1147691	1077585	907666	1149108	1089800
Feature_-_260.9054_24.9	N/A	170 Feature_-_260.9054_24.9	-260.905	NA	22.9	26.9	20	2	260.905	260.905	0	SQ755_Blank_1	24.93	24.93	25.33	0.4	0.402366	1.3626e+06	1.1032e+06	0.304669	31728	1.2329e+06	4	14	1933996	1428317	1428743	659357	1602198	810427	895135	876436	923871	1654382	1832343	577473	383006	1476746	7357	6559	7307	6493	7748	7992
Feature_+_198.0969_11.4	N/A	1382 Feature_+_198.0969_11.4	198.097	NA	9.4	13.4	20	2	198.097	198.097	0	S16050	11.43	9.44	13.28	3.84	0.403992	2294751	2.79401e+06	-0.283999	18967.5	2.54438e+06	8	14	2657144	1808453	2427600	2285807	3580449	1483046	2226591	2936708	1223729	2442247	3986244	2685296	4857402	2518372	3941	2587	2834	2713	3364	2496
Feature_-_144.9743_24.2	N/A	443 Feature_-_144.9743_24.2	-144.974	NA	22.2	26.2	20	2	144.974	144.974	0	S16043	24.15	24.13	24.4	0.27	0.404272	5304343	5.94341e+06	-0.164117	1901620	5.62388e+06	16	14	4238908	4786464	6156472	6035528	5358676	8040086	5137318	6486423	3432252	4868482	6777134	6118802	7420138	5794804	638819	624739	624939	622166	621467	651110
Feature_+_132.0922_10.7	N/A	916 Feature_+_132.0922_10.7	132.092	NA	8.7	12.7	20	2	132.092	132.09	-18.2	S16055	10.8	10.06	10.97	0.92	0.405712	1084778	975658	0.152953	10000	1.03022e+06	3	14	1093831	931343	859378	1454560	850949	1002557	657302	1023420	1048890	1320060	921082	831377	877702	1223236	0	0	0	0	0	0
Feature_-_100.9844_24.2	N/A	567 Feature_-_100.9844_24.2	-100.984	NA	22.2	26.2	20	2	100.984	100.984	0	S16043	24.17	24.15	24.4	0.25	0.40748	18932603	2.06674e+07	-0.126483	6.75934e+06	1.98e+07	53	14	15723854	18053482	20895748	21057328	19278366	25420958	18914772	22148814	12761696	18365858	23618540	21364772	24374454	20425546	2210590	2224758	2235228	2244446	2298239	2285410
Feature_-_163.0601_8.4	N/A	390 Feature_-_163.0601_8.4	-163.06	NA	6.4	10.4	20	2	163.06	163.06	0	S16048	8.39	7.53	8.44	0.91	0.408167	1151733	1.55593e+06	-0.433971	893114	1.35383e+06	4	8	1509622	893114	893114	1311082	2827906	1029168	893114	2344986	1113922	1426778	3244087	893114	893114	893114	326283	325888	286470	280902	270872	275813
Feature_+_332.0947_10.3	N/A	2008 Feature_+_332.0947_10.3	332.095	NA	8.3	12.3	20	2	332.095	332.095	0	S16047	10.28	9.24	11.84	2.61	0.408422	1.39877e+06	1.15592e+06	0.275121	16120	1.27734e+06	4	14	1772171	1246228	1113207	1463467	1007060	865592	842182	815421	1158227	2124997	875814	562166	1253709	2053991	2231	2679	2638	0	2524	2168
Feature_+_147.0761_11.3	N/A	1025 Feature_+_147.0761_11.3	147.076	NA	9.3	13.3	20	2	147.076	147.076	0	S16042	11.31	11.21	11.31	0.1	0.408925	514141176	439531288	0.226199	2584670	476836232	1364	14	598862720	539245504	459850944	458605536	717424448	187305584	477583360	324147776	423111200	567651904	595549120	302972416	280671840	518895232	1145534	198419	1721097	259541	1567764	256985
Feature_-_135.0440_3.4	N/A	466 Feature_-_135.0440_3.4	-135.044	NA	1.4	5.4	20	2	135.044	135.044	0	S16048	3.43	2.63	3.51	0.88	0.408973	2.88783e+06	2.46618e+06	0.227709	249366	2.67701e+06	8	14	2623428	2177584	3613824	3136495	2241740	3329966	2288657	2061952	785398	1444529	3751663	2774152	3031772	2951975	87716	88434	83837	74852	74445	69448
Feature_+_125.0711_3.7	N/A	845 Feature_+_125.0711_3.7	125.071	NA	1.7	5.7	20	2	125.071	125.071	0	SQ755_Blank_1	3.71	3.21	3.75	0.54	0.409508	4.59757e+06	3.70941e+06	0.309684	2.77073e+06	4.15349e+06	13	6	5453922	2.77073e+06	6738848	3426777	5414178	2.77073e+06	2.77073e+06	2.77073e+06	2.77073e+06	2.77073e+06	7887671	2.77073e+06	2.77073e+06	4397082	803468	925142	1143915	1039454	804345	805139
Feature_+_104.0709_11.6	N/A	733 Feature_+_104.0709_11.6	104.071	NA	9.6	13.6	20	2	104.071	104.071	0	SQ755_Blank_1	11.6	9.65	11.61	1.96	0.410208	233459752	1.9613e+08	0.251367	2796945	2.14795e+08	623	14	316503584	162773344	247433504	207128576	174261136	212417568	63188956	232577408	231308960	162929168	264111056	158825408	125168632	336506784	939104	871912	888763	849116	1128604	896391
Feature_+_113.0599_9.4	N/A	769 Feature_+_113.0599_9.4	113.06	NA	7.4	11.4	20	2	113.06	113.06	0	S16045	9.37	7.48	11.33	3.85	0.410591	45611	613732	-3.75016	45611	329672	11	2	45611	45611	45611	45611	45611	45611	45611	3961789	1810647	45611	45611	45611	45611	45611	14796	11511	10792	10722	11699	11702
Feature_+_164.0816_4.4	N/A	1147 Feature_+_164.0816_4.4	164.082	NA	2.4	6.4	20	2	164.082	164.082	0	S16048	4.36	4.12	4.46	0.33	0.411368	945154	855799	0.143276	734005	900476	2	10	1235534	895897	872676	776507	992103	762460	734005	734005	858908	856175	1268119	734005	734005	884206	277548	254726	221355	237147	213755	243479
Feature_+_87.0446_11.6	N/A	650 Feature_+_87.0446_11.6	87.0446	NA	9.6	13.6	20	2	87.0446	87.0446	0	SQ755_Blank_1	11.6	11.5	11.64	0.14	0.411899	46149082	38636718	0.256329	106078	42392900	123	14	63038712	31023872	49381920	41151824	33863692	41001924	12081008	46783548	46088652	31941446	51523216	31571826	24422288	67089580	20666	11778	30620	16641	97429	15022
Feature_+_263.1231_9.7	N/A	1807 Feature_+_263.1231_9.7	263.123	NA	7.7	11.7	20	2	263.123	263.123	0	S16050	9.65	8.9	11.32	2.42	0.41362	21963.2	410904	-4.22564	17656	216434	10	10	25095	19267	17656	25835	845689	17656	73458	36817	17656	22297	169747	50649	2857418	17656	2805	3447	2640	3191	0	3229
Feature_-_122.9664_24.2	N/A	509 Feature_-_122.9664_24.2	-122.966	NA	22.2	26.2	20	2	122.966	122.966	0	S16043	24.17	24.17	24.43	0.26	0.415076	8370799	9561469	-0.191867	540284	8966134	25	14	6026947	7844614	9839490	9772145	8713287	13093332	8392793	10731409	4256682	7629647	11297466	10091441	12221870	9186763	179472	181655	176197	165735	178606	178904
Feature_+_86.0606_11.6	N/A	645 Feature_+_86.0606_11.6	86.0606	NA	9.6	13.6	20	2	86.0606	86.0606	0	SQ755_Blank_1	11.6	9.65	11.66	2	0.416386	47508448	3.97008e+07	0.259015	254003	4.36046e+07	125	14	65670908	32070976	50360536	41931372	35103204	41803632	12228162	47902456	47171244	31691560	54436228	32760630	24548022	69363144	68250	55192	80456	62526	159711	61871
Feature_-_241.1011_3.0	N/A	195 Feature_-_241.1011_3.0	-241.101	NA	1	5	20	2	241.101	241.101	0	S16047	2.98	1.41	4.74	3.33	0.41643	128197	320145	-1.32037	43236.5	224171	1	12	106164	142518	220868	43236.5	477214	97263	73312	181514	295360	1498804	416484	67380	43236.5	50885	2048	26485	1866	18804	2147	15123
Feature_+_190.1436_3.2	N/A	1351 Feature_+_190.1436_3.2	190.144	NA	1.2	5.2	20	2	190.144	190.144	0	S16049	3.17	3.16	3.22	0.06	0.417346	6550573	6.83791e+06	-0.0619338	6370212	6.69424e+06	17	5	6370212	6370212	7091656	6370212	6370212	6370212	7599070	6370212	6370212	6370212	7347941	7987251	7223543	6370212	2176426	2271102	2108244	2180408	2070108	1914136
Feature_-_215.0320_10.5	N/A	241 Feature_-_215.0320_10.5	-215.032	NA	8.5	12.5	20	2	215.032	215.032	0	S16050	10.46	9.94	10.47	0.53	0.417894	125405	1.86888e+06	-3.89751	39300.5	997143	36	13	144973	105938	188124	62584	2554258	172937	705762	294710	39300.5	96673	753396	751322	13217267	103188	12330	10400	10012	9315	8095	8449
Feature_+_131.1179_11.9	N/A	903 Feature_+_131.1179_11.9	131.118	NA	9.9	13.9	20	2	131.118	131.118	0	S16050	11.92	11.85	12	0.16	0.418121	1816212	1.83598e+06	-0.015617	1816212	1.8261e+06	4	2	1816212	1816212	1816212	1816212	1873676	1816212	1816212	1816212	1816212	1816212	1816212	1816212	1956419	1816212	614144	614169	590045	607045	587038	599983
Feature_-_398.8177_25.0	N/A	38 Feature_-_398.8177_25.0	-398.818	NA	23	27	20	2	398.818	398.818	0	SQ755_Blank_1	25.01	25.01	26.43	1.41	0.418515	894271	640268	0.482036	17293	767269	3	14	1645325	900266	801121	230371	1023865	288244	401332	365426	417995	1206844	1504850	163335	92550	938237	1840	2294	2259	2560	3880	1753
Feature_+_284.2944_2.6	N/A	1882 Feature_+_284.2944_2.6	284.294	NA	0.6	4.6	20	2	284.294	284.294	0	S16042	2.61	2.56	2.65	0.08	0.418967	2.44101e+06	3.57804e+06	-0.551691	2.33323e+06	3.00952e+06	11	6	2764334	2.33323e+06	2.33323e+06	2.33323e+06	10724224	2.33323e+06	5095410	2872919	2.33323e+06	2803966	2.33323e+06	2617704	2.33323e+06	2.33323e+06	1198637	1026200	761474	638184	542182	479792
Feature_+_211.5710_2.5	N/A	1461 Feature_+_211.5710_2.5	211.571	NA	0.5	4.5	20	2	211.571	211.571	0	SQ779_ISTD_0	2.5	2.5	3.17	0.68	0.419254	109515	47634.3	1.20105	10000	78574.5	0	5	10000	10000	10000	408059	279768	13280	110927	10000	10000	10000	10000	10000	10000	12368	0	0	0	0	0	0
Feature_+_224.0777_13.3	N/A	1585 Feature_+_224.0777_13.3	224.078	NA	11.3	15.3	20	2	224.078	224.078	0	S16047	13.32	12.66	13.39	0.74	0.420126	812974	522561	0.63761	10000	667768	2	14	1457789	123748	900023	770337	52102	322978	489816	60739	458220	2037036	891884	70338	182338	660161	0	0	0	0	0	0
Feature_+_447.0671_13.1	N/A	2150 Feature_+_447.0671_13.1	447.067	NA	11.1	15.1	20	2	447.067	447.067	0	S16042	13.14	11.5	13.18	1.69	0.42104	879798	660312	0.414025	10867.5	770055	2	14	1320483	525469	866263	806976	1542451	631634	343735	691709	364663	498562	1020361	137514	113432	1259056	0	0	1735	0	0	0
Feature_+_216.0042_10.8	N/A	1530 Feature_+_216.0042_10.8	216.004	NA	8.8	12.8	20	2	216.004	216.004	0	S16042	10.83	10.2	11.94	1.74	0.422004	312673	508181	-0.700686	11249	410427	2	14	384520	160484	367040	338649	1346735	220565	1176893	118444	236855	768235	438964	123340	82400	569375	0	0	2498	0	0	0
Feature_-_125.0055_11.3	N/A	500 Feature_-_125.0055_11.3	-125.005	NA	9.3	13.3	20	2	125.005	125.005	0	SQ755_Blank_1	11.29	11.2	13.13	1.93	0.422182	390602	317442	0.299206	12258	354022	1	14	476328	469907	401990	214185	544122	233259	266769	272445	303384	475568	496647	160377	48003	373851	0	0	1777	0	2739	0
Feature_-_217.0291_10.5	N/A	235 Feature_-_217.0291_10.5	-217.029	NA	8.5	12.5	20	2	217.029	217.029	0	S16050	10.46	9.96	10.48	0.52	0.422196	41989.5	640009	-3.92999	21480.5	340999	12	13	47743	31182	62064	26969	856788	54876	236087	99938	21480.5	27217	247431	247241	4574196	34839	4173	4760	4410	3450	2916	3252
Feature_+_75.0762_9.0	N/A	624 Feature_+_75.0762_9.0	75.0762	NA	7	11	20	2	75.0762	75.0762	0	SQ779_ISTD_0	9.04	8.63	9.17	0.54	0.422816	2.63383e+06	2.82394e+06	-0.100549	14857	2.72888e+06	7	14	2426947	2684892	2787103	2636367	2670108	2933633	3143506	2955196	1749120	3088512	2866091	3175238	3164352	2493642	1854	0	1903	1877	1943	2137
Feature_+_221.1210_6.0	N/A	1571 Feature_+_221.1210_6.0	221.121	NA	4	8	20	2	221.121	221.121	0	S16048	6.03	4.05	7.31	3.26	0.422949	1.6636e+06	1.16136e+06	0.518497	31043.5	1.41248e+06	5	14	2844520	1415301	1590638	803955	1665238	364264	540408	1262662	696850	963168	3979926	535882	462055	1143139	10082	5073	4614	7105	6651	8562
Feature_-_184.9671_24.2	N/A	320 Feature_-_184.9671_24.2	-184.967	NA	22.2	26.2	20	2	184.967	184.967	0	S16043	24.21	24.16	24.38	0.22	0.423623	6.3463e+06	7.01298e+06	-0.144112	935537	6.67964e+06	17	14	4931891	5986578	7265580	7201162	6550058	8730452	6498656	7649374	3822100	6028594	7972742	7450799	8556862	6870210	316795	307151	304718	303591	296119	322700
Feature_-_89.0232_11.0	N/A	587 Feature_-_89.0232_11.0	-89.0232	NA	9	13	20	2	89.0232	89.0232	0	S16050	11.01	9.02	12.97	3.95	0.423817	2.73162e+06	3.59481e+06	-0.396161	1.221e+06	3.16321e+06	10	14	3616084	1930114	2966960	2413309	6287819	1773047	2336495	1609021	1473224	2493667	4808104	3605282	6971992	4589466	319146	224582	520964	358161	584723	414421
Feature_+_327.5960_13.7	N/A	1997 Feature_+_327.5960_13.7	327.596	NA	11.7	15.7	20	2	327.596	327.596	0	S16048	13.74	12.23	13.95	1.72	0.424055	135629	349346	-1.36499	14702.5	242487	1	13	159869	147300	95768	139578	148831	39061	172619	788749	49302	302482	1634653	215533	14702.5	127528	0	0	2401	0	7004	0
Feature_+_103.0329_8.9	N/A	728 Feature_+_103.0329_8.9	103.033	NA	6.9	10.9	20	2	103.033	103.033	0	S16050	8.86	8.77	8.99	0.23	0.424932	12119417	1.43966e+07	-0.248407	8144130	1.3258e+07	37	12	12486417	8621606	10587765	16781880	19854408	12902808	18396486	9596416	8144130	8144130	11558776	18232072	21511414	15625302	2819242	2855412	2655998	2639480	2560159	2737969
Feature_+_348.0696_10.7	N/A	2031 Feature_+_348.0696_10.7	348.07	NA	8.7	12.7	20	2	348.07	348.07	0	S16053	10.66	10.62	10.81	0.2	0.425114	3.95642e+06	2.77589e+06	0.511249	174995	3.36615e+06	11	12	3515766	7011348	1089612	4208972	980341	6119298	4239978	960987	6618880	3516561	3796273	174995	174995	1176546	8233	3150	132440	20521	142518	23128
Feature_+_176.0705_3.0	N/A	1255 Feature_+_176.0705_3.0	176.071	NA	1	5	20	2	176.071	176.071	0	S16044	3.05	3.03	3.07	0.05	0.425257	4.95659e+06	5.13726e+06	-0.0516518	4.95659e+06	5.04693e+06	12	3	4.95659e+06	4.95659e+06	4.95659e+06	4.95659e+06	4.95659e+06	4.95659e+06	6306606	4.95659e+06	4.95659e+06	4.95659e+06	4.95659e+06	4.95659e+06	5330512	5039376	1639746	1690295	1811113	1442039	1720694	1589294
Feature_+_233.1493_13.3	N/A	1648 Feature_+_233.1493_13.3	233.149	NA	11.3	15.3	20	2	233.149	233.149	0	S16042	13.29	11.96	14.26	2.3	0.425571	6463824	4.61023e+06	0.487548	19777.5	5.53703e+06	18	14	10412593	3760023	5647448	6035232	13397470	4847702	2305160	271373	456577	4750476	8583932	3634084	1374144	6481405	3060	2921	3200	2521	3108	4745
Feature_+_362.3412_2.5	N/A	2056 Feature_+_362.3412_2.5	362.341	NA	0.5	4.5	20	2	362.341	362.341	0	SQ779_ISTD_0	2.53	2.48	2.64	0.16	0.425637	721648	985000	-0.448829	721648	853324	3	2	721648	721648	721648	721648	2639283	721648	1437538	721648	721648	721648	721648	721648	721648	721648	341798	318294	244835	201621	164336	152412
Feature_+_366.1078_11.1	N/A	2063 Feature_+_366.1078_11.1	366.108	NA	9.1	13.1	20	2	366.108	366.108	0	S16050	11.09	11.09	12.52	1.43	0.426415	160609	455032	-1.50241	160609	307820	2	2	160609	160609	160609	160609	160609	160609	955351	160609	160609	160609	160609	160609	2310092	160609	158997	33654	25942	26005	30772	25848
Feature_+_87.0639_11.6	N/A	652 Feature_+_87.0639_11.6	87.0639	NA	9.6	13.6	20	2	87.0639	87.0639	0	SQ755_Blank_1	11.6	9.61	11.64	2.03	0.426542	1.93873e+06	1597261	0.279509	22291.5	1.76799e+06	5	14	2776340	1127419	2235915	1615231	1428438	1743751	389592	2016606	1881474	1139356	2209422	1255094	1052467	2856410	4015	3453	3428	3645	6949	3093
Feature_-_353.1603_3.0	N/A	60 Feature_-_353.1603_3.0	-353.16	NA	1	5	20	2	353.16	353.16	0	S16042	2.99	2.98	4.46	1.48	0.426693	1708275	1091978	0.645596	10818.5	1.40013e+06	5	14	1270229	3262488	1606004	694379	3551940	211427	113199	585420	83712	889466	3038185	170247	176059	2100125	0	0	1637	0	0	0
Feature_+_211.0658_10.7	N/A	1452 Feature_+_211.0658_10.7	211.066	NA	8.7	12.7	20	2	211.066	211.066	0	S16054	10.68	9.86	12.28	2.42	0.427269	919320	338547	1.44121	19490.5	628934	4	4	19490.5	19490.5	3618808	19490.5	2912333	19490.5	19490.5	258398	78310	19490.5	19490.5	19490.5	19490.5	19490.5	3308	3056	3601	2431	3691	2894
Feature_-_310.1255_10.8	N/A	112 Feature_-_310.1255_10.8	-310.125	NA	8.8	12.8	20	2	310.125	310.125	0	S16050	10.8	8.83	11.01	2.18	0.427471	31833.8	960475	-4.91512	19162	496154	35	11	39114	19706	49353	19162	1841122	19162	151594	33247	19162	62981	275840	134882	7038488	28272	3058	2932	3198	3107	2795	3234
Feature_-_213.9630_3.3	N/A	244 Feature_-_213.9630_3.3	-213.963	NA	1.3	5.3	20	2	213.963	213.963	0	S16042	3.34	3.34	3.39	0.05	0.427524	10726678	1.08196e+07	-0.012448	10726678	1.07732e+07	25	2	10726678	10726678	10726678	10726678	11407809	10726678	10726678	10726678	10726678	10726678	10726678	10975080	10726678	10726678	3644852	3615265	3647526	3574528	3405127	3546058
Feature_-_346.0554_10.7	N/A	64 Feature_-_346.0554_10.7	-346.055	NA	8.7	12.7	20	2	346.055	346.055	0	S16053	10.69	10.69	10.8	0.11	0.4283	5.50358e+06	3.93942e+06	0.482385	78901.5	4.7215e+06	15	14	4980728	8760924	2004570	6268088	1488963	8382404	5496606	1208969	8246620	4747274	7575754	111679	93582	2042396	2671	2784	56009	11170	55869	9300
Feature_+_365.1044_11.1	N/A	2062 Feature_+_365.1044_11.1	365.104	NA	9.1	13.1	20	2	365.104	365.104	0	S16050	11.09	11.09	12.57	1.47	0.428414	1.23316e+06	3.62847e+06	-1.557	1.23316e+06	2.43081e+06	17	2	1.23316e+06	1.23316e+06	1.23316e+06	1.23316e+06	1.23316e+06	1.23316e+06	7582545	1.23316e+06	1.23316e+06	1.23316e+06	1.23316e+06	1.23316e+06	18836886	1.23316e+06	1328270	234082	228070	239360	217864	198669
Feature_+_312.3257_2.5	N/A	1965 Feature_+_312.3257_2.5	312.326	NA	0.5	4.5	20	2	312.326	312.326	0	S16042	2.55	2.52	2.59	0.07	0.428642	1437966	2.02776e+06	-0.495854	1414326	1.73286e+06	6	5	1508886	1414326	1414326	1414326	5818342	1414326	2860757	1553278	1414326	1414326	1414326	1559220	1414326	1414326	750147	605994	425580	419905	312182	294844
Feature_+_313.3287_2.5	N/A	1968 Feature_+_313.3287_2.5	313.329	NA	0.5	4.5	20	2	313.329	313.329	0	S16042	2.52	2.49	2.67	0.18	0.428841	300404	402720	-0.422872	300404	351562	1	3	300404	300404	300404	300404	1059986	300404	551122	313261	300404	300404	300404	300404	300404	300404	152923	132065	85777	75234	72632	62177
Feature_-_189.0873_10.4	N/A	302 Feature_-_189.0873_10.4	-189.087	NA	8.4	12.4	20	2	189.087	189.087	0	S16052	10.45	8.85	10.48	1.63	0.429372	1.01923e+06	638720	0.674219	14133	828973	3	14	2548956	1158248	131108	238593	2087068	1154907	213695	132419	423811	1187716	285078	142106	448906	311495	0	0	2832	2047	1727	1660
Feature_+_223.0744_13.3	N/A	1580 Feature_+_223.0744_13.3	223.074	NA	11.3	15.3	20	2	223.074	223.074	0	S16047	13.32	13.32	14.27	0.95	0.429652	1.14373e+07	7.73687e+06	0.56392	41716.5	9.58706e+06	33	14	19399994	2445291	13085891	10817862	1048811	5701439	8069283	1285649	6693720	26993634	12472766	1292328	3197537	10613495	24852	5167	11237	4010	12729	5438
Feature_+_195.0584_3.5	N/A	1365 Feature_+_195.0584_3.5	195.058	NA	1.5	5.5	20	2	195.058	195.058	0	S16042	3.52	3.48	3.55	0.07	0.42997	6832904	7.64084e+06	-0.161233	5.6392e+06	7.23687e+06	19	9	7736424	5.6392e+06	5.6392e+06	8316791	10065151	6271445	9704131	5.6392e+06	5.6392e+06	5.6392e+06	7642472	7848076	9082940	8876603	1790331	1906731	1913438	1888017	1869622	1890262
Feature_+_142.0264_12.7	N/A	975 Feature_+_142.0264_12.7	142.026	NA	10.7	14.7	20	2	142.026	142.026	0	S16052	12.71	12.68	12.89	0.2	0.430137	6.04381e+06	4.34832e+06	0.474999	146438	5.19606e+06	17	14	12812571	4356694	3483139	3522818	6982868	7475854	1351228	1662524	5124347	7533254	4132466	259978	887906	8072784	43639	9298	120960	21632	61712	15635
Feature_-_135.0652_3.2	N/A	463 Feature_-_135.0652_3.2	-135.065	NA	1.2	5.2	20	2	135.065	135.065	0	S16042	3.19	3.18	3.29	0.11	0.431467	1389964	1505931	-0.115608	1389964	1.44795e+06	4	3	1389964	1389964	1389964	1389964	2265920	1389964	1638381	1389964	1389964	1389964	1389964	1425261	1389964	1389964	442097	470144	405165	514122	471319	457081
Feature_-_251.0174_11.3	N/A	181 Feature_-_251.0174_11.3	-251.017	NA	9.3	13.3	20	2	251.017	251.017	0	SQ755_Blank_1	11.32	10.54	13.24	2.7	0.432224	200569	156204	0.360671	17938	178386	1	13	197845	289630	235215	79586	329650	92153	110844	123036	155114	225995	251088	71164	17938	185054	2204	1486	2600	2280	4712	2594
Feature_-_125.0094_11.3	N/A	499 Feature_-_125.0094_11.3	-125.009	NA	9.3	13.3	20	2	125.009	125.009	0	SQ755_Blank_1	11.29	10.69	11.44	0.75	0.433525	1179093	959409	0.29746	18174.5	1069251	3	14	1312007	1400222	1315523	688620	1797239	694443	787556	826784	929967	1430300	1384593	531522	87009	1124677	1720	1862	3097	0	6408	3262
Feature_+_350.3049_2.6	N/A	2037 Feature_+_350.3049_2.6	350.305	NA	0.6	4.6	20	2	350.305	350.305	0	S16042	2.58	2.52	2.72	0.2	0.433686	464652	606243	-0.383746	464652	535447	2	3	464652	464652	464652	464652	1549571	464652	720118	464652	464652	540176	464652	464652	464652	464652	225542	179207	161177	132171	108161	103045
Feature_+_286.2311_3.5	N/A	1890 Feature_+_286.2311_3.5	286.231	NA	1.5	5.5	20	2	286.231	286.231	0	S16047	3.47	2.69	3.49	0.8	0.433904	4.72619e+06	4.98582e+06	-0.077153	4.72423e+06	4.856e+06	12	3	4.72423e+06	4.72423e+06	4732070	4.72423e+06	4.72423e+06	4.72423e+06	4.72423e+06	5404345	4.72423e+06	6660010	4.72423e+06	4.72423e+06	4.72423e+06	4.72423e+06	1627625	1720217	1630205	1488802	1515390	1446216
Feature_+_293.1448_11.3	N/A	1908 Feature_+_293.1448_11.3	293.145	NA	9.3	13.3	20	2	293.145	293.145	0	S16042	11.31	9.47	12.28	2.81	0.434368	1.76943e+06	1.4274e+06	0.309899	15185.5	1.59842e+06	5	14	2160612	1811073	1361987	1744061	2816122	408050	1723870	888665	1464789	1852497	2041860	1198454	110165	1769516	0	2587	3157	2270	2357	0
Feature_+_229.0816_5.6	N/A	1612 Feature_+_229.0816_5.6	229.082	NA	3.6	7.6	20	2	229.082	229.082	0	S16048	5.63	3.64	5.71	2.07	0.434548	327002	614432	-0.909955	45004	470717	2	14	776173	67237	309220	155378	1247285	125596	193839	984319	634065	382864	2149633	165191	150040	111491	8532	15654	10262	10179	13053	12328
Feature_+_104.0517_11.6	N/A	731 Feature_+_104.0517_11.6	104.052	NA	9.6	13.6	20	2	104.052	104.052	0	S16051	11.58	9.68	11.64	1.97	0.434911	3.19254e+06	2.64774e+06	0.269944	48595.5	2.92014e+06	8	14	4538560	2098651	3459392	2673554	1964720	3071745	785200	2966484	3178730	2157112	3819858	2023991	1672782	4836754	13054	12113	12390	12452	15273	11909
Feature_-_426.0224_12.1	N/A	30 Feature_-_426.0224_12.1	-426.022	NA	10.1	14.1	20	2	426.022	426.022	0	S16052	12.12	12.12	12.67	0.54	0.435519	381087	236529	0.688102	38976	308808	1	12	1143454	150166	122697	108032	547618	520360	80126	43566	298905	278722	234009	38976	38976	284036	2643	0	21093	9006	17238	7972
Feature_+_170.1367_8.9	N/A	1191 Feature_+_170.1367_8.9	170.137	NA	6.9	10.9	20	2	170.137	170.137	0	SQ755_Blank_1	8.87	8.87	10.55	1.68	0.436174	2.9843e+06	3.63344e+06	-0.283944	1.95007e+06	3.30887e+06	9	9	1.95007e+06	1.95007e+06	3216947	4820120	4381079	2981729	5395616	1.95007e+06	1.95007e+06	1.95007e+06	3529604	5268215	4309906	4618068	689416	710216	604831	636547	611517	627604
Feature_+_144.1129_14.3	N/A	996 Feature_+_144.1129_14.3	144.113	NA	12.3	16.3	20	2	144.113	144.113	0	S16049	14.27	14.08	14.5	0.42	0.438374	4995648	5102605	-0.0305621	4995648	5.04913e+06	12	3	4995648	4995648	4995648	4995648	5005418	4995648	4995648	5239954	4995648	4995648	4995648	5811142	4995648	4995648	1733056	1715548	1658639	1638728	1551044	1674281
Feature_-_330.0465_9.4	N/A	85 Feature_-_330.0465_9.4	-330.046	NA	7.4	11.4	20	2	330.046	330.046	0	S16042	9.35	8	9.51	1.51	0.438716	323877	638811	-0.979943	10000	481344	2	13	697412	30401	430973	136722	2325115	31720	282725	108962	623279	615360	1266331	11458	10000	1113158	0	0	0	0	0	0
Feature_+_352.3207_2.6	N/A	2039 Feature_+_352.3207_2.6	352.321	NA	0.6	4.6	20	2	352.321	352.321	0	S16042	2.58	2.52	2.61	0.08	0.438839	587792	728091	-0.308814	587792	657941	2	3	587792	587792	587792	587792	1657316	587792	912409	587792	587792	596641	587792	587792	587792	587792	281088	272849	193220	136354	131202	140870
Feature_+_192.1592_3.3	N/A	1358 Feature_+_192.1592_3.3	192.159	NA	1.3	5.3	20	2	192.159	192.159	0	S16049	3.26	3.22	3.36	0.14	0.440263	4.76982e+07	48676626	-0.0292956	4.76982e+07	4.81874e+07	112	2	4.76982e+07	4.76982e+07	4.76982e+07	4.76982e+07	4.76982e+07	4.76982e+07	4.76982e+07	4.76982e+07	4.76982e+07	4.76982e+07	4.76982e+07	55161904	50019080	4.76982e+07	17001432	18775704	15568346	16425656	13709805	13895376
Feature_-_275.0536_10.4	N/A	158 Feature_-_275.0536_10.4	-275.054	NA	8.4	12.4	20	2	275.054	275.054	0	S16054	10.35	10.12	10.92	0.8	0.440265	939917	1.2159e+06	-0.371423	13425.5	1.07791e+06	3	14	520880	477174	2074227	687386	733152	1425978	1557401	1618005	282688	1123671	1772238	1550396	575583	1519915	1923	1611	0	0	1760	1557
Feature_+_166.1072_9.1	N/A	1165 Feature_+_166.1072_9.1	166.107	NA	7.1	11.1	20	2	166.107	166.107	0	S16048	9.12	7.34	9.25	1.92	0.441269	46295.5	617691	-3.73794	46295.5	331993	10	7	46295.5	46295.5	46295.5	46295.5	457735	77578	133402	91973	46295.5	46295.5	4577928	433945	265461	46295.5	13944	12035	13511	9715	12651	10735
Feature_+_480.3076_2.9	N/A	2167 Feature_+_480.3076_2.9	480.308	NA	0.9	4.9	20	2	480.308	480.308	0	S16042	2.85	2.72	3.76	1.04	0.44156	242109	404600	-0.740836	25752.5	323354	1	13	165883	388047	25752.5	388755	1328595	187190	632553	116638	140241	651267	91610	450293	252279	195329	0	0	0	0	0	31505
Feature_-_116.9272_0.1	N/A	527 Feature_-_116.9272_0.1	-116.927	NA	0	2.1	20	2	116.927	116.927	0	S16043	0.13	0.13	0.26	0.13	0.442082	882809	1363419	-0.627056	846178	1.12311e+06	4	4	992701	846178	846178	846178	846178	4501414	846178	2187683	846178	1021847	846178	846178	846178	846178	313515	259715	262768	252889	352171	231298
Feature_+_107.0496_6.6	N/A	751 Feature_+_107.0496_6.6	107.05	NA	4.6	8.6	20	2	107.05	107.05	0	SQ755_Blank_1	6.65	6.6	6.72	0.13	0.442661	1.43072e+06	1.44417e+06	-0.0135053	1.43072e+06	1.43744e+06	3	2	1.43072e+06	1.43072e+06	1.43072e+06	1.43072e+06	1534096	1.43072e+06	1.43072e+06	1.43072e+06	1.43072e+06	1.43072e+06	1.43072e+06	1461895	1.43072e+06	1.43072e+06	448125	480872	489937	481351	484175	456971
Feature_+_214.9245_2.8	N/A	1515 Feature_+_214.9245_2.8	214.924	NA	0.8	4.8	20	2	214.924	214.924	0	S16047	2.81	2.66	2.85	0.19	0.443384	337347	631803	-0.905243	193428	484575	2	5	193428	193428	193428	769105	1719210	193428	444211	193428	193428	2051662	942386	193428	193428	193428	0	0	249645	0	35733	81477
Feature_+_391.1737_12.6	N/A	2103 Feature_+_391.1737_12.6	391.174	NA	10.6	14.6	20	2	391.174	391.174	0	S16050	12.64	10.75	13.93	3.19	0.443698	29101.8	180054	-2.62925	23150.5	104578	1	7	23150.5	40500	23150.5	29606	355811	23150.5	60751	23150.5	23150.5	23150.5	45861	25045	1197315	23150.5	20927	3018	0	2356	0	0
Feature_+_388.4779_2.5	N/A	2098 Feature_+_388.4779_2.5	388.478	NA	0.5	4.5	20	2	388.478	388.478	0	S16042	2.48	2.45	2.52	0.07	0.445152	576132	685047	-0.249803	576132	630590	2	2	576132	576132	576132	576132	1419070	576132	822343	576132	576132	576132	576132	576132	576132	576132	290082	229725	198176	169851	116543	127888
Feature_-_78.9579_12.7	N/A	602 Feature_-_78.9579_12.7	-78.9579	NA	10.7	14.7	20	2	78.9579	78.9579	0	S16052	12.7	10.71	14.61	3.91	0.445821	723052	541328	0.417596	54617.5	632190	2	14	1556012	515304	396906	423985	789744	899091	266703	196349	597959	879080	473176	99408	306232	905538	19601	8929	21830	9226	20426	9223
Feature_-_162.9464_25.0	N/A	392 Feature_-_162.9464_25.0	-162.946	NA	23	27	20	2	162.946	162.946	0	SQ755_Blank_1	25.01	25	25.3	0.3	0.445914	893804	780496	0.195568	92946	837150	2	14	1143312	954326	902391	575188	1005651	617731	717358	662417	718729	1055965	1102466	510574	407836	1006231	26355	28520	28268	24356	29570	28823
Feature_-_259.0221_13.2	N/A	171 Feature_-_259.0221_13.2	-259.022	NA	11.2	15.2	20	2	259.022	259.022	0	S16042	13.22	11.23	14.35	3.11	0.446028	621662	1.32312e+06	-1.08974	45793.5	972389	5	14	975370	334216	760804	416258	5916528	838706	1206730	217917	363780	657909	1594309	88922	357541	1988810	27073	8349	18540	5185	8465	3975
Feature_-_261.1313_10.8	N/A	169 Feature_-_261.1313_10.8	-261.131	NA	8.8	12.8	20	2	261.131	261.131	0	S16048	10.81	10.78	12.74	1.96	0.446063	4.3322e+06	3.31942e+06	0.384168	14602.5	3.82581e+06	11	14	5822837	4416191	4361466	2728287	7066080	2243473	1699847	2516238	1818777	3742600	7988244	1465190	957118	3696620	1891	1927	1535	2096	0	1756
Feature_-_110.9746_6.1	N/A	547 Feature_-_110.9746_6.1	-110.975	NA	4.1	8.1	20	2	110.975	110.975	0	S16047	6.07	5.99	6.13	0.14	0.446149	865416	1.0042e+06	-0.214582	865416	934809	2	3	865416	865416	865416	865416	1077374	865416	865416	865416	865416	1963575	865416	943149	865416	865416	287213	284845	277157	278900	291452	291266
Feature_+_262.1643_9.4	N/A	1802 Feature_+_262.1643_9.4	262.164	NA	7.4	11.4	20	2	262.164	262.164	0	S16050	9.45	7.53	9.66	2.14	0.446435	37269.5	195310	-2.3897	37269.5	116290	1	6	37269.5	37269.5	37269.5	37269.5	265559	37269.5	83217	52382	37269.5	37269.5	52120	57853	1292889	37269.5	11194	10274	8320	8365	7619	8767
Feature_-_151.0389_3.4	N/A	417 Feature_-_151.0389_3.4	-151.039	NA	1.4	5.4	20	2	151.039	151.039	0	S16048	3.43	3.41	3.47	0.06	0.446653	1374214	1.13523e+06	0.275621	500918	1.25472e+06	3	14	1186086	667418	1619893	2023459	1347981	1184091	1044996	671828	630681	770138	2310850	929619	1080899	1381225	190981	162301	161180	160462	152900	154012
Feature_+_92.1107_7.6	N/A	685 Feature_+_92.1107_7.6	92.1107	NA	5.6	9.6	20	2	92.1107	92.1107	0	SQ779_ISTD_0	7.6	7.2	9.52	2.32	0.446932	2.76435e+06	3.01084e+06	-0.123224	19601.5	2.88759e+06	7	14	2588132	2737838	2580593	3150836	2918540	3090310	3361743	3088150	1876962	2440919	2556550	3804242	3723475	3247475	3470	3176	2907	2918	3548	3184
Feature_+_225.0702_13.3	N/A	1592 Feature_+_225.0702_13.3	225.07	NA	11.3	15.3	20	2	225.07	225.07	0	S16047	13.32	11.5	14.28	2.78	0.447152	448219	286624	0.645042	15160.5	367422	1	14	832652	73300	493790	393133	27047	168736	239691	41241	227231	1221406	435530	34062	87686	383614	2695	0	2147	2035	3444	0
Feature_+_98.0797_5.2	N/A	706 Feature_+_98.0797_5.2	98.0797	NA	3.2	7.2	20	2	98.0797	98.0797	0	S16042	5.19	3.45	5.19	1.73	0.448915	884315	1.73893e+06	-0.975564	884315	1.31162e+06	6	4	884315	884315	884315	884315	7710472	884315	1107872	884315	884315	884315	2080747	884315	1184277	884315	256808	284632	293021	290934	297432	325803
Feature_-_240.1177_12.2	N/A	198 Feature_-_240.1177_12.2	-240.118	NA	10.2	14.2	20	2	240.118	240.118	0	S16046	12.23	12.14	12.3	0.15	0.449043	926021	1.19287e+06	-0.365317	23641	1.05944e+06	3	14	586666	1321525	625167	1170726	1282986	708560	958559	1966734	2504824	961521	1283178	410755	670148	1181412	3391	0	15196	1917	5192	1586
Feature_+_339.3444_2.6	N/A	2019 Feature_+_339.3444_2.6	339.344	NA	0.6	4.6	20	2	339.344	339.344	0	SQ779_ISTD_0	2.57	2.47	2.65	0.17	0.449185	756750	986854	-0.383018	756750	871802	3	2	756750	756750	756750	756750	2558486	756750	1256045	756750	756750	756750	756750	756750	756750	756750	349384	277788	262468	239221	189866	174774
Feature_+_255.1123_3.2	N/A	1758 Feature_+_255.1123_3.2	255.112	NA	1.2	5.2	20	2	255.112	255.112	0	S16048	3.25	2.93	3.26	0.33	0.449311	1473109	17701952	-3.58697	1473109	9.58753e+06	256	2	1473109	1473109	1473109	1473109	1473109	1473109	1473109	1473109	1473109	1473109	128592512	1473109	36642136	1473109	505832	523716	525753	351602	462498	556817
Feature_+_367.3760_2.5	N/A	2066 Feature_+_367.3760_2.5	367.376	NA	0.5	4.5	20	2	367.376	367.376	0	S16042	2.48	2.46	2.58	0.12	0.450664	395051	525509	-0.411676	395051	460280	1	2	395051	395051	395051	395051	1420858	395051	673822	395051	395051	395051	395051	395051	395051	395051	180911	145003	129869	113508	105848	94963
Feature_+_390.3475_2.5	N/A	2102 Feature_+_390.3475_2.5	390.348	NA	0.5	4.5	20	2	390.348	390.348	0	S16042	2.48	2.44	2.54	0.09	0.450747	1960078	2.45311e+06	-0.323699	1960078	2.20659e+06	6	2	1960078	1960078	1960078	1960078	5837745	1960078	3012703	1960078	1960078	1960078	1960078	1960078	1960078	1960078	943673	761388	671855	600878	454114	468248
Feature_+_338.3412_2.6	N/A	2016 Feature_+_338.3412_2.6	338.341	NA	0.6	4.6	20	2	338.341	338.341	0	SQ779_ISTD_0	2.57	2.48	2.58	0.09	0.450958	3.56971e+06	4.70918e+06	-0.399669	3.56971e+06	4.13945e+06	12	2	3.56971e+06	3.56971e+06	3.56971e+06	3.56971e+06	12536991	3.56971e+06	5997139	3.56971e+06	3.56971e+06	3.56971e+06	3.56971e+06	3.56971e+06	3.56971e+06	3.56971e+06	1661181	1453468	1166738	1093881	879764	864387
Feature_+_366.3728_2.5	N/A	2064 Feature_+_366.3728_2.5	366.373	NA	0.5	4.5	20	2	366.373	366.373	0	S16042	2.48	2.46	2.57	0.11	0.45119	1476589	2.04443e+06	-0.469432	1476589	1.76051e+06	5	2	1476589	1476589	1476589	1476589	5948278	1476589	2683333	1476589	1476589	1476589	1476589	1476589	1476589	1476589	653254	597214	497113	437685	374463	373449
Feature_+_139.1189_7.2	N/A	965 Feature_+_139.1189_7.2	139.119	NA	5.2	9.2	20	2	139.119	139.119	0	SQ779_ISTD_0	7.25	7.24	7.57	0.33	0.451568	1.27236e+07	1.38448e+07	-0.121832	37573	1.32842e+07	32	14	11911999	12448762	12490407	14043378	13069465	13876747	15753217	14359983	8507743	11760445	11592127	17760356	17021482	14746356	8145	9644	8097	10477	7736	11047
Feature_+_105.1105_14.3	N/A	744 Feature_+_105.1105_14.3	105.111	NA	12.3	16.3	20	2	105.111	105.111	0	S16050	14.31	14.14	14.48	0.34	0.452751	1.68228e+07	1.34758e+07	0.320044	149300	1.51493e+07	42	14	16972924	8724395	15372158	26221604	10999466	7272992	7411174	12163518	6029331	16182188	19155320	8517766	29737378	17288890	53093	40759	43061	49324	45114	47249
Feature_+_373.3212_2.5	N/A	2076 Feature_+_373.3212_2.5	373.321	NA	0.5	4.5	20	2	373.321	373.321	0	S16042	2.48	2.45	2.51	0.05	0.453085	2.31475e+06	2.80885e+06	-0.279121	2.31475e+06	2.5618e+06	7	2	2.31475e+06	2.31475e+06	2.31475e+06	2.31475e+06	6226478	2.31475e+06	3343982	2.31475e+06	2.31475e+06	2.31475e+06	2.31475e+06	2.31475e+06	2.31475e+06	2.31475e+06	1157132	966829	775491	637791	538935	533323
Feature_+_162.0758_12.6	N/A	1135 Feature_+_162.0758_12.6	162.076	NA	10.6	14.6	20	2	162.076	162.076	0	S16050	12.62	10.78	12.63	1.85	0.453514	1.03484e+06	5.88292e+06	-2.50713	232134	3.45888e+06	43	14	637500	729324	1944037	828498	7764674	300352	898740	3461490	2493123	666790	1627836	1110509	40047228	458494	353294	35609	21475	12590	11610	9689
Feature_+_315.0106_2.8	N/A	1971 Feature_+_315.0106_2.8	315.011	NA	0.8	4.8	20	2	315.011	315.011	0	SQ779_ISTD_0	2.8	2.73	2.92	0.19	0.4537	2.52759e+06	2.91195e+06	-0.204222	2.52759e+06	2.71977e+06	7	3	2.52759e+06	2.52759e+06	2.52759e+06	2.52759e+06	5592887	2.52759e+06	3252252	2.52759e+06	2.52759e+06	2.52759e+06	2.52759e+06	2581210	2.52759e+06	2.52759e+06	821757	861327	840709	857829	903833	749724
Feature_+_243.6844_2.7	N/A	1708 Feature_+_243.6844_2.7	243.684	NA	0.7	4.7	20	2	243.684	243.684	0	S16051	2.73	2.57	2.82	0.24	0.45375	815177	690323	0.239841	178990	752750	2	14	793179	661891	940093	865544	730698	946750	696135	538321	304869	187694	936485	620386	711473	1230420	34420	0	112063	66550	67603	57344
Feature_+_371.4426_2.5	N/A	2074 Feature_+_371.4426_2.5	371.443	NA	0.5	4.5	20	2	371.443	371.443	0	S16042	2.48	2.45	2.52	0.07	0.453964	677804	796023	-0.231944	677804	736913	2	2	677804	677804	677804	677804	1616045	677804	921760	677804	677804	677804	677804	677804	677804	677804	329319	284997	231074	196235	142384	151598
Feature_+_234.1526_13.3	N/A	1660 Feature_+_234.1526_13.3	234.153	NA	11.3	15.3	20	2	234.153	234.153	0	S16042	13.29	11.31	15.1	3.79	0.453965	624852	430131	0.538737	18691	527491	2	14	1058926	319741	520490	600249	1508542	413703	161723	24594	37841	378996	848036	292359	91513	544005	2737	2565	3003	2395	2595	4087
Feature_+_101.0713_11.3	N/A	717 Feature_+_101.0713_11.3	101.071	NA	9.3	13.3	20	2	101.071	101.071	0	S16042	11.26	9.73	11.34	1.62	0.454297	4.90084e+06	4.21518e+06	0.217434	465590	4.55801e+06	12	14	5743604	5139706	4265618	4454419	7185694	1650440	4749707	3077830	3944609	5341505	5729306	2846274	2636244	4990176	166517	155292	153693	146040	134552	155087
Feature_+_198.0847_12.1	N/A	1380 Feature_+_198.0847_12.1	198.085	NA	10.1	14.1	20	2	198.085	198.085	0	S16049	12.05	11.79	12.11	0.31	0.454481	429477	792864	-0.884494	85248	611170	2	13	85248	346076	822919	463664	857071	281526	379785	467403	158825	417675	312640	2934932	1849800	268984	23519	26119	27130	24083	23336	26309
Feature_+_287.9826_3.1	N/A	1896 Feature_+_287.9826_3.1	287.983	NA	1.1	5.1	20	2	287.983	287.983	0	S16042	3.12	2.99	3.13	0.14	0.454531	628810	765217	-0.283245	501285	697014	2	8	501285	501285	1004245	508425	1433783	501285	732276	1067884	501285	629915	501285	816196	966976	501285	163554	184402	187144	171880	116411	159179
Feature_+_147.0944_11.2	N/A	1026 Feature_+_147.0944_11.2	147.094	NA	9.2	13.2	20	2	147.094	147.094	0	S16046	11.19	9.38	12.95	3.57	0.454979	245091	1.09715e+06	-2.16236	25592.5	671118	7	14	311310	247882	196950	224223	801488	244698	300301	1044301	7171535	430032	402909	130865	176253	269069	4296	5011	6279	5687	5213	4699
Feature_+_308.2943_2.5	N/A	1957 Feature_+_308.2943_2.5	308.294	NA	0.5	4.5	20	2	308.294	308.294	0	S16042	2.55	2.52	2.67	0.15	0.457237	470363	672526	-0.515816	470363	571445	2	3	470363	470363	470363	470363	2092219	470363	861355	470363	470363	479149	470363	470363	470363	470363	221534	155542	174146	140194	125911	103399
Feature_+_226.1908_7.8	N/A	1600 Feature_+_226.1908_7.8	226.191	NA	5.8	9.8	20	2	226.191	226.191	0	SQ755_Blank_1	7.83	7.73	8.67	0.94	0.457391	1.31992e+06	1.16808e+06	0.176317	513422	1.244e+06	3	13	1013864	1048149	1616823	1600863	1841890	1238712	1274747	1024591	513422	1219854	936085	1310434	1091373	1229692	163882	175447	163466	176389	159366	168293
Feature_+_104.0878_14.3	N/A	735 Feature_+_104.0878_14.3	104.088	NA	12.3	16.3	20	2	104.088	104.088	0	S16050	14.29	14.16	14.48	0.32	0.457737	3951146	3.18354e+06	0.311639	65923.5	3.56734e+06	10	14	3908437	1893174	3787923	6215050	2661662	1749797	1769423	2918717	1477072	3913691	4694150	1796577	6612092	4242216	19366	19280	20605	18643	15851	18102
Feature_+_227.1749_4.3	N/A	1607 Feature_+_227.1749_4.3	227.175	NA	2.3	6.3	20	2	227.175	227.175	0	SQ755_Blank_1	4.27	4.19	4.36	0.17	0.459328	3.69291e+06	3.83243e+06	-0.0535028	3.62651e+06	3.76267e+06	9	5	3.62651e+06	3.62651e+06	3.62651e+06	3892088	4076455	4645942	4142118	3.62651e+06	3.62651e+06	3.62651e+06	3700714	3.62651e+06	3.62651e+06	3.62651e+06	1312141	1272318	1179646	1133834	1158778	1176312
Feature_+_230.0954_11.0	N/A	1623 Feature_+_230.0954_11.0	230.095	NA	9	13	20	2	230.095	230.095	0	S16051	11.01	9.99	11.25	1.26	0.459681	3.09826e+06	2.20516e+06	0.490573	94649.5	2.65171e+06	8	14	4940207	1034740	5297108	1120984	968007	2332584	1468420	382215	1087993	1403784	3217753	1434257	2973854	6782757	26977	26972	28561	27192	27689	31908
Feature_-_367.1049_11.0	N/A	52 Feature_-_367.1049_11.0	-367.105	NA	9	13	20	2	367.105	367.105	0	S16050	10.97	9.28	11.38	2.1	0.459856	14087.2	967883	-6.10237	10774.5	490985	73	7	10774.5	17982	16818	10774.5	1584744	10774.5	87609	10774.5	10774.5	10774.5	136059	49975	7766574	10774.5	0	1549	0	0	0	0
Feature_+_389.3445_2.5	N/A	2100 Feature_+_389.3445_2.5	389.344	NA	0.5	4.5	20	2	389.344	389.344	0	S16042	2.48	2.46	2.52	0.05	0.46034	19760997	2.40491e+07	-0.283327	19760997	2.1905e+07	58	2	19760997	19760997	19760997	19760997	54394156	19760997	28008826	19760997	19760997	19760997	19760997	19760997	19760997	19760997	9460032	7789235	6803825	5936149	4687039	4825714
Feature_-_140.9770_24.2	N/A	450 Feature_-_140.9770_24.2	-140.977	NA	22.2	26.2	20	2	140.977	140.977	0	S16043	24.19	24.15	24.4	0.25	0.46046	2.03719e+06	2.23862e+06	-0.136032	369970	2.1379e+06	5	14	1560517	1915065	2317837	2355326	2127683	2859002	1984093	2444054	1210612	1919612	2546409	2363834	2682602	2248306	124201	127600	119475	117564	114431	116668
Feature_+_310.3099_2.6	N/A	1962 Feature_+_310.3099_2.6	310.31	NA	0.6	4.6	20	2	310.31	310.31	0	S16042	2.58	2.52	2.67	0.15	0.46201	752062	1.08989e+06	-0.535259	752062	920975	3	2	752062	752062	752062	752062	3492863	752062	1389534	752062	752062	752062	752062	752062	752062	752062	374950	297138	241577	228320	167316	174822
Feature_+_159.0949_3.4	N/A	1115 Feature_+_159.0949_3.4	159.095	NA	1.4	5.4	20	2	159.095	159.095	0	S16047	3.42	3.38	4.89	1.5	0.462418	8.6219e+06	9.62119e+06	-0.15821	8414684	9.12155e+06	22	6	8414684	8414684	9243547	8414684	9006070	9532486	8414684	8414684	8414684	16629861	10502444	8467638	8414684	8414684	2787436	2979168	2752320	2788137	2800489	2701818
Feature_+_187.1008_9.1	N/A	1324 Feature_+_187.1008_9.1	187.101	NA	7.1	11.1	20	2	187.101	187.101	0	S16054	9.06	8.89	10.62	1.73	0.463034	867056	778005	0.156346	700910	822530	2	5	700910	700910	1365494	700910	790239	916736	795507	700910	700910	700910	700910	1072107	700910	700910	233479	242523	231059	223693	228664	222402
Feature_-_112.0504_10.8	N/A	543 Feature_-_112.0504_10.8	-112.05	NA	8.8	12.8	20	2	112.05	112.05	0	S16048	10.81	8.86	10.83	1.97	0.463585	1.10512e+06	951053	0.216607	224417	1.02809e+06	3	14	1380792	1126610	1087059	826025	1552954	874487	734860	733748	729221	1052091	1610665	634472	512145	1075890	24700	11070	96314	52459	159268	85023
Feature_-_194.9880_3.1	N/A	293 Feature_-_194.9880_3.1	-194.988	NA	1.1	5.1	20	2	194.988	194.988	0	SQ755_Blank_1	3.13	3.12	3.16	0.04	0.463761	2.2317e+07	2.24911e+07	-0.0112161	2.2317e+07	2.24041e+07	49	2	2.2317e+07	2.2317e+07	2.2317e+07	2.2317e+07	2.2317e+07	2.2317e+07	2.2317e+07	2.2317e+07	2.2317e+07	2.2317e+07	2.2317e+07	23736704	22638988	2.2317e+07	7644130	7888295	7529484	7479429	7145130	6927457
Feature_+_388.3414_2.5	N/A	2097 Feature_+_388.3414_2.5	388.341	NA	0.5	4.5	20	2	388.341	388.341	0	S16042	2.48	2.45	2.52	0.06	0.463843	82011471	1.00034e+08	-0.286596	82011471	9.10229e+07	239	2	82011471	82011471	82011471	82011471	228949920	82011471	115300704	82011471	82011471	82011471	82011471	82011471	82011471	82011471	39402640	31658820	28559412	24107948	20060210	20213912
Feature_+_104.1072_14.3	N/A	737 Feature_+_104.1072_14.3	104.107	NA	12.3	16.3	20	2	104.107	104.107	0	S16050	14.29	14.14	14.43	0.29	0.464533	285009860	2.30898e+08	0.303758	4.24988e+06	2.57954e+08	685	14	287127200	149695280	263381120	439835840	195354080	126425240	133078912	204489856	104272376	275695712	324934688	145660112	498716000	300349952	1453000	1354122	1470922	1345374	1429850	1426495
Feature_+_256.1157_3.2	N/A	1763 Feature_+_256.1157_3.2	256.116	NA	1.2	5.2	20	2	256.116	256.116	0	S16048	3.25	1.72	4.58	2.86	0.464954	234078	2.66679e+06	-3.51004	229923	1.45043e+06	36	4	229923	229923	246544	229923	229923	229923	229923	230564	229923	229923	20117096	229923	4710756	229923	3296	84763	124666	35548	4477	187096
Feature_-_113.0232_11.0	N/A	536 Feature_-_113.0232_11.0	-113.023	NA	9	13	20	2	113.023	113.023	0	S16050	11.01	9.09	12.96	3.87	0.465063	63007.1	615522	-3.28822	44037.5	339265	7	9	73530	57130	77331	44037.5	854838	44037.5	155860	44037.5	44037.5	44037.5	149941	109491	4622337	86604	15247	11733	10418	9990	10778	9909
Feature_+_371.3149_2.5	N/A	2073 Feature_+_371.3149_2.5	371.315	NA	0.5	4.5	20	2	371.315	371.315	0	S16042	2.48	2.46	2.52	0.05	0.465448	93608609	1.13069e+08	-0.272493	93608609	1.03339e+08	268	2	93608609	93608609	93608609	93608609	252947504	93608609	128875448	93608609	93608609	93608609	93608609	93608609	93608609	93608609	44805220	37561572	32554118	27199568	22570030	22506710
Feature_-_366.1086_10.9	N/A	53 Feature_-_366.1086_10.9	-366.109	NA	8.9	12.9	20	2	366.109	366.109	0	S16050	10.92	9.21	11.08	1.87	0.465464	11301.5	227138	-4.32899	10000	119220	5	6	10000	15206	10000	10000	347763	10000	22850	10000	10000	10000	47792	13594	1789386	10000	0	0	0	0	0	0
Feature_+_303.3296_10.7	N/A	1938 Feature_+_303.3296_10.7	303.33	NA	8.7	12.7	20	2	303.33	303.33	0	S16054	10.68	8.73	12.36	3.63	0.466103	505463	364242	0.472706	35938.5	434853	1	14	366955	327739	1061654	265503	751782	105518	191380	92416	528863	149178	799520	709740	157277	156751	4962	3533	16424	14196	9704	3058
Feature_+_203.0522_10.6	N/A	1409 Feature_+_203.0522_10.6	203.052	NA	8.6	12.6	20	2	203.052	203.052	0	S16050	10.57	9.75	10.57	0.82	0.466375	1313745	2.56469e+06	-0.965101	180801	1.93922e+06	8	14	1531541	966643	1900077	856719	3467092	881181	2863932	922400	618688	743179	1661668	2128646	11346967	1013176	59884	53304	59957	56687	51695	60075
Feature_+_364.3569_2.5	N/A	2061 Feature_+_364.3569_2.5	364.357	NA	0.5	4.5	20	2	364.357	364.357	0	S16042	2.52	2.47	2.58	0.1	0.466521	833316	1.11787e+06	-0.423814	833316	975592	3	2	833316	833316	833316	833316	3169786	833316	1342364	833316	833316	833316	833316	833316	833316	833316	412649	335931	269918	242271	211725	174139
Feature_+_411.2383_3.2	N/A	2125 Feature_+_411.2383_3.2	411.238	NA	1.2	5.2	20	2	411.238	411.238	0	S16048	3.22	2.32	5.15	2.83	0.467305	11613.5	172805	-3.89527	11613.5	92209.4	3	4	11613.5	11613.5	11613.5	11613.5	11613.5	11613.5	17917	11613.5	81255	11613.5	1352374	11613.5	206827	11613.5	0	0	3227	0	0	0
Feature_-_479.2371_12.2	N/A	22 Feature_-_479.2371_12.2	-479.237	NA	10.2	14.2	20	2	479.237	479.237	0	S16046	12.23	12.17	12.25	0.07	0.467733	373935	600028	-0.68224	10000	486981	2	14	75810	613665	180947	625319	466491	204119	490559	1418950	1827112	375119	433393	100156	191771	492606	0	0	0	0	0	0
Feature_+_166.1225_10.5	N/A	1166 Feature_+_166.1225_10.5	166.123	NA	8.5	12.5	20	2	166.123	166.123	0	S16051	10.48	9.51	12.4	2.89	0.469188	52366.1	237338	-2.18024	31916.5	144852	1	4	31916.5	31916.5	113715	31916.5	293492	31916.5	279586	31916.5	31916.5	31916.5	31916.5	31916.5	31916.5	1576890	8271	6592	6509	7066	7149	8246
Feature_+_372.3181_2.5	N/A	2075 Feature_+_372.3181_2.5	372.318	NA	0.5	4.5	20	2	372.318	372.318	0	S16042	2.48	2.46	2.5	0.04	0.469496	2.25815e+07	2.71261e+07	-0.264543	2.25815e+07	2.48538e+07	64	2	2.25815e+07	2.25815e+07	2.25815e+07	2.25815e+07	60190292	2.25815e+07	30419188	2.25815e+07	2.25815e+07	2.25815e+07	2.25815e+07	2.25815e+07	2.25815e+07	2.25815e+07	11061375	9002367	7784614	6666122	5359487	5269024
Feature_+_481.2513_12.2	N/A	2168 Feature_+_481.2513_12.2	481.251	NA	10.2	14.2	20	2	481.251	481.251	0	S16046	12.24	12.19	13.78	1.59	0.469791	465912	780428	-0.744208	12170.5	623170	2	14	68882	850611	229835	714320	743326	224287	535656	1684328	2641816	462284	565905	48220	215358	683102	0	0	2195	0	0	2146
Feature_-_303.1246_10.7	N/A	121 Feature_-_303.1246_10.7	-303.125	NA	8.7	12.7	20	2	303.125	303.125	0	S16050	10.68	9.21	10.68	1.47	0.470139	14014.8	259083	-4.20839	10000	136549	5	11	13832	10000	22227	10000	154635	10000	61861	39393	12500	18402	21551	184183	2075722	12579	0	0	0	0	0	0
Feature_+_128.0900_5.7	N/A	864 Feature_+_128.0900_5.7	128.09	NA	3.7	7.7	20	2	128.09	128.09	0	S16042	5.71	3.85	5.75	1.9	0.470408	871697	1.08261e+06	-0.312611	149432	977152	3	14	1216854	251543	1148535	869857	1963837	1187382	499744	970135	740070	698007	1810123	780482	1351895	824397	53649	46306	37174	51213	41155	49367
Feature_+_104.1264_14.3	N/A	739 Feature_+_104.1264_14.3	104.126	NA	12.3	16.3	20	2	104.126	104.126	0	S16050	14.26	14.14	14.47	0.33	0.470977	3.84843e+06	3.15815e+06	0.28519	65106	3.50329e+06	9	14	4019873	2129966	3700375	5543520	2851584	1842244	1841008	2713798	1441106	3794541	4027638	2167585	6907594	3994430	19209	17088	17651	18993	19584	17687
Feature_-_179.0116_13.3	N/A	333 Feature_-_179.0116_13.3	-179.012	NA	11.3	15.3	20	2	179.012	179.012	0	S16048	13.27	11.97	13.37	1.4	0.471001	502058	618556	-0.301049	12465	560307	1	14	480576	456008	564485	507165	927574	260673	570665	679952	317922	577203	1250392	718645	300652	581883	2015	0	0	1589	0	1326
Feature_+_234.1161_13.1	N/A	1659 Feature_+_234.1161_13.1	234.116	NA	11.1	15.1	20	2	234.116	234.116	0	S16042	13.09	11.83	13.09	1.26	0.471329	950771	1.42886e+06	-0.587696	12178	1.18982e+06	4	14	968522	1177430	550088	1107045	3992512	753262	532093	2501936	1778304	570808	2553798	506792	88690	1010419	0	2325	0	0	0	2031
Feature_+_440.3154_2.5	N/A	2147 Feature_+_440.3154_2.5	440.315	NA	0.5	4.5	20	2	440.315	440.315	0	S16042	2.48	2.44	2.52	0.08	0.472655	1.44144e+06	1.90236e+06	-0.400278	1.44144e+06	1.6719e+06	5	2	1.44144e+06	1.44144e+06	1.44144e+06	1.44144e+06	5287142	1.44144e+06	2204941	1.44144e+06	1.44144e+06	1.44144e+06	1.44144e+06	1.44144e+06	1.44144e+06	1.44144e+06	698693	605946	505149	382178	333946	336975
Feature_+_216.0864_13.1	N/A	1533 Feature_+_216.0864_13.1	216.086	NA	11.1	15.1	20	2	216.086	216.086	0	S16042	13.09	11.25	14.8	3.55	0.473544	606450	924740	-0.608658	18674.5	765595	2	14	604110	740022	348285	733384	2590282	461483	311498	1715124	1196739	320105	1680679	305399	51448	614640	3045	2802	3289	2905	2522	2786
Feature_+_397.2227_3.4	N/A	2110 Feature_+_397.2227_3.4	397.223	NA	1.4	5.4	20	2	397.223	397.223	0	S16048	3.38	2.64	5.23	2.59	0.473743	11464.5	145056	-3.66137	11464.5	78260.5	2	3	11464.5	11464.5	11464.5	11464.5	11464.5	11464.5	11464.5	39622	11464.5	11464.5	1134952	11464.5	195739	11464.5	0	0	2929	0	0	0
Feature_+_213.0519_2.7	N/A	1484 Feature_+_213.0519_2.7	213.052	NA	0.7	4.7	20	2	213.052	213.052	0	S16054	2.74	2.74	3.13	0.39	0.473791	972436	692826	0.489109	525890	832631	2	2	525890	525890	2312073	525890	2195253	525890	525890	525890	525890	525890	525890	525890	525890	525890	80218	280311	115549	251597	106497	197608
Feature_+_613.1591_14.5	N/A	2214 Feature_+_613.1591_14.5	613.159	NA	12.5	16.5	20	2	613.159	613.159	0	S16048	14.54	14.39	14.68	0.29	0.473966	7.22799e+06	5.42513e+06	0.413935	78855	6.32656e+06	18	14	8689950	9512734	3680182	7029080	3316074	5827125	3314636	4546062	4958564	8181020	15637973	278520	98451	8092922	4009	2722	63955	17253	37989	11782
Feature_-_146.0639_11.3	N/A	432 Feature_-_146.0639_11.3	-146.064	NA	9.3	13.3	20	2	146.064	146.064	0	S16042	11.3	11.13	12.14	1	0.475361	3.90695e+06	3.10566e+06	0.331144	27304.5	3.5063e+06	9	14	5527936	4212368	2934268	2953226	7222089	781800	3120931	1691878	2791492	4189322	5007978	1709929	969216	3571927	7404	2438	8850	1981	11416	2520
Feature_+_138.9193_24.9	N/A	960 Feature_+_138.9193_24.9	138.919	NA	22.9	26.9	20	2	138.919	138.919	0	SQ755_Blank_1	24.95	24.95	25.29	0.34	0.475597	1.30895e+06	1.09704e+06	0.25479	68946	1.20299e+06	3	14	1868082	1386389	1291926	689388	1543720	824861	826076	862948	916869	1695738	1816166	614857	414672	1454488	17223	21622	20820	18692	19758	19777
Feature_+_286.9793_3.1	N/A	1892 Feature_+_286.9793_3.1	286.979	NA	1.1	5.1	20	2	286.979	286.979	0	S16042	3.12	3.05	3.13	0.09	0.475793	6.63824e+06	8.37271e+06	-0.334893	4217581	7.50548e+06	20	10	4217581	4217581	11513466	6604346	17022250	5386256	7637495	10987517	4739642	7832424	4217581	9517836	12168499	4217581	1144330	1243701	1540498	1271026	1485421	1730186
Feature_-_283.2641_2.5	N/A	146 Feature_-_283.2641_2.5	-283.264	NA	0.5	4.5	20	2	283.264	283.264	0	S16042	2.54	2.48	2.6	0.12	0.475919	2846882	3.12325e+06	-0.133666	2846882	2.98507e+06	7	2	2846882	2846882	2846882	2846882	5172170	2846882	2846882	2846882	2846882	2846882	2846882	2846882	2846882	3285279	1063446	1020328	958932	884595	821766	924697
Feature_+_241.0309_12.8	N/A	1685 Feature_+_241.0309_12.8	241.031	NA	10.8	14.8	20	2	241.031	241.031	0	S16042	12.81	12.76	14.03	1.27	0.476562	234214	724362	-1.62889	24831.5	479288	3	14	137583	37783	499729	261759	4228998	62630	168777	42102	78816	356003	420104	74078	402520	1409596	9709	3001	8315	3897	2936	1805
Feature_-_359.1194_13.3	N/A	57 Feature_-_359.1194_13.3	-359.119	NA	11.3	15.3	20	2	359.119	359.119	0	S16048	13.27	13.24	13.3	0.06	0.477696	5.71963e+06	7.07342e+06	-0.306487	10000	6.39653e+06	17	14	4860858	5207978	6626532	6183146	12030316	3320502	6292301	8446315	3541105	5417630	13621656	8739107	3855272	5470038	0	0	0	0	0	0
Feature_+_399.2502_2.5	N/A	2115 Feature_+_399.2502_2.5	399.25	NA	0.5	4.5	20	2	399.25	399.25	0	S16049	2.54	2.27	3.06	0.79	0.479121	129834	340322	-1.39023	103025	235078	1	7	180742	111901	103025	123668	702256	110982	123327	103025	103025	103025	103025	1848504	103025	103025	46992	34031	28217	21910	21674	33226
Feature_+_758.6501_2.5	N/A	2242 Feature_+_758.6501_2.5	758.65	NA	0.5	4.5	20	2	758.65	758.65	0	S16042	2.48	2.45	2.53	0.08	0.480178	244333	889376	-1.86395	244333	566855	4	2	244333	244333	244333	244333	5730499	244333	1208602	244333	244333	244333	244333	244333	244333	244333	152682	104898	69808	56388	39699	45191
Feature_-_239.1143_12.2	N/A	200 Feature_-_239.1143_12.2	-239.114	NA	10.2	14.2	20	2	239.114	239.114	0	S16046	12.23	12.18	12.25	0.08	0.480927	9113367	1.13771e+07	-0.320074	126982	1.02452e+07	27	14	5885999	12828053	6208994	11530422	12610256	6870581	9335162	17932048	23260778	8974968	12605295	4078776	6601484	11501466	33363	3769	139571	11058	38304	7899
Feature_+_759.6530_2.5	N/A	2243 Feature_+_759.6530_2.5	759.653	NA	0.5	4.5	20	2	759.653	759.653	0	S16042	2.48	2.09	3.45	1.36	0.481325	132208	436134	-1.72196	132208	284171	2	2	132208	132208	132208	132208	2724596	132208	579076	132208	132208	132208	132208	132208	132208	132208	77544	52113	43196	26374	20509	24681
Feature_+_277.0941_3.2	N/A	1857 Feature_+_277.0941_3.2	277.094	NA	1.2	5.2	20	2	277.094	277.094	0	S16048	3.25	1.68	5.23	3.55	0.481415	48869.8	224713	-2.20107	37587	136791	1	3	82718	37587	37587	37587	37587	37587	37587	37587	37587	37587	1523652	37587	422778	37587	9324	12658	9153	8950	7564	7525
Feature_-_467.1269_11.2	N/A	24 Feature_-_467.1269_11.2	-467.127	NA	9.2	13.2	20	2	467.127	467.127	0	S16050	11.25	11.25	12.23	0.98	0.482206	15840	172674	-3.44641	10000	94257.1	2	11	10000	11365	10000	31995	118673	24077	16413	39534	10000	13303	61101	58424	1370039	15179	0	0	0	0	0	0
Feature_-_143.0338_11.0	N/A	447 Feature_-_143.0338_11.0	-143.034	NA	9	13	20	2	143.034	143.034	0	S16050	11.04	9.08	12.51	3.43	0.482431	69298	248136	-1.84025	69298	158717	1	3	69298	69298	69298	69298	322444	69298	73940	69298	69298	69298	69298	69298	1599892	69298	22467	19764	19340	20940	16949	19136
Feature_+_154.0860_3.4	N/A	1072 Feature_+_154.0860_3.4	154.086	NA	1.4	5.4	20	2	154.086	154.086	0	S16046	3.38	3.08	3.53	0.45	0.48271	1.19685e+07	2.26599e+07	-0.920902	399770	1.73142e+07	68	8	399770	399770	46674648	399770	38487004	25338014	399770	399770	75612848	51123772	10052369	20590088	4195902	399770	112306	159591	125536	114761	131280	136066
Feature_-_119.0337_11.0	N/A	520 Feature_-_119.0337_11.0	-119.034	NA	9	13	20	2	119.034	119.034	0	S16050	11.01	9.01	12.37	3.35	0.483271	53708	300413	-2.48374	53708	177061	2	5	53708	53708	53708	53708	380418	53708	63599	53708	53708	53708	63916	55272	2172389	53708	15044	18292	13908	14214	13313	12645
Feature_-_129.0181_8.7	N/A	491 Feature_-_129.0181_8.7	-129.018	NA	6.7	10.7	20	2	129.018	129.018	0	S16047	8.74	8.69	10.31	1.62	0.484232	1.1006e+06	1.44172e+06	-0.389496	134696	1.27116e+06	3	14	1070154	1129274	1493777	709214	2114294	611371	1083142	2680126	830752	2942290	1995485	619894	640047	899812	42024	40931	40866	38771	47205	39594
Feature_-_127.0500_11.3	N/A	494 Feature_-_127.0500_11.3	-127.05	NA	9.3	13.3	20	2	127.05	127.05	0	S16042	11.32	9.35	11.53	2.17	0.484688	2.84681e+06	2.30116e+06	0.306984	38868	2.57398e+06	7	14	3989447	3058506	2177800	2161480	5168218	566851	2434933	1156928	1953925	2937903	3623341	1218406	1216455	2734642	8602	9243	12044	7385	11563	8899
Feature_+_208.0814_9.9	N/A	1441 Feature_+_208.0814_9.9	208.081	NA	7.9	11.9	20	2	208.081	208.081	0	S16050	9.93	7.95	11.63	3.67	0.484739	31863.4	251253	-2.97917	16137.5	141558	2	12	41437	16137.5	37984	31895	222050	36308	74870	44288	16137.5	37540	89621	35094	1932870	23748	6117	3078	3080	0	0	0
Feature_+_113.0350_6.6	N/A	767 Feature_+_113.0350_6.6	113.035	NA	4.6	8.6	20	2	113.035	113.035	0	S16042	6.6	5.73	6.6	0.87	0.485149	1.04401e+06	1247191	-0.256541	44763	1.1456e+06	3	14	1048235	791430	1455268	881124	2073274	698443	1092655	966066	496474	1595247	1784208	761520	1354811	1649212	14004	10630	10371	11839	10672	12010
Feature_+_155.1543_2.9	N/A	1086 Feature_+_155.1543_2.9	155.154	NA	0.9	4.9	20	2	155.154	155.154	0	S16047	2.9	2.85	3.31	0.46	0.485769	968594	1.18665e+06	-0.292925	968594	1.07762e+06	3	2	968594	968594	968594	968594	968594	968594	1268450	968594	968594	2849256	968594	968594	968594	968594	317725	149079	289398	564383	312968	283636
Feature_-_466.1233_11.3	N/A	25 Feature_-_466.1233_11.3	-466.123	NA	9.3	13.3	20	2	466.123	466.123	0	S16050	11.28	11.28	13.01	1.73	0.486276	88732.2	1.13258e+06	-3.67401	11728.5	610656	16	14	86052	45489	48199	175189	735544	117968	96187	221618	33696	85266	370003	393986	9180656	90870	1622	0	0	0	1835	0
Feature_+_194.0964_3.2	N/A	1362 Feature_+_194.0964_3.2	194.096	NA	1.2	5.2	20	2	194.096	194.096	0	S16048	3.25	2.68	3.71	1.03	0.486478	559267	2.05125e+06	-1.87489	450528	1.30526e+06	10	6	752187	450528	583827	450528	450528	450528	450528	450528	932847	623395	13393642	450528	2859426	450528	182929	148673	168800	119967	102325	158361
Feature_+_180.0864_12.6	N/A	1282 Feature_+_180.0864_12.6	180.086	NA	10.6	14.6	20	2	180.086	180.086	0	S16050	12.62	10.68	12.85	2.17	0.486554	124290	1.41675e+06	-3.5108	65431	770518	18	8	73085	271945	65431	86699	1989320	65431	191560	65431	65431	65431	298476	89182	11271773	65431	68424	12773	10880	6009	7473	5303
Feature_+_168.0436_11.8	N/A	1172 Feature_+_168.0436_11.8	168.044	NA	9.8	13.8	20	2	168.044	168.044	0	S16042	11.76	10.18	13.7	3.52	0.486838	101252	345427	-1.77044	14600	223340	2	14	74703	91581	132127	106596	2214992	55753	277428	55926	67268	138267	335844	87206	61119	160471	0	1934	1793	2468	3005	0
Feature_+_103.0329_4.6	N/A	729 Feature_+_103.0329_4.6	103.033	NA	2.6	6.6	20	2	103.033	103.033	0	S16050	4.65	4.65	5.94	1.29	0.487398	1.0315e+06	1.23025e+06	-0.254199	597365	1.13087e+06	3	12	1270397	609026	646133	1600454	1571997	1088015	1525878	654655	597365	597365	1502513	1668481	1777422	1318765	165405	192594	207930	205016	181860	221925
Feature_+_97.0939_5.2	N/A	702 Feature_+_97.0939_5.2	97.0939	NA	3.2	7.2	20	2	97.0939	97.0939	0	S16042	5.21	3.47	5.21	1.73	0.488228	314792	472031	-0.584485	314792	393411	1	2	314792	314792	314792	314792	1679229	314792	314792	314792	314792	314792	522748	314792	314792	314792	92623	90321	101728	113556	98803	112552
Feature_+_388.2031_7.7	N/A	2095 Feature_+_388.2031_7.7	388.203	NA	5.7	9.7	20	2	388.203	388.203	0	SQ755_Blank_1	7.74	5.86	8.06	2.2	0.488604	342315	229333	0.577883	38058.5	285824	1	12	38058.5	38058.5	709919	583225	53140	420372	187453	58354	101431	147610	171497	812163	232182	109125	9032	9312	8944	9655	10596	8578
Feature_-_174.0873_12.1	N/A	342 Feature_-_174.0873_12.1	-174.087	NA	10.1	14.1	20	2	174.087	174.087	0	S16042	12.08	11.7	12.12	0.42	0.488902	405221	621166	-0.616268	49706.5	513193	2	14	203854	344562	595025	477444	2164906	302112	277540	318038	136645	416618	523750	843859	714844	513343	15254	13311	14189	13897	10672	12090
Feature_+_233.1129_13.1	N/A	1646 Feature_+_233.1129_13.1	233.113	NA	11.1	15.1	20	2	233.113	233.113	0	S16042	13.09	12.14	14.73	2.59	0.489282	1.00631e+07	1.45251e+07	-0.529473	19562.5	1.22941e+07	36	14	10204171	12345184	6419741	11283186	39644200	8103489	5915540	24709054	17810446	6416684	25544220	5568048	1300615	10238247	2768	2801	5296	3052	2481	2727
Feature_+_132.0541_11.3	N/A	909 Feature_+_132.0541_11.3	132.054	NA	9.3	13.3	20	2	132.054	132.054	0	S16042	11.31	9.88	12.61	2.73	0.489352	1.27594e+06	1.11231e+06	0.198006	20578.5	1.19412e+06	3	14	1620150	1265064	1089558	1128986	1985030	757808	1107545	845899	1081350	1352187	1467884	726857	547668	1250830	3264	3857	2803	3238	5117	2878
Feature_+_160.1080_9.7	N/A	1122 Feature_+_160.1080_9.7	160.108	NA	7.7	11.7	20	2	160.108	160.108	0	S16049	9.71	9.7	9.78	0.08	0.489365	12700883	1.28684e+07	-0.0189008	12700883	1.27846e+07	26	2	12700883	12700883	12700883	12700883	12700883	12700883	12700883	12918322	12700883	12700883	12700883	14158343	12700883	12700883	4721294	4492978	4230218	3971081	3795924	4170271
Feature_-_185.0269_3.2	N/A	319 Feature_-_185.0269_3.2	-185.027	NA	1.2	5.2	20	2	185.027	185.027	0	S16054	3.2	3.11	3.29	0.18	0.489542	488820	368397	0.408043	244038	428608	1	6	244038	244038	1223168	244038	445088	270592	244038	711150	473756	244038	244038	563195	244038	244038	61977	98609	71304	69727	86980	79478
Feature_-_113.0059_3.4	N/A	537 Feature_-_113.0059_3.4	-113.006	NA	1.4	5.4	20	2	113.006	113.006	0	S16045	3.35	3.29	3.43	0.14	0.489578	1.32646e+06	1.36759e+06	-0.044054	1302497	1.34702e+06	3	4	1302497	1398342	1302497	1302497	1444941	1302497	1302497	1562277	1302497	1551179	1302497	1302497	1302497	1302497	417094	440525	470114	388700	403748	464813
Feature_+_614.1620_14.5	N/A	2215 Feature_+_614.1620_14.5	614.162	NA	12.5	16.5	20	2	614.162	614.162	0	S16048	14.54	14.51	14.66	0.15	0.489579	1.62441e+06	1.20967e+06	0.425304	27190.5	1.41704e+06	4	13	2030781	2195286	757648	1513920	635164	1305143	656547	981041	1047900	1860625	3678647	64012	27190.5	1840404	0	0	16432	5435	8587	3927
Feature_+_86.0462_11.6	N/A	644 Feature_+_86.0462_11.6	86.0462	NA	9.6	13.6	20	2	86.0462	86.0462	0	S16051	11.58	10.34	11.63	1.29	0.489582	700146	589286	0.248687	14316.5	644716	2	14	1018683	435491	767245	579164	430272	669616	163799	683219	707774	477381	853332	451415	365242	1090810	0	1840	2079	2412	2302	0
Feature_+_146.1003_3.5	N/A	1016 Feature_+_146.1003_3.5	146.1	NA	1.5	5.5	20	2	146.1	146.1	0	SQ755_Blank_1	3.46	3.43	3.52	0.09	0.489697	3.38533e+06	3.4839e+06	-0.0414032	3343579	3.43462e+06	7	5	3343579	3343579	3510600	3343579	3454814	3914939	3362280	4045452	3343579	3343579	3343579	3343579	3343579	3343579	1116090	1136387	1101842	1137298	1084857	1090684
Feature_+_371.1852_2.5	N/A	2071 Feature_+_371.1852_2.5	371.185	NA	0.5	4.5	20	2	371.185	371.185	0	S16042	2.45	2.45	2.54	0.09	0.489825	659560	785196	-0.251551	659560	722378	2	2	659560	659560	659560	659560	1754060	659560	821429	659560	659560	659560	659560	659560	659560	659560	316561	207561	244181	192689	172420	165707
Feature_+_242.1271_12.2	N/A	1697 Feature_+_242.1271_12.2	242.127	NA	10.2	14.2	20	2	242.127	242.127	0	S16046	12.21	10.86	14.1	3.23	0.489963	796430	948382	-0.251921	16979.5	872406	2	14	648881	1012067	610151	914622	1120308	754990	768900	1262646	1642047	790028	1305969	283886	541070	1013978	2813	0	5936	2423	2787	0
Feature_+_388.2026_2.5	N/A	2094 Feature_+_388.2026_2.5	388.203	NA	0.5	4.5	20	2	388.203	388.203	0	S16042	2.45	2.45	3.46	1.02	0.490458	549436	661672	-0.268166	549436	605554	1	2	549436	549436	549436	549436	1528718	549436	692519	549436	549436	549436	549436	549436	549436	549436	261605	163688	209296	160106	145664	138513
Feature_+_127.0946_3.4	N/A	858 Feature_+_127.0946_3.4	127.095	NA	1.4	5.4	20	2	127.095	127.095	0	S16046	3.38	1.58	3.73	2.15	0.49067	3.20087e+06	6.10527e+06	-0.93159	32401	4.65307e+06	18	9	32401	32401	12706284	32401	11052618	6933070	32401	39315	20485578	14113131	2054457	5519512	790201	32401	7630	6963	9709	1911	7285	11304
Feature_+_537.1682_7.5	N/A	2199 Feature_+_537.1682_7.5	537.168	NA	5.5	9.5	20	2	537.168	537.168	0	S16051	7.47	5.59	8.81	3.22	0.490835	4.30946e+06	5.05201e+06	-0.229352	26275.5	4.68073e+06	11	14	3824280	4251861	5786798	3374886	5082154	4700983	3889840	4269594	3283241	6914875	7730595	2328357	4111453	8209004	4646	4598	11525	3136	3405	5241
Feature_+_163.0791_12.6	N/A	1144 Feature_+_163.0791_12.6	163.079	NA	10.6	14.6	20	2	163.079	163.079	0	S16050	12.62	10.71	13.38	2.67	0.491199	53536.5	354368	-2.72665	26020.5	203952	3	13	36606	33205	84253	60082	408399	27264	40339	115501	89893	29018	76034	46598	2684612	26020.5	16905	4445	3453	2923	2428	1887
Feature_+_97.0593_5.2	N/A	699 Feature_+_97.0593_5.2	97.0593	NA	3.2	7.2	20	2	97.0593	97.0593	0	S16042	5.16	3.44	5.2	1.76	0.491595	317182	474750	-0.581857	317182	395966	1	2	317182	317182	317182	317182	1695820	317182	317182	317182	317182	317182	514223	317182	317182	317182	84159	91654	116097	99305	107968	115181
Feature_+_164.1165_9.6	N/A	1150 Feature_+_164.1165_9.6	164.117	NA	7.5	11.6	20	2	164.117	164.117	0	SQ755_Blank_1	9.55	7.61	10.93	3.33	0.491962	1.2605e+06	917668	0.457949	31316.5	1.08908e+06	3	14	2856684	442319	1361329	381659	2405275	922988	347778	455419	356215	977895	1699930	418559	968447	624179	5424	6032	17999	4864	3948	4366
Feature_-_230.1142_12.5	N/A	210 Feature_-_230.1142_12.5	-230.114	NA	10.5	14.5	20	2	230.114	230.114	0	S16045	12.47	12.45	13.89	1.45	0.492138	478672	660682	-0.464919	10689.5	569677	2	14	530729	568945	218935	596077	689340	384867	462239	1794901	1146439	288412	871729	312156	273152	383582	0	0	0	0	0	1379
Feature_-_281.2483_2.5	N/A	150 Feature_-_281.2483_2.5	-281.248	NA	0.5	4.5	20	2	281.248	281.248	0	S16042	2.54	2.53	2.63	0.1	0.492965	1.76901e+06	2.37484e+06	-0.424889	1.76901e+06	2.07193e+06	6	3	1.76901e+06	1.76901e+06	1.76901e+06	1.76901e+06	7114639	1.76901e+06	2169935	1.76901e+06	1.76901e+06	2080776	1.76901e+06	1.76901e+06	1.76901e+06	1.76901e+06	697534	731740	520496	642360	520923	404970
Feature_+_214.0117_10.7	N/A	1505 Feature_+_214.0117_10.7	214.012	NA	8.7	12.7	20	2	214.012	214.012	0	S16054	10.65	10.65	11.85	1.2	0.493808	594344	400848	0.568245	11053.5	497596	1	14	367759	275262	1507099	227258	55248	219815	1139147	1160798	313402	229078	326246	224195	147427	193122	0	0	2107	0	0	0
Feature_+_397.3781_2.5	N/A	2111 Feature_+_397.3781_2.5	397.378	NA	0.5	4.5	20	2	397.378	397.378	0	S16042	2.55	2.5	2.93	0.43	0.494493	294409	446518	-0.600897	252339	370463	1	6	357056	252339	252339	315901	1602618	252339	583648	252339	252339	252339	252339	383211	252339	381666	108185	109404	59878	62043	112104	33064
Feature_+_97.0764_5.2	N/A	700 Feature_+_97.0764_5.2	97.0764	NA	3.2	7.2	20	2	97.0764	97.0764	0	S16042	5.19	3.48	5.19	1.71	0.494962	22724576	3.42703e+07	-0.592707	22724576	2.84975e+07	87	2	22724576	22724576	22724576	22724576	124576144	22724576	22724576	22724576	22724576	22724576	36330500	22724576	22724576	22724576	7172018	7313204	7727196	7866139	7445562	7905033
Feature_+_153.1021_6.2	N/A	1068 Feature_+_153.1021_6.2	153.102	NA	4.2	8.2	20	2	153.102	153.102	0	S16049	6.21	6.16	6.23	0.07	0.495049	1482446	1.70199e+06	-0.19924	1357617	1.59222e+06	4	5	1357617	1357617	1357617	1856933	2369785	1357617	1472128	1357617	1357617	1357617	1357617	3070268	1961986	1357617	455159	470430	446935	450871	405347	466492
Feature_+_283.0450_12.7	N/A	1874 Feature_+_283.0450_12.7	283.045	NA	10.7	14.7	20	2	283.045	283.045	0	S16052	12.71	12.68	12.83	0.14	0.495341	915336	616302	0.570666	11099.5	765819	2	13	2489692	477690	332318	361646	880064	1250746	64067	77288	744707	1283380	419538	11099.5	34408	1397718	0	0	0	0	2199	0
Feature_+_105.0742_11.6	N/A	742 Feature_+_105.0742_11.6	105.074	NA	9.6	13.6	20	2	105.074	105.074	0	SQ755_Blank_1	11.6	9.69	11.62	1.94	0.495668	1.06833e+07	9.17704e+06	0.21926	97605.5	9.93019e+06	23	14	14848327	7011846	11630618	9242532	8141607	9925211	2617682	11023053	10713643	7570350	12378463	7520228	5863927	16016257	27814	26774	27762	26541	38998	27322
Feature_+_183.0862_10.2	N/A	1294 Feature_+_183.0862_10.2	183.086	NA	8.2	12.2	20	2	183.086	183.086	0	S16042	10.23	9.29	10.23	0.94	0.496267	1693741	1.42301e+06	0.251264	46388.5	1.55838e+06	4	14	2183003	1442934	1797706	1351321	3196614	1332806	1218394	743848	720012	1193772	1932126	1066055	1209357	1617150	10005	9099	16520	15052	11399	10702
Feature_+_453.4045_2.5	N/A	2157 Feature_+_453.4045_2.5	453.404	NA	0.5	4.5	20	2	453.404	453.404	0	SQ779_ISTD_0	2.5	2.45	2.55	0.1	0.496985	366754	608851	-0.731275	313308	487802	2	4	313308	527093	313308	313308	2348078	313308	1204043	343230	313308	313308	313308	313308	313308	313308	116015	128807	103781	96587	76515	84911
Feature_-_220.0974_3.0	N/A	228 Feature_-_220.0974_3.0	-220.097	NA	1	5	20	2	220.097	220.097	0	SQ755_Blank_1	2.96	2.95	3	0.05	0.497301	1049416	1.0641e+06	-0.020051	1046354	1.05676e+06	2	4	1046354	1046354	1046354	1058602	1170539	1046354	1046354	1046354	1046354	1046354	1046354	1098404	1047608	1046354	337835	419049	303810	327354	321299	363361
Feature_+_141.1021_13.1	N/A	970 Feature_+_141.1021_13.1	141.102	NA	11.1	15.1	20	2	141.102	141.102	0	S16042	13.09	11.75	13.3	1.55	0.497375	3.55565e+06	3.63794e+06	-0.033008	3.55565e+06	3.5968e+06	7	2	3.55565e+06	3.55565e+06	3.55565e+06	3.55565e+06	4285826	3.55565e+06	3.55565e+06	3.55565e+06	3.55565e+06	3648372	3.55565e+06	3.55565e+06	3.55565e+06	3.55565e+06	1204768	1188664	1186222	1181597	1141687	1188369
Feature_-_611.1452_14.6	N/A	7 Feature_-_611.1452_14.6	-611.145	NA	12.6	16.6	20	2	611.145	611.145	0	S16048	14.55	14.54	14.69	0.16	0.498424	2.8929e+06	2.23665e+06	0.371176	47371.5	2.56478e+06	7	13	3408390	3785773	1457635	2919820	1429730	2372782	1470727	2007046	2247436	3431969	6046864	164179	47371.5	3148444	2277	1765	32483	8356	21004	8858
Feature_+_126.0913_3.4	N/A	852 Feature_+_126.0913_3.4	126.091	NA	1.4	5.4	20	2	126.091	126.091	0	S16046	3.38	3	3.68	0.69	0.499241	4.43447e+07	8.14858e+07	-0.877786	301756	6.29152e+07	232	13	423531	301756	176201824	451700	140090992	93145512	412186	325700	266689504	183292208	37909852	77116168	15482941	392651	92355	91717	82234	99350	119892	97963
Feature_+_288.9750_3.1	N/A	1899 Feature_+_288.9750_3.1	288.975	NA	1.1	5.1	20	2	288.975	288.975	0	S16042	3.12	3.01	3.14	0.14	0.499592	1.14714e+06	1.36454e+06	-0.250377	847280	1.25584e+06	3	9	847280	847280	1927819	966175	2509254	1241166	1180864	1699493	847280	1150470	847280	1547827	1774505	847280	207532	271196	309165	288134	279775	318758
Feature_+_180.0865_10.5	N/A	1283 Feature_+_180.0865_10.5	180.087	NA	8.5	12.5	20	2	180.087	180.086	-0.6	S16050	11.4	9.98	12.43	2.45	0.500056	151540	1.3962e+06	-3.20374	65431	773869	14	12	138796	271945	126639	68778	1691334	72887	166654	88374	65431	129741	243612	200901	11237619	65431	68424	12773	10880	6009	7473	5303
Feature_-_499.0521_11.3	N/A	16 Feature_-_499.0521_11.3	-499.052	NA	9.3	13.3	20	2	499.052	499.052	0	SQ755_Blank_1	11.29	10.71	12.63	1.92	0.500185	134427	113393	0.245489	10000	123910	0	13	111601	177458	176883	71766	142310	142858	73532	117231	135761	167100	146738	52359	10000	146043	0	0	0	0	0	0
Feature_-_195.0147_3.0	N/A	292 Feature_-_195.0147_3.0	-195.015	NA	1	5	20	2	195.015	195.015	0	S16042	2.99	2.97	3.03	0.05	0.500573	2.00072e+06	2.08594e+06	-0.0601769	2.00072e+06	2.04333e+06	4	3	2.00072e+06	2.00072e+06	2.00072e+06	2.00072e+06	2764891	2022919	2.00072e+06	2.00072e+06	2.00072e+06	2066524	2.00072e+06	2.00072e+06	2.00072e+06	2.00072e+06	648462	688304	628369	699875	625116	691311
Feature_+_132.1593_10.8	N/A	920 Feature_+_132.1593_10.8	132.159	NA	8.8	12.8	20	2	132.159	132.159	0	S16042	10.83	10.46	12.59	2.12	0.500651	1.61721e+06	1453690	0.153791	16133	1.53545e+06	3	14	1499257	1296871	1705896	1966834	2379444	1002467	1356184	1817240	866647	1153178	1561834	1418208	1520252	1461446	1891	0	3414	0	4544	2417
Feature_-_392.2011_10.8	N/A	39 Feature_-_392.2011_10.8	-392.201	NA	8.8	12.8	20	2	392.201	392.201	0	S16048	10.81	10.78	11.51	0.73	0.50088	1.64873e+06	1212862	0.442936	10000	1.43079e+06	4	14	2371241	1623424	1720015	880222	3033366	635916	425626	726250	543094	1258389	3647840	406850	280427	1170862	0	0	0	0	0	0
Feature_+_441.3184_2.5	N/A	2148 Feature_+_441.3184_2.5	441.318	NA	0.5	4.5	20	2	441.318	441.318	0	S16042	2.48	2.45	2.53	0.08	0.50159	441270	558714	-0.340447	441270	499992	1	2	441270	441270	441270	441270	1493998	441270	562979	441270	441270	441270	441270	441270	441270	441270	215604	201855	133079	128020	102384	81599
Feature_+_185.5893_11.1	N/A	1315 Feature_+_185.5893_11.1	185.589	NA	9.1	13.1	20	2	185.589	185.589	0	S16042	11.11	10.12	11.16	1.04	0.503126	486681	717497	-0.559996	19987	602089	2	14	340272	620173	423541	562739	2182746	638737	220230	638677	1398120	304495	496331	63679	264884	967071	3057	0	10476	2002	1915	2524
Feature_+_215.1024_12.5	N/A	1522 Feature_+_215.1024_12.5	215.102	NA	10.5	14.5	20	2	215.102	215.102	0	S16045	12.46	10.48	14.03	3.55	0.503456	620414	842481	-0.441413	41643	731447	2	14	868080	582699	275717	755160	879905	538122	565207	1861129	1599966	462554	1558594	203034	185518	570779	11586	10263	11836	9533	9944	10124
Feature_+_501.0653_11.3	N/A	2177 Feature_+_501.0653_11.3	501.065	NA	9.3	13.3	20	2	501.065	501.065	0	SQ755_Blank_1	11.3	10.49	13.13	2.64	0.503568	52034.5	37398.8	0.476476	11562	44716.7	0	9	11562	85969	99045	11562	29641	115837	38298	50925	45339	11562	11562	11562	19062	40200	0	3124	0	0	0	0
Feature_+_195.0997_3.2	N/A	1366 Feature_+_195.0997_3.2	195.1	NA	1.2	5.2	20	2	195.1	195.1	0	S16048	3.25	2.44	4.97	2.53	0.504306	95566.8	224748	-1.23373	83413	160157	1	3	132028	83413	83413	83413	83413	83413	83413	83413	83413	83413	1240990	83413	339186	83413	50652	14141	5192	7501	21315	48025
Feature_-_187.0410_7.2	N/A	310 Feature_-_187.0410_7.2	-187.041	NA	5.2	9.2	20	2	187.041	187.041	0	S16042	7.19	5.74	7.29	1.56	0.504593	3.38291e+06	4.76192e+06	-0.49328	18704.5	4.07241e+06	11	14	5953159	2025295	3028385	2524790	12794517	714340	2073076	6636020	2229225	3635353	8683182	4245554	1153934	5454008	0	1495	1466	0	0	14448
Feature_+_208.0624_2.8	N/A	1440 Feature_+_208.0624_2.8	208.062	NA	0.8	4.8	20	2	208.062	208.062	0	S16043	2.77	2.75	2.82	0.07	0.504799	1.85929e+06	2.06528e+06	-0.151592	1741687	1.96229e+06	4	6	1741687	1741687	1931257	2022512	1741687	3442576	1741687	2097036	1741687	1741687	2749948	1741687	1741687	1913165	569233	572654	654648	565866	543920	557053
Feature_+_478.9735_2.8	N/A	2163 Feature_+_478.9735_2.8	478.974	NA	0.8	4.8	20	2	478.974	478.974	0	S16045	2.78	1.42	4.24	2.82	0.505115	15056	158865	-3.39939	15056	86960.5	2	5	15056	15056	15056	15056	52870	82091	15056	1319834	15056	15056	19590	38985	15056	15056	0	8054	2058	0	0	0
Feature_+_105.1043_14.3	N/A	743 Feature_+_105.1043_14.3	105.104	NA	12.3	16.3	20	2	105.104	105.104	0	S16050	14.31	12.4	15.78	3.38	0.505528	769112	631170	0.285167	94487.5	700141	2	14	767672	416099	754198	1138481	555634	398438	360112	529742	260962	701394	807381	396990	1476559	824485	32448	27235	26338	27437	28204	27313
Feature_+_197.1646_2.9	N/A	1374 Feature_+_197.1646_2.9	197.165	NA	0.9	4.9	20	2	197.165	197.165	0	S16047	2.9	2.8	4.13	1.34	0.505651	777118	1.75438e+06	-1.17476	777118	1.26575e+06	6	2	777118	777118	777118	777118	777118	777118	1704566	777118	777118	9622302	777118	777118	777118	777118	246635	112968	422983	478686	191818	81146
Feature_-_174.9850_3.3	N/A	340 Feature_-_174.9850_3.3	-174.985	NA	1.3	5.3	20	2	174.985	174.985	0	S16047	3.35	3.33	3.39	0.06	0.506505	1.46768e+06	1.51163e+06	-0.0425628	1.4395e+06	1.48965e+06	3	5	1.4395e+06	1457070	1534664	1.4395e+06	1613168	1.4395e+06	1.4395e+06	1654421	1.4395e+06	1772201	1.4395e+06	1.4395e+06	1.4395e+06	1.4395e+06	511895	453013	461339	494939	464826	472983
Feature_+_125.0760_10.7	N/A	846 Feature_+_125.0760_10.7	125.076	NA	8.7	12.7	20	2	125.076	125.076	0	SQ779_ISTD_0	10.68	10.62	10.72	0.11	0.507061	839847	1.24299e+06	-0.565619	40430	1.04142e+06	3	14	686984	1054789	672404	945211	620714	674088	965466	1387452	722328	1056462	621395	1376604	4388736	616679	7759	11320	6224	14454	7652	13451
Feature_+_191.1023_10.4	N/A	1354 Feature_+_191.1023_10.4	191.102	NA	8.4	12.4	20	2	191.102	191.102	0	S16052	10.44	8.93	10.89	1.97	0.507214	1.42872e+07	9612890	0.571677	21170.5	1.195e+07	35	14	35561796	15470189	2416944	3699724	30516368	18376574	2600044	917361	5330732	20203364	4588600	702007	7513594	5380256	3500	3073	5546	3104	3786	3332
Feature_+_198.0523_3.6	N/A	1378 Feature_+_198.0523_3.6	198.052	NA	1.6	5.6	20	2	198.052	198.052	0	S16048	3.59	3.55	3.62	0.07	0.507484	3609932	3.7418e+06	-0.0517605	3609932	3.67587e+06	8	2	3609932	3609932	3609932	3609932	3609932	3729870	3609932	3609932	3609932	3609932	4808667	3609932	3609932	3609932	1227015	1179630	1190555	1242322	1107722	1252620
Feature_+_140.0534_8.4	N/A	966 Feature_+_140.0534_8.4	140.053	NA	6.4	10.4	20	2	140.053	140.053	0	S16043	8.36	7.93	8.49	0.56	0.507943	258906	565741	-1.12771	258906	412324	2	3	258906	258906	258906	258906	449721	3057210	258906	258906	258906	258906	258906	338139	258906	258906	74840	71949	81307	99802	73777	96137
Feature_+_357.1588_7.6	N/A	2043 Feature_+_357.1588_7.6	357.159	NA	5.6	9.6	20	2	357.159	357.159	0	S16051	7.62	6.39	8.79	2.4	0.508159	1.68009e+06	1.96494e+06	-0.22595	11171	1.82251e+06	4	14	830076	1584132	2581366	1724777	1436836	2505974	1861590	1615288	875505	2091686	2564614	1413948	1953934	3330040	0	2342	0	0	0	0
Feature_+_152.0163_3.5	N/A	1061 Feature_+_152.0163_3.5	152.016	NA	1.5	5.5	20	2	152.016	152.016	0	S16044	3.53	3.5	3.55	0.05	0.508877	8.14046e+06	8.63706e+06	-0.0854301	7433636	8.38876e+06	17	8	8748467	7433636	7433636	8946104	10273616	7433636	10430566	7433636	7433636	7433636	7709930	8365047	10291735	9565177	2464302	2738874	2331164	2229404	2438916	2644612
Feature_-_71.0126_11.0	N/A	609 Feature_-_71.0126_11.0	-71.0126	NA	9	13	20	2	71.0126	71.0126	0	S16050	11.04	9.75	12.67	2.92	0.508947	144681	617533	-2.09364	51070	381107	3	14	207326	142366	128314	100718	855959	103429	151088	66254	86111	82156	167382	111638	4416514	134803	13966	14315	14170	13805	13254	12630
Feature_+_508.3253_2.7	N/A	2180 Feature_+_508.3253_2.7	508.325	NA	0.7	4.7	20	2	508.325	508.325	0	S16045	2.67	2.3	2.88	0.59	0.509248	36428	240722	-2.72425	36428	138575	2	4	36428	36428	36428	36428	60649	36428	36428	1906670	36428	36428	101942	119394	36428	36428	23375	0	14639	0	7609	7233
Feature_-_251.0518_12.1	N/A	180 Feature_-_251.0518_12.1	-251.052	NA	10.1	14.1	20	2	251.052	251.052	0	SQ755_Blank_1	12.11	10.51	13.82	3.32	0.509301	259046	450373	-0.797912	17675	354709	1	13	238684	40135	605895	151469	1384249	131031	212849	476567	101692	382856	1463042	136999	17675	196767	0	0	2258	1526	9028	2538
Feature_+_250.1283_5.1	N/A	1742 Feature_+_250.1283_5.1	250.128	NA	3.1	7.1	20	2	250.128	250.128	0	S16050	5.06	3.54	5.06	1.52	0.509466	295612	542805	-0.876726	295612	419209	2	4	295612	295612	295612	295612	476919	295612	312547	295612	295612	295612	295612	308848	2556060	295612	91780	111693	88149	94892	100533	84178
Feature_-_359.1192_11.0	N/A	58 Feature_-_359.1192_11.0	-359.119	NA	9	13	20	2	359.119	359.119	0	S16050	11.01	9.05	13.01	3.97	0.510097	13643.2	646672	-5.56678	10000	330158	31	7	10000	24573	10000	10000	492880	10000	56150	12630	10000	10000	32656	23407	5809002	10000	0	0	0	0	0	0
Feature_+_164.1280_15.8	N/A	1151 Feature_+_164.1280_15.8	164.128	NA	13.8	17.8	20	2	164.128	164.128	0	S16053	15.84	15.73	16.06	0.33	0.510752	528181	319708	0.724275	63023	423945	1	12	63023	1829485	88455	131760	238998	328350	135730	373225	63023	1122850	122569	618844	120345	73150	19405	19554	16122	19200	14111	17654
Feature_+_508.6592_2.7	N/A	2181 Feature_+_508.6592_2.7	508.659	NA	0.7	4.7	20	2	508.659	508.659	0	S16045	2.67	1.04	2.71	1.66	0.510806	11558.5	161059	-3.80056	11558.5	86308.6	2	4	11558.5	11558.5	11558.5	11558.5	11558.5	11558.5	66873	1384826	11558.5	64298	25239	11558.5	11558.5	11558.5	0	3117	0	0	0	0
Feature_+_117.1024_3.4	N/A	803 Feature_+_117.1024_3.4	117.102	NA	1.4	5.4	20	2	117.102	117.102	0	SQ755_Blank_1	3.37	3.33	3.39	0.07	0.510825	3.59859e+07	3.12622e+07	0.203009	5.63047e+06	3.3624e+07	76	14	33691572	23921218	40804840	45525792	22540904	43960576	28292076	26634224	13242781	14322022	44953308	31752452	39213804	47710240	1785018	1945738	1893666	1978371	1748034	1890108
Feature_+_141.1386_10.6	N/A	973 Feature_+_141.1386_10.6	141.139	NA	8.6	12.6	20	2	141.139	141.139	0	S16047	12.57	10.59	12.59	2	0.511528	1830642	1.75959e+06	0.0571078	1702570	1.79512e+06	4	4	1702570	1745068	2172360	1702570	1702570	1774187	1702570	1702570	1702570	2201185	1702570	1702570	1702570	1702570	320318	421486	639270	719549	653438	631079
Feature_+_307.1018_11.4	N/A	1950 Feature_+_307.1018_11.4	307.102	NA	9.4	13.4	20	2	307.102	307.102	0	S16050	11.38	10.02	12.24	2.22	0.511934	11061.5	263589	-4.57467	10000	137325	6	11	12152	10000	12094	10000	16454	11663	13691	19294	26347	35433	47644	10000	2337035	118326	0	0	0	0	0	0
Feature_-_575.3101_2.6	N/A	9 Feature_-_575.3101_2.6	-575.31	NA	0.6	4.6	20	2	575.31	575.31	0	S16047	2.64	2.61	2.7	0.08	0.513042	795261	852616	-0.100467	795261	823938	2	2	795261	795261	795261	795261	795261	795261	795261	840540	795261	1323529	795261	795261	795261	795261	259847	261198	291692	254404	225711	277670
Feature_-_193.9942_5.0	N/A	296 Feature_-_193.9942_5.0	-193.994	NA	3	7	20	2	193.994	193.994	0	S16048	4.97	4.9	5	0.1	0.515239	1.62604e+06	2.14558e+06	-0.400007	154301	1.88581e+06	5	14	996862	2734767	1515634	1256894	1790508	1267867	1948863	3121122	684842	1073254	4603599	4521079	1577324	867370	43365	47437	47348	49591	48994	51867
Feature_-_146.0269_5.0	N/A	435 Feature_-_146.0269_5.0	-146.027	NA	3	7	20	2	146.027	146.027	0	S16049	4.97	3.21	5.01	1.8	0.516905	1.4763e+06	1947324	-0.399503	151576	1.71181e+06	4	14	912330	2472087	1397326	1123472	1659016	1191127	1702925	2824925	602311	986916	4140668	4166402	1437012	761938	46751	46422	45809	49452	46461	48258
Feature_-_172.0986_3.1	N/A	353 Feature_-_172.0986_3.1	-172.099	NA	1.1	5.1	20	2	172.099	172.099	0	S16047	3.06	3.05	3.1	0.05	0.517221	1788564	1887058	-0.077337	1788564	1837811	4	2	1788564	1788564	1788564	1788564	1788564	1788564	1788564	1857386	1788564	2704682	1788564	1788564	1788564	1788564	647725	581001	565122	565652	619262	578366
Feature_-_246.1131_3.2	N/A	189 Feature_-_246.1131_3.2	-246.113	NA	1.2	5.2	20	2	246.113	246.113	0	S16042	3.16	3.14	3.21	0.06	0.517494	1677579	1.69902e+06	-0.0183214	1675079	1.6883e+06	3	3	1675079	1685079	1675079	1675079	1873655	1675079	1715904	1675079	1675079	1675079	1675079	1675079	1675079	1675079	510169	576160	597030	566854	577170	502775
Feature_+_297.1738_6.3	N/A	1918 Feature_+_297.1738_6.3	297.174	NA	4.3	8.3	20	2	297.174	297.174	0	S16054	6.26	6.16	6.71	0.55	0.517563	1.08902e+06	910136	0.258882	702632	999580	2	7	702632	800986	2149848	702632	839328	1162495	702632	1208894	702632	1653947	702632	723537	702632	702632	222042	238542	243534	234466	224909	221771
Feature_-_186.0447_7.2	N/A	314 Feature_-_186.0447_7.2	-186.045	NA	5.2	9.2	20	2	186.045	186.045	0	S16042	7.19	5.33	8.25	2.92	0.517995	810422	1.12969e+06	-0.479182	15933.5	970055	3	14	1369839	494701	774383	602763	3109185	163358	486908	1517245	498457	847151	1977170	1065377	264440	1367603	2757	1953	2384	1758	0	3015
Feature_+_504.3365_2.5	N/A	2179 Feature_+_504.3365_2.5	504.337	NA	0.5	4.5	20	2	504.337	504.337	0	SQ779_ISTD_0	2.53	2.42	2.74	0.32	0.518637	219958	301860	-0.456652	219958	260909	1	2	219958	219958	219958	219958	984275	219958	274663	219958	219958	219958	219958	219958	219958	219958	91396	84526	76859	59947	51956	55232
Feature_+_259.2121_3.4	N/A	1785 Feature_+_259.2121_3.4	259.212	NA	1.4	5.4	20	2	259.212	259.212	0	S16054	3.41	2.7	3.45	0.75	0.518783	1.84671e+06	1.52975e+06	0.271659	1.10458e+06	1.68823e+06	4	11	1.10458e+06	1187118	3669826	1425300	1242800	2554362	1.10458e+06	2108756	1.10458e+06	1176538	2504089	1250198	1129614	1121972	361752	388097	325386	375714	360698	377516
Feature_+_106.0502_12.0	N/A	745 Feature_+_106.0502_12.0	106.05	NA	10	14	20	2	106.05	106.05	0	S16042	11.98	11.93	11.99	0.06	0.519137	1.09013e+07	1.25708e+07	-0.205575	530230	1.1736e+07	26	14	10805440	10952592	9857209	11989836	21828062	7582448	9785594	12365612	10823359	14080787	20043952	12242681	7715878	9239141	193283	177692	172398	155599	188045	153444
Feature_+_174.0760_10.4	N/A	1234 Feature_+_174.0760_10.4	174.076	NA	8.4	12.4	20	2	174.076	174.076	0	S16052	10.44	8.45	10.47	2.02	0.519228	583855	376591	0.63261	32234.5	480223	1	12	1608256	578575	58112	90476	1342211	749454	60145	32234.5	211575	823919	109414	32234.5	240311	164415	7588	9091	7977	7014	6550	6249
Feature_+_139.0501_8.4	N/A	962 Feature_+_139.0501_8.4	139.05	NA	6.4	10.4	20	2	139.05	139.05	0	S16043	8.36	7.95	8.49	0.53	0.519362	7411335	1.13921e+07	-0.620233	7411335	9.40173e+06	28	2	7411335	7411335	7411335	7411335	10007309	44623360	7411335	7411335	7411335	7411335	7411335	7411335	7411335	7411335	2583580	2352228	2415646	2470184	2334061	2646971
Feature_-_209.0847_2.7	N/A	261 Feature_-_209.0847_2.7	-209.085	NA	0.7	4.7	20	2	209.085	209.085	0	S16042	2.66	2.58	2.67	0.09	0.519398	412404	605584	-0.554271	412404	508994	1	4	412404	412404	412404	412404	2221022	412404	478522	412404	412404	412404	412404	428865	453011	412404	140473	141589	141081	140964	117315	123385
Feature_-_222.0978_9.5	N/A	225 Feature_-_222.0978_9.5	-222.098	NA	7.5	11.5	20	2	222.098	222.098	0	SQ755_Blank_1	9.54	7.71	9.6	1.89	0.519491	530145	394709	0.425596	13258.5	462427	1	14	1252003	199985	495207	173384	1012476	330300	158311	219138	181226	437040	682592	186366	475061	264582	0	0	1893	1713	1465	1446
Feature_+_154.0584_10.9	N/A	1069 Feature_+_154.0584_10.9	154.058	NA	8.9	12.9	20	2	154.058	154.058	0	S16050	10.91	9.32	12.59	3.27	0.520325	944892	1.15415e+06	-0.288607	21372.5	1.04952e+06	2	14	1023421	926636	897140	932372	990834	935354	838545	1147800	818719	999409	917353	1010286	2886741	996440	4169	3425	3866	3539	3864	3882
Feature_+_452.2168_12.2	N/A	2154 Feature_+_452.2168_12.2	452.217	NA	10.2	14.2	20	2	452.217	452.217	0	S16046	12.24	12.14	12.27	0.12	0.520734	1.08695e+06	1.21984e+06	-0.166399	24715.5	1.1534e+06	2	14	655331	1242930	971440	1478113	1206256	1038529	1162446	1612675	1825651	1203706	1176900	599961	1013066	1359188	5675	0	15341	3015	5400	0
Feature_-_168.0768_9.3	N/A	361 Feature_-_168.0768_9.3	-168.077	NA	7.3	11.3	20	2	168.077	168.077	0	S16042	9.3	7.92	9.35	1.43	0.520783	111400	297746	-1.41833	23488	204573	1	13	53407	322289	39074	30830	1713915	39967	91244	23488	48417	746477	74671	29333	28774	181177	3398	3301	8160	3518	5379	3220
Feature_+_162.1120_9.6	N/A	1138 Feature_+_162.1120_9.6	162.112	NA	7.6	11.6	20	2	162.112	162.112	0	SQ755_Blank_1	9.57	9.53	9.61	0.08	0.52103	221758806	172010364	0.366496	925101	196884585	487	14	470909024	92742048	230084896	93299256	405130688	158357200	82534672	99083312	81789808	186637120	289879488	92078168	195243088	129370096	331705	279239	286946	283461	366958	281893
Feature_+_343.1230_11.4	N/A	2025 Feature_+_343.1230_11.4	343.123	NA	9.4	13.4	20	2	343.123	343.123	0	S16050	11.4	10.12	12.55	2.43	0.521289	20850.5	1.48532e+06	-6.15455	16696	753087	103	4	16696	33314	16696	16696	16696	16696	859950	16696	16696	16696	101077	16696	13775329	16696	8387	0	2157	0	2848	0
Feature_-_179.0553_9.0	N/A	330 Feature_-_179.0553_9.0	-179.055	NA	7	11	20	2	179.055	179.055	-1.1	S16050	10.97	8.97	10.97	2	0.52143	2.28953e+06	3.00134e+06	-0.390554	2197419	2.64543e+06	7	5	2197419	2197419	2565862	2197419	2197419	2574747	2197419	2424123	2197419	2886015	2197419	2197419	8943976	2197419	374360	522974	914753	853878	928886	779987
Feature_+_687.9332_2.7	N/A	2229 Feature_+_687.9332_2.7	687.933	NA	0.7	4.7	20	2	687.933	687.933	0	S16045	2.73	0.89	4.27	3.38	0.52165	15453	201990	-3.70832	15453	108721	3	2	15453	15453	15453	15453	15453	15453	15453	1768496	15453	127777	15453	15453	15453	15453	0	0	0	0	0	10906
Feature_+_189.0868_8.4	N/A	1341 Feature_+_189.0868_8.4	189.087	NA	6.4	10.4	20	2	189.087	189.087	-0.5	S16049	10.36	8.36	10.36	2	0.522491	7.25904e+06	5.21908e+06	0.475984	61619.5	6.23906e+06	17	14	6171126	13532887	5358760	3973382	3065735	1213011	3269274	11707524	1233104	2552903	9482515	16853714	502956	2310041	19965	16421	18943	17913	14876	15121
Feature_+_109.0288_11.4	N/A	753 Feature_+_109.0288_11.4	109.029	NA	9.4	13.4	20	2	109.029	109.029	0	S16050	11.4	10.18	13.33	3.15	0.523428	15922.1	236962	-3.89555	13133.5	126442	4	11	17499	13133.5	19537	13519	80145	13133.5	22069	18099	13133.5	21012	58952	19887	2104066	19118	2429	0	2133	0	0	1705
Feature_+_285.2278_3.5	N/A	1886 Feature_+_285.2278_3.5	285.228	NA	1.5	5.5	20	2	285.228	285.228	0	S16047	3.47	3.41	3.49	0.08	0.523555	3.89093e+07	4.00562e+07	-0.04191	3.8739e+07	3.94827e+07	78	3	3.8739e+07	3.8739e+07	39420104	3.8739e+07	3.8739e+07	3.8739e+07	3.8739e+07	41158288	3.8739e+07	49491304	3.8739e+07	3.8739e+07	3.8739e+07	3.8739e+07	13364599	14098956	12523727	12964070	12487853	12018840
Feature_+_370.2888_3.1	N/A	2070 Feature_+_370.2888_3.1	370.289	NA	1.1	5.1	20	2	370.289	370.289	0	S16047	3.13	3.11	3.19	0.08	0.524169	1.49696e+06	1.42391e+06	0.0721802	1322908	1.46044e+06	3	5	1322908	1647035	1695004	1322908	1460645	1322908	1322908	1707203	1322908	1810907	1322908	1322908	1322908	1322908	501131	475863	341908	406046	455975	444893
Feature_+_158.0964_3.1	N/A	1102 Feature_+_158.0964_3.1	158.096	NA	1.1	5.1	20	2	158.096	158.096	0	S16043	3.14	2.57	3.17	0.6	0.52496	623094	519235	0.26306	299696	571165	1	12	551342	299696	893107	748229	299696	1110955	466883	304420	313102	425674	779695	376911	364125	750893	109197	108602	87886	96637	102815	74256
Feature_+_85.0483_11.3	N/A	641 Feature_+_85.0483_11.3	85.0483	NA	9.3	13.3	20	2	85.0483	85.0483	0	S16042	11.31	9.76	11.63	1.86	0.525526	1.85818e+06	1.65522e+06	0.166869	21056	1.7567e+06	4	14	2308534	1877980	1600317	1645903	2668403	1206255	1955791	1067302	1599872	2053030	2055335	1013220	956733	1976265	3207	2083	5971	2089	6299	2463
Feature_-_474.1463_12.0	N/A	23 Feature_-_474.1463_12.0	-474.146	NA	10	14	20	2	474.146	474.146	0	S16050	11.99	11.93	12.25	0.31	0.52587	11892.5	151083	-3.66722	10000	81487.8	2	9	10000	10000	17570	10000	29943	10759	63775	13492	10000	11353	10000	17826	1333591	10092	0	0	0	0	0	0
Feature_+_315.2383_3.2	N/A	1975 Feature_+_315.2383_3.2	315.238	NA	1.2	5.2	20	2	315.238	315.238	0	S16045	3.22	3.17	3.25	0.08	0.527177	743099	843949	-0.183602	494688	793524	2	12	494688	680107	1181189	616412	860666	1005405	571291	1382982	494688	902193	710426	740643	882619	888580	165440	134609	201218	211831	138787	117490
Feature_+_163.0599_11.4	N/A	1142 Feature_+_163.0599_11.4	163.06	NA	9.4	13.4	20	2	163.06	163.06	0	S16050	11.4	9.53	12.76	3.23	0.52733	29178.5	857161	-4.87659	20915.5	443170	25	12	26478	20915.5	20915.5	48405	118609	30734	133560	68108	78682	69074	44139	48477	7921874	58357	3360	3911	3098	3927	4086	3449
Feature_+_201.1594_3.1	N/A	1399 Feature_+_201.1594_3.1	201.159	NA	1.1	5.1	20	2	201.159	201.159	0	S16050	3.09	3.04	4.3	1.26	0.527377	1.87365e+06	1.93035e+06	-0.0430041	1845769	1.902e+06	4	4	1845769	1845769	1845769	1957311	2170770	1845769	1845769	1845769	1845769	1845769	1845769	1904831	2307470	1845769	629538	593450	712055	624845	519090	592560
Feature_+_509.2178_3.2	N/A	2182 Feature_+_509.2178_3.2	509.218	NA	1.2	5.2	20	2	509.218	509.218	0	S16048	3.25	2.34	4.32	1.98	0.527469	41370.9	829831	-4.32613	38754.5	435601	17	3	49220	38754.5	38754.5	38754.5	38754.5	38754.5	38754.5	38754.5	38754.5	38754.5	7550759	38754.5	437518	38754.5	0	17628	0	14415	0	25466
Feature_-_180.0585_13.3	N/A	327 Feature_-_180.0585_13.3	-180.059	NA	11.2	15.2	20	2	180.059	180.059	0	S16048	13.25	13.23	14.77	1.53	0.527636	3.7245e+06	4.54791e+06	-0.288157	27895	4.13621e+06	10	14	3614896	3247543	4270932	3764630	8229852	2012591	3751818	4975942	2155798	3964386	9161098	5069488	2166619	3991519	8700	3327	7638	3305	8769	4051
Feature_+_127.0866_5.7	N/A	857 Feature_+_127.0866_5.7	127.087	NA	3.7	7.7	20	2	127.087	127.087	0	S16048	5.71	3.94	5.76	1.82	0.527945	16986825	1.98575e+07	-0.225264	3.73853e+06	1.84221e+07	41	14	21883470	5732010	21804682	18527138	32039028	21066094	11503098	20103970	12914152	15369560	32563092	14206757	21713662	17095108	1245060	1274579	1209681	1337225	1155295	1235211
Feature_+_240.1017_5.4	N/A	1679 Feature_+_240.1017_5.4	240.102	NA	3.4	7.4	20	2	240.102	240.102	0	S16042	5.4	3.51	7.07	3.56	0.528159	97187.5	207842	-1.09664	26827	152515	1	13	44874	224707	58748	60421	1126310	51413	91974	88955	116408	140003	258939	26827	71820	105770	5597	4052	3603	10199	5214	4989
Feature_+_381.1028_11.7	N/A	2086 Feature_+_381.1028_11.7	381.103	NA	9.7	13.7	20	2	381.103	381.103	0	S16044	11.71	11.67	13.66	1.99	0.52838	639638	731489	-0.193581	11162.5	685564	1	14	621427	613596	584836	738693	565766	627135	1223220	678726	698008	1056634	745576	226986	629481	863362	0	0	0	0	2325	0
Feature_+_331.0016_2.7	N/A	2005 Feature_+_331.0016_2.7	331.002	NA	0.7	4.7	20	2	331.002	331.002	0	S16048	2.65	2.6	2.69	0.09	0.528751	515968	811594	-0.653479	477768	663781	2	5	619894	488440	477768	477768	477768	477768	477768	477768	477768	593309	3316755	861505	477768	477768	147131	204228	141289	136227	150786	155875
Feature_+_272.0904_11.3	N/A	1839 Feature_+_272.0904_11.3	272.09	NA	9.3	13.3	20	2	272.09	272.09	0	SQ755_Blank_1	11.3	10.78	12.56	1.78	0.528988	518488	413596	0.326092	12362.5	466042	1	14	678649	585267	538024	272014	971084	137680	296263	259071	405202	630389	720982	146531	24188	544565	2554	2171	0	0	0	0
Feature_+_479.3085_2.7	N/A	2166 Feature_+_479.3085_2.7	479.308	NA	0.7	4.7	20	2	479.308	479.308	0	S16045	2.73	2.24	3.22	0.97	0.529755	53462.2	153833	-1.52477	50322	103647	1	5	50322	50322	50322	62883	69732	50322	50322	1014519	50322	50322	92283	59860	50322	50322	2764	42598	2844	20980	11458	0
Feature_-_360.1230_13.3	N/A	55 Feature_-_360.1230_13.3	-360.123	NA	11.3	15.3	20	2	360.123	360.123	0	S16048	13.27	13.23	13.29	0.05	0.530899	687862	834666	-0.27908	10000	761264	2	14	534769	613869	859597	743213	1375630	388674	736230	1008823	415123	659284	1707971	975976	444807	634142	0	0	0	0	0	0
Feature_+_171.0955_9.3	N/A	1199 Feature_+_171.0955_9.3	171.095	NA	7.3	11.3	20	2	171.095	171.095	0	S16042	9.31	7.67	10.94	3.27	0.530978	337740	875387	-1.37401	37590.5	606564	3	14	163708	891490	181142	114622	5081859	152225	236840	44766	95948	2193734	307688	65722	98665	476421	26611	3739	9765	3987	7129	3950
Feature_-_112.0503_6.3	N/A	544 Feature_-_112.0503_6.3	-112.05	NA	4.3	8.3	20	2	112.05	112.05	0	S16052	6.34	4.34	6.38	2.04	0.531108	9.1944e+06	8.03277e+06	0.194857	334991	8.61358e+06	19	14	13735754	6335953	9234070	7471806	10471695	8069554	8489223	4705654	7893822	7890894	13589661	4973125	3936220	10307843	37841	20071	148234	77455	232687	133694
Feature_+_204.1755_7.4	N/A	1425 Feature_+_204.1755_7.4	204.175	NA	5.4	9.4	20	2	204.175	204.175	0	S16052	7.41	7.24	7.6	0.36	0.531371	1228356	956812	0.360422	24285	1.09258e+06	3	14	2786496	706031	935133	485764	2151466	700702	986445	919325	632386	1210986	1522550	564358	246746	633153	5156	6832	4210	4526	2843	5003
Feature_+_320.2580_2.6	N/A	1982 Feature_+_320.2580_2.6	320.258	NA	0.6	4.6	20	2	320.258	320.258	0	S16042	2.58	2.57	2.75	0.18	0.531854	1.03881e+06	1.33931e+06	-0.366562	1.03881e+06	1.18906e+06	3	2	1.03881e+06	1.03881e+06	1.03881e+06	1.03881e+06	3930394	1.03881e+06	1152241	1.03881e+06	1.03881e+06	1.03881e+06	1.03881e+06	1.03881e+06	1.03881e+06	1.03881e+06	433861	360206	326551	349651	274146	313198
Feature_+_224.1125_10.3	N/A	1587 Feature_+_224.1125_10.3	224.113	NA	8.3	12.3	20	2	224.113	224.113	0	S16050	10.35	8.43	12.24	3.81	0.532292	138776	498002	-1.8434	40800.5	318389	2	14	110281	331406	50731	62685	768185	90290	105928	50988	73214	127493	92289	47986	3532044	91600	14075	9308	10169	8751	10585	8713
Feature_+_446.1863_11.5	N/A	2149 Feature_+_446.1863_11.5	446.186	NA	9.5	13.5	20	2	446.186	446.186	0	S16050	11.53	9.97	13.41	3.45	0.532597	12141.5	451653	-5.2172	12141.5	231897	16	8	12141.5	12141.5	12141.5	12141.5	31880	17988	46023	14929	12141.5	12141.5	71984	45910	4250823	12713	0	0	2081	0	2202	0
Feature_+_184.0730_11.7	N/A	1300 Feature_+_184.0730_11.7	184.073	NA	9.7	13.7	20	2	184.073	184.073	0	S16050	11.67	11.65	11.76	0.11	0.532781	152009050	1.34184e+08	0.179941	509040	1.43097e+08	304	14	182871632	120585800	143783680	160795088	158281872	148439616	134560272	90913296	92589504	168486480	151418944	21504982	190244544	185403872	375662	20072	202689	15992	365080	18584
Feature_+_265.1177_6.5	N/A	1815 Feature_+_265.1177_6.5	265.118	NA	4.5	8.5	20	2	265.118	265.118	0	S16050	6.46	4.47	7.59	3.12	0.533089	80752.2	240441	-1.57411	41915	160597	1	12	86540	133989	60565	41915	227303	70727	98237	46174	41915	104941	84497	74628	1612542	43450	10774	10742	9752	11347	10082	11133
Feature_+_510.2211_3.2	N/A	2183 Feature_+_510.2211_3.2	510.221	NA	1.2	5.2	20	2	510.221	510.221	0	S16048	3.25	1.49	3.36	1.87	0.533481	47870.5	279947	-2.54795	47870.5	163909	2	2	47870.5	47870.5	47870.5	47870.5	47870.5	47870.5	47870.5	47870.5	47870.5	47870.5	2289416	47870.5	127091	47870.5	0	0	75741	0	0	0
Feature_+_489.1919_11.3	N/A	2172 Feature_+_489.1919_11.3	489.192	NA	9.3	13.3	20	2	489.192	489.192	0	S16050	11.29	11.29	11.42	0.13	0.533504	13022.2	599496	-5.5247	10000	306259	26	7	10000	10000	10000	22089	126190	10000	31124	18636	10000	10000	70917	28194	5679898	10000	0	0	0	0	0	0
Feature_+_232.1289_12.4	N/A	1637 Feature_+_232.1289_12.4	232.129	NA	10.4	14.4	20	2	232.129	232.129	0	S16045	12.43	10.44	13.78	3.34	0.533807	2.19827e+07	2.76392e+07	-0.33035	22781	2.48109e+07	58	14	29181920	21785078	11322897	25640780	31850246	18087012	21277336	54312780	46478144	18417666	48141584	8166282	9103285	20557716	3975	3911	7292	3989	3802	2593
Feature_+_171.1125_3.4	N/A	1201 Feature_+_171.1125_3.4	171.113	NA	1.4	5.4	20	2	171.113	171.113	0	S16046	3.38	2.93	3.38	0.45	0.53381	2.91551e+07	4.77327e+07	-0.711232	5882591	3.84439e+07	118	8	5882591	5882591	98972456	5882591	79037376	50109112	5882591	5882591	151670256	104239952	21871646	42446876	10303982	5882591	1636868	2677083	1330444	2290575	1370908	2439304
Feature_+_523.3350_2.7	N/A	2194 Feature_+_523.3350_2.7	523.335	NA	0.7	4.7	20	2	523.335	523.335	0	S16045	2.73	0.85	4.28	3.44	0.534904	11350.8	146227	-3.68735	10000	78789	2	5	10000	10000	15403	10000	10000	33695	10000	1318630	10000	10000	17737	32211	10000	10000	0	0	0	0	0	0
Feature_+_427.0949_13.9	N/A	2134 Feature_+_427.0949_13.9	427.095	NA	11.9	15.9	20	2	427.095	427.095	0	S16042	13.93	13.7	14.04	0.34	0.535011	1.1923e+06	1.78353e+06	-0.580994	30274	1.48791e+06	4	14	972414	495986	1537315	1763470	5244491	743322	949692	571480	482392	1953489	3821775	298983	292011	3477679	9149	0	14919	3277	13203	0
Feature_-_231.0981_13.1	N/A	208 Feature_-_231.0981_13.1	-231.098	NA	11.1	15.1	20	2	231.098	231.098	0	S16042	13.12	12.02	13.41	1.39	0.535212	402200	582635	-0.534679	11591.5	492418	1	14	328313	558697	245585	476206	1537970	244062	214574	1436041	678502	171907	945880	263217	43220	290980	0	1603	1580	0	0	0
Feature_+_665.9200_2.7	N/A	2226 Feature_+_665.9200_2.7	665.92	NA	0.7	4.7	20	2	665.92	665.92	0	S16045	2.67	1.56	3.39	1.83	0.535959	19991.5	179450	-3.16612	19991.5	99720.8	2	3	19991.5	19991.5	19991.5	19991.5	19991.5	21351	19991.5	1568990	19991.5	19991.5	64219	19991.5	19991.5	19991.5	0	0	1943	2129	15911	0
Feature_+_327.0077_2.7	N/A	1993 Feature_+_327.0077_2.7	327.008	NA	0.7	4.7	20	2	327.008	327.008	0	S16048	2.65	2.6	3.71	1.11	0.536355	2.24468e+06	3.36114e+06	-0.582438	2.17706e+06	2.80291e+06	8	3	2447540	2.17706e+06	2.17706e+06	2.17706e+06	2.17706e+06	2.17706e+06	2.17706e+06	2.17706e+06	2.17706e+06	2.17706e+06	13063572	3131283	2.17706e+06	2.17706e+06	817447	803950	658126	779696	622940	651968
Feature_+_246.1696_4.9	N/A	1725 Feature_+_246.1696_4.9	246.17	NA	2.9	6.9	20	2	246.17	246.17	0	S16042	4.85	3.11	4.92	1.8	0.537235	521473	641089	-0.297933	240810	581281	1	10	799208	805064	240810	240810	1214162	429685	841937	645526	995857	691996	663774	240810	446337	240810	97416	131050	56899	53005	71110	52139
Feature_+_306.2422_2.6	N/A	1948 Feature_+_306.2422_2.6	306.242	NA	0.6	4.6	20	2	306.242	306.242	0	S16042	2.58	2.53	2.72	0.19	0.537283	670662	820612	-0.291114	670662	745637	2	2	670662	670662	670662	670662	2131694	670662	709127	670662	670662	670662	670662	670662	670662	670662	270757	232881	215560	238964	178401	184761
Feature_-_179.0550_13.3	N/A	332 Feature_-_179.0550_13.3	-179.055	NA	11.3	15.3	20	2	179.055	179.055	0	S16048	13.27	13.25	13.31	0.07	0.537441	55499488	6.73055e+07	-0.27825	265486	6.14025e+07	139	14	53865124	47820164	63574004	56738660	125182656	31269414	56916068	72847560	32136784	57616920	132994664	72661088	32776430	58653360	92405	47267	133358	59287	125768	52886
Feature_+_224.1027_12.2	N/A	1586 Feature_+_224.1027_12.2	224.103	NA	10.2	14.2	20	2	224.103	224.103	0	S16046	12.21	10.88	12.98	2.1	0.537987	1.97003e+06	2.44012e+06	-0.308737	19494	2.20507e+06	5	14	1356434	2764001	1247694	2511973	2985840	1652896	1796818	3401412	5395822	1985532	3172926	560160	1118530	2331243	3792	0	9650	2598	2948	0
Feature_-_282.2517_2.6	N/A	148 Feature_-_282.2517_2.6	-282.252	NA	0.6	4.6	20	2	282.252	282.252	0	S16042	2.56	2.51	2.63	0.12	0.538445	414346	511655	-0.304336	414346	463001	1	2	414346	414346	414346	414346	1365008	414346	436775	414346	414346	414346	414346	414346	414346	414346	158130	181405	114862	163932	86211	104152
Feature_+_797.4968_2.8	N/A	2252 Feature_+_797.4968_2.8	797.497	NA	0.8	4.8	20	2	797.497	797.497	0	S16045	2.78	1.84	4.52	2.68	0.539006	12135.2	174439	-3.84545	11622	93287.2	2	3	11622	11622	13675	11622	11622	11622	11622	1599705	11622	11622	11622	51710	11622	11622	0	3244	0	0	0	0
Feature_+_665.4180_2.8	N/A	2225 Feature_+_665.4180_2.8	665.418	NA	0.8	4.8	20	2	665.418	665.418	0	S16045	2.78	0.83	4.71	3.89	0.539221	54222	298456	-2.46057	54222	176339	2	2	54222	54222	54222	54222	54222	106263	54222	2444526	54222	54222	54222	54222	54222	54222	13750	14801	18345	21624	10119	9805
Feature_+_145.0969_3.5	N/A	1006 Feature_+_145.0969_3.5	145.097	NA	1.5	5.5	20	2	145.097	145.097	0	SQ755_Blank_1	3.48	3.41	3.52	0.11	0.53946	5.97647e+07	6.04724e+07	-0.0169838	59483735	6.01185e+07	113	3	59483735	59483735	60607420	59483735	59483735	65651128	59483735	63202776	59483735	59483735	59483735	59483735	59483735	59483735	20083730	20442992	19801700	19953164	19260440	19405444
Feature_+_121.0686_12.3	N/A	826 Feature_+_121.0686_12.3	121.069	NA	10.3	14.3	20	2	121.069	121.069	0	S16046	12.26	10.4	12.26	1.86	0.539748	1.91102e+06	2.37505e+06	-0.313611	28049.5	2.14303e+06	5	14	1348194	2844607	1191235	2260057	3185686	1542140	1764539	3625738	5067387	1810459	3016276	481282	1022814	2234146	5520	4960	7746	3968	7014	6891
Feature_+_163.1154_9.6	N/A	1146 Feature_+_163.1154_9.6	163.115	NA	7.6	11.6	20	2	163.115	163.115	0	SQ755_Blank_1	9.57	8.73	9.61	0.88	0.54013	1.74753e+07	1.3625e+07	0.359058	49657.5	1.55501e+07	37	14	37642260	7196136	17906114	7156592	32624552	12450559	6195965	7765774	6282435	15166808	23192330	7017110	15455861	10098700	14617	13006	10882	13506	15937	11367
Feature_-_487.1780_11.3	N/A	20 Feature_-_487.1780_11.3	-487.178	NA	9.3	13.3	20	2	487.178	487.178	0	S16050	11.28	11.25	11.4	0.15	0.540222	22627.8	1.71964e+06	-6.24787	11378.5	871132	123	10	30946	11378.5	11378.5	36808	230148	11378.5	24569	29568	11378.5	25846	103290	69201	16670848	20129	2757	0	0	0	0	0
Feature_+_266.0744_8.3	N/A	1817 Feature_+_266.0744_8.3	266.074	NA	6.3	10.3	20	2	266.074	266.074	0	S16047	8.28	7.87	8.59	0.72	0.540689	1869770	2130198	-0.188127	42788	1999984	4	14	1832933	1149891	1781746	2714510	853955	1827840	2494452	2658758	2060532	3349819	2606196	1269033	2207674	1973721	11137	10950	9256	8942	9873	15418
Feature_+_148.0604_8.0	N/A	1037 Feature_+_148.0604_8.0	148.06	NA	6	10	20	2	148.06	148.06	0	S16047	8.03	7.87	10.02	2.15	0.540902	1.71519e+06	1.45746e+06	0.234919	49105.5	1586325	3	14	2350137	2269261	1152625	1088751	1311670	1560067	1464097	1284618	1489850	3137130	1873986	731622	729922	991603	13051	13243	11255	12366	12333	15963
Feature_+_99.0445_11.4	N/A	710 Feature_+_99.0445_11.4	99.0445	NA	9.4	13.4	20	2	99.0445	99.0445	0	S16050	11.43	9.48	12.92	3.44	0.541196	38976.2	202663	-2.37842	26237.5	120820	1	13	43786	47755	33003	31361	63236	26237.5	28704	54276	38076	47780	56676	29144	1647921	34582	5303	6209	6555	4910	3914	5584
Feature_-_488.1620_11.6	N/A	19 Feature_-_488.1620_11.6	-488.162	NA	9.6	13.6	20	2	488.162	488.162	0	S16050	11.59	11.46	12.75	1.29	0.541264	40063.8	1.23742e+06	-4.94889	10732.5	638741	36	14	39161	21809	17790	81495	121782	55187	24170	79409	12738	29256	150143	59063	11814159	28268	0	0	0	0	1465	0
Feature_+_329.0047_2.7	N/A	2001 Feature_+_329.0047_2.7	329.005	NA	0.7	4.7	20	2	329.005	329.005	0	S16048	2.65	2.6	2.7	0.1	0.541381	1.74672e+06	2.78976e+06	-0.675491	1.56547e+06	2.26824e+06	7	7	2147752	1708200	1.56547e+06	1.56547e+06	1.56547e+06	1618903	1.56547e+06	1.56547e+06	1.56547e+06	1972805	11917425	2913212	1.56547e+06	1647933	524933	494589	546410	472316	608740	463959
Feature_+_187.1073_7.7	N/A	1325 Feature_+_187.1073_7.7	187.107	NA	5.7	9.7	20	2	187.107	187.107	0	S16050	7.65	5.97	8.45	2.48	0.542863	2563883	2.97748e+06	-0.215761	2563883	2.77068e+06	6	2	2563883	2563883	2563883	2563883	2563883	2563883	2563883	2563883	2563883	2618073	2563883	2563883	6645652	2563883	907132	902472	836968	789296	805918	865980
Feature_+_388.1442_8.6	N/A	2092 Feature_+_388.1442_8.6	388.144	NA	6.6	10.6	20	2	388.144	388.144	0	S16050	8.62	7.29	10.14	2.85	0.543087	12776.2	326169	-4.67408	12418	169473	8	7	12418	12418	13851	12418	40603	12441	20707	12418	12418	16461	12418	14466	3107342	12418	0	0	2153	0	0	2683
Feature_-_488.1818_11.3	N/A	18 Feature_-_488.1818_11.3	-488.182	NA	9.3	13.3	20	2	488.182	488.182	0	S16050	11.28	9.6	12.28	2.68	0.543098	11657	316472	-4.76281	11657	164064	8	4	11657	11657	11657	11657	40175	11657	11657	11657	11657	11657	19738	13277	3021586	11657	1759	1555	0	0	0	0
Feature_-_489.1657_11.6	N/A	17 Feature_-_489.1657_11.6	-489.166	NA	9.6	13.6	20	2	489.166	489.166	0	S16050	11.59	9.6	11.59	1.99	0.543318	12206.8	213674	-4.12966	10000	112941	4	8	10368	10000	10000	18459	27552	10000	10000	16825	10000	10160	28185	11460	2002563	10000	0	0	0	0	0	0
Feature_+_552.3513_2.7	N/A	2207 Feature_+_552.3513_2.7	552.351	NA	0.7	4.7	20	2	552.351	552.351	0	S16045	2.67	1.21	2.72	1.52	0.543967	34980	184739	-2.40089	34980	109860	1	2	34980	34980	34980	34980	34980	34980	34980	1516691	50862	34980	34980	34980	34980	34980	0	0	39146	0	10814	0
Feature_-_387.1143_11.4	N/A	42 Feature_-_387.1143_11.4	-387.114	NA	9.4	13.4	20	2	387.114	387.114	0	S16050	11.36	10.17	13.31	3.15	0.544068	10000	278768	-4.80099	10000	144384	7	2	10000	10000	10000	10000	37886	10000	10000	10000	10000	10000	10000	10000	2669790	10000	0	0	0	0	0	0
Feature_+_753.4713_2.7	N/A	2239 Feature_+_753.4713_2.7	753.471	NA	0.7	4.7	20	2	753.471	753.471	0	S16045	2.67	1.17	2.71	1.54	0.544325	35464.5	270352	-2.93039	35464.5	152908	2	2	35464.5	35464.5	35464.5	35464.5	35464.5	58467	35464.5	2361335	35464.5	35464.5	35464.5	35464.5	35464.5	35464.5	0	1993	46675	0	2261	0
Feature_+_362.1536_11.4	N/A	2055 Feature_+_362.1536_11.4	362.154	NA	9.4	13.4	20	2	362.154	362.154	0	S16050	11.4	9.64	13.16	3.52	0.544524	15889.5	923007	-5.8602	15889.5	469448	50	4	15889.5	15889.5	15889.5	15889.5	77697	15889.5	28938	15889.5	15889.5	15889.5	25593	15889.5	9002505	15889.5	7463	0	1913	0	2403	0
Feature_+_493.6494_2.6	N/A	2175 Feature_+_493.6494_2.6	493.649	NA	0.6	4.6	20	2	493.649	493.649	0	S16045	2.64	1.08	4.34	3.26	0.544672	15631.8	161280	-3.36701	10000	88455.6	2	4	32527	10000	10000	10000	10000	11723	10000	1457682	10000	10000	73390	10000	10000	10000	0	0	0	0	0	0
Feature_-_404.1043_11.5	N/A	34 Feature_-_404.1043_11.5	-404.104	NA	9.5	13.5	20	2	404.104	404.104	0	S16050	11.47	10.73	12.94	2.21	0.5447	60443	343444	-2.50643	60443	201943	2	2	60443	60443	60443	60443	60443	60443	85748	60443	60443	60443	60443	60443	2865146	60443	61256	7814	9105	7427	7108	8176
Feature_+_145.0495_11.4	N/A	1005 Feature_+_145.0495_11.4	145.049	NA	9.4	13.4	20	2	145.049	145.049	0	S16050	11.4	9.67	12.93	3.26	0.545001	22643.2	1.79012e+06	-6.30483	21714	906382	131	8	22915	21714	24230	21714	95770	21714	59921	43070	21714	21714	35640	28129	17551830	21714	9190	2787	3602	2942	2566	2341
Feature_+_753.9727_2.7	N/A	2240 Feature_+_753.9727_2.7	753.973	NA	0.7	4.7	20	2	753.973	753.973	0	S16045	2.67	1.32	4.38	3.06	0.545226	11022.8	166022	-3.91282	10922	88522.5	2	4	10922	10922	11325	10922	10922	10922	10922	1549010	11941	10922	10922	10922	22818	10922	0	1844	0	0	0	0
Feature_+_97.0289_11.4	N/A	697 Feature_+_97.0289_11.4	97.0289	NA	9.4	13.4	20	2	97.0289	97.0289	0	S16050	11.4	9.65	12.47	2.83	0.545436	60045.5	1.55612e+06	-4.69575	24209	808083	38	14	61990	42228	102714	33250	83814	69089	80644	87452	43685	59755	77317	73309	14912215	73924	13863	2910	3325	2892	2795	2633
Feature_-_123.0602_10.7	N/A	507 Feature_-_123.0602_10.7	-123.06	NA	8.7	12.7	20	2	123.06	123.06	0	SQ779_ISTD_0	10.67	10.67	10.75	0.08	0.545511	938703	1.04969e+06	-0.161228	32124.5	994198	2	14	867560	773392	1117736	996123	773843	996762	896546	1327188	495447	955306	850126	1510166	1570446	1121106	6462	8581	7014	8576	4698	8918
Feature_+_149.0232_11.0	N/A	1046 Feature_+_149.0232_11.0	149.023	NA	9	13	20	2	149.023	149.023	0	S16049	11.04	10.9	11.07	0.17	0.545562	737752	954517	-0.371635	160606	846134	2	14	350149	597911	783131	1219816	497933	1878060	1540295	495976	453841	455045	480209	2112269	673260	958280	53244	45922	54418	50378	49255	47996
Feature_+_233.1128_19.9	N/A	1645 Feature_+_233.1128_19.9	233.113	NA	17.9	21.9	20	2	233.113	233.113	0	S16050	19.87	18.1	21.56	3.46	0.545604	19045.5	191912	-3.33293	19045.5	105479	2	3	19045.5	19045.5	19045.5	19045.5	30090	19045.5	19045.5	19045.5	19045.5	19045.5	19905	19045.5	1735811	19045.5	2945	2757	2774	2782	3945	2888
Feature_+_238.1392_7.7	N/A	1675 Feature_+_238.1392_7.7	238.139	NA	5.7	9.7	20	2	238.139	238.139	0	SQ755_Blank_1	7.74	5.95	8.96	3	0.545753	606029	452615	0.421102	26112	529322	1	14	59076	120942	1112095	1132002	197683	777365	436513	283686	32911	120524	454535	1146690	676543	399698	0	2741	4319	0	5198	19966
Feature_+_325.1124_11.4	N/A	1988 Feature_+_325.1124_11.4	325.112	NA	9.4	13.4	20	2	325.112	325.112	0	S16050	11.4	11.33	12.52	1.19	0.546039	75608.1	2.82277e+06	-5.22243	27282.5	1.44919e+06	99	12	167341	27282.5	77526	30283	56717	89997	331967	38683	57057	94658	82453	27282.5	27384092	64824	16462	3080	5536	2580	4102	2805
Feature_+_326.1156_11.4	N/A	1991 Feature_+_326.1156_11.4	326.116	NA	9.4	13.4	20	2	326.116	326.116	0	S16050	11.4	9.53	13.16	3.63	0.546138	20222	317936	-3.97474	20222	169079	5	2	20222	20222	20222	20222	20222	20222	37117	20222	20222	20222	20222	20222	2980472	20222	4474	2750	3944	2855	3202	3219
Feature_+_137.0710_3.5	N/A	952 Feature_+_137.0710_3.5	137.071	NA	1.5	5.5	20	2	137.071	137.071	0	S16050	3.53	3.53	3.95	0.42	0.546165	866992	950712	-0.13299	861923	908852	2	3	861923	882198	861923	861923	913858	861923	861923	861923	861923	861923	861923	861923	1697880	861923	303118	278435	288449	272884	264406	296554
Feature_+_643.9077_2.7	N/A	2222 Feature_+_643.9077_2.7	643.908	NA	0.7	4.7	20	2	643.908	643.908	0	S16045	2.73	0.93	3.83	2.89	0.546333	12872.5	158278	-3.6201	11048	85575.4	2	3	11048	11048	18346	11048	11048	11048	11048	1459145	11048	11048	11048	35253	11048	11048	0	0	0	0	0	2096
Feature_+_211.1600_10.8	N/A	1460 Feature_+_211.1600_10.8	211.16	NA	8.8	12.8	20	2	211.16	211.16	0	S16052	10.77	8.9	12.48	3.58	0.546473	1.15883e+06	559938	1.04933	17338	859383	3	3	4583299	17338	17338	17338	1227510	17338	17338	17338	17338	17338	4233168	17338	17338	17338	2809	0	2552	3431	2379	3505
Feature_+_127.0390_11.4	N/A	856 Feature_+_127.0390_11.4	127.039	NA	9.4	13.4	20	2	127.039	127.039	0	S16050	11.4	9.8	12.24	2.44	0.546617	57498.2	1.8758e+06	-5.02785	26624.5	966651	58	12	26624.5	135135	26624.5	41609	69749	43688	61496	105877	86055	61425	77938	57918	18157040	36861	10007	4186	4458	4524	4850	5224
Feature_+_360.1492_11.4	N/A	2049 Feature_+_360.1492_11.4	360.149	NA	9.4	13.4	20	2	360.149	360.149	0	S16050	11.4	11.3	12.49	1.19	0.546683	303096	3.57438e+07	-6.88178	303096	1.80235e+07	3888	4	303096	303096	303096	303096	638490	303096	1465426	303096	303096	303096	375483	303096	353140256	303096	333249	61508	47553	49893	48169	45820
Feature_+_709.9463_2.7	N/A	2233 Feature_+_709.9463_2.7	709.946	NA	0.7	4.7	20	2	709.946	709.946	0	S16045	2.67	0.73	2.67	1.94	0.54676	12346.9	169751	-3.7812	10952.5	91049.1	2	3	10952.5	10952.5	16530	10952.5	10952.5	10952.5	10952.5	1579586	10952.5	10952.5	10952.5	30307	10952.5	10952.5	1905	0	0	0	0	0
Feature_+_361.1523_11.4	N/A	2053 Feature_+_361.1523_11.4	361.152	NA	9.4	13.4	20	2	361.152	361.152	0	S16050	11.4	11.29	13.4	2.11	0.547273	47004	4.94538e+06	-6.71716	47004	2.49619e+06	480	3	47004	47004	47004	47004	84660	47004	160625	47004	47004	47004	47004	47004	48879524	47004	39163	7192	7116	7838	6845	5854
Feature_+_537.6764_2.7	N/A	2201 Feature_+_537.6764_2.7	537.676	NA	0.7	4.7	20	2	537.676	537.676	0	S16045	2.73	1.33	4.62	3.3	0.547361	20294	169516	-3.0623	20294	94905.1	1	2	20294	20294	20294	20294	20294	24606	20294	1508204	20294	20294	20294	20294	20294	20294	0	0	0	0	9385	11203
Feature_-_343.1129_11.3	N/A	66 Feature_-_343.1129_11.3	-343.113	NA	9.3	13.3	20	2	343.113	343.113	0	S16050	11.34	11.27	11.98	0.71	0.547599	23484.5	946825	-5.33332	23484.5	485155	36	4	23484.5	23484.5	23484.5	23484.5	32698	25110	23484.5	23484.5	34295	23484.5	23484.5	23484.5	9235238	23484.5	13212	3796	2309	2290	2641	2721
Feature_+_169.1333_8.9	N/A	1184 Feature_+_169.1333_8.9	169.133	NA	6.9	10.9	20	2	169.133	169.133	0	SQ755_Blank_1	8.89	8.89	10.54	1.65	0.547741	3.33114e+07	3.85616e+07	-0.211148	2.10756e+07	3.59365e+07	76	9	2.10756e+07	2.10756e+07	38149564	52944680	44077128	34273392	56940464	2.10756e+07	2.10756e+07	2.10756e+07	36861596	55785308	45247780	49203000	7370136	7430619	6806660	6887934	6841236	6794666
Feature_+_169.1334_10.9	N/A	1185 Feature_+_169.1334_10.9	169.133	NA	8.9	12.9	20	2	169.133	169.133	-0.6	SQ755_Blank_1	8.91	8.91	10.54	1.63	0.547741	3.33114e+07	3.85616e+07	-0.211148	2.10756e+07	3.59365e+07	76	9	2.10756e+07	2.10756e+07	38149564	52944680	44077128	34273392	56940464	2.10756e+07	2.10756e+07	2.10756e+07	36861596	55785308	45247780	49203000	7370136	7430619	6806660	6887934	6841236	6794666
Feature_+_119.0896_7.7	N/A	817 Feature_+_119.0896_7.7	119.09	NA	5.7	9.7	20	2	119.09	119.09	0	S16042	7.7	7.65	8.41	0.76	0.54783	2.10807e+07	1.65976e+07	0.344951	78337	1.88391e+07	44	14	29419272	21094372	20737576	13071534	50413832	19259904	3891689	6893646	17951398	22180628	18178910	5263191	6833385	15109030	33650	21134	16479	18948	27001	19462
Feature_+_289.0912_11.4	N/A	1900 Feature_+_289.0912_11.4	289.091	NA	9.4	13.4	20	2	289.091	289.091	0	S16050	11.4	9.46	12.85	3.39	0.547875	28012.5	677768	-4.59665	28012.5	352890	16	3	28012.5	28012.5	28012.5	28012.5	37353	28012.5	28012.5	28012.5	28012.5	28012.5	28012.5	28012.5	6514416	29825	6384	6091	5539	6170	5741	6100
Feature_-_341.1081_11.3	N/A	72 Feature_-_341.1081_11.3	-341.108	NA	9.3	13.3	20	2	341.108	341.108	0	S16050	11.34	11.3	12.51	1.21	0.54792	585718	4.03255e+07	-6.10534	585718	2.04556e+07	2570	3	585718	585718	585718	585718	1133403	585718	585718	585718	585718	585718	679700	585718	397341632	585718	650682	108068	99526	95431	93224	104504
Feature_-_342.1118_11.3	N/A	68 Feature_-_342.1118_11.3	-342.112	NA	9.3	13.3	20	2	342.112	342.112	0	S16050	11.34	11.32	12.51	1.18	0.548141	87494	5.65884e+06	-6.01518	87494	2.87317e+06	339	3	87494	87494	87494	87494	143359	87494	87494	87494	87494	87494	93416	87494	55739136	87494	82027	15305	17007	13361	13076	14212
Feature_+_731.9589_2.7	N/A	2235 Feature_+_731.9589_2.7	731.959	NA	0.7	4.7	20	2	731.959	731.959	0	S16045	2.73	0.73	4.61	3.88	0.548148	13092.5	165561	-3.66055	13092.5	89326.9	2	2	13092.5	13092.5	13092.5	13092.5	13092.5	13092.5	13092.5	1536112	13092.5	13092.5	13092.5	13092.5	13092.5	14761	0	0	6185	0	0	0
Feature_+_360.2729_11.4	N/A	2051 Feature_+_360.2729_11.4	360.273	NA	9.4	13.4	20	2	360.273	360.273	0	S16050	11.38	11.38	13.36	1.98	0.548595	10978	265713	-4.59718	10978	138346	6	2	10978	10978	10978	10978	10978	10978	11165	10978	10978	10978	10978	10978	2558144	10978	0	0	0	0	0	1956
Feature_-_683.2258_11.3	N/A	3 Feature_-_683.2258_11.3	-683.226	NA	9.3	13.3	20	2	683.226	683.226	0	S16050	11.34	10.83	12.51	1.67	0.548597	11633.5	7.34743e+06	-9.30281	11633.5	3.67953e+06	4236	2	11633.5	11633.5	11633.5	11633.5	11633.5	11633.5	16696	11633.5	11633.5	11633.5	11633.5	11633.5	73364568	11633.5	0	1574	0	0	0	1693
Feature_-_685.2313_11.3	N/A	1 Feature_-_685.2313_11.3	-685.231	NA	9.3	13.3	20	2	685.231	685.231	0	S16050	11.34	9.46	11.84	2.38	0.548614	10000	489202	-5.61236	10000	249601	22	2	10000	10000	10000	10000	10000	10000	10134	10000	10000	10000	10000	10000	4801882	10000	0	0	0	0	0	0
Feature_+_230.1746_3.2	N/A	1628 Feature_+_230.1746_3.2	230.175	NA	1.2	5.2	20	2	230.175	230.175	0	S16043	3.18	3.03	3.18	0.15	0.548627	1.1324e+06	1.1337e+06	-0.00166081	1.1324e+06	1.13305e+06	2	1	1.1324e+06	1.1324e+06	1.1324e+06	1.1324e+06	1.1324e+06	1145442	1.1324e+06	1.1324e+06	1.1324e+06	1.1324e+06	1.1324e+06	1.1324e+06	1.1324e+06	1.1324e+06	401569	437563	341717	331148	383367	349433
Feature_+_74.0969_14.1	N/A	621 Feature_+_74.0969_14.1	74.0969	NA	12.1	16.1	20	2	74.0969	74.0969	0	S16050	14.11	13.95	14.26	0.31	0.548627	332440744	3.32811e+08	-0.00160656	332440744	3.32626e+08	607	1	332440744	332440744	332440744	332440744	332440744	332440744	332440744	332440744	332440744	332440744	332440744	332440744	336144800	332440744	112037472	113613712	112462232	108256456	108449176	110042440
Feature_+_274.1770_2.8	N/A	1850 Feature_+_274.1770_2.8	274.177	NA	0.8	4.8	20	2	274.177	274.177	0	S16047	2.84	2.79	2.87	0.08	0.548627	1.21809e+06	1.21993e+06	-0.00217095	1.21809e+06	1.21901e+06	2	1	1.21809e+06	1.21809e+06	1.21809e+06	1.21809e+06	1.21809e+06	1.21809e+06	1.21809e+06	1.21809e+06	1.21809e+06	1236437	1.21809e+06	1.21809e+06	1.21809e+06	1.21809e+06	384407	425193	326467	544791	339652	395677
Feature_-_166.9728_3.1	N/A	371 Feature_-_166.9728_3.1	-166.973	NA	1.1	5.1	20	2	166.973	166.973	0	S16050	3.13	3.12	3.16	0.04	0.548627	2.76148e+06	2.76418e+06	-0.00141059	2.76148e+06	2.76283e+06	5	1	2.76148e+06	2.76148e+06	2.76148e+06	2.76148e+06	2.76148e+06	2.76148e+06	2.76148e+06	2.76148e+06	2.76148e+06	2.76148e+06	2.76148e+06	2.76148e+06	2788497	2.76148e+06	911000	1011560	960127	832452	930281	857547
Feature_+_214.1258_3.0	N/A	1509 Feature_+_214.1258_3.0	214.126	NA	1	5	20	2	214.126	214.126	0	S16042	2.97	2.89	2.97	0.08	0.548627	2376010	2.38047e+06	-0.00270257	2376010	2.37824e+06	4	1	2376010	2376010	2376010	2376010	2420561	2376010	2376010	2376010	2376010	2376010	2376010	2376010	2376010	2376010	830671	893536	702029	847416	755732	702636
Feature_-_214.1459_2.8	N/A	242 Feature_-_214.1459_2.8	-214.146	NA	0.8	4.8	20	2	214.146	214.146	0	S16047	2.76	2.74	3.25	0.51	0.548627	1.46516e+06	1.46781e+06	-0.00260509	1.46516e+06	1.46649e+06	3	1	1.46516e+06	1.46516e+06	1.46516e+06	1.46516e+06	1.46516e+06	1.46516e+06	1.46516e+06	1.46516e+06	1.46516e+06	1491643	1.46516e+06	1.46516e+06	1.46516e+06	1.46516e+06	422167	467512	487458	546808	489156	497224
Feature_-_280.0363_3.2	N/A	154 Feature_-_280.0363_3.2	-280.036	NA	1.2	5.2	20	2	280.036	280.036	0	S16049	3.19	3.15	3.21	0.06	0.548627	1262069	1.26845e+06	-0.00727939	1262069	1.26526e+06	2	1	1262069	1262069	1262069	1262069	1262069	1262069	1262069	1262069	1262069	1262069	1262069	1325910	1262069	1262069	456331	413660	395930	407116	404241	426860
Feature_+_160.1158_4.2	N/A	1123 Feature_+_160.1158_4.2	160.116	NA	2.2	6.2	20	2	160.116	160.116	0	S16045	4.18	4.15	4.25	0.1	0.548627	9.02312e+06	9.0467e+06	-0.0037648	9.02312e+06	9.03491e+06	17	1	9.02312e+06	9.02312e+06	9.02312e+06	9.02312e+06	9.02312e+06	9.02312e+06	9.02312e+06	9258895	9.02312e+06	9.02312e+06	9.02312e+06	9.02312e+06	9.02312e+06	9.02312e+06	3075428	3176505	3013899	3012962	2804302	2943151
Feature_-_116.0705_0.1	N/A	528 Feature_-_116.0705_0.1	-116.07	NA	0	2.1	20	2	116.07	116.07	0	S16046	0.13	0.13	0.14	0.01	0.548627	1062516	1.07246e+06	-0.0134387	1062516	1.06749e+06	2	1	1062516	1062516	1062516	1062516	1062516	1062516	1062516	1062516	1161952	1062516	1062516	1062516	1062516	1062516	254835	142177	570025	293634	606698	237663
Feature_+_161.1107_3.2	N/A	1129 Feature_+_161.1107_3.2	161.111	NA	1.2	5.2	20	2	161.111	161.111	0	S16047	3.25	2.8	3.3	0.5	0.548627	1.59158e+06	1.60084e+06	-0.00837429	1.59158e+06	1.59621e+06	3	1	1.59158e+06	1.59158e+06	1.59158e+06	1.59158e+06	1.59158e+06	1.59158e+06	1.59158e+06	1.59158e+06	1.59158e+06	1684230	1.59158e+06	1.59158e+06	1.59158e+06	1.59158e+06	501214	573300	513052	564291	633215	378081
Feature_-_211.1443_3.0	N/A	255 Feature_-_211.1443_3.0	-211.144	NA	1	5	20	2	211.144	211.144	0	S16045	2.98	2.96	3.01	0.05	0.548627	66605639	6.69247e+07	-0.00689434	66605639	6.67652e+07	122	1	66605639	66605639	66605639	66605639	66605639	66605639	66605639	69796200	66605639	66605639	66605639	66605639	66605639	66605639	22093766	23138666	22005280	22158712	21131474	22663380
Feature_-_148.9999_3.6	N/A	424 Feature_-_148.9999_3.6	-149	NA	1.6	5.6	20	2	149	149	0	S16048	3.58	3.57	3.64	0.06	0.548627	1.7404e+06	1.76141e+06	-0.0173179	1.7404e+06	1.75091e+06	3	1	1.7404e+06	1.7404e+06	1.7404e+06	1.7404e+06	1.7404e+06	1.7404e+06	1.7404e+06	1.7404e+06	1.7404e+06	1.7404e+06	1950570	1.7404e+06	1.7404e+06	1.7404e+06	623686	578267	572108	578316	542037	566379
Feature_-_95.9748_11.0	N/A	575 Feature_-_95.9748_11.0	-95.9748	NA	9	13	20	2	95.9748	95.9748	0	S16050	11.01	10.9	11.07	0.17	0.548627	2763242	2.80867e+06	-0.0235248	2763242	2.78596e+06	5	1	2763242	2763242	2763242	2763242	2763242	2763242	2763242	2763242	2763242	2763242	2763242	2763242	3217514	2763242	932236	933810	892658	928131	876336	943313
Feature_+_176.0897_4.0	N/A	1257 Feature_+_176.0897_4.0	176.09	NA	1.9	6	20	2	176.09	176.09	0	S16042	3.95	3.04	4.89	1.86	0.548627	1.15157e+06	1.18019e+06	-0.0354088	1.15157e+06	1.16588e+06	2	1	1.15157e+06	1.15157e+06	1.15157e+06	1.15157e+06	1437706	1.15157e+06	1.15157e+06	1.15157e+06	1.15157e+06	1.15157e+06	1.15157e+06	1.15157e+06	1.15157e+06	1.15157e+06	351580	392720	401905	385449	354557	396934
Feature_+_301.2926_2.6	N/A	1933 Feature_+_301.2926_2.6	301.293	NA	0.6	4.6	20	2	301.293	301.293	0	S16042	2.65	2.59	2.67	0.08	0.548627	5610208	5.70217e+06	-0.0234579	5610208	5.65619e+06	10	1	5610208	5610208	5610208	5610208	6529872	5610208	5610208	5610208	5610208	5610208	5610208	5610208	5610208	5610208	2595693	2227925	1732041	1569428	1501449	1573880
Feature_-_256.2360_2.6	N/A	174 Feature_-_256.2360_2.6	-256.236	NA	0.6	4.6	20	2	256.236	256.236	0	S16042	2.6	2.55	2.66	0.11	0.548627	1.06931e+06	1.12948e+06	-0.0789773	1.06931e+06	1.09939e+06	2	1	1.06931e+06	1.06931e+06	1.06931e+06	1.06931e+06	1670996	1.06931e+06	1.06931e+06	1.06931e+06	1.06931e+06	1.06931e+06	1.06931e+06	1.06931e+06	1.06931e+06	1.06931e+06	420874	420022	301275	356231	283254	336959
Feature_+_87.0923_13.4	N/A	653 Feature_+_87.0923_13.4	87.0923	NA	11.4	15.4	20	2	87.0923	87.0923	0	S16042	13.41	12.75	13.53	0.78	0.548627	3.26896e+06	3.33986e+06	-0.030955	3.26896e+06	3.30441e+06	6	1	3.26896e+06	3.26896e+06	3.26896e+06	3.26896e+06	3977944	3.26896e+06	3.26896e+06	3.26896e+06	3.26896e+06	3.26896e+06	3.26896e+06	3.26896e+06	3.26896e+06	3.26896e+06	1085414	1060652	1081249	1130474	1029985	1130155
Feature_+_161.0371_3.2	N/A	1126 Feature_+_161.0371_3.2	161.037	NA	1.2	5.2	20	2	161.037	161.037	0	S16047	3.22	3.2	3.28	0.08	0.548627	1.46896e+06	1.50048e+06	-0.0306314	1.46896e+06	1.48472e+06	3	1	1.46896e+06	1.46896e+06	1.46896e+06	1.46896e+06	1.46896e+06	1.46896e+06	1.46896e+06	1.46896e+06	1.46896e+06	1784187	1.46896e+06	1.46896e+06	1.46896e+06	1.46896e+06	478437	458884	531783	482755	382181	583883
Feature_+_162.0775_3.2	N/A	1136 Feature_+_162.0775_3.2	162.077	NA	1.2	5.2	20	2	162.077	162.077	0	S16047	3.25	3.22	3.3	0.08	0.548627	8.17415e+06	8.40477e+06	-0.0401385	8.17415e+06	8.28946e+06	16	1	8.17415e+06	8.17415e+06	8.17415e+06	8.17415e+06	8.17415e+06	8.17415e+06	8.17415e+06	8.17415e+06	8.17415e+06	10480288	8.17415e+06	8.17415e+06	8.17415e+06	8.17415e+06	2433984	2759514	2955995	2700948	2813066	2664796
Feature_+_163.0700_3.2	N/A	1143 Feature_+_163.0700_3.2	163.07	NA	1.2	5.2	20	2	163.07	163.07	0	S16047	3.25	3.22	3.3	0.08	0.548627	5305481	5.49075e+06	-0.0495185	5305481	5.39811e+06	10	1	5305481	5305481	5305481	5305481	5305481	5305481	5305481	5305481	5305481	7158125	5305481	5305481	5305481	5305481	1604385	1518846	1865558	1814123	1993792	1794258
Feature_+_220.1441_3.0	N/A	1567 Feature_+_220.1441_3.0	220.144	NA	1	5	20	2	220.144	220.144	0	S16042	2.97	2.93	3.02	0.09	0.548627	4822101	4.96696e+06	-0.0427009	4822101	4.89453e+06	9	1	4822101	4822101	4822101	4822101	6270678	4822101	4822101	4822101	4822101	4822101	4822101	4822101	4822101	4822101	1705460	1755865	1366412	1476197	1749568	1570700
Feature_+_282.1365_3.3	N/A	1872 Feature_+_282.1365_3.3	282.137	NA	1.3	5.3	20	2	282.137	282.137	0	S16044	3.28	3.22	3.36	0.14	0.548627	1363319	1.39689e+06	-0.0350974	1363319	1.38011e+06	3	1	1363319	1363319	1363319	1363319	1363319	1363319	1699050	1363319	1363319	1363319	1363319	1363319	1363319	1363319	527815	455054	516923	449216	420013	337617
Feature_+_300.9917_3.3	N/A	1930 Feature_+_300.9917_3.3	300.992	NA	1.3	5.3	20	2	300.992	300.992	0	SQ779_ISTD_0	3.32	3.25	3.42	0.18	0.548627	659590	683238	-0.0508177	659590	671414	1	1	659590	659590	659590	659590	896066	659590	659590	659590	659590	659590	659590	659590	659590	659590	235377	242077	194809	206009	198059	222850
Feature_+_387.2787_2.5	N/A	2091 Feature_+_387.2787_2.5	387.279	NA	0.5	4.5	20	2	387.279	387.279	0	SQ779_ISTD_0	2.5	2.47	2.6	0.13	0.548627	865947	883313	-0.0286467	865947	874630	2	1	865947	865947	865947	865947	1039611	865947	865947	865947	865947	865947	865947	865947	865947	865947	433252	313840	292490	229638	220150	222524
Feature_+_512.2427_2.6	N/A	2185 Feature_+_512.2427_2.6	512.243	NA	0.6	4.6	20	2	512.243	512.243	0	SQ779_ISTD_0	2.63	2.57	2.7	0.13	0.548627	1.53375e+06	1.58698e+06	-0.0492214	1.53375e+06	1.56036e+06	3	1	1.53375e+06	1.53375e+06	1.53375e+06	1.53375e+06	2066057	1.53375e+06	1.53375e+06	1.53375e+06	1.53375e+06	1.53375e+06	1.53375e+06	1.53375e+06	1.53375e+06	1.53375e+06	565024	606241	525746	452643	447360	450483
Feature_+_520.3681_2.5	N/A	2191 Feature_+_520.3681_2.5	520.368	NA	0.5	4.5	20	2	520.368	520.368	0	SQ779_ISTD_0	2.47	2.42	2.89	0.47	0.548627	724081	748770	-0.0483723	724081	736426	1	1	724081	724081	724081	724081	970975	724081	724081	724081	724081	724081	724081	724081	724081	724081	329884	293210	252122	222556	159504	170886
Feature_-_684.2291_11.3	N/A	2 Feature_-_684.2291_11.3	-684.229	NA	9.3	13.3	20	2	684.229	684.229	0	S16050	11.34	11.34	12.61	1.27	0.548627	11003	1.98417e+06	-7.49449	11003	997584	328	1	11003	11003	11003	11003	11003	11003	11003	11003	11003	11003	11003	11003	19742628	11003	0	0	0	0	2006	0
Feature_-_402.1250_11.3	N/A	35 Feature_-_402.1250_11.3	-402.125	NA	9.3	13.3	20	2	402.125	402.125	0	S16050	11.34	9.81	12.21	2.39	0.548627	10000	170579	-4.09237	10000	90289.5	3	1	10000	10000	10000	10000	10000	10000	10000	10000	10000	10000	10000	10000	1615790	10000	0	0	0	0	0	0
Feature_-_377.0853_11.3	N/A	46 Feature_-_377.0853_11.3	-377.085	NA	9.3	13.3	20	2	377.085	377.085	0	S16050	11.34	9.52	12.95	3.44	0.548627	23120	192472	-3.05743	23120	107796	2	1	23120	23120	23120	23120	23120	23120	23120	23120	23120	23120	23120	23120	1716639	23120	12541	2697	2725	2283	3305	2689
Feature_-_341.2224_11.4	N/A	69 Feature_-_341.2224_11.4	-341.222	NA	9.4	13.4	20	2	341.222	341.222	0	S16050	11.36	9.69	12.46	2.77	0.548627	12494.5	265996	-4.41204	12494.5	139245	5	1	12494.5	12494.5	12494.5	12494.5	12494.5	12494.5	12494.5	12494.5	12494.5	12494.5	12494.5	12494.5	2547514	12494.5	3310	0	0	0	1679	0
Feature_-_339.2323_2.5	N/A	75 Feature_-_339.2323_2.5	-339.232	NA	0.5	4.5	20	2	339.232	339.232	0	SQ779_ISTD_0	2.55	2.48	2.58	0.1	0.548627	1.59614e+06	1.83348e+06	-0.199994	1.59614e+06	1.71481e+06	4	1	1.59614e+06	1.59614e+06	1.59614e+06	1.59614e+06	3969500	1.59614e+06	1.59614e+06	1.59614e+06	1.59614e+06	1.59614e+06	1.59614e+06	1.59614e+06	1.59614e+06	1.59614e+06	735525	682254	475135	493076	424459	361836
Feature_-_327.3094_2.6	N/A	88 Feature_-_327.3094_2.6	-327.309	NA	0.6	4.6	20	2	327.309	327.309	0	S16042	2.56	2.54	2.66	0.12	0.548627	648348	722718	-0.156665	648348	685533	1	1	648348	648348	648348	648348	1392048	648348	648348	648348	648348	648348	648348	648348	648348	648348	312058	205979	194795	195993	194486	173384
Feature_-_326.3059_2.6	N/A	92 Feature_-_326.3059_2.6	-326.306	NA	0.6	4.6	20	2	326.306	326.306	0	S16042	2.56	2.56	2.65	0.08	0.548627	3.07505e+06	3.53186e+06	-0.199821	3.07505e+06	3.30346e+06	7	1	3.07505e+06	3.07505e+06	3.07505e+06	3.07505e+06	7643201	3.07505e+06	3.07505e+06	3.07505e+06	3.07505e+06	3.07505e+06	3.07505e+06	3.07505e+06	3.07505e+06	3.07505e+06	1327993	1048100	1026371	910308	907953	909372
Feature_-_303.2328_2.7	N/A	120 Feature_-_303.2328_2.7	-303.233	NA	0.7	4.7	20	2	303.233	303.233	0	S16042	2.7	2.61	2.75	0.14	0.548627	1358756	1.57681e+06	-0.214724	1358756	1.46778e+06	3	1	1358756	1358756	1358756	1358756	3539318	1358756	1358756	1358756	1358756	1358756	1358756	1358756	1358756	1358756	501293	472212	463850	428896	412433	418828
Feature_-_299.2783_2.7	N/A	125 Feature_-_299.2783_2.7	-299.278	NA	0.7	4.7	20	2	299.278	299.278	0	S16042	2.66	2.58	2.7	0.12	0.548627	614798	674400	-0.133491	614798	644599	1	1	614798	614798	614798	614798	1210814	614798	614798	614798	614798	614798	614798	614798	614798	614798	254181	205031	223630	164279	181639	180837
Feature_-_298.2749_2.7	N/A	130 Feature_-_298.2749_2.7	-298.275	NA	0.7	4.7	20	2	298.275	298.275	0	S16042	2.66	2.62	2.72	0.09	0.548627	3.06495e+06	3.38421e+06	-0.142952	3.06495e+06	3.22458e+06	6	1	3.06495e+06	3.06495e+06	3.06495e+06	3.06495e+06	6257470	3.06495e+06	3.06495e+06	3.06495e+06	3.06495e+06	3.06495e+06	3.06495e+06	3.06495e+06	3.06495e+06	3.06495e+06	1315780	1074361	974988	918991	909256	916533
Feature_-_280.2361_2.6	N/A	153 Feature_-_280.2361_2.6	-280.236	NA	0.6	4.6	20	2	280.236	280.236	0	S16042	2.56	2.54	2.64	0.09	0.548627	564230	662730	-0.232137	564230	613480	1	1	564230	564230	564230	564230	1549227	564230	564230	564230	564230	564230	564230	564230	564230	564230	207704	235810	194539	161756	138350	170301
Feature_-_279.2327_2.6	N/A	155 Feature_-_279.2327_2.6	-279.233	NA	0.6	4.6	20	2	279.233	279.233	0	S16042	2.6	2.54	2.62	0.08	0.548627	2.59704e+06	3.14847e+06	-0.277779	2.59704e+06	2.87276e+06	6	1	2.59704e+06	2.59704e+06	2.59704e+06	2.59704e+06	8111266	2.59704e+06	2.59704e+06	2.59704e+06	2.59704e+06	2.59704e+06	2.59704e+06	2.59704e+06	2.59704e+06	2.59704e+06	1030057	957416	871644	807313	711366	796293
Feature_-_265.1476_2.5	N/A	166 Feature_-_265.1476_2.5	-265.148	NA	0.5	4.5	20	2	265.148	265.148	0	S16051	2.52	2.48	2.59	0.11	0.548627	515959	631412	-0.291326	515959	573686	1	1	515959	515959	515959	515959	515959	515959	515959	515959	515959	515959	515959	515959	515959	1670492	137627	155795	166552	185172	180293	186479
Feature_-_255.2326_2.6	N/A	177 Feature_-_255.2326_2.6	-255.233	NA	0.6	4.6	20	2	255.233	255.233	0	S16042	2.6	2.57	2.65	0.08	0.548627	6.32189e+06	6.80387e+06	-0.105999	6.32189e+06	6.56288e+06	13	1	6.32189e+06	6.32189e+06	6.32189e+06	6.32189e+06	11141678	6.32189e+06	6.32189e+06	6.32189e+06	6.32189e+06	6.32189e+06	6.32189e+06	6.32189e+06	6.32189e+06	6.32189e+06	2712827	2354199	1892845	1934876	1953768	1775274
Feature_-_219.1749_2.7	N/A	229 Feature_-_219.1749_2.7	-219.175	NA	0.7	4.7	20	2	219.175	219.175	0	S16042	2.72	0.76	2.78	2.02	0.548627	543585	617561	-0.184076	543585	580573	1	1	543585	543585	543585	543585	1283344	543585	543585	543585	543585	543585	543585	543585	543585	543585	201106	172682	155909	190800	180012	166661
Feature_-_213.1820_2.6	N/A	246 Feature_-_213.1820_2.6	-213.182	NA	0.6	4.6	20	2	213.182	213.182	0	SQ779_ISTD_1	2.56	2.39	2.76	0.38	0.548627	461777	485262	-0.0715691	461777	473520	1	1	461777	461777	461777	461777	461777	461777	461777	461777	461777	461777	696632	461777	461777	461777	31488	22273	29619	685998	113085	21091
Feature_-_212.9748_2.6	N/A	250 Feature_-_212.9748_2.6	-212.975	NA	0.6	4.6	20	2	212.975	212.975	0	S16042	2.56	0.7	4.24	3.55	0.548627	763836	811829	-0.0879116	763836	787833	2	1	763836	763836	763836	763836	1243759	763836	763836	763836	763836	763836	763836	763836	763836	763836	1184608	53559	6337	147157	112435	3577
Feature_-_171.0952_3.1	N/A	354 Feature_-_171.0952_3.1	-171.095	NA	1.1	5.1	20	2	171.095	171.095	0	S16047	3.06	3.04	3.1	0.05	0.548627	2.3737e+07	2.48226e+07	-0.0645164	2.3737e+07	2.42798e+07	46	1	2.3737e+07	2.3737e+07	2.3737e+07	2.3737e+07	2.3737e+07	2.3737e+07	2.3737e+07	2.3737e+07	2.3737e+07	34592988	2.3737e+07	2.3737e+07	2.3737e+07	2.3737e+07	7952242	8391435	7688924	7977618	7536714	7907092
Feature_-_165.9390_3.7	N/A	380 Feature_-_165.9390_3.7	-165.939	NA	1.7	5.7	20	2	165.939	165.939	0	S16042	3.72	3.66	3.78	0.12	0.548627	2297510	2301020	-0.00220238	2297510	2299265	4	1	2297510	2297510	2297510	2297510	2332610	2297510	2297510	2297510	2297510	2297510	2297510	2297510	2297510	2297510	738400	769283	783332	759320	789906	734779
Feature_-_157.1223_2.9	N/A	402 Feature_-_157.1223_2.9	-157.122	NA	0.9	4.9	20	2	157.122	157.122	0	S16045	2.85	2.82	2.87	0.05	0.548627	2.90564e+06	3.18301e+06	-0.131535	2.90564e+06	3.04433e+06	6	1	2.90564e+06	2.90564e+06	2.90564e+06	2.90564e+06	2.90564e+06	2.90564e+06	2.90564e+06	5679340	2.90564e+06	2.90564e+06	2.90564e+06	2.90564e+06	2.90564e+06	2.90564e+06	1014435	970961	1008256	892656	958399	946582
Feature_-_137.0345_8.3	N/A	458 Feature_-_137.0345_8.3	-137.035	NA	6.3	10.3	20	2	137.035	137.035	0	S16043	8.34	7.94	9.87	1.93	0.548627	566188	719931	-0.346578	566188	643060	1	1	566188	566188	566188	566188	566188	2103620	566188	566188	566188	566188	566188	566188	566188	566188	186627	193711	183705	179885	176362	192086
Feature_-_137.0344_5.1	N/A	459 Feature_-_137.0344_5.1	-137.034	NA	3.1	7.1	20	2	137.034	137.034	0	S16043	5.11	5.01	5.17	0.16	0.548627	1.04556e+06	1.2078e+06	-0.2081	1.04556e+06	1.12668e+06	2	1	1.04556e+06	1.04556e+06	1.04556e+06	1.04556e+06	1.04556e+06	2667923	1.04556e+06	1.04556e+06	1.04556e+06	1.04556e+06	1.04556e+06	1.04556e+06	1.04556e+06	1.04556e+06	344477	336050	337586	338040	347957	367017
Feature_+_75.0941_14.1	N/A	625 Feature_+_75.0941_14.1	75.0941	NA	12.1	16.1	20	2	75.0941	75.0941	0	S16048	14.1	13.93	14.26	0.33	0.548627	1.1909e+06	1.20093e+06	-0.0121019	1.1909e+06	1.19591e+06	2	1	1.1909e+06	1.1909e+06	1.1909e+06	1.1909e+06	1.1909e+06	1.1909e+06	1.1909e+06	1.1909e+06	1.1909e+06	1.1909e+06	1291215	1.1909e+06	1.1909e+06	1.1909e+06	426680	416935	368424	387417	393519	368820
Feature_+_101.1077_13.1	N/A	719 Feature_+_101.1077_13.1	101.108	NA	11.1	15.1	20	2	101.108	101.108	0	S16042	13.09	11.95	13.3	1.35	0.548627	9075533	9.32063e+06	-0.0384446	9075533	9.19808e+06	17	1	9075533	9075533	9075533	9075533	11526474	9075533	9075533	9075533	9075533	9075533	9075533	9075533	9075533	9075533	3089166	3007292	3049351	3063161	2944156	2977940
Feature_+_114.0554_6.7	N/A	775 Feature_+_114.0554_6.7	114.055	NA	4.7	8.7	20	2	114.055	114.055	0	S16046	6.66	4.66	6.66	2	0.548627	3017897	3.20785e+06	-0.088062	3017897	3.11287e+06	6	1	3017897	3017897	3017897	3017897	3017897	3017897	3017897	3017897	4917402	3017897	3017897	3017897	3017897	3017897	931587	948636	1085819	1052381	987615	1009756
Feature_+_115.0868_6.6	N/A	787 Feature_+_115.0868_6.6	115.087	NA	4.6	8.6	20	2	115.087	115.087	0	S16043	6.58	5.51	8.35	2.84	0.548627	720030	809584	-0.169122	720030	764807	2	1	720030	720030	720030	720030	720030	1615564	720030	720030	720030	720030	720030	720030	720030	720030	319352	326977	225330	218511	160199	169692
Feature_+_116.1185_12.4	N/A	796 Feature_+_116.1185_12.4	116.118	NA	10.4	14.4	20	2	116.118	116.118	0	S16042	12.4	11.03	12.52	1.49	0.548627	5181544	5.38406e+06	-0.0553136	5181544	5.2828e+06	10	1	5181544	5181544	5181544	5181544	7206746	5181544	5181544	5181544	5181544	5181544	5181544	5181544	5181544	5181544	1626942	1719016	1810244	1770198	1699634	1717054
Feature_+_116.1185_15.2	N/A	797 Feature_+_116.1185_15.2	116.118	NA	13.2	17.2	20	2	116.118	116.118	0	S16047	15.19	14.61	15.55	0.94	0.548627	3008618	3014681	-0.00290441	3008618	3.01165e+06	6	1	3008618	3008618	3008618	3008618	3008618	3008618	3008618	3008618	3008618	3069248	3008618	3008618	3008618	3008618	1049521	1010676	1004204	962132	1015444	955259
Feature_+_121.0398_5.2	N/A	824 Feature_+_121.0398_5.2	121.04	NA	3.2	7.2	20	2	121.04	121.04	0	S16043	5.19	5.03	5.23	0.2	0.548627	1.9035e+06	2.42933e+06	-0.351902	1.9035e+06	2.16642e+06	5	1	1.9035e+06	1.9035e+06	1.9035e+06	1.9035e+06	1.9035e+06	7161789	1.9035e+06	1.9035e+06	1.9035e+06	1.9035e+06	1.9035e+06	1.9035e+06	1.9035e+06	1.9035e+06	638368	654226	601778	619755	593704	679176
Feature_+_139.0500_5.2	N/A	961 Feature_+_139.0500_5.2	139.05	NA	3.2	7.2	20	2	139.05	139.05	0	S16043	5.19	4.95	6.91	1.96	0.548627	2715746	3.38243e+06	-0.316712	2715746	3.04909e+06	7	1	2715746	2715746	2715746	2715746	2715746	9382602	2715746	2715746	2715746	2715746	2715746	2715746	2715746	2715746	951655	877164	879020	858790	896041	948822
Feature_+_143.0814_5.5	N/A	983 Feature_+_143.0814_5.5	143.081	NA	3.5	7.5	20	2	143.081	143.081	0	S16042	5.54	4.16	5.54	1.38	0.548627	1.87144e+06	2.1195e+06	-0.179578	1.87144e+06	1.99547e+06	4	1	1.87144e+06	1.87144e+06	1.87144e+06	1.87144e+06	4352071	1.87144e+06	1.87144e+06	1.87144e+06	1.87144e+06	1.87144e+06	1.87144e+06	1.87144e+06	1.87144e+06	1.87144e+06	589580	613725	648004	562158	647382	662022
Feature_+_143.1179_12.1	N/A	987 Feature_+_143.1179_12.1	143.118	NA	10.1	14.1	20	2	143.118	143.118	0	S16042	12.14	10.85	12.23	1.38	0.548627	1.42861e+06	1.45446e+06	-0.0258728	1.42861e+06	1.44153e+06	3	1	1.42861e+06	1.42861e+06	1.42861e+06	1.42861e+06	1687121	1.42861e+06	1.42861e+06	1.42861e+06	1.42861e+06	1.42861e+06	1.42861e+06	1.42861e+06	1.42861e+06	1.42861e+06	461974	519109	457526	473839	475350	449419
Feature_+_147.0585_3.8	N/A	1023 Feature_+_147.0585_3.8	147.059	NA	1.8	5.8	20	2	147.059	147.059	0	S16047	3.83	3.8	3.87	0.07	0.548627	9.44365e+06	9.59023e+06	-0.0222203	9.44365e+06	9.51694e+06	18	1	9.44365e+06	9.44365e+06	9.44365e+06	9.44365e+06	9.44365e+06	9.44365e+06	9.44365e+06	9.44365e+06	9.44365e+06	10909419	9.44365e+06	9.44365e+06	9.44365e+06	9.44365e+06	3098700	3233760	3062818	3172664	2948348	3351013
Feature_+_155.0538_7.9	N/A	1076 Feature_+_155.0538_7.9	155.054	NA	5.9	9.9	20	2	155.054	155.054	0	S16043	7.94	7.8	7.99	0.19	0.548627	388876	558942	-0.523391	388876	473909	1	1	388876	388876	388876	388876	388876	2089544	388876	388876	388876	388876	388876	388876	388876	388876	106942	125824	134990	127131	122733	140131
Feature_+_158.1286_12.4	N/A	1105 Feature_+_158.1286_12.4	158.129	NA	10.4	14.4	20	2	158.129	158.129	0	S16042	12.42	11.4	12.59	1.18	0.548627	10042845	1.04192e+07	-0.0530707	10042845	1.0231e+07	19	1	10042845	10042845	10042845	10042845	13805980	10042845	10042845	10042845	10042845	10042845	10042845	10042845	10042845	10042845	3356635	3341000	3297356	3408559	3333380	3328760
Feature_+_161.1283_3.2	N/A	1131 Feature_+_161.1283_3.2	161.128	NA	1.2	5.2	20	2	161.128	161.128	0	S16050	3.23	3.22	3.33	0.11	0.548627	6.47849e+06	6.67983e+06	-0.0441547	6.47849e+06	6.57916e+06	12	1	6.47849e+06	6.47849e+06	6.47849e+06	6.47849e+06	6.47849e+06	6.47849e+06	6.47849e+06	6.47849e+06	6.47849e+06	6.47849e+06	6.47849e+06	6.47849e+06	8491926	6.47849e+06	2020296	2214244	1984285	2100110	2408551	2209485
Feature_+_168.9967_3.7	N/A	1179 Feature_+_168.9967_3.7	168.997	NA	1.7	5.7	20	2	168.997	168.997	0	S16042	3.73	3.68	3.74	0.06	0.548627	2.01217e+06	2.05762e+06	-0.0322264	2.01217e+06	2.03489e+06	4	1	2.01217e+06	2.01217e+06	2.01217e+06	2.01217e+06	2466693	2.01217e+06	2.01217e+06	2.01217e+06	2.01217e+06	2.01217e+06	2.01217e+06	2.01217e+06	2.01217e+06	2.01217e+06	590861	651844	659611	766010	684996	651009
Feature_+_181.0258_3.6	N/A	1285 Feature_+_181.0258_3.6	181.026	NA	1.6	5.6	20	2	181.026	181.026	0	S16048	3.59	3.56	3.62	0.06	0.548627	6.50351e+06	6.61389e+06	-0.0242809	6.50351e+06	6.5587e+06	12	1	6.50351e+06	6.50351e+06	6.50351e+06	6.50351e+06	6.50351e+06	6.50351e+06	6.50351e+06	6.50351e+06	6.50351e+06	6.50351e+06	7607326	6.50351e+06	6.50351e+06	6.50351e+06	2184770	2197280	2285721	2155444	1940934	2222868
Feature_+_188.1472_3.3	N/A	1339 Feature_+_188.1472_3.3	188.147	NA	1.3	5.3	20	2	188.147	188.147	0	S16044	3.28	3.22	3.36	0.14	0.548627	1.72608e+06	1.73052e+06	-0.00370608	1.72608e+06	1.7283e+06	3	1	1.72608e+06	1.72608e+06	1.72608e+06	1.72608e+06	1.72608e+06	1.72608e+06	1770475	1.72608e+06	1.72608e+06	1.72608e+06	1.72608e+06	1.72608e+06	1.72608e+06	1.72608e+06	572396	658277	531561	582478	578208	509235
Feature_+_190.0531_3.3	N/A	1348 Feature_+_190.0531_3.3	190.053	NA	1.3	5.3	20	2	190.053	190.053	0	S16050	3.26	3.22	4.21	0.99	0.548627	839342	879774	-0.067875	839342	859558	2	1	839342	839342	839342	839342	839342	839342	839342	839342	839342	839342	839342	839342	1243667	839342	297443	331460	230846	302440	211498	284997
Feature_+_213.3313_2.9	N/A	1502 Feature_+_213.3313_2.9	213.331	NA	0.9	4.9	20	2	213.331	213.331	0	S16047	2.9	2.59	3.23	0.64	0.548627	935806	1.03337e+06	-0.143079	935806	984589	2	1	935806	935806	935806	935806	935806	935806	935806	935806	935806	1911471	935806	935806	935806	935806	366517	404317	316242	289808	248521	226207
Feature_+_215.0407_3.1	N/A	1516 Feature_+_215.0407_3.1	215.041	NA	1.1	5.1	20	2	215.041	215.041	0	S16042	3.08	2.69	3.3	0.61	0.548627	234156	345003	-0.559137	234156	289580	1	1	234156	234156	234156	234156	1342625	234156	234156	234156	234156	234156	234156	234156	234156	234156	88341	54348	68495	66996	109351	60782
Feature_+_245.1314_3.1	N/A	1719 Feature_+_245.1314_3.1	245.131	NA	1.1	5.1	20	2	245.131	245.131	0	S16047	3.13	2.83	3.18	0.36	0.548627	1484615	1.71912e+06	-0.211582	1484615	1.60187e+06	3	1	1484615	1484615	1484615	1484615	1484615	1484615	1484615	1484615	1484615	3829674	1484615	1484615	1484615	1484615	505681	575574	429001	493787	490445	454742
Feature_+_251.1385_2.9	N/A	1745 Feature_+_251.1385_2.9	251.138	NA	0.9	4.9	20	2	251.138	251.138	0	S16043	2.94	2.73	3.16	0.43	0.548627	349388	1.59237e+06	-2.18828	349388	970878	8	1	349388	349388	349388	349388	349388	12779207	349388	349388	349388	349388	349388	349388	349388	349388	127201	91797	93925	122984	97345	145523
Feature_+_252.1416_2.9	N/A	1749 Feature_+_252.1416_2.9	252.142	NA	0.9	4.9	20	2	252.142	252.142	0	S16043	2.94	2.94	3.85	0.91	0.548627	252809	401507	-0.667379	252809	327158	1	1	252809	252809	252809	252809	252809	1739793	252809	252809	252809	252809	252809	252809	252809	252809	78710	76961	71291	87226	108759	62671
Feature_+_259.0808_11.4	N/A	1781 Feature_+_259.0808_11.4	259.081	NA	9.4	13.4	20	2	259.081	259.081	0	S16050	11.4	11.27	11.41	0.13	0.548627	13536	269630	-4.31611	13536	141583	5	1	13536	13536	13536	13536	13536	13536	13536	13536	13536	13536	13536	13536	2574473	13536	4347	0	0	2725	0	0
Feature_+_269.0438_4.2	N/A	1828 Feature_+_269.0438_4.2	269.044	NA	2.2	6.2	20	2	269.044	269.044	0	S16042	4.15	3.06	4.26	1.2	0.548627	610779	671980	-0.137768	610779	641380	1	1	610779	610779	610779	610779	1222790	610779	610779	610779	610779	610779	610779	610779	610779	610779	167928	214655	160549	217298	232864	208264
Feature_+_317.0064_2.8	N/A	1979 Feature_+_317.0064_2.8	317.006	NA	0.8	4.8	20	2	317.006	317.006	0	SQ779_ISTD_0	2.77	1.05	3.08	2.03	0.548627	582914	621963	-0.0935464	582914	602438	1	1	582914	582914	582914	582914	973406	582914	582914	582914	582914	582914	582914	582914	582914	582914	194890	251639	177766	176682	204168	140682
Feature_+_328.3206_2.6	N/A	2000 Feature_+_328.3206_2.6	328.321	NA	0.6	4.6	20	2	328.321	328.321	0	S16042	2.61	2.57	2.65	0.08	0.548627	3.19829e+07	3.35933e+07	-0.0708723	3.19829e+07	3.27881e+07	63	1	3.19829e+07	3.19829e+07	3.19829e+07	3.19829e+07	48086792	3.19829e+07	3.19829e+07	3.19829e+07	3.19829e+07	3.19829e+07	3.19829e+07	3.19829e+07	3.19829e+07	3.19829e+07	14580754	11965333	9473207	10319633	8839059	8767803
Feature_+_329.3239_2.6	N/A	2002 Feature_+_329.3239_2.6	329.324	NA	0.6	4.6	20	2	329.324	329.324	0	S16042	2.58	2.56	2.64	0.07	0.548627	5736415	6.1018e+06	-0.0890866	5736415	5.91911e+06	11	1	5736415	5736415	5736415	5736415	9390311	5736415	5736415	5736415	5736415	5736415	5736415	5736415	5736415	5736415	2744069	2034002	1717284	1665640	1646463	1645372
Feature_+_360.0253_11.3	N/A	2048 Feature_+_360.0253_11.3	360.025	NA	9.3	13.3	20	2	360.025	360.025	0	S16050	11.32	10.62	12.49	1.88	0.548627	12497.5	271473	-4.4411	12497.5	141985	6	1	12497.5	12497.5	12497.5	12497.5	12497.5	12497.5	12497.5	12497.5	12497.5	12497.5	12497.5	12497.5	2602255	12497.5	0	2575	2420	0	0	0
Feature_+_368.1533_2.6	N/A	2067 Feature_+_368.1533_2.6	368.153	NA	0.6	4.6	20	2	368.153	368.153	0	SQ779_ISTD_0	2.57	2.53	2.67	0.15	0.548627	539965	571496	-0.0818788	539965	555731	1	1	539965	539965	539965	539965	855280	539965	539965	539965	539965	539965	539965	539965	539965	539965	269944	210373	175485	136023	136090	132015
Feature_+_402.3358_2.5	N/A	2116 Feature_+_402.3358_2.5	402.336	NA	0.5	4.5	20	2	402.336	402.336	0	S16042	2.52	2.44	2.7	0.26	0.548627	646788	759773	-0.232276	646788	703280	2	1	646788	646788	646788	646788	1776640	646788	646788	646788	646788	646788	646788	646788	646788	646788	304123	276891	229647	162139	148654	152121
Feature_+_425.3731_2.5	N/A	2132 Feature_+_425.3731_2.5	425.373	NA	0.5	4.5	20	2	425.373	425.373	0	S16042	2.52	2.48	2.86	0.38	0.548627	850098	961351	-0.177435	850098	905724	2	1	850098	850098	850098	850098	1962635	850098	850098	850098	850098	850098	850098	850098	850098	850098	303608	255995	239048	286225	342087	253232
Feature_+_493.9839_2.7	N/A	2176 Feature_+_493.9839_2.7	493.984	NA	0.7	4.7	20	2	493.984	493.984	0	S16045	2.7	1.1	3.74	2.64	0.548627	193793	300786	-0.63422	193793	247289	1	1	193793	193793	193793	193793	193793	193793	193793	1263720	193793	193793	193793	193793	193793	193793	62091	54274	56142	79647	58563	56869
Feature_+_522.9998_2.7	N/A	2193 Feature_+_522.9998_2.7	523	NA	0.7	4.7	20	2	523	523	0	S16045	2.73	1.54	2.75	1.21	0.548627	47537	208797	-2.13498	47537	128167	1	1	47537	47537	47537	47537	47537	47537	47537	1660136	47537	47537	47537	47537	47537	47537	0	2358	0	70250	2466	0
Feature_+_604.1879_8.7	N/A	2212 Feature_+_604.1879_8.7	604.188	NA	6.7	10.7	20	2	604.188	604.188	0	S16050	8.66	6.72	8.81	2.08	0.548627	10000	141395	-3.82166	10000	75697.4	2	1	10000	10000	10000	10000	10000	10000	10000	10000	10000	10000	10000	10000	1323949	10000	0	0	0	0	0	0
Feature_+_685.2388_11.3	N/A	2227 Feature_+_685.2388_11.3	685.239	NA	9.3	13.3	20	2	685.239	685.239	0	S16050	11.32	9.32	12.77	3.44	0.548627	14625.5	173492	-3.56832	14625.5	94059	2	1	14625.5	14625.5	14625.5	14625.5	14625.5	14625.5	14625.5	14625.5	14625.5	14625.5	14625.5	14625.5	1603295	14625.5	2037	0	3218	0	3996	0
Feature_+_687.4311_2.7	N/A	2228 Feature_+_687.4311_2.7	687.431	NA	0.7	4.7	20	2	687.431	687.431	0	S16045	2.73	2.42	2.73	0.31	0.548627	633092	851128	-0.426963	633092	742110	2	1	633092	633092	633092	633092	633092	633092	633092	2813461	633092	633092	633092	633092	633092	633092	206414	189069	218890	223875	208952	198983
Feature_+_703.2693_11.4	N/A	2231 Feature_+_703.2693_11.4	703.269	NA	9.4	13.4	20	2	703.269	703.269	0	S16050	11.4	11.4	13.36	1.96	0.548627	15094	349201	-4.53201	15094	182147	8	1	15094	15094	15094	15094	15094	15094	15094	15094	15094	15094	15094	15094	3356162	15094	2372	0	2334	2377	0	3105
Feature_+_709.4445_2.7	N/A	2232 Feature_+_709.4445_2.7	709.444	NA	0.7	4.7	20	2	709.444	709.444	0	S16045	2.73	1.35	4.49	3.14	0.548627	37683.5	284960	-2.91876	37683.5	161322	2	1	37683.5	37683.5	37683.5	37683.5	37683.5	37683.5	37683.5	2510452	37683.5	37683.5	37683.5	37683.5	37683.5	37683.5	0	0	47916	2362	0	5089
Feature_+_731.4575_2.6	N/A	2234 Feature_+_731.4575_2.6	731.457	NA	0.6	4.6	20	2	731.457	731.457	0	S16045	2.64	0.77	4.59	3.82	0.548627	59812.5	276645	-2.20952	59812.5	168229	1	1	59812.5	59812.5	59812.5	59812.5	59812.5	59812.5	59812.5	2228138	59812.5	59812.5	59812.5	59812.5	59812.5	59812.5	0	0	0	3753	95872	0
Feature_+_775.4840_2.7	N/A	2247 Feature_+_775.4840_2.7	775.484	NA	0.7	4.7	20	2	775.484	775.484	0	S16045	2.67	1.27	4.61	3.34	0.548627	19423.5	216173	-3.47631	19423.5	117798	2	1	19423.5	19423.5	19423.5	19423.5	19423.5	19423.5	19423.5	1986923	19423.5	19423.5	19423.5	19423.5	19423.5	19423.5	0	1620	0	3251	0	13976
Feature_+_775.9846_2.7	N/A	2248 Feature_+_775.9846_2.7	775.985	NA	0.7	4.7	20	2	775.985	775.985	0	S16045	2.73	0.87	4.54	3.67	0.548627	24033.5	172854	-2.84644	24033.5	98444	1	1	24033.5	24033.5	24033.5	24033.5	24033.5	24033.5	24033.5	1512243	24033.5	24033.5	24033.5	24033.5	24033.5	24033.5	0	0	14260	8431	2082	3294
Feature_+_797.9982_2.7	N/A	2253 Feature_+_797.9982_2.7	797.998	NA	0.7	4.7	20	2	797.998	797.998	0	S16045	2.73	1.14	4.42	3.28	0.548627	69559.5	179957	-1.37134	69559.5	124758	1	1	69559.5	69559.5	69559.5	69559.5	69559.5	69559.5	69559.5	1173538	69559.5	69559.5	69559.5	69559.5	69559.5	69559.5	0	10080	109039	0	0	0
Feature_-_213.0874_3.0	N/A	248 Feature_-_213.0874_3.0	-213.087	NA	1	5	20	2	213.087	213.087	0	S16042	2.96	2.95	3.02	0.07	0.548627	1367765	1.38004e+06	-0.0128883	1367765	1.3739e+06	3	1	1367765	1367765	1367765	1367765	1490502	1367765	1367765	1367765	1367765	1367765	1367765	1367765	1367765	1367765	426547	477387	466912	446625	421522	476537
Feature_-_208.9339_10.4	N/A	263 Feature_-_208.9339_10.4	-208.934	NA	8.4	12.4	20	2	208.934	208.934	0	S16043	10.39	10.08	10.39	0.3	0.548627	1.56216e+06	1.58267e+06	-0.0188178	1.56216e+06	1.57241e+06	3	1	1.56216e+06	1.56216e+06	1.56216e+06	1.56216e+06	1.56216e+06	1767254	1.56216e+06	1.56216e+06	1.56216e+06	1.56216e+06	1.56216e+06	1.56216e+06	1.56216e+06	1.56216e+06	495966	475422	506996	510187	527248	588500
Feature_+_183.1128_12.8	N/A	1296 Feature_+_183.1128_12.8	183.113	NA	10.8	14.8	20	2	183.113	183.113	0	S16047	12.84	11.64	13.05	1.4	0.548627	2869290	2.9192e+06	-0.0248782	2869290	2.89424e+06	5	1	2869290	2869290	2869290	2869290	2869290	2869290	2869290	2869290	2869290	3368368	2869290	2869290	2869290	2869290	944781	988398	931253	925684	934831	993633
Feature_+_195.1431_2.8	N/A	1369 Feature_+_195.1431_2.8	195.143	NA	0.8	4.8	20	2	195.143	195.143	0	S16050	2.77	2.74	2.78	0.04	0.548627	6179196	6.23092e+06	-0.0120254	6179196	6.20506e+06	11	1	6179196	6179196	6179196	6179196	6179196	6179196	6179196	6179196	6179196	6179196	6179196	6179196	6696409	6179196	1987312	1972392	2166044	1860372	2039147	2313125
Feature_+_257.1309_2.9	N/A	1770 Feature_+_257.1309_2.9	257.131	NA	0.9	4.9	20	2	257.131	257.131	0	S16047	2.87	2.82	2.97	0.16	0.548627	1172272	1.18995e+06	-0.0215975	1172272	1.18111e+06	2	1	1172272	1172272	1172272	1172272	1172272	1172272	1172272	1172272	1172272	1349084	1172272	1172272	1172272	1172272	462770	472351	359549	348566	300306	381002
Feature_+_300.2893_2.6	N/A	1929 Feature_+_300.2893_2.6	300.289	NA	0.6	4.6	20	2	300.289	300.289	0	S16042	2.65	2.59	2.67	0.08	0.548627	34976691	3.54523e+07	-0.0194874	34976691	3.52145e+07	65	1	34976691	34976691	34976691	34976691	39733260	34976691	34976691	34976691	34976691	34976691	34976691	34976691	34976691	34976691	15519247	12787406	11101367	10159353	10214994	10151015
Feature_+_161.0742_3.2	N/A	1127 Feature_+_161.0742_3.2	161.074	NA	1.2	5.2	20	2	161.074	161.074	0	S16047	3.25	3.22	3.3	0.08	0.548627	157133560	1.58389e+08	-0.0114773	157133560	1.57761e+08	290	1	157133560	157133560	157133560	157133560	157133560	157133560	157133560	157133560	157133560	169684096	157133560	157133560	157133560	157133560	49058308	51170312	54724788	51546016	55157092	52590604
Feature_+_169.9892_3.7	N/A	1186 Feature_+_169.9892_3.7	169.989	NA	1.7	5.7	20	2	169.989	169.989	0	S16042	3.73	3.68	3.76	0.08	0.548627	2.54073e+06	2.58323e+06	-0.0239328	2.54073e+06	2.56198e+06	5	1	2.54073e+06	2.54073e+06	2.54073e+06	2.54073e+06	2965726	2.54073e+06	2.54073e+06	2.54073e+06	2.54073e+06	2.54073e+06	2.54073e+06	2.54073e+06	2.54073e+06	2.54073e+06	798261	810041	882164	918429	804909	847657
Feature_+_218.0811_3.0	N/A	1551 Feature_+_218.0811_3.0	218.081	NA	1	5	20	2	218.081	218.081	0	S16044	3.05	3.01	3.08	0.07	0.548627	2.24451e+06	2.25935e+06	-0.00950672	2.24451e+06	2.25193e+06	4	1	2.24451e+06	2.24451e+06	2.24451e+06	2.24451e+06	2.24451e+06	2.24451e+06	2392899	2.24451e+06	2.24451e+06	2.24451e+06	2.24451e+06	2.24451e+06	2.24451e+06	2.24451e+06	732259	767165	870793	629945	725349	743504
Feature_+_347.2476_2.6	N/A	2030 Feature_+_347.2476_2.6	347.248	NA	0.6	4.6	20	2	347.248	347.248	0	SQ779_ISTD_0	2.57	2.5	2.6	0.1	0.548627	2.92889e+06	2.97171e+06	-0.0209371	2.92889e+06	2.9503e+06	5	1	2.92889e+06	2.92889e+06	2.92889e+06	2.92889e+06	3357048	2.92889e+06	2.92889e+06	2.92889e+06	2.92889e+06	2.92889e+06	2.92889e+06	2.92889e+06	2.92889e+06	2.92889e+06	1294323	1088782	1022370	917913	824000	690397
Feature_+_233.0949_3.1	N/A	1643 Feature_+_233.0949_3.1	233.095	NA	1.1	5.1	20	2	233.095	233.095	0	S16050	3.05	2.97	3.08	0.12	0.548627	1.45871e+06	1.46506e+06	-0.0062592	1.45871e+06	1.46188e+06	3	1	1.45871e+06	1.45871e+06	1.45871e+06	1.45871e+06	1.45871e+06	1.45871e+06	1.45871e+06	1.45871e+06	1.45871e+06	1.45871e+06	1.45871e+06	1.45871e+06	1522138	1.45871e+06	429071	478846	529340	508852	462641	488677
Feature_+_148.0392_6.8	N/A	1034 Feature_+_148.0392_6.8	148.039	NA	4.8	8.8	20	2	148.039	148.039	0	S16045	6.82	6.71	7	0.28	0.548627	4722409	4.74138e+06	-0.00578549	4722409	4.7319e+06	9	1	4722409	4722409	4722409	4722409	4722409	4722409	4722409	4912167	4722409	4722409	4722409	4722409	4722409	4722409	1652485	1550077	1598698	1479158	1569377	1575023
Feature_+_217.1179_3.1	N/A	1545 Feature_+_217.1179_3.1	217.118	NA	1.1	5.1	20	2	217.118	217.118	0	S16050	3.05	3.05	3.09	0.04	0.548627	4.92086e+06	4.96184e+06	-0.0119643	4.92086e+06	4.94135e+06	9	1	4.92086e+06	4.92086e+06	4.92086e+06	4.92086e+06	4.92086e+06	4.92086e+06	4.92086e+06	4.92086e+06	4.92086e+06	4.92086e+06	4.92086e+06	4.92086e+06	5330642	4.92086e+06	1721377	1733334	1668706	1591620	1612418	1494262
Feature_+_74.0854_14.0	N/A	620 Feature_+_74.0854_14.0	74.0854	NA	12	16	20	2	74.0854	74.0854	0	S16048	13.98	13.95	14.26	0.31	0.548627	5311384	5.33625e+06	-0.00673804	5311384	5.32382e+06	10	1	5311384	5311384	5311384	5311384	5311384	5311384	5311384	5311384	5311384	5311384	5560030	5311384	5311384	5311384	1555307	1911970	1805806	1771810	1714115	1843760
Feature_+_149.0232_6.8	N/A	1044 Feature_+_149.0232_6.8	149.023	NA	4.8	8.8	20	2	149.023	149.023	0	S16045	6.82	6.64	7	0.35	0.548627	12147180	1.21915e+07	-0.00525134	12147180	1.21693e+07	22	1	12147180	12147180	12147180	12147180	12147180	12147180	12147180	12590137	12147180	12147180	12147180	12147180	12147180	12147180	4411956	3904560	4089186	3739304	4069980	4059374
Feature_+_188.1392_3.2	N/A	1338 Feature_+_188.1392_3.2	188.139	NA	1.2	5.2	20	2	188.139	188.139	0	S16049	3.23	3.22	3.36	0.14	0.548627	9978304	1.00244e+07	-0.00664471	9978304	1.00013e+07	18	1	9978304	9978304	9978304	9978304	9978304	9978304	9978304	9978304	9978304	9978304	9978304	10438941	9978304	9978304	3023767	3445603	3504889	2891361	3455971	3615017
Feature_+_167.9934_3.7	N/A	1171 Feature_+_167.9934_3.7	167.993	NA	1.7	5.7	20	2	167.993	167.993	0	S16042	3.73	3.68	3.76	0.08	0.548627	35189368	3.53406e+07	-0.00618541	35189368	3.5265e+07	65	1	35189368	35189368	35189368	35189368	36701316	35189368	35189368	35189368	35189368	35189368	35189368	35189368	35189368	35189368	11139202	11855356	11967632	12439740	11152494	11804312
Feature_+_376.1537_2.9	N/A	2079 Feature_+_376.1537_2.9	376.154	NA	0.9	4.9	20	2	376.154	376.154	0	SQ779_ISTD_0	2.85	2.79	2.88	0.09	0.548627	2.13646e+06	2.14116e+06	-0.00317141	2.13646e+06	2.13881e+06	4	1	2.13646e+06	2.13646e+06	2.13646e+06	2.13646e+06	2183478	2.13646e+06	2.13646e+06	2.13646e+06	2.13646e+06	2.13646e+06	2.13646e+06	2.13646e+06	2.13646e+06	2.13646e+06	748021	640631	664140	717232	692830	790069
Feature_-_164.9770_3.1	N/A	384 Feature_-_164.9770_3.1	-164.977	NA	1.1	5.1	20	2	164.977	164.977	0	S16049	3.13	3.12	3.16	0.04	0.548627	69578841	6.96805e+07	-0.00210689	69578841	6.96297e+07	127	1	69578841	69578841	69578841	69578841	69578841	69578841	69578841	69578841	69578841	69578841	69578841	70595704	69578841	69578841	24189606	23734608	23275294	23835332	22248110	21854732
Feature_-_185.1566_2.9	N/A	315 Feature_-_185.1566_2.9	-185.157	NA	0.9	4.9	20	2	185.157	185.157	0	S16047	2.89	2.86	2.92	0.06	0.548627	2108995	2.11333e+06	-0.00296396	2108995	2.11116e+06	4	1	2108995	2108995	2108995	2108995	2108995	2108995	2108995	2108995	2108995	2152368	2108995	2108995	2108995	2108995	621615	738078	673322	697165	737142	730668
Feature_-_279.0329_3.2	N/A	156 Feature_-_279.0329_3.2	-279.033	NA	1.2	5.2	20	2	279.033	279.033	0	S16042	3.19	3.17	3.23	0.06	0.548627	10860234	1.08665e+07	-0.000828245	10860234	1.08634e+07	20	1	10860234	10860234	10860234	10860234	10922600	10860234	10860234	10860234	10860234	10860234	10860234	10860234	10860234	10860234	3832154	3794001	3550977	3788988	3405389	3328959
Feature_+_130.1339_12.2	N/A	889 Feature_+_130.1339_12.2	130.134	NA	10.2	14.2	20	2	130.134	130.134	0.8	SQ755_Blank_1	10.18	10.18	12.17	1.99	0.548627	6046244	6.04941e+06	-0.000755147	6046244	6.04783e+06	11	1	6046244	6046244	6046244	6046244	6046244	6046244	6046244	6046244	6046244	6046244	6046244	6077900	6046244	6046244	1960395	2021419	2091941	2079057	1978909	1940767
Feature_+_130.1340_10.2	N/A	890 Feature_+_130.1340_10.2	130.134	NA	8.2	12.2	20	2	130.134	130.134	0	SQ755_Blank_1	10.15	10.15	12.15	1.99	0.548627	6046244	6.04941e+06	-0.000755147	6046244	6.04783e+06	11	1	6046244	6046244	6046244	6046244	6046244	6046244	6046244	6046244	6046244	6046244	6046244	6077900	6046244	6046244	1960395	2021419	2091941	2079057	1978909	1940767
Feature_-_120.0443_6.8	N/A	516 Feature_-_120.0443_6.8	-120.044	NA	4.8	8.8	20	2	120.044	120.044	0	S16045	6.76	6.7	6.88	0.17	0.548627	1932656	1.93289e+06	-0.000177055	1932656	1.93277e+06	4	1	1932656	1932656	1932656	1932656	1932656	1932656	1932656	1935028	1932656	1932656	1932656	1932656	1932656	1932656	678788	646194	645858	617801	627838	628833
Feature_+_490.1759_11.6	N/A	2173 Feature_+_490.1759_11.6	490.176	NA	9.6	13.6	20	2	490.176	490.176	0	S16050	11.56	9.93	12.7	2.77	0.549112	25574.1	970009	-5.24524	11145.5	497792	34	10	38220	11145.5	28911	24020	26965	29565	14211	35893	11145.5	11145.5	58044	21694	9480283	11145.5	0	0	0	2291	0	0
Feature_+_393.0995_8.7	N/A	2104 Feature_+_393.0995_8.7	393.099	NA	6.7	10.7	20	2	393.099	393.099	0	S16050	8.66	7.15	9.89	2.74	0.549232	30667	564044	-4.20105	27622	297356	10	5	27622	27622	27622	39802	30707	27622	42362	27622	27622	27622	27622	27622	5371804	29837	6220	4930	4923	12103	3007	4061
Feature_+_342.1390_11.4	N/A	2023 Feature_+_342.1390_11.4	342.139	NA	9.4	13.4	20	2	342.139	342.139	0	S16050	11.4	9.41	11.4	2	0.549265	151325	623573	-2.04291	124764	387449	3	9	124764	124764	144957	210816	172525	184318	140149	124764	124764	150530	136553	197841	4879524	124764	44298	41312	36162	33151	38671	35934
Feature_-_340.9940_11.3	N/A	73 Feature_-_340.9940_11.3	-340.994	NA	9.3	13.3	20	2	340.994	340.994	0	S16050	11.34	10.35	12.8	2.45	0.549269	15589.9	285925	-4.19696	13538.5	150758	5	6	21744	13538.5	13538.5	13538.5	13538.5	21822	13538.5	13538.5	13763	14703	13538.5	13538.5	2722896	18376	3739	0	1748	0	0	1590
Feature_+_223.1187_12.2	N/A	1583 Feature_+_223.1187_12.2	223.119	NA	10.2	14.2	20	2	223.119	223.119	0	S16046	12.21	11.41	13.54	2.13	0.549605	2957364	3.52193e+06	-0.252055	23634	3.23965e+06	7	14	2160004	4074547	2029405	3565500	4295834	2577824	2895834	5032446	6893910	2900064	4246098	975388	1853532	3548375	3247	2962	14651	0	3830	2578
Feature_+_621.8931_2.8	N/A	2217 Feature_+_621.8931_2.8	621.893	NA	0.8	4.8	20	2	621.893	621.893	0	S16045	2.78	1.32	4.43	3.12	0.54983	14285.4	135808	-3.24896	10993.5	75046.9	1	3	10993.5	10993.5	24161	10993.5	10993.5	10993.5	10993.5	1232557	10993.5	10993.5	37580	10993.5	10993.5	10993.5	1987	0	0	0	0	0
Feature_-_516.1571_11.7	N/A	13 Feature_-_516.1571_11.7	-516.157	NA	9.7	13.7	20	2	516.157	516.157	0	S16050	11.66	11.4	12.3	0.9	0.549878	15851.8	216425	-3.77115	10000	116138	3	8	10000	10000	33407	10000	27592	10000	14524	22868	10000	10000	12635	16370	2027154	13104	0	0	0	0	0	0
Feature_+_213.2940_2.8	N/A	1501 Feature_+_213.2940_2.8	213.294	NA	0.8	4.8	20	2	213.294	213.294	0	S16042	2.77	2.64	4.47	1.83	0.550749	13044	217158	-4.05729	10000	115101	3	4	22176	10000	10000	10000	2064073	10000	10000	10000	10000	10000	10000	10000	22741	14770	0	0	0	0	0	0
Feature_+_621.3929_2.7	N/A	2216 Feature_+_621.3929_2.7	621.393	NA	0.7	4.7	20	2	621.393	621.393	0	S16045	2.67	0.69	4.61	3.92	0.551119	22728.6	225312	-3.30934	17250.5	124020	2	5	17250.5	17250.5	39163	17250.5	17250.5	22974	17250.5	2059926	23033	17250.5	17250.5	17250.5	43682	17250.5	3187	0	2800	4252	1802	2460
Feature_+_702.2658_11.3	N/A	2230 Feature_+_702.2658_11.3	702.266	NA	9.3	13.3	20	2	702.266	702.266	0	S16050	11.32	9.92	12.49	2.57	0.551206	26025.4	1.3967e+06	-5.74596	15485.5	711363	69	6	27731	15485.5	25127	35758	15485.5	15485.5	23977	15485.5	15485.5	15485.5	15485.5	20598	13814024	15485.5	2334	0	2372	6265	0	0
Feature_+_155.0894_3.4	N/A	1080 Feature_+_155.0894_3.4	155.089	NA	1.4	5.4	20	2	155.089	155.089	0	S16046	3.38	3.12	5.15	2.03	0.552034	847320	1.46247e+06	-0.787425	117082	1.15489e+06	4	9	117082	144773	3010343	117082	2443482	1304834	117082	117082	5414535	3374608	449658	1063330	222974	117082	41552	30500	39410	38758	32276	31667
Feature_+_233.1320_12.5	N/A	1647 Feature_+_233.1320_12.5	233.132	NA	10.5	14.5	20	2	233.132	233.132	0	S16045	12.46	11.34	13.38	2.03	0.552134	2.20113e+06	2.76162e+06	-0.327274	15356	2.48137e+06	6	14	2950576	2177966	1101284	2574679	3318071	1788337	2089243	5509046	4699435	1834908	4848808	732352	762444	2033581	2451	2616	0	2635	0	3010
Feature_+_118.0630_7.8	N/A	807 Feature_+_118.0630_7.8	118.063	NA	5.8	9.8	20	2	118.063	118.063	0	S16042	7.77	6.32	8.45	2.13	0.552278	4.87477e+06	3.87956e+06	0.329441	50665	4.37717e+06	10	14	6936634	4951279	4865152	2746026	11552071	4363473	1169684	1831418	4044146	4514936	4512614	1505194	1677021	3625065	12175	15086	14853	13644	14009	11563
Feature_+_175.0711_7.9	N/A	1244 Feature_+_175.0711_7.9	175.071	NA	5.9	9.9	20	2	175.071	175.071	0	S16044	7.9	6.69	8.8	2.12	0.552957	2.15897e+06	2.78795e+06	-0.368857	24653	2.47346e+06	6	14	2888240	2568024	1668798	1510836	2523524	3318562	7365743	3089042	1155631	4579778	2075190	1514987	873255	1383750	8572	4233	4476	4195	3818	4012
Feature_+_189.0867_10.4	N/A	1340 Feature_+_189.0867_10.4	189.087	NA	8.4	12.4	20	2	189.087	189.087	0	S16049	10.38	9.2	10.45	1.25	0.553038	7658460	5.70714e+06	0.424285	61619.5	6.6828e+06	16	14	6171126	13532887	6030964	4898863	3288827	1850457	3410630	11707524	1261801	2552903	11170768	17933750	502956	3391820	19965	16421	18943	17913	14876	15121
Feature_-_612.1481_14.6	N/A	6 Feature_-_612.1481_14.6	-612.148	NA	12.6	16.6	20	2	612.148	612.148	0	S16048	14.55	14.51	14.65	0.14	0.553103	613460	482008	0.347911	18458	547734	1	13	715688	818562	292506	627084	280173	484820	303949	413947	470714	734479	1398089	34145	18458	681311	0	0	7983	3175	5758	0
Feature_+_160.9011_24.9	N/A	1125 Feature_+_160.9011_24.9	160.901	NA	22.9	26.9	20	2	160.901	160.901	0	S16048	24.91	24.89	25.27	0.38	0.55334	2.75504e+06	2590967	0.0885849	1843109	2.67301e+06	5	13	3031085	2762680	2981816	2244596	3014083	2489446	2349716	2580724	2317314	2974834	3398700	2033172	1843109	2908572	631386	622596	627347	584293	607062	593534
Feature_-_239.0161_12.8	N/A	201 Feature_-_239.0161_12.8	-239.016	NA	10.8	14.8	20	2	239.016	239.016	0	S16042	12.82	12.79	12.91	0.12	0.55342	131728	274456	-1.05901	22638	203092	1	14	56829	31927	247319	190839	1519228	44460	91529	28190	49771	136853	140013	52721	294064	387728	8147	2827	5751	3191	3509	1851
Feature_+_344.0582_17.3	N/A	2027 Feature_+_344.0582_17.3	344.058	NA	15.3	19.3	20	2	344.058	344.058	0	S16048	17.32	17.32	17.54	0.22	0.553778	772688	1.24603e+06	-0.68938	25625	1.00936e+06	3	14	1665546	405128	406623	613454	3614443	537122	333297	1194494	224140	967318	4233946	43556	171055	1140916	9593	5510	9198	3790	3159	0
Feature_+_117.1024_7.5	N/A	804 Feature_+_117.1024_7.5	117.102	NA	5.5	9.5	20	2	117.102	117.102	0	S16045	7.54	7.51	7.57	0.05	0.554037	8.29103e+06	8.54773e+06	-0.043991	8163676	8.41938e+06	16	3	8163676	8163676	8673085	8163676	8163676	8163676	8163676	10116636	8163676	10051295	8163676	8163676	8163676	8163676	2852105	2741428	2652542	2594776	2675281	2791220
Feature_+_247.1397_10.3	N/A	1731 Feature_+_247.1397_10.3	247.14	NA	8.3	12.3	20	2	247.14	247.14	0	S16042	10.33	10.26	10.37	0.11	0.554376	521992	957144	-0.874709	65939.5	739568	2	14	711944	258437	419485	698100	4834780	97788	575415	237298	186289	602926	950085	688727	559401	838726	21128	17486	19310	16331	20374	17250
Feature_+_206.1270_7.4	N/A	1436 Feature_+_206.1270_7.4	206.127	NA	5.4	9.4	20	2	206.127	206.127	0	S16052	7.41	5.45	7.49	2.04	0.554757	667432	518693	0.363741	26703.5	593062	1	14	1601472	315442	475761	277053	1244473	344376	539909	559459	401838	624060	721298	326504	113912	311097	5197	6174	6999	6103	4196	4738
Feature_-_173.0082_15.0	N/A	351 Feature_-_173.0082_15.0	-173.008	NA	13	17	20	2	173.008	173.008	0	S16051	15.01	14.82	15.08	0.26	0.556276	677919	750406	-0.146558	409788	714162	1	13	564450	629156	826216	691854	730212	689028	710308	811062	487146	764228	1016802	409788	703606	1181880	145387	134190	132602	127119	127434	132843
Feature_-_227.1837_2.9	N/A	219 Feature_-_227.1837_2.9	-227.184	NA	0.9	4.9	20	2	227.184	227.184	0	S16047	2.89	2.83	2.92	0.08	0.556839	2218569	2.4162e+06	-0.123109	2214382	2.31738e+06	5	2	2214382	2214382	2231130	2214382	2214382	2214382	2214382	2214382	2214382	4232533	2214382	2214382	2214382	2214382	717257	734341	724896	744891	733881	753498
Feature_+_643.4059_2.7	N/A	2221 Feature_+_643.4059_2.7	643.406	NA	0.7	4.7	20	2	643.406	643.406	0	S16045	2.73	0.98	2.73	1.75	0.556884	35939.9	275115	-2.93638	20404.5	155527	2	6	20404.5	20404.5	82546	20404.5	20404.5	44779	20404.5	2472631	20404.5	20404.5	45590	25131	60992	20404.5	2006	0	0	18803	0	0
Feature_-_124.9900_8.2	N/A	501 Feature_-_124.9900_8.2	-124.99	NA	6.2	10.2	20	2	124.99	124.99	0	S16042	8.23	8.01	8.55	0.54	0.557321	5.99237e+06	7819369	-0.383925	35398.5	6.90587e+06	16	14	7216703	5543654	5995302	5213830	21919968	4815924	10197338	4067532	2508915	9260489	11453682	6633984	2114192	5221666	7093	7608	7800	7878	11631	8787
Feature_-_369.1034_8.7	N/A	49 Feature_-_369.1034_8.7	-369.103	NA	6.7	10.7	20	2	369.103	369.103	0	S16050	8.65	8.07	9.64	1.57	0.558671	23919.8	304128	-3.6684	10000	164024	4	10	13812	10000	28471	43396	40693	10000	10000	11154	10000	10600	20917	11448	2891412	25051	0	0	0	0	0	0
Feature_+_137.0708_18.0	N/A	951 Feature_+_137.0708_18.0	137.071	NA	16	20	20	2	137.071	137.071	0	S16045	17.99	17.87	18.22	0.35	0.559411	1608519	2203477	-0.454049	55598.5	1905998	5	14	2582705	1864181	1507312	479878	1234188	1500254	2061226	6995262	1110132	2037548	3031544	2740308	713638	610670	13596	16293	13960	14903	16960	15485
Feature_+_85.0290_11.4	N/A	639 Feature_+_85.0290_11.4	85.029	NA	9.4	13.4	20	2	85.029	85.029	0	S16050	11.4	10.57	11.63	1.06	0.559909	273159	1.52254e+06	-2.47866	22065	897847	9	14	304550	339173	258475	190438	293726	340432	197653	171861	258041	208796	270474	125091	13094909	264370	8872	3591	3089	2777	2887	2914
Feature_+_819.5093_2.8	N/A	2256 Feature_+_819.5093_2.8	819.509	NA	0.8	4.8	20	2	819.509	819.509	0	S16045	2.78	0.94	2.78	1.84	0.560164	15873.8	134447	-3.08232	10000	75160.3	1	3	10000	10000	33495	10000	10000	31168	10000	1233300	10000	10000	10000	10000	10000	10000	0	0	0	0	0	0
Feature_-_244.0588_11.7	N/A	192 Feature_-_244.0588_11.7	-244.059	NA	9.7	13.7	20	2	244.059	244.059	0	S16052	11.68	11.6	11.74	0.13	0.560378	1.45909e+06	1.281e+06	0.187792	22841	1.37005e+06	3	14	1994174	1121548	1307932	1412704	1838506	1229970	1095260	880932	887525	1538547	1357747	213031	1922042	1846488	9422	0	6223	0	10037	0
Feature_-_159.0587_3.2	N/A	401 Feature_-_159.0587_3.2	-159.059	NA	1.2	5.2	20	2	159.059	159.059	0	S16047	3.24	3.21	3.29	0.08	0.561094	4.03609e+07	4.31242e+07	-0.0955393	3.97063e+07	4.17425e+07	79	3	3.97063e+07	3.97063e+07	42324636	3.97063e+07	3.97063e+07	3.97063e+07	3.97063e+07	45389724	3.97063e+07	68201680	3.97063e+07	3.97063e+07	3.97063e+07	3.97063e+07	13671426	13004073	13669088	12969933	13188955	12889080
Feature_+_122.0844_9.0	N/A	833 Feature_+_122.0844_9.0	122.084	NA	7	11	20	2	122.084	122.084	0	SQ779_ISTD_0	9.04	9.01	9.12	0.1	0.563108	87396918	9.14136e+07	-0.0648256	75234.5	8.94052e+07	166	14	83870776	85679960	93019704	87017232	91561024	92892520	95667480	96638240	58390904	90577304	95856616	104260432	103593272	84697712	26678	19488	15700	31166	16203	21234
Feature_+_126.1170_3.4	N/A	853 Feature_+_126.1170_3.4	126.117	NA	1.4	5.4	20	2	126.117	126.117	0	S16046	3.38	2.14	3.75	1.61	0.563963	576302	974864	-0.758375	10000	775583	2	8	10000	10000	2275210	10000	1323920	1050759	10000	10000	3391003	2361660	454466	979948	156887	10000	0	0	0	0	0	0
Feature_+_230.0301_5.4	N/A	1621 Feature_+_230.0301_5.4	230.03	NA	3.4	7.4	20	2	230.03	230.03	0	S16045	5.45	5.39	5.57	0.18	0.564077	697809	484817	0.525392	10000	591313	2	14	744882	96862	1600402	349090	97976	332721	89248	1970954	160071	86141	519770	910838	557138	123313	0	0	0	0	0	0
Feature_+_371.2481_2.6	N/A	2072 Feature_+_371.2481_2.6	371.248	NA	0.6	4.6	20	2	371.248	371.248	0	SQ779_ISTD_0	2.63	2.56	3.12	0.56	0.564154	379199	483560	-0.350738	373324	431379	1	3	396823	373324	373324	373324	1460783	373324	388218	373324	373324	373324	373324	373324	373324	373324	149661	144162	128084	95657	107777	101308
Feature_+_308.0810_14.6	N/A	1953 Feature_+_308.0810_14.6	308.081	NA	12.6	16.6	20	2	308.081	308.081	0	S16048	14.59	14.52	14.74	0.22	0.564628	431774	333977	0.370527	16739	382876	1	13	486972	617386	225713	397026	172726	316044	187071	262340	282761	525526	1068930	22004	16739	485632	0	0	5021	2753	3609	2095
Feature_+_170.0922_9.3	N/A	1189 Feature_+_170.0922_9.3	170.092	NA	7.3	11.3	20	2	170.092	170.092	0	S16042	9.31	7.89	9.33	1.44	0.564725	6.06428e+06	1.24501e+07	-1.03775	203509	9.25721e+06	34	14	4100262	13025551	4499164	2632124	66642184	2072327	4349855	948027	2133010	29515744	6512858	963563	2393292	8970516	20401	15494	183261	38295	100915	28652
Feature_+_270.0906_7.5	N/A	1832 Feature_+_270.0906_7.5	270.091	NA	5.5	9.5	20	2	270.091	270.091	0	S16051	7.47	7.45	9.36	1.91	0.565052	6628699	7.17434e+06	-0.11412	11509.5	6.90152e+06	13	14	6265894	6475860	8140580	5632462	6751999	7118314	5785237	6786290	5708050	8956785	9553151	4836832	6509002	9737697	3019	0	0	0	0	0
Feature_-_302.0516_17.4	N/A	123 Feature_-_302.0516_17.4	-302.052	NA	15.4	19.4	20	2	302.052	302.052	0	S16042	17.37	16.18	19.07	2.89	0.565156	298709	512961	-0.780108	14951.5	405835	1	14	725172	147081	124870	197713	1844912	175937	108530	384138	81474	309535	1733964	20388	48365	422367	2590	0	2944	1464	1490	1415
Feature_+_171.1530_3.4	N/A	1205 Feature_+_171.1530_3.4	171.153	NA	1.4	5.4	20	2	171.153	171.153	0	S16046	3.38	1.43	4.36	2.93	0.565174	308401	499076	-0.694451	45137	403739	1	8	45137	45137	1098194	45137	662478	515124	45137	45137	1652498	1217102	224697	490426	93026	45137	14267	12122	9038	13445	9702	11700
Feature_+_291.0695_7.4	N/A	1905 Feature_+_291.0695_7.4	291.07	NA	5.4	9.4	20	2	291.07	291.07	0	S16044	7.35	7.31	8.57	1.26	0.565454	5929645	6.2024e+06	-0.0648808	157519	6.06602e+06	11	14	5584986	4824390	6501481	6807723	5064028	6846056	7430476	5662698	6026398	5887058	5369782	6352300	6577042	6808160	44191	47716	69026	44262	54011	35832
Feature_+_142.0863_3.5	N/A	977 Feature_+_142.0863_3.5	142.086	NA	1.5	5.5	20	2	142.086	142.086	0	S16054	3.47	3.41	3.49	0.08	0.566666	1.59281e+07	1.36267e+07	0.225139	7.52487e+06	1.47774e+07	30	11	12544237	7.52487e+06	26839640	16803736	8728946	17400930	9167203	25139188	7.52487e+06	7.52487e+06	16610882	16593262	18167260	9409683	2633968	2575200	2427754	2394897	2522208	2475722
Feature_-_249.1240_2.9	N/A	183 Feature_-_249.1240_2.9	-249.124	NA	0.9	4.9	20	2	249.124	249.124	0	S16043	2.93	1.85	4.6	2.75	0.56676	32945.9	223424	-2.76162	20001.5	128185	2	8	30634	20001.5	48906	32242	35059	2019523	21541	20001.5	20001.5	20001.5	37858	20001.5	20001.5	20255	18539	0	0	1464	0	0
Feature_+_172.1158_3.4	N/A	1216 Feature_+_172.1158_3.4	172.116	NA	1.4	5.4	20	2	172.116	172.116	0	S16046	3.38	2.84	4.24	1.4	0.566829	2.15134e+06	3.614e+06	-0.74836	324225	2.88267e+06	9	8	324225	324225	7632694	324225	5809118	3335618	324225	324225	13544828	7970192	1150668	2882230	474674	324225	109325	126397	80373	84060	123009	105286
Feature_-_179.0551_11.0	N/A	331 Feature_-_179.0551_11.0	-179.055	NA	9	13	20	2	179.055	179.055	0	S16050	11.01	9.01	13.01	3.99	0.567316	1893174	2.81688e+06	-0.573292	1.48038e+06	2.35503e+06	6	11	1963121	1481386	2450780	1677409	1638150	2574747	1.48038e+06	1843333	1.48038e+06	2823778	1900217	1.48038e+06	11407640	1539808	258500	364030	537978	608991	664529	506731
Feature_+_118.1058_3.4	N/A	810 Feature_+_118.1058_3.4	118.106	NA	1.4	5.4	20	2	118.106	118.106	0	S16051	3.36	3.31	3.42	0.11	0.567459	1415936	1.211e+06	0.225557	236931	1.31347e+06	3	14	1419186	898972	1354809	1990777	755040	1671858	1116683	920742	371237	480132	1952386	1014904	1570011	2257006	91485	89967	59917	78549	55827	78117
Feature_+_216.1113_10.8	N/A	1535 Feature_+_216.1113_10.8	216.111	NA	8.8	12.8	20	2	216.111	216.111	0	S16055	10.8	9.31	11.75	2.44	0.568005	1.24457e+06	1.15361e+06	0.109498	48530	1.19909e+06	2	14	1453345	1348600	721783	1454554	1439878	1033850	1304054	1129090	1050144	1411985	1136708	863954	800256	1366137	5969	6421	12999	3002	22182	26487
Feature_+_122.0764_19.5	N/A	831 Feature_+_122.0764_19.5	122.076	NA	17.5	21.5	20	2	122.076	122.076	0	S16051	19.53	19.46	21.23	1.77	0.568296	1032689	866354	0.253377	14591.5	949522	2	14	1263509	852950	459101	1555196	463041	899026	1180721	820533	1066499	507957	1186816	252971	434716	1851262	2685	1418	3576	0	0	1504
Feature_+_155.0813_5.9	N/A	1078 Feature_+_155.0813_5.9	155.081	NA	3.9	7.9	20	2	155.081	155.081	0	S16042	5.9	5.85	7.34	1.49	0.56929	2.82738e+06	3.1103e+06	-0.137587	2193470	2.96884e+06	6	12	2193470	3463866	2323002	3329169	5177351	3555966	3171000	2685466	2193470	2225815	3362568	3078788	3140592	2511937	781440	729034	715083	725791	702949	712643
Feature_-_327.0235_6.5	N/A	91 Feature_-_327.0235_6.5	-327.024	NA	4.5	8.5	20	2	327.024	327.024	0	SQ755_Blank_1	6.51	6.46	7.99	1.53	0.569919	1.78278e+06	1.26506e+06	0.494923	10000	1.52392e+06	4	14	325385	1430873	656434	4718438	1406051	1140938	767837	1707872	198613	264359	4662892	1034982	815303	651770	0	0	0	0	0	0
Feature_+_98.0969_3.4	N/A	707 Feature_+_98.0969_3.4	98.0969	NA	1.4	5.4	20	2	98.0969	98.0969	0	S16046	3.38	2.81	3.43	0.63	0.570102	676136	1.03601e+06	-0.615658	205858	856074	2	7	205858	205858	2086968	205858	1731813	1026239	205858	205858	3447350	2002219	435130	893950	205858	205858	48285	67727	59934	84124	86727	44919
Feature_+_162.1494_9.6	N/A	1141 Feature_+_162.1494_9.6	162.149	NA	7.6	11.6	20	2	162.149	162.149	0	S16052	9.57	9.5	9.61	0.11	0.570197	2353744	1.86043e+06	0.339322	19047.5	2.10709e+06	5	14	5258397	924470	2442729	789380	4291420	1752753	811266	1057768	783009	2075222	3235962	1053876	2015065	1527945	2787	2883	2714	2416	4108	3187
Feature_-_180.0656_9.3	N/A	326 Feature_-_180.0656_9.3	-180.066	NA	7.3	11.3	20	2	180.066	180.066	0	S16042	9.33	9.23	9.33	0.1	0.57065	2302977	1.94619e+06	0.24285	49381.5	2.12458e+06	4	14	2858840	2747864	1721650	1883554	4463604	1235634	959840	979232	708302	2099708	2813624	1415165	2196636	2590116	13148	11358	14367	12313	13880	13697
Feature_+_157.0799_12.2	N/A	1094 Feature_+_157.0799_12.2	157.08	NA	10.2	14.2	20	2	157.08	157.08	0	S16046	12.24	10.82	12.25	1.43	0.570904	2.70484e+06	3.15622e+06	-0.222653	126372	2.93053e+06	6	14	2033166	3582773	1892215	3311205	4178443	2176934	2541407	4276118	5854887	2797142	3836804	923069	1804476	3172876	33441	18393	69654	22750	62132	26374
Feature_+_152.0704_3.6	N/A	1063 Feature_+_152.0704_3.6	152.07	NA	1.6	5.6	20	2	152.07	152.07	0	S16050	3.64	3.17	4.2	1.03	0.571239	402548	1.17181e+06	-1.54151	350759	787180	4	3	557917	350759	350759	350759	350759	350759	350759	350759	350759	402025	350759	350759	8510012	350759	142158	101674	111695	114389	104860	106742
Feature_+_118.0863_7.7	N/A	809 Feature_+_118.0863_7.7	118.086	NA	5.7	9.7	20	2	118.086	118.086	0	S16042	7.72	7.68	8.41	0.73	0.571856	379271480	307086784	0.304584	2.03675e+06	343179132	741	14	513961504	387057440	374389280	241677696	886752192	352552128	87353272	135591024	331974848	402481440	338731328	113900136	142457872	279073600	701294	706132	654320	651228	681996	658521
Feature_+_548.1708_11.7	N/A	2205 Feature_+_548.1708_11.7	548.171	NA	9.7	13.7	20	2	548.171	548.171	0	S16050	11.7	9.87	11.73	1.86	0.57245	20555.4	138915	-2.75661	11384.5	79735	1	4	11384.5	11384.5	11384.5	48068	19274	11384.5	18705	11384.5	11384.5	11384.5	11384.5	11384.5	1271476	11384.5	0	0	0	2769	0	0
Feature_+_344.1262_11.3	N/A	2028 Feature_+_344.1262_11.3	344.126	NA	9.3	13.3	20	2	344.126	344.126	0	S16050	11.32	9.88	12.51	2.62	0.572994	30824.2	176601	-2.51836	11326	103713	1	5	48882	11487	11326	51602	11326	11326	104304	11326	11326	11326	11326	11326	1571099	11326	2652	0	0	0	0	0
Feature_+_243.1825_2.7	N/A	1707 Feature_+_243.1825_2.7	243.183	NA	0.7	4.7	20	2	243.183	243.183	0	SQ755_Blank_1	2.69	2.66	2.87	0.21	0.573779	3.11167e+06	2.6898e+06	0.210193	585122	2.90074e+06	6	14	3475603	2278358	3690469	3002267	2392678	4366224	2753662	1941245	926185	622445	3571954	2559646	2744047	5019903	174225	208378	220077	185565	151714	210285
Feature_+_307.0828_14.6	N/A	1949 Feature_+_307.0828_14.6	307.083	NA	12.6	16.6	20	2	307.083	307.083	0	S16048	14.56	14.54	14.89	0.35	0.573968	6.36693e+06	4.97442e+06	0.356069	81172.5	5.67068e+06	13	13	8134899	8663585	3210961	5458290	2676660	5094488	2735310	3965324	4561368	7352080	15488244	298469	81172.5	7491122	5944	3604	56530	20831	42272	13164
Feature_-_401.0572_12.6	N/A	36 Feature_-_401.0572_12.6	-401.057	NA	10.6	14.6	20	2	401.057	401.057	0	SQ755_Blank_1	12.62	12.6	14.02	1.42	0.574065	175046	265831	-0.602772	10000	220439	1	12	436886	135803	97815	29682	223840	290469	39635	15137	102107	759489	641831	10000	10000	565803	0	0	0	0	0	0
Feature_+_479.1394_10.8	N/A	2164 Feature_+_479.1394_10.8	479.139	NA	8.8	12.8	20	2	479.139	479.139	0	S16048	10.77	9.37	11.05	1.69	0.575934	679654	528812	0.362046	12401	604232	1	12	850556	944571	226774	696713	216329	1227451	587111	148147	812049	820070	1247950	12401	12401	204206	0	0	0	2413	0	2389
Feature_+_261.1551_4.2	N/A	1797 Feature_+_261.1551_4.2	261.155	NA	2.2	6.2	20	2	261.155	261.155	0	S16045	4.18	4.15	4.22	0.06	0.575944	1.89813e+07	2.03747e+07	-0.102203	1.62497e+07	1.9678e+07	37	9	1.62497e+07	19356956	24068850	1.62497e+07	25568466	24259336	18757986	27360692	1.62497e+07	20891324	1.62497e+07	21558636	16601771	1.62497e+07	5792650	5538568	5207107	5332344	4839700	5768948
Feature_+_211.8061_3.0	N/A	1463 Feature_+_211.8061_3.0	211.806	NA	1	5	20	2	211.806	211.806	0	S16050	3	2.58	3	0.42	0.577209	186118	368626	-0.985943	172110	277372	1	2	172110	228141	172110	172110	172110	172110	172110	172110	172110	172110	172110	172110	2137271	172110	0	0	0	324220	0	0
Feature_+_806.5693_2.4	N/A	2254 Feature_+_806.5693_2.4	806.569	NA	0.5	4.5	20	2	806.569	806.569	0	SQ755_Blank_1	2.45	1.77	2.53	0.75	0.578179	456735	382951	0.254199	10000	419843	1	14	806574	466322	192471	361573	689342	266625	225989	364141	93299	579104	495727	148434	366477	600368	0	0	0	0	0	0
Feature_+_242.1321_12.2	N/A	1698 Feature_+_242.1321_12.2	242.132	NA	10.2	14.2	20	2	242.132	242.132	0	S16046	12.21	12.19	12.28	0.09	0.57819	1.05396e+07	1.22128e+07	-0.212577	53740.5	1.13762e+07	23	14	8368856	13993821	7508180	12287572	15482271	9279178	10068771	16237131	22790672	10533281	14729879	3658746	6692628	12655778	11110	0	55382	3926	13165	3898
Feature_-_168.9899_13.2	N/A	360 Feature_-_168.9899_13.2	-168.99	NA	11.2	15.2	20	2	168.99	168.99	0	S16042	13.19	12.23	13.27	1.04	0.579197	55215.8	210596	-1.93133	12101	132906	1	11	160195	26058	22509	12101	1716892	33734	16518	22839	20867	59599	116943	12101	12101	94368	0	0	2268	1934	0	0
Feature_+_136.0482_10.9	N/A	940 Feature_+_136.0482_10.9	136.048	NA	8.9	12.9	20	2	136.048	136.048	0	S16050	10.89	9.68	11.99	2.31	0.580623	468705	538096	-0.199185	18635.5	503401	1	14	571944	480773	403476	418627	547508	395789	395707	502134	361943	447199	501442	589482	1173771	465990	2092	2534	3197	4350	2833	2265
Feature_+_213.1786_11.1	N/A	1499 Feature_+_213.1786_11.1	213.179	NA	9.1	13.1	20	2	213.179	213.179	-0.5	S16054	9.24	9.12	10.91	1.79	0.581103	4.38351e+06	3.92361e+06	0.159905	2.77137e+06	4.15356e+06	8	11	2.77137e+06	2.77137e+06	6927812	5063502	4356742	4981012	4528570	2924014	2.77137e+06	3707342	2935027	6037104	2967142	4027808	967137	970854	929874	900267	859445	895158
Feature_-_196.0100_3.5	N/A	289 Feature_-_196.0100_3.5	-196.01	NA	1.5	5.5	20	2	196.01	196.01	0	S16048	3.46	3.41	3.49	0.09	0.582091	967458	1.267e+06	-0.38914	300264	1.11723e+06	3	13	873376	1066878	1265583	663997	2705417	399961	1139731	1346739	300264	542678	3375823	1449734	679076	730537	95847	99026	92971	94414	105728	92543
Feature_-_164.0553_12.4	N/A	386 Feature_-_164.0553_12.4	-164.055	NA	10.4	14.4	20	2	164.055	164.055	0	SQ755_Blank_1	12.39	11.58	12.48	0.9	0.583338	615716	694558	-0.173831	27597.5	655137	1	14	595044	524804	761846	581171	794824	580936	646812	868657	383183	341965	997848	823731	1105201	402428	7496	2269	5326	1901	14978	3225
Feature_+_213.1785_9.1	N/A	1498 Feature_+_213.1785_9.1	213.179	NA	7.1	11.1	20	2	213.179	213.179	0	SQ755_Blank_1	9.07	9.07	10.91	1.84	0.5841	4.38351e+06	3.92721e+06	0.158581	2.77137e+06	4.15536e+06	8	11	2.77137e+06	2.77137e+06	6927812	5063502	4356742	4981012	4528570	2924014	2.77137e+06	3707342	2935027	6037104	2967142	4063815	967137	970854	929874	900267	859445	895158
Feature_-_167.9784_4.9	N/A	364 Feature_-_167.9784_4.9	-167.978	NA	2.9	6.9	20	2	167.978	167.978	0	S16048	4.95	3.67	4.98	1.32	0.584272	753019	1.01303e+06	-0.427921	288816	883025	2	13	720350	893820	937367	460539	1614865	360486	745687	1220959	288816	431742	3188419	1335108	520376	423861	84637	90819	92416	95824	95391	98545
Feature_+_236.1485_3.2	N/A	1668 Feature_+_236.1485_3.2	236.149	NA	1.2	5.2	20	2	236.149	236.149	0	S16050	3.17	2.92	3.21	0.29	0.584294	1.05157e+06	1076199	-0.0333981	1.04254e+06	1.06389e+06	2	3	1.04254e+06	1.04254e+06	1.04254e+06	1078679	1.04254e+06	1.04254e+06	1112184	1.04254e+06	1.04254e+06	1.04254e+06	1.04254e+06	1.04254e+06	1309522	1.04254e+06	432080	326923	310445	406460	285169	303994
Feature_-_425.0808_13.9	N/A	31 Feature_-_425.0808_13.9	-425.081	NA	11.9	15.9	20	2	425.081	425.081	0	S16042	13.92	13.86	14.08	0.22	0.5847	640105	877458	-0.455022	19708	758782	2	14	499937	255517	844779	960187	2428301	330725	535882	348187	277285	1112649	1847757	184400	194298	1515097	5947	2091	4935	2213	4230	0
Feature_-_329.0206_6.5	N/A	86 Feature_-_329.0206_6.5	-329.021	NA	4.5	8.5	20	2	329.021	329.021	0	SQ755_Blank_1	6.51	6.46	8.02	1.55	0.585665	548593	390969	0.488681	10000	469781	1	14	98666	441975	192414	1461316	430434	341885	231062	522383	60587	76128	1494890	315809	248629	187883	0	0	0	0	0	0
Feature_-_319.0781_11.1	N/A	101 Feature_-_319.0781_11.1	-319.078	NA	9.1	13.1	20	2	319.078	319.078	0	S16048	11.11	10.67	11.77	1.1	0.587147	265834	405635	-0.609659	10748	335734	1	14	627760	130346	238143	67085	848283	104443	168178	798887	261752	140325	1447006	124031	63827	99616	0	0	0	0	0	1496
Feature_+_172.1329_3.2	N/A	1217 Feature_+_172.1329_3.2	172.133	NA	1.2	5.2	20	2	172.133	172.133	0	S16050	3.17	3.16	3.25	0.08	0.587436	6660808	6.75706e+06	-0.0206985	6576373	6.70893e+06	12	4	6576373	6576373	6914113	6576373	6576373	6576373	6875798	6576373	6576373	6576373	6576373	7193968	7466224	6576373	2116732	2676944	2151680	2164780	2036539	1986071
Feature_+_291.1293_13.6	N/A	1906 Feature_+_291.1293_13.6	291.129	NA	11.6	15.6	20	2	291.129	291.129	0	S16042	13.61	11.91	14.96	3.05	0.589064	109203	226136	-1.05018	15731.5	167670	1	14	146578	103682	121334	65217	1355875	85826	34143	40628	21896	92583	264941	23941	24299	317233	0	0	1975	3023	0	6465
Feature_+_177.1061_12.1	N/A	1271 Feature_+_177.1061_12.1	177.106	NA	10.1	14.1	20	2	177.106	177.106	0	S16042	12.07	10.66	12.1	1.44	0.589487	411452	568655	-0.466827	28281	490054	1	14	212034	284122	663874	485780	2001623	354414	187126	173236	113583	501608	511613	603392	686688	553266	6857	6434	5605	6214	5151	6301
Feature_+_225.1384_9.8	N/A	1594 Feature_+_225.1384_9.8	225.138	NA	7.8	11.8	20	2	225.138	225.138	0	SQ755_Blank_1	9.78	9.78	11.76	1.98	0.589998	551468	465089	0.245771	128725	508279	1	13	339705	412445	513797	939926	386516	990573	452430	287957	128725	211551	647004	419748	372839	753548	32122	36678	42617	41867	46089	38077
Feature_+_179.0636_3.1	N/A	1279 Feature_+_179.0636_3.1	179.064	NA	1.1	5.1	20	2	179.064	179.064	0	S16048	3.13	3.1	3.27	0.17	0.590097	5.57363e+06	4.8996e+06	0.185954	3537634	5.23662e+06	10	7	5790686	3537634	6687072	6279142	3537634	8619716	4507696	3537634	3537634	3537634	9329443	3537634	3537634	5313362	1263070	1150826	1195547	1194726	1146665	1104434
Feature_+_150.0582_8.1	N/A	1050 Feature_+_150.0582_8.1	150.058	NA	6.1	10.1	20	2	150.058	150.058	0	SQ755_Blank_1	8.08	6.14	8.08	1.94	0.59128	1.33592e+07	1.16107e+07	0.202378	55348	1.2485e+07	24	14	18704488	14511111	11303611	8917680	21386188	4611122	5037840	7103122	7396232	14499222	18289338	10786690	14901111	12096416	13835	20101	19426	7547	21115	8672
Feature_+_89.0715_14.7	N/A	671 Feature_+_89.0715_14.7	89.0715	NA	12.7	16.7	20	2	89.0715	89.0715	0	S16049	14.68	14.61	14.78	0.17	0.592367	1.34422e+06	1.39637e+06	-0.0549105	1.29713e+06	1.37029e+06	2	4	1.29713e+06	1.29713e+06	1.29713e+06	1485493	1498077	1.29713e+06	1.29713e+06	1.29713e+06	1.29713e+06	1.29713e+06	1.29713e+06	1807853	1577850	1.29713e+06	422812	434323	418361	447170	410976	440609
Feature_+_204.1227_7.5	N/A	1424 Feature_+_204.1227_7.5	204.123	NA	5.5	9.5	20	2	204.123	204.123	0	S16052	7.45	6.66	7.46	0.8	0.593211	128959913	1.03905e+08	0.311656	159238	1.16433e+08	244	14	294464832	75187864	92824888	53362068	243059296	76672096	101173384	101937656	77268592	128389184	160123952	57815320	26156862	66454760	52566	55215	50721	47307	44811	47857
Feature_+_151.0616_8.1	N/A	1057 Feature_+_151.0616_8.1	151.062	NA	6.1	10.1	20	2	151.062	151.062	0	SQ755_Blank_1	8.08	6.23	8.23	2.01	0.593448	541386	455188	0.250196	49934.5	498287	1	14	865738	591252	399834	308721	908022	139409	153658	242811	252656	561582	818562	388570	643153	443456	7791	6232	12159	12271	23517	17899
Feature_+_241.1290_12.2	N/A	1688 Feature_+_241.1290_12.2	241.129	NA	10.2	14.2	20	2	241.129	241.129	0	S16046	12.21	12.19	12.26	0.07	0.593979	93006671	107147771	-0.204196	462868	100077221	194	14	73420240	124979280	65676340	107950824	135209920	81050984	88798128	146397136	198411680	89808448	129967720	32015578	58887292	110930824	97873	13966	603150	33750	133840	23157
Feature_+_98.9847_2.6	N/A	708 Feature_+_98.9847_2.6	98.9847	NA	0.6	4.6	20	2	98.9847	98.9847	0	S16048	2.62	2.58	2.69	0.1	0.595113	269684	407370	-0.595071	221908	338527	1	6	362698	272222	221908	221908	221908	221908	221908	221908	221908	258503	1788598	457255	221908	237898	70213	65363	82002	63815	63278	79144
[truncated: 1,066 more rows]
