# Supplementary material for: Pilot study evaluating everolimus molecular mechanisms in tuberous sclerosis complex and focal cortical dysplasia
Source: PLoS One. 2022 May 19;17(5):e0268597. doi: 10.1371/journal.pone.0268597 (PMC9119437; doi:10.1371/journal.pone.0268597)
Supplement: S6 Table — (XLSX) [file pone.0268597.s006.xlsx]

## Sheet: S6 Table
S6 Table. LC-MS/MS Proteomics in Plasma
UniProt ID	Names	Gene	PeptidesQuant	Student's T-test Significant A_C (15% FDR)	-Log Student's T-test p-value A_C	Student's T-test q-value A_C	Student's T-test Difference A_C	Student's T-test Test statistic A_C	ID01_A_TSC	ID02_C_FCD	ID03_A_FCD	ID04_C_FCD	ID05_A_FCD	ID06_C_TSC	ID07_C_FCD	ID08_C_FCD	ID09_A_TSC	ID10_C_FCD	ID11_C_FCD	ID12_C_TSC
P02765	Alpha-2-HS-glycoprotein	AHSG	15		2.5898	1	-0.429766	-3.98703	27.6347	27.7805	27.4114	28.1247	27.3118	27.6713	27.9057	27.9245	27.7289	27.9651	28.1073	28.1328
Q96PD5	N-acetylmuramoyl-L-alanine amidase	PGLYRP2	13		2.54375	0.696	-0.724077	-3.92153	23.7459	24.7065	24.1763	25.1039	23.904	24.6731	25.1716	24.6892	24.8053	24.832	24.9115	24.9677
Q9UK55	Protein Z-dependent protease inhibitor	SERPINA10	12		2.47125	0.533333	0.884289	3.81907	22.3	21.448	23.0797	21.6413	22.3233	21.4832	22.014	20.8536	22.1149	21.9047	21.4866	21.73
Q15828	Cystatin-M	CST6	3		2.35763	0.523	-1.24918	-3.66	14.7747	17.1384	16.4339	16.4033	16.0407	16.6302	17.6034	17.5951	16.2666	17.3117	16.8998	17.4434
P61916	NPC intracellular cholesterol transporter 2	NPC2	2		2.30288	0.4776	-0.621225	-3.58397	15.1689	16.0062	15.7993	15.9707	15.7921	16.3321	15.8607	16.3055	15.3853	15.9494	16.1622	16.6743
P18428	Lipopolysaccharide-binding protein	LBP	5		2.08468	0.736	1.5179	3.28432	18.511	17.2884	20.3439	16.985	19.017	17.132	16.7407	17.6781	17.4541	18.0592	16.9845	17.641
Q13835	Plakophilin-1	PKP1	2		1.81127	1	-1.23828	-2.98027	13.765	13.7381	13.6849	13.9802	13.2936	15.2508	NA	14.8072	13.4414	15.2096	16.0383	14.4675
P43652	Afamin	AFM	30		1.71567	1	-0.404	-2.78618	26.0213	26.2999	25.659	26.5971	26.0933	25.9594	26.6113	26.503	25.7798	26.1289	26.1302	26.1086
P0DJI8	Serum amyloid A-1 protein	SAA1	2		1.62784	1	3.94559	2.66835	18.7324	14.4294	25.5794	15.8967	18.4992	14.2651	15.6771	17.142	16.3009	17.7408	15.812	15.696
P01034	Cystatin-C	CST3	5		1.61963	1	-0.597976	-2.65734	19.9235	20.5587	20.5708	20.4037	20.5007	21.2825	21.0189	21.3751	20.0522	20.764	20.397	21.0785
O00391	Sulfhydryl oxidase 1	QSOX1	12		1.53484	1	-0.359176	-2.54355	19.3132	19.9224	19.9069	20.1433	19.8415	20.1971	19.8708	20.3234	19.9877	19.9464	20.3817	20.1869
Q08554	Desmocollin-1	DSC1	7		1.51776	1	-1.85791	-2.52061	14.1385	18.085	17.734	18.0357	16.9671	18.5356	16.2051	18.5056	16.8081	18.9986	19.7062	18.0868
Q08830	Fibrinogen-like protein 1	FGL1	4		1.49534	1	1.77729	2.49049	16.3685	15.8854	19.8378	15.8946	16.5095	14.2422	15.2173	16.144	17.055	17.2092	15.8892	14.8412
Q9NZT1	Calmodulin-like protein 5	CALML5	5		1.42912	1	-1.03736	-2.40136	17.3035	19.383	19.2262	19.6581	18.5975	19.3271	18.241	19.6364	18.6109	19.3789	20.6542	19.4965
P07998	Ribonuclease pancreatic	RNASE1	3		1.36709	1	-0.738776	-2.31764	17.3308	16.9875	16.2501	18.0259	17.7374	18.2048	17.6673	17.7481	16.9154	18.4436	17.9206	17.3798
P07358	Complement component C8 beta chain	C8B	28		1.35034	1	-0.407027	-2.29499	23.5325	24.472	24.4233	24.6779	24.6011	24.4288	24.5793	24.3447	23.8098	24.4516	24.5738	24.4615
P27918	Properdin	CFP	13		1.31592	1	-0.273108	-2.24835	22.7487	23.1223	23.1404	23.2558	23.0604	23.0661	23.6487	23.4391	23.1763	23.4471	23.1312	23.3259
Q9HDC9	Adipocyte plasma membrane-associated protein	APMAP	4		1.26095	1	-0.80253	-2.17361	17.668	17.1722	17.2772	17.8937	15.4903	17.4545	17.6193	17.3696	16.607	17.8991	18.0382	17.0587
P14923	Junction plakoglobin	JUP	12		1.22765	1	-2.21696	-2.12817	12.5752	16.7287	17.5062	18.2023	17.1375	19.0168	16.1363	18.6581	17.1145	19.0309	20.3238	18.3057
Q5T749	Keratinocyte proline-rich protein	KPRP	8		1.22709	1	-1.43339	-2.12741	15.6748	18.6218	19.2419	19.2051	18.2827	19.6036	17.7904	19.7612	18.299	19.8214	20.5931	19.0672
P05452	Tetranectin	CLEC3B	12		1.2268	1	-0.341662	-2.127	22.9741	23.3209	23.3739	23.7771	23.1109	23.5521	23.7235	23.4229	23.6586	23.44	24.0805	23.6513
P61626	Lysozyme C	LYZ	8		1.21618	1	-0.537593	-2.11247	20.7603	21.2654	21.9221	21.3915	20.8572	21.893	22.0098	21.9188	20.8663	21.2918	21.3407	22.0016
Q8NBP7	Proprotein convertase subtilisin/kexin type 9	PCSK9	5		1.17977	1	0.905639	2.06254	16.9347	17.4271	17.458	15.2395	16.6118	15.9072	16.2049	14.9395	16.5589	16.0165	15.4293	16.7177
P35542	Serum amyloid A-4 protein	SAA4	6		1.17216	1	-0.440583	-2.05208	23.6906	23.6189	23.5157	24.3487	23.3393	23.9903	23.579	24.6471	23.7783	24.2127	23.5829	24.1928
P02750	Leucine-rich alpha-2-glycoprotein	LRG1	15		1.16127	1	0.570698	2.0371	25.4736	25.0614	26.1688	24.9717	25.9932	25.5125	25.1945	24.548	25.0824	25.9234	24.9532	24.7056
P54108	Cysteine-rich secretory protein 3	CRISP3	3		1.15732	1	-0.319026	-2.03166	18.8832	19.1046	18.9509	19.0544	18.5134	19.2629	19.2767	19.7322	19.1519	18.9542	19.2124	18.9537
Q9NQ79	Cartilage acidic protein 1	CRTAC1	12		1.1153	1	-0.540192	-1.97361	19.2845	19.4828	19.375	19.5457	18.8401	19.8707	19.8074	19.1355	19.591	19.6149	20.5884	20.4575
P81605	Dermcidin	DCD	3		1.11281	1	-0.96747	-1.97015	16.9567	18.8165	19.8532	20.1767	19.2116	19.7185	19.2199	20.0814	19.0657	20.1846	19.7364	19.9803
Q9BTY2	Plasma alpha-L-fucosidase	FUCA2	2		1.08299	1	1.30677	1.92875	14.8125	13.226	15.2588	12.8274	15.2092	14.7437	14.5892	11.0224	14.9473	14.505	14.4493	14.6383
Q9Y5C1	Angiopoietin-related protein 3	ANGPTL3	3		1.07914	1	-0.838667	-1.92338	13.2489	15.1132	15.2304	14.7739	14.1154	15.1657	14.8294	15.2177	15.4865	16.0652	15.6043	16.1023
Q14247	Src substrate cortactin	CTTN	3		1.06413	1	2.45228	1.92566	15.647	17.6584	17.5292	13.3797	14.8728	12.2574	10.6171	15.04	16.0642	NA	14.363	11.7168
P31151	Protein S100-A7	S100A7	2		1.04942	1	-1.09485	-1.8819	13.1114	13.9305	15.9751	15.5529	13.3025	14.959	14.0462	15.5174	12.8823	15.3972	14.9196	14.9785
P28799	Progranulin	GRN	2		1.02101	1	-0.350096	-1.84206	14.8398	15.4946	15.1001	15.0764	15.048	15.4835	15.0121	15.7446	14.8616	15.5676	14.6577	15.4636
Q07666	KH domain-containing, RNA-binding, signal transduction-associated protein 1	KHDRBS1	2		1.02088	1	-1.99843	-2.17472	12.633	NA	NA	NA	15.0396	15.7249	NA	14.5656	13.0356	NA	16.413	NA
Q04756	Hepatocyte growth factor activator	HGFAC	19		1.00643	1	-0.381087	-1.82153	22.2701	22.5037	22.4895	23.1905	22.4182	23.0618	23.0953	22.4841	23.2106	23.1963	23.1678	23.126
P05089	Arginase-1	ARG1	2		0.978482	1	-1.12833	-1.78203	10.6501	14.1087	14.5589	13.2061	13.6462	15.0692	13.9435	13.925	13.4287	14.4696	14.6363	14.2361
P41222	Prostaglandin-H2 D-isomerase	PTGDS	3		0.939856	1	-0.455017	-1.72709	17.5842	18.5685	18.7081	18.6974	18.7003	19.2276	18.7664	18.6029	18.1053	19.1483	18.0202	18.8045
P33908	Mannosyl-oligosaccharide 1,2-alpha-mannosidase IA	MAN1A1	4		0.939268	1	0.34409	1.72625	17.8107	17.9338	18.7363	17.4085	18.0135	17.7384	17.942	17.2834	17.8075	17.9248	17.8033	17.949
Q02413	Desmoglein-1	DSG1	8		0.935637	1	-1.44201	-1.72106	14.0552	17.7355	18.1936	18.2787	17.4142	18.8237	16.0792	18.7327	17.7769	18.7816	19.7079	18.2765
P25774	Cathepsin S	CTSS	2		0.934375	1	-0.969668	-1.71925	15.3723	15.2438	13.2982	16.7868	15.0307	15.3984	15.2871	14.4245	14.0533	14.1441	16.5496	15.4321
P00746	Complement factor D	CFD	8		0.932067	1	-0.429805	-1.71595	19.5154	19.5214	20.0292	19.3598	19.6927	19.9742	20.3135	20.3857	18.9897	20.4608	19.9778	19.8992
Q9NPH3	Interleukin-1 receptor accessory protein	IL1RAP	9		0.927119	1	0.466856	1.70887	18.9307	18.9751	19.6282	18.6233	19.7218	18.747	19.6243	18.1381	18.7952	18.7802	18.5074	19.0215
Q12907	Vesicular integral-membrane protein VIP36	LMAN2	3		0.916491	1	-0.327157	-1.69363	16.2331	16.7105	16.0729	15.9462	16.4467	16.6167	16.1782	17.0422	16.2572	16.6678	16.5479	16.9275
P24592	Insulin-like growth factor-binding protein 6	IGFBP6	2		0.914067	1	-0.474705	-1.69015	15.4601	15.6525	16.4336	15.5598	15.4499	16.0776	16.3437	16.6093	15.6908	16.699	16.7528	16.1718
P08833	Insulin-like growth factor-binding protein 1	IGFBP1	4		0.91251	1	-1.19831	-1.68791	16.4689	16.8296	16.0094	15.9939	13.0315	17.6726	16.866	15.9491	16.5867	15.8158	16.5034	18.1493
O00187	Mannan-binding lectin serine protease 2	MASP2	10		0.907974	1	0.615716	1.68139	20.2317	19.2133	19.8024	19.2454	20.6319	20.1175	18.4174	19.4656	19.3471	18.7697	19.6676	20.2041
P16035	Metalloproteinase inhibitor 2	TIMP2	3		0.906261	1	-0.362698	-1.67893	15.1604	15.6712	15.3372	15.2905	15.5523	16.0007	16.0867	15.7171	16.0301	16.1076	15.7758	16.412
P49588	Alanine--tRNA ligase, cytoplasmic	AARS1	3		0.886297	1	-2.77503	-1.75423	13.9566	14.2944	8.44432	NA	15.3053	14.8325	NA	15.3456	12.5064	NA	16.8402	NA
P07357	Complement component C8 alpha chain	C8A	26		0.881656	1	-0.271385	-1.64342	24.4771	25.1018	25.3867	25.5437	25.3547	25.1229	25.3991	25.4338	24.9407	25.3764	25.3414	25.1703
P02741	C-reactive protein [Cleaved into: C-reactive protein(1-205)]	CRP	4		0.879415	1	3.10761	1.64018	19.4715	12.9753	24.4669	14.9375	19.917	16.9893	16.4704	18.2333	13.7631	20.3053	16.3583	14.1068
P51884	Lumican	LUM	13		0.874783	1	-0.341338	-1.63347	24.481	25.2625	24.9029	25.5695	24.845	25.5861	24.7877	25.0058	25.3502	24.9174	25.1043	25.6555
P80108	Phosphatidylinositol-glycan-specific phospholipase D	GPLD1	20		0.873155	1	0.582364	1.63111	23.8204	22.3438	23.9892	22.8644	23.5091	23.7141	22.3737	22.897	22.472	22.2581	22.9778	23.4938
P59665	Neutrophil defensin 1	DEFA1	3		0.869501	1	-0.573565	-1.62581	19.1211	19.0711	19.1129	19.796	18.0155	18.721	20.3151	19.3384	19.2399	19.7554	18.7253	19.845
Q15149	Plectin	PLEC	2		0.864939	1	-3.17942	-1.77267	8.19447	NA	10.0042	NA	14.8963	15.7027	NA	13.2175	11.7818	NA	14.2756	NA
P34897	Serine hydroxymethyltransferase, mitochondrial	SHMT2	2		0.861619	1	-2.33008	-1.76674	NA	12.8674	10.8959	NA	14.4798	14.7243	NA	13.6991	10.6606	NA	16.0779	NA
P07360	Complement component C8 gamma chain	C8G	10		0.845146	1	-0.293095	-1.59034	21.4851	22.1708	22.5017	22.5184	22.3689	22.3177	22.7829	22.5235	22.2231	22.3818	22.5806	22.2266
P15924	Desmoplakin	DSP	29		0.835956	1	-0.617524	-1.57691	19.655	19.7263	19.8172	20.4852	19.9083	20.7456	19.0388	20.3711	19.606	20.6647	21.6304	20.251
P08670	Vimentin	VIM	12		0.830172	1	1.78189	1.56843	18.7192	16.5485	18.9563	16.6029	20.3125	20.3356	17.1353	18.956	18.1534	13.852	19.1693	15.4282
P07858	Cathepsin B	CTSB	2		0.815648	1	-0.566304	-1.54709	15.0243	15.77	15.939	16.4546	16.1419	16.9171	16.7497	15.5926	15.5732	15.1636	16.6298	16.6098
A1L4H1	Soluble scavenger receptor cysteine-rich domain-containing protein SSC5D	SSC5D	3		0.812871	1	0.434413	1.55715	14.1235	15.1192	14.9776	13.8913	15.0634	14.4719	14.6042	13.9801	14.7675	NA	14.0908	13.9325
P11413	Glucose-6-phosphate 1-dehydrogenase	G6PD	2		0.799421	1	-1.99871	-1.55438	13.0054	14.6765	8.56705	11.5199	13.7739	13.2675	11.6357	15.8997	10.9392	NA	14.4214	NA
P02787	Serotransferrin	TF	30		0.799075	1	-0.451273	-1.52263	25.4588	25.5046	24.6498	25.2133	24.4063	25.1351	25.4355	26.4961	25.3889	25.439	25.0265	25.1678
P19320	Vascular cell adhesion protein 1	VCAM1	14		0.797943	1	-0.23	-1.52095	19.7258	19.8323	19.7915	20.0932	20.2443	20.4029	20.0565	19.8988	20.0512	20.4859	20.2606	20.4354
Q01469	Fatty acid-binding protein 5	FABP5	6		0.794108	1	-0.782	-1.51527	16.4167	16.9796	16.7353	16.6505	16.5795	17.5898	16.5667	17.321	16.4761	16.6119	19.6308	17.3208
Q96IY4	Carboxypeptidase B2	CPB2	12		0.793457	1	-0.247785	-1.51431	21.9724	21.9087	21.7161	22.6581	22.0044	21.7982	22.1796	22.0086	22.0747	22.5475	22.3254	22.0915
Q9UGM5	Fetuin-B	FETUB	12		0.784003	1	0.404495	1.50028	22.8745	21.8137	21.9118	21.7405	22.4407	22.4864	21.5205	21.593	21.8506	21.8865	21.3775	22.5011
Q13740	CD166 antigen	ALCAM	4		0.782784	1	-0.397451	-1.49847	15.7771	16.3345	16.6452	17.1815	16.6421	17.432	16.6389	16.5842	16.9835	17.1795	16.6943	17.2306
Q7KZF4	Staphylococcal nuclease domain-containing protein 1	SND1	3		0.782406	1	-2.37403	-1.69644	12.1004	13.6612	NA	NA	14.9058	15.0964	NA	NA	11.45	NA	16.8206	NA
Q9BXR6	Complement factor H-related protein 5	CFHR5	18		0.779816	1	0.672536	1.49405	21.9789	21.3052	22.8169	21.2719	23.3087	22.8677	21.0927	22.0039	21.0939	21.1086	21.472	21.8944
P13639	Elongation factor 2	EEF2	9		0.776775	1	-1.8811	-1.48953	17.5204	15.3566	12.3477	18.6812	18.8438	19.9715	17.684	16.6133	16.2756	17.7764	20.2939	18.6467
P04217	Alpha-1B-glycoprotein	A1BG	17		0.770026	1	-0.299706	-1.47947	26.7417	26.6845	26.4265	27.2676	25.8784	26.2548	26.9718	26.7237	26.7564	26.794	26.662	26.6452
Q93084	Sarcoplasmic/endoplasmic reticulum calcium ATPase 3	ATP2A3	3		0.767152	1	2.93672	1.52559	16.4736	18.4447	15.7935	NA	15.9247	NA	7.87707	12.258	15.1416	NA	13.3706	12.5328
Q86UD1	Out at first protein homolog	OAF	2		0.754606	1	0.655445	1.4564	15.0597	13.8603	16.0102	13.8987	14.603	13.0822	14.6736	15.0325	14.7449	15.0232	14.6054	15.4163
P04843	Dolichyl-diphosphooligosaccharide--protein glycosyltransferase subunit 1	RPN1	3		0.752282	1	-2.58156	-1.52997	10.1214	14.9359	9.80967	NA	16.3554	15.776	NA	13.6882	14.0923	NA	16.3049	NA
Q9Y277	Voltage-dependent anion-selective channel protein 3	VDAC3	2		0.747065	1	-1.86633	-1.49316	9.73205	13.9822	NA	14.2362	15.2844	15.6318	14.7154	12.8944	13.0759	NA	15.9228	NA
Q9H4A9	Dipeptidase 2	DPEP2	3		0.741934	1	0.3568	1.43736	14.7658	15.0508	14.9982	14.602	15.3218	15.0165	14.7781	13.934	14.696	13.9674	14.4154	14.9451
Q9Y266	Nuclear migration protein nudC	NUDC	2		0.738351	1	-2.01538	-1.54646	12.8381	12.7744	NA	NA	14.1818	15.421	NA	14.1734	11.7733	NA	17.417	NA
Q99784	Noelin	OLFM1	5		0.737114	1	-0.467107	-1.43009	15.9074	17.7382	17.4289	17.6693	17.4037	17.9496	17.4985	17.8087	17.7991	17.1395	17.1129	17.8983
Q15517	Corneodesmosin	CDSN	2		0.735926	1	-1.16454	-1.4283	14.0449	17.1076	17.3295	17.2415	16.5232	18.0158	14.4993	17.3731	16.6585	18.3888	18.6748	17.1277
P04275	von Willebrand factor	VWF	30		0.73333	1	0.518338	1.42438	22.832	22.8038	23	21.911	22.4711	21.6286	22.4449	22.1005	21.6683	22.4692	21.0705	21.3676
Q76LX8	A disintegrin and metalloproteinase with thrombospondin motifs 13	ADAMTS13	5		0.716548	1	-0.31154	-1.39896	17.4022	17.211	17.1912	17.404	17.0399	17.9368	17.1342	17.337	17.504	17.719	17.6602	18.3648
P37837	Transaldolase	TALDO1	6		0.715418	1	1.21981	1.39725	20.4629	20.4382	20.4087	18.3402	19.9024	19.8522	20.1948	15.7713	19.3586	18.9505	19.9252	17.0342
P22891	Vitamin K-dependent protein Z	PROZ	9		0.70817	1	0.752193	1.38622	19.4989	18.9824	19.7419	19.0912	18.6245	18.8203	19.5956	16.3044	19.5463	19.0455	18.1765	18.7897
P19971	Thymidine phosphorylase	TYMP	2		0.699955	1	2.45275	1.41654	14.2635	15.9719	13.498	13.3889	NA	8.3706	8.90025	11.6685	13.8704	NA	10.2474	NA
P62701	40S ribosomal protein S4, X isoform	RPS4X	3		0.69368	1	-2.22223	-1.52289	13.0598	NA	14.2227	NA	16.5465	15.24	NA	NA	12.8	NA	17.519	NA
P02790	Hemopexin	HPX	28		0.693277	1	-0.212955	-1.36347	29.0299	28.5422	28.6889	29.1396	28.5786	28.7409	29.3629	28.9426	28.6438	29.106	29.0719	28.68
P01019	Angiotensinogen	AGT	16		0.686882	1	0.420102	1.35367	27.3672	25.5887	25.9973	26.4299	26.244	25.9502	26.3819	25.2945	25.7257	26.031	25.8271	25.8044
Q99714	3-hydroxyacyl-CoA dehydrogenase type-2	HSD17B10	2		0.682605	1	-1.72915	-1.3471	12.8835	13.0478	9.9657	15.6334	16.015	15.136	14.2715	17.4716	16.7486	16.7527	15.9698	16.7759
Q9H4B7	Tubulin beta-1 chain	TUBB1	11		0.679034	1	1.78257	1.3416	20.9073	22.1181	19.2279	19.1423	19.0139	14.6786	19.0442	19.1882	20.2714	14.6667	18.8189	16.9235
P29622	Kallistatin	SERPINA4	18		0.670842	1	-0.528612	-1.32897	23.3463	23.062	22.3432	22.9603	20.8634	22.5379	23.0824	22.3451	22.7012	22.4211	22.9996	23.3284
Q5VY43	Platelet endothelial aggregation receptor 1	PEAR1	2		0.655794	1	-0.336241	-1.30566	14.1025	14.6695	13.5847	13.1784	13.8965	13.9815	14.1841	14.4554	14.0076	14.3358	14.4742	14.5936
Q9UNN8	Endothelial protein C receptor	PROCR	2		0.649723	1	-0.55577	-1.29622	15.4017	16.9774	15.9028	15.8919	16.1215	16.3543	17.195	15.7826	15.9602	15.2233	16.1463	17.6477
P11226	Mannose-binding protein C	MBL2	9		0.644496	1	0.66974	1.28807	22.136	21.6253	21.9362	21.3647	22.1606	22.1392	21.3896	20.5823	21.551	21.7892	19.1466	22.1728
P22105	Tenascin-X	TNXB	16		0.635205	1	-0.41926	-1.27354	19.3658	20.5829	20.1632	20.2427	20.0884	21.0046	20.4836	20.3344	21.0019	19.8375	21.3554	20.7517
P15880	40S ribosomal protein S2	RPS2	3		0.626166	1	-1.37096	-1.29467	15.9834	15.5326	NA	16.139	15.4636	16.8177	15.6703	13.9229	12.1373	NA	17.3121	NA
Q00013	55 kDa erythrocyte membrane protein	MPP1	2		0.619161	1	-1.03936	-1.26832	13.3882	15.5289	11.9435	12.6866	13.8941	13.8905	15.6317	NA	13.7922	NA	15.4687	12.5568
P11362	Fibroblast growth factor receptor 1	FGFR1	2		0.609701	1	0.575078	1.23338	15.0037	15.1797	15.2724	13.1472	14.7747	14.7841	15.4481	13.9055	15.0773	13.6096	14.0496	15.5319
Q15063	Periostin	POSTN	10		0.606241	1	0.813936	1.22789	17.19	18.2941	18.7868	18.2703	18.8059	18.4969	15.5783	17.1549	19.2045	17.7521	16.7166	19.1999
P0C0L5	Complement C4-B	C4B	6		0.593785	1	0.531389	1.20808	22.6104	21.0718	23.3679	23.2107	22.1883	21.6814	22.995	21.969	22.2891	22.6004	21.2485	21.8835
P02549	Spectrin alpha chain, erythrocytic 1	SPTA1	26		0.592334	1	-0.416615	-1.20577	19.71	20.0901	19.4399	20.1266	20.6056	20.8663	21.5488	19.8428	19.8204	20.0613	19.9851	19.9637
P03952	Plasma kallikrein	KLKB1	30		0.58915	1	-0.284274	-1.20068	25.4216	24.8537	25.1264	25.8967	25.4562	25.2773	25.4629	25.2194	24.2941	25.3235	25.3021	25.5352
P08865	40S ribosomal protein SA	RPSA	4		0.588871	1	-0.795171	-1.2186	17.8493	17.2626	NA	17.9884	17.9169	17.8944	17.671	17.1852	14.998	NA	18.6542	17.3602
P05106	Integrin beta-3	ITGB3	24		0.588385	1	1.45661	1.19946	21.3653	22.9336	20.8321	20.3816	20.0205	17.2269	20.1704	20.2193	21.0629	15.2023	20.1884	18.5861
Q15113	Procollagen C-endopeptidase enhancer 1	PCOLCE	7		0.587419	1	-0.364316	-1.19791	17.5899	18.3161	17.8472	17.2838	17.9511	18.0643	17.824	18.5538	18.3377	18.7131	19.0465	18.5646
P00450	Ceruloplasmin	CP	30		0.568362	1	0.209095	1.1673	28.8101	27.7911	28.0421	28.5367	28.2986	28.4715	28.0922	27.8311	28.2316	28.2351	27.9526	28.1817
Q13790	Apolipoprotein F	APOF	3		0.567139	1	0.33268	1.16532	19.7737	18.2504	19.1851	18.2199	18.7428	18.2802	18.9257	19.2729	18.7035	19.1061	19.2359	18.8576
Q13151	Heterogeneous nuclear ribonucleoprotein A0	HNRNPA0	2		0.560892	1	-3.16609	-1.26404	9.95518	NA	NA	NA	15.8887	16.0342	NA	12.2332	8.98175	NA	16.0565	NA
P02753	Retinol-binding protein 4	RBP4	14		0.559595	1	-0.307853	-1.15312	25.4473	24.8006	24.8837	25.5934	25.4637	25.6655	25.8708	25.556	24.427	24.887	25.5446	24.9883
O95497	Pantetheinase	VNN1	8		0.554632	1	0.610041	1.14506	19.6784	19.0345	19.64	19.124	21.0656	20.1125	19.0035	19.6115	18.2549	18.513	17.7021	19.2962
Q6UXB8	Peptidase inhibitor 16	PI16	9		0.548817	1	-0.289976	-1.1356	20.6026	21.0988	20.7388	21.1807	20.4503	21.618	20.3826	20.7929	20.7408	20.3899	20.4584	21.4636
P62269	40S ribosomal protein S18	RPS18	2		0.547745	1	-2.86581	-1.23832	NA	NA	9.55666	NA	14.4611	16.3073	11.3787	NA	12.3528	NA	17.2819	NA
P68366	Tubulin alpha-4A chain	TUBA4A	4		0.547173	1	1.1377	1.13292	18.5544	19.9744	17.7683	17.8225	17.7426	16.2526	17.478	17.6855	18.6682	13.2732	17.8034	16.0758
P25311	Zinc-alpha-2-glycoprotein	AZGP1	27		0.54575	1	-0.196362	-1.1306	26.7974	26.318	26.4295	26.6366	26.7133	26.8624	26.6682	26.8524	26.3318	27.1224	27.1999	26.4551
P05154	Plasma serine protease inhibitor	SERPINA5	12		0.539001	1	-0.24337	-1.11957	21.9586	22.0332	21.0904	22.169	22.2639	22.233	22.2565	21.6034	22.1938	22.3516	22.2569	22.0567
Q13103	Secreted phosphoprotein 24	SPP2	6		0.534564	1	-0.631273	-1.11229	19.2087	19.6098	16.7062	19.6695	19.2279	19.2028	19.249	18.9337	20.1953	19.0256	19.4488	20.5871
P35612	Beta-adducin	ADD2	2		0.533272	1	-1.27267	-1.13713	13.2939	12.5826	11.9138	11.2058	11.2376	14.75	15.1777	15.7234	14.0156	NA	NA	NA
P02452	Collagen alpha-1(I) chain	COL1A1	6		0.532577	1	-1.24493	-1.10903	13.2233	18.9158	16.4611	19.2473	17.9241	18.8741	15.7987	18.2175	18.9936	15.949	16.9569	19.2042
O00533	Neural cell adhesion molecule L1-like protein	CHL1	14		0.527752	1	0.203255	1.10109	19.1616	19.489	19.3598	19.379	19.8917	19.671	19.0678	19.5082	20.0857	19.1388	19.4556	19.662
P01024	Complement C3	C3	30		0.52585	1	0.226006	1.09796	29.8365	29.4562	30.1166	30.1114	29.6197	29.5705	29.8403	29.062	29.8502	30.1076	29.2491	29.6411
P04003	C4b-binding protein alpha chain	C4BPA	30		0.525024	1	-0.261519	-1.0966	25.927	26.2409	26.6604	27.4555	26.7117	26.7427	26.5246	26.6309	26.3425	26.9969	26.5228	26.2608
P05543	Thyroxine-binding globulin	SERPINA7	15		0.520826	1	-0.281653	-1.08967	22.814	22.6862	22.1137	23.436	22.1634	22.4792	23.1309	22.0994	22.8306	23.0483	22.7931	22.4234
P01008	Antithrombin-III	SERPINC1	30		0.517727	1	-0.148064	-1.08454	27.0969	27.1602	27.1945	27.7864	27.3607	27.6224	27.466	26.9763	27.3055	27.3145	27.3197	27.4543
P07339	Cathepsin D	CTSD	7		0.517489	1	-0.331181	-1.08415	16.2665	17.0312	17.5864	17.6071	17.3355	17.5962	17.0195	17.3305	17.1697	17.2662	17.1016	18.4132
P00488	Coagulation factor XIII A chain	F13A1	22		0.516944	1	0.309617	1.08324	22.6359	23.038	22.5165	22.6189	22.4621	22.9236	22.5545	21.6487	23.2776	22.5728	22.1273	21.8234
P00492	Hypoxanthine-guanine phosphoribosyltransferase	HPRT1	3		0.513185	1	-0.922346	-1.09164	15.1891	14.9647	11.5853	14.8151	15.6355	16.0742	16.3483	0	15.2906	NA	15.4677	14.4148
P08514	Integrin alpha-IIb	ITGA2B	22		0.511276	1	1.64914	1.07384	21.2579	22.7628	20.1962	20.3648	19.6654	14.783	19.8948	20.0515	20.9084	14.224	20.5526	18.229
Q9NPY3	Complement component C1q receptor	CD93	4		0.509804	1	-0.331717	-1.07139	15.5976	16.443	16.4723	15.6615	16.2622	16.8777	16.0803	16.7635	16.1377	15.9524	16.4426	17.3726
P13224	Platelet glycoprotein Ib beta chain	GP1BB	3		0.503802	1	1.62328	1.06139	17.9887	19.3726	17.2703	17.0532	16.9683	15.8029	16.8734	16.6509	17.803	9.24353	17.1464	14.9313
P04844	Dolichyl-diphosphooligosaccharide--protein glycosyltransferase subunit 2	RPN2	2		0.501553	1	-1.23712	-1.14761	NA	11.9568	NA	NA	13.4268	13.6326	NA	13.6833	10.8147	NA	14.1589	NA
P23396	40S ribosomal protein S3	RPS3	4		0.501366	1	-2.11193	-1.09569	12.3427	NA	11.3767	NA	16.763	17.012	13.9847	11.9659	12.7991	NA	18.7667	NA
P61160	Actin-related protein 2	ACTR2	2		0.497963	1	1.50955	1.06558	16.3355	17.8869	15.1549	15.2648	15.2463	10.6714	11.4649	NA	16.3929	NA	15.743	14.6062
Q9UNW1	Multiple inositol polyphosphate phosphatase 1	MINPP1	2		0.491478	1	0.237291	1.04076	16.2279	15.8869	16.4082	16.0591	16.6664	16.4631	16.169	15.4568	16.0214	15.6838	16.6669	16.3638
P19367	Hexokinase-1	HK1	2		0.490558	1	-1.01485	-1.09565	12.8004	15.6419	11.7325	NA	14.3418	13.6421	NA	0	14.181	NA	13.5524	NA
P17987	T-complex protein 1 subunit alpha	TCP1	3		0.488838	1	-1.50814	-1.0423	12.5858	14.3819	9.88013	NA	16.8198	15.4559	11.7735	13.5481	14.1571	14.7722	17.7807	16.3697
P30044	Peroxiredoxin-5, mitochondrial	PRDX5	3		0.488596	1	1.52044	1.03592	15.3726	17.0067	13.5979	12.4665	17.0228	15.6913	13.3906	15.0482	14.8688	8.37698	15.3284	12.2521
Q13418	Integrin-linked protein kinase	ILK	11		0.488306	1	1.53436	1.03543	19.0164	20.4795	17.7751	17.8144	17.2117	11.4381	17.806	18.1126	18.5338	14	17.7918	15.3568
P61158	Actin-related protein 3	ACTR3	5		0.487971	1	1.36551	1.04082	17.0497	18.6079	15.2187	15.4257	15.8375	NA	15.0818	14.4881	16.4702	11.1398	16.438	12.2684
P02746	Complement C1q subcomponent subunit B	C1QB	8		0.484964	1	-0.156685	-1.0298	24.1577	24.1451	24.1302	24.7516	24.4028	24.4412	24.562	23.9268	24.1	24.5762	24.3518	24.0802
P09871	Complement C1s subcomponent	C1S	30		0.484826	1	0.13661	1.02957	25.3664	24.8305	25.714	25.6014	25.538	25.4768	25.4714	25.4466	25.5215	25.5537	25.4629	25.3436
Q13449	Limbic system-associated membrane protein	LSAMP	2		0.480644	1	-0.783858	-1.02251	15.079	15.1292	15.2732	18.8851	15.0456	15.3031	14.6496	15.4371	15.4811	15.306	17.7753	15.5433
P52907	F-actin-capping protein subunit alpha-1	CAPZA1	3		0.47928	1	-0.673189	-1.0202	16.4607	17.2885	17.5061	18.804	15.5711	17.8039	17.4027	18.8066	18.737	17.1159	16.1843	18.5294
P30273	High affinity immunoglobulin epsilon receptor subunit gamma	FCER1G	2		0.476969	1	1.45434	1.0293	16.031	17.6879	14.9342	13.92	14.0657	NA	9.441	14.4356	15.7151	NA	14.2515	12.6568
P23142	Fibulin-1	FBLN1	23		0.47667	1	0.201045	1.01578	23.1969	23.4988	24.0921	23.2617	23.9342	23.481	23.5524	23.6888	24.1227	24.1299	23.6295	23.8412
Q08380	Galectin-3-binding protein	LGALS3BP	15		0.475175	1	0.388204	1.01325	23.6181	23.4572	23.2027	23.8932	23.9991	24.066	22.8291	22.7952	23.5817	23.806	21.9605	22.8903
Q9Y6R7	IgGFc-binding protein	FCGBP	30		0.474221	1	0.224968	1.01163	21.0008	20.8594	20.1324	20.6304	21.4071	20.6888	20.5652	20.363	20.5071	20.608	20.5028	20.0774
P12814	Alpha-actinin-1	ACTN1	22		0.473832	1	1.28476	1.01097	20.3144	22.1463	19.1235	19.66	18.9939	16.069	19.252	19.2231	20.5063	14.4496	19.6574	17.1407
Q16270	Insulin-like growth factor-binding protein 7	IGFBP7	2		0.473078	1	-0.360404	-1.00969	14.0118	15.3966	14.3416	13.6219	14.9124	15.0931	14.8124	14.7357	14.1043	13.823	14.9161	15.2246
P36980	Complement factor H-related protein 2	CFHR2	5		0.471067	1	0.296714	1.00627	23.019	22.4454	22.807	22.3626	23.6594	23.5423	22.237	23.1018	22.6019	22.9269	22.1705	23.0143
P39023	60S ribosomal protein L3	RPL3	2		0.467405	1	-2.66065	-1.0801	7.29851	14.2159	14.3664	NA	14.7915	14.6385	NA	NA	NA	NA	15.584	NA
Q16543	Hsp90 co-chaperone Cdc37	CDC37	2		0.464564	1	-2.38776	-1.07446	NA	10.9325	6.95607	NA	13.7047	12.3527	NA	NA	10.0534	NA	14.5922	NA
P02766	Transthyretin	TTR	12		0.460078	1	-0.172472	-0.98753	27.5908	27.1526	27.3963	27.6514	27.1478	27.2416	27.7772	27.5042	26.9481	27.1664	27.844	27.2085
P35613	Basigin	BSG	2		0.454798	1	-1.19667	-0.990552	12.1471	14.9388	11.3289	NA	15.651	16.5864	13.9605	14.0806	14.1781	NA	16.0751	11.4964
Q9Y5Y7	Lymphatic vessel endothelial hyaluronic acid receptor 1	LYVE1	6		0.453003	1	0.341601	0.975396	18.6218	18.5024	18.8782	17.7013	18.9138	19.488	18.4962	17.8187	19.1232	18.738	18.1481	19.4485
P25205	DNA replication licensing factor MCM3	MCM3	2		0.452676	1	-1.05265	-1.05082	12.4762	NA	14.8995	NA	14.8284	14.3034	NA	NA	12.9219	NA	15.3649	NA
P48735	Isocitrate dehydrogenase [NADP], mitochondrial	IDH2	3		0.452645	1	1.20811	0.986764	15.2803	17.3385	12.7742	12.0187	13.4483	11.4125	12.5008	11.9426	14.706	NA	11.8515	NA
O75882	Attractin	ATRN	30		0.451112	1	-0.129399	-0.972144	23.4918	23.3414	23.6847	24.1536	23.3743	23.8327	23.6514	23.5026	23.6848	23.6024	23.701	23.7215
P07996	Thrombospondin-1	THBS1	25		0.449802	1	1.25662	0.969889	23.286	23.581	21.5112	21.3214	20.4189	17.8594	21.2536	20.8401	22.096	16.1286	21.4455	22.1416
P16949	Stathmin	STMN1	2		0.448578	1	-1.72632	-0.988194	11.846	12.5341	10.5976	NA	15.9473	16.8293	NA	13.4052	13.4297	NA	18.4689	12.1698
Q15233	Non-POU domain-containing octamer-binding protein	NONO	2		0.441993	1	-0.888622	-1.00411	NA	NA	15.8775	NA	15.2692	17.0896	15.347	14.4591	14.2216	NA	17.1499	NA
P67936	Tropomyosin alpha-4 chain	TPM4	10		0.441906	1	1.03103	0.956258	20.6888	22.0739	19.4406	19.476	19.1611	17.9486	19.4126	19.9099	20.3702	15.2273	19.7414	17.2835
P49908	Selenoprotein P	SELENOP	7		0.437826	1	-0.203346	-0.949188	20.8597	20.3037	20.1464	21.2624	21.0035	20.7241	20.8486	20.8594	20.661	20.5916	21.0771	21.3008
P01009	Alpha-1-antitrypsin	SERPINA1	30		0.437671	1	-0.701463	-0.948918	25.7257	25.1121	25.4673	25.1669	25.2209	25.1702	25.5859	28.8872	24.9377	26.3159	27.3542	24.7227
P54578	Ubiquitin carboxyl-terminal hydrolase 14	USP14	2		0.436518	1	0.417407	0.946916	16.9924	15.6017	17.3366	17.5008	16.4836	17.1476	15.6448	16.4133	17.2799	17.6917	15.9669	16.8791
P63104	14-3-3 protein zeta/delta	YWHAZ	10		0.434135	1	0.750099	0.942775	20.9528	22.1695	19.8225	20.346	19.9234	18.77	20.0423	19.7426	21.0105	17.3176	20.6112	18.4182
O75390	Citrate synthase, mitochondrial	CS	2		0.432723	1	-0.861032	-0.959616	14.2087	16.5389	12.0756	13.9548	15.8354	15.6521	NA	14.1863	15.0626	NA	15.4509	0
O14498	Immunoglobulin superfamily containing leucine-rich repeat protein	ISLR	2		0.43074	1	0.502977	0.936864	13.9777	14.6707	14.9954	12.8261	13.9945	15.0782	13.3703	13.4687	14.8988	13.15	13.6447	15.5002
P21333	Filamin-A	FLNA	30		0.430595	1	0.792727	0.936612	23.1812	24.5772	22.0358	22.0275	21.8103	19.9657	22.1073	22.1826	22.7992	19.7352	22.355	20.3606
O75083	WD repeat-containing protein 1	WDR1	6		0.42945	1	1.06	0.934613	18.7253	20.0717	17.4568	17.5099	17.1014	16.1687	17.5608	16.9298	18.4593	12.6514	18.2773	15.8361
P37802	Transgelin-2	TAGLN2	9		0.427816	1	1.12573	0.931761	20.3493	21.7118	19.3399	19.1362	18.8045	17.7	19.1593	18.7384	19.8066	13.6774	19.8363	17.6353
Q6EMK4	Vasorin	VASN	7		0.427379	1	-0.160361	-0.930999	20.0697	20.3425	20.5732	20.6303	20.3341	20.8042	20.1601	19.9562	20.1613	20.5971	20.299	20.77
Q15942	Zyxin	ZYX	9		0.427311	1	1.16836	0.93088	20.0393	21.038	18.4176	18.6033	17.7624	14.8335	18.7011	19.1331	19.475	14.2515	19.1105	16.371
P18065	Insulin-like growth factor-binding protein 2	IGFBP2	8		0.426767	1	-0.680395	-0.92993	15.7192	16.4093	16.7558	17.407	18.7276	19.3424	17.8378	16.5066	17.8756	18.0216	19.182	18.8925
Q15404	Ras suppressor protein 1	RSU1	4		0.426387	1	1.34547	0.929265	17.9386	19.4774	16.4379	16.6571	16.0607	11.8115	16.9005	16.8497	17.061	11.3397	16.6023	14.5942
P02749	Beta-2-glycoprotein 1	APOH	24		0.425756	1	-0.153281	-0.928162	27.0149	26.8474	27.0551	27.2996	27.6203	27.3694	27.6103	27.4079	26.8246	27.3046	27.3549	27.0618
P14770	Platelet glycoprotein IX	GP9	3		0.42531	1	0.630038	0.927382	17.9571	19.0943	17.2248	17.2632	17.2572	16.1479	17.2967	17.2027	18.0378	14.7641	17.9128	16.2319
P23381	Tryptophan--tRNA ligase, cytoplasmic	WARS1	2		0.424144	1	1.20258	0.936174	NA	12.9478	13.8184	10.6468	15.7627	14.444	13.343	10.7072	12.7863	NA	16.1035	12.2468
Q86UX7	Fermitin family homolog 3	FERMT3	11		0.42412	1	1.40434	0.925299	20.2581	21.2651	19.0557	19.0984	18.4607	16.8977	18.7639	19.0259	19.8455	11.5482	19.7418	17.6643
Q92823	Neuronal cell adhesion molecule	NRCAM	3		0.422658	1	-0.462611	-0.922738	13.738	14.3533	14.2883	15.3078	13.7141	15.8259	13.5571	14.9203	15.2364	13.7197	14.2983	15.6721
O95810	Caveolae-associated protein 2	CAVIN2	6		0.422642	1	1.26931	0.922711	19.2883	20.4035	17.5848	18.1976	16.5372	13.2012	17.6265	18.1365	18.7994	13.5729	18.1415	14.9853
Q15084	Protein disulfide-isomerase A6	PDIA6	4		0.422293	1	1.34287	0.922098	15.3545	17.1503	13.4248	13.2557	16.1328	15.2148	13.1134	13.9367	15.5435	12.4548	16.6039	8.43857
Q14766	Latent-transforming growth factor beta-binding protein 1	LTBP1	11		0.422134	1	1.42535	0.92182	18.1234	19.418	17.7098	15.3838	17.2602	9.5407	18.032	17.6394	18.2702	16.8526	17.5195	16.9385
Q13093	Platelet-activating factor acetylhydrolase	PLA2G7	4		0.421175	1	-0.619205	-0.920138	16.5385	16.5089	15.198	16.5027	17.9009	17.7481	17.3641	16.3619	14.7036	14.8037	17.4024	16.9442
P24534	Elongation factor 1-beta	EEF1B2	2		0.420878	1	1.02114	0.987223	NA	13.4193	NA	NA	16.7083	14.5943	NA	14.7356	14.8097	NA	16.2023	NA
P30086	Phosphatidylethanolamine-binding protein 1	PEBP1	3		0.410599	1	-0.680079	-0.906076	14.3796	16.2767	14.3419	15.0948	16.6424	16.9981	16.8232	15.2728	15.9765	NA	17.5122	14.1284
Q07954	Prolow-density lipoprotein receptor-related protein 1	LRP1	5		0.409317	1	0.515138	0.899255	15.7014	16.0215	16.4528	13.5551	15.9271	16.6951	16.1432	15.6173	16.3842	14.4423	15.6584	16.6771
P31146	Coronin-1A	CORO1A	7		0.407986	1	0.718335	0.896901	17.892	19.4746	17.2393	17.3044	16.7457	14.3829	16.6165	15.9872	17.6457	15.319	17.4035	16.8104
P15531	Nucleoside diphosphate kinase A	NME1	2		0.407909	1	-1.24004	-0.924436	NA	13.2951	11.1976	NA	15.4045	15.771	13.9867	13.3201	13.7567	NA	17.092	NA
Q16610	Extracellular matrix protein 1	ECM1	26		0.404191	1	-0.230866	-0.890174	22.0714	23.107	23.206	23.4188	22.8912	23.2924	23.4048	23.4852	23.6517	22.7738	22.9181	23.0876
Q9Y490	Talin-1	TLN1	30		0.403933	1	0.869398	0.889717	22.4716	23.7535	21.2922	21.4091	20.9629	19.9169	21.1371	21.5283	22.1204	17.4065	21.7842	19.8035
Q96KN2	Beta-Ala-His dipeptidase	CNDP1	12		0.403421	1	0.889849	0.888807	22.2462	21.8251	22.3774	17.4165	22.5906	18.9239	21.9946	21.5774	19.6299	22.2988	21.5543	20.9788
P40197	Platelet glycoprotein V	GP5	5		0.397709	1	0.667995	0.878647	17.1593	18.326	16.3286	15.6494	15.5715	13.3408	15.5754	15.7804	16.1184	14.5842	16.3013	15.4539
P07954	Fumarate hydratase, mitochondrial	FH	3		0.397292	1	-1.39481	-0.88771	10.3149	14.0652	11.318	NA	16.1828	16.7754	14.3832	12.6448	13.746	NA	16.8802	10.9626
P08123	Collagen alpha-2(I) chain	COL1A2	2		0.396047	1	-0.607198	-0.875682	12.8724	15.6986	13.5724	15.8782	14.6963	15.2464	13.1871	14.9647	16.0889	13.9724	14.4032	15.9671
P02775	Platelet basic protein	PPBP	9		0.394913	1	0.824299	0.873658	24.6297	24.8686	23.3307	23.1662	22.6924	20.5317	23.0817	23.7403	23.9482	19.7384	23.6598	23.8209
O14979	Heterogeneous nuclear ribonucleoprotein D-like	HNRNPDL	2		0.391966	1	-1.56565	-0.894429	12.5796	13.0238	8.58375	NA	16.0969	14.9584	NA	13.5069	14.1629	NA	16.1966	NA
P05164	Myeloperoxidase	MPO	2		0.390281	1	1.14562	0.874919	NA	11.7405	14.2722	NA	12.9535	13.4946	13.0735	10.0387	11.307	13.4648	8.05299	12.0253
P11597	Cholesteryl ester transfer protein	CETP	2		0.390156	1	-0.376769	-0.865146	13.4368	12.9767	13.2112	13.9907	14.1728	15.0648	13.4938	14.6457	14.7104	14.382	14.6671	14.8556
P61769	Beta-2-microglobulin [Cleaved into: Beta-2-microglobulin form pI 5.3]	B2M	4		0.38558	1	-0.18995	-0.856933	19.8842	19.0936	19.4194	19.8052	19.0379	19.5019	19.1462	19.4803	18.7386	19.8864	19.4986	19.2674
P28066	Proteasome subunit alpha type-5	PSMA5	3		0.383618	1	1.52442	0.853402	20.94	17.596	20.6017	20.866	18.1809	18.5608	18.8415	18.5028	18.7149	10.2405	19.2	20.872
O15145	Actin-related protein 2/3 complex subunit 3	ARPC3	4		0.383052	1	0.668518	0.861668	15.7992	17.2119	14.7362	14.1015	14.9393	12.8631	13.7774	14.758	15.526	NA	14.7781	NA
Q9Y251	Heparanase	HPSE	2		0.382967	1	-0.967684	-0.890412	13.464	16.4741	13.8811	NA	11.9914	NA	NA	13.8642	14.5662	NA	12.9917	NA
P00747	Plasminogen	PLG	30		0.382542	1	0.119698	0.851464	28.253	27.4409	27.8189	28.2345	27.9258	27.9059	28.0414	27.9343	27.9676	27.9068	27.9032	27.606
Q9BY67	Cell adhesion molecule 1	CADM1	2		0.38175	1	0.550758	0.850036	15.2085	15.7023	15.7477	15.6515	15.6384	16.5399	14.7985	14.9671	15.9194	12.7825	13.9274	16.2528
Q04721	Neurogenic locus notch homolog protein 2	NOTCH2	3		0.38174	1	0.302304	0.850018	14.5305	14.1114	14.5708	13.7314	14.5563	15.3058	14.2599	13.7677	15.1296	14.1232	14.3295	15.5273
P12955	Xaa-Pro dipeptidase	PEPD	8		0.381643	1	-0.14438	-0.849843	18.9062	19.022	18.9895	18.8347	18.6433	19.2975	19.2179	18.9484	19.2286	18.8899	19.6646	18.8153
Q96AG4	Leucine-rich repeat-containing protein 59	LRRC59	2		0.381477	1	-1.72376	-0.865471	9.26589	14.032	11.238	NA	14.3463	15.5565	NA	9.742	9.94542	NA	16.3863	8.89642
P07741	Adenine phosphoribosyltransferase	APRT	2		0.377438	1	-0.649916	-0.851333	14.0059	15.5609	13.2002	12.4306	14.1357	14.6684	13.675	13.1861	13.1992	NA	16.19	NA
Q99969	Retinoic acid receptor responder protein 2	RARRES2	2		0.374988	1	0.215314	0.837813	17.2485	17.4718	17.3895	16.6702	17.0563	16.6523	16.5491	17.2826	16.4221	16.9411	16.16	16.7832
P0CG47	Polyubiquitin-B [Cleaved into: Ubiquitin]	UBB	3		0.374693	1	-0.735188	-0.83728	15.2557	17.7924	16.7335	17.5153	18.9152	19.4967	18.2325	17.0551	17.7217	16.2524	20.2139	16.5755
P51572	B-cell receptor-associated protein 31	BCAP31	2		0.373468	1	-1.29103	-0.844002	17.1139	16.0235	16.2237	20.2073	13.4542	19.036	14.5801	NA	19.8906	NA	19.4239	18.4989
P08185	Corticosteroid-binding globulin	SERPINA6	10		0.372452	1	0.265991	0.833214	25.9042	24.8162	24.5761	25.56	25.283	25.2364	24.9091	23.8282	24.9346	24.9271	24.8636	25.1272
Q16643	Drebrin	DBN1	4		0.370463	1	0.803498	0.844849	16.2563	17.9126	15.7767	NA	15.5761	13.2672	13.7573	14.5191	15.7715	NA	15.7521	NA
Q8NC51	Plasminogen activator inhibitor 1 RNA-binding protein	SERBP1	3		0.366107	1	-2.42197	-0.876133	NA	NA	7.7075	NA	16.5538	14.2852	NA	13.733	13.38	NA	16.889	NA
P52566	Rho GDP-dissociation inhibitor 2	ARHGDIB	2		0.364954	1	0.711481	0.819564	17.7114	18.9754	16.2307	16.8989	16.2837	14.6852	16.6616	16.9606	17.2966	14.1736	16.5224	14.4752
Q92820	Gamma-glutamyl hydrolase	GGH	6		0.36029	1	0.345919	0.811033	18.6465	18.7959	20.1081	18.8486	19.3618	18.82	18.5141	18.8559	18.072	19.4327	17.3604	18.9817
O43493	Trans-Golgi network integral membrane protein 2	TGOLN2	3		0.360008	1	-0.264112	-0.810516	13.7319	14.1452	14.1271	13.1394	14.2626	14.7384	14.0603	14.5154	14.3681	15.1042	14.5654	14.8242
O00299	Chloride intracellular channel protein 1	CLIC1	9		0.356516	1	1.18518	0.804107	19.1447	20.3889	17.8865	17.3817	18.3974	18.0428	17.6899	17.2133	18.7997	11.3441	20.5408	16.3736
Q9H4G4	Golgi-associated plant pathogenesis-related protein 1	GLIPR2	3		0.355415	1	-0.184677	-0.802083	16.414	16.328	16.9457	16.1502	15.6847	16.6971	16.8484	16.4131	16.6184	16.7027	17.0007	16.6627
Q9ULV4	Coronin-1C	CORO1C	7		0.354454	1	0.915285	0.80398	17.5019	19.4393	15.9645	16.1762	16.1435	13.6892	15.5793	15.2058	17.0141	NA	17.1399	12.9552
P07225	Vitamin K-dependent protein S	PROS1	29		0.351549	1	-0.112814	-0.794962	23.9649	24.2722	24.5527	24.802	24.4554	24.3638	24.1536	24.6396	24.2653	24.3295	24.2725	24.5459
Q6YHK3	CD109 antigen	CD109	2		0.351246	1	-0.546572	-0.794404	14.2935	16.0254	15.5869	15.8405	15.3059	15.5897	15.286	12.5357	14.2252	15.1725	15.9314	16.8143
P04070	Vitamin K-dependent protein C	PROC	5		0.350171	1	-0.140986	-0.792419	19.5621	19.194	18.921	19.7614	19.575	19.4647	19.8036	19.3435	19.2526	19.0765	19.7765	19.3291
P02655	Apolipoprotein C-II	APOC2	6		0.350127	1	-0.298808	-0.792338	24.828	23.4228	23.9285	25.2498	23.8369	24.7391	23.7333	25.0352	24.4527	24.5171	24.5681	25.217
Q99733	Nucleosome assembly protein 1-like 4	NAP1L4	2		0.347726	1	0.703183	0.795957	12.9483	14.6459	12.0582	11.4025	14.0121	12.4856	13.2991	9.92962	13.3467	NA	12.5661	NA
Q13201	Multimerin-1	MMRN1	16		0.347452	1	0.522806	0.787392	19.387	20.7069	18.3559	17.7342	18.2424	16.3976	18.564	18.2646	19.0994	17.3474	18.3154	18.657
Q15485	Ficolin-2	FCN2	8		0.345585	1	-0.259913	-0.783935	19.5177	20.345	20.0527	21.3573	19.9653	19.8053	19.3985	20.3914	20.681	20.3546	20.5347	20.3261
P30740	Leukocyte elastase inhibitor	SERPINB1	4		0.342934	1	0.813603	0.779016	18.2353	19.0756	17.8648	17.1499	18.2432	18.8665	18.6652	17.2514	18.6514	18.0114	17.7158	12.7449
Q10588	ADP-ribosyl cyclase/cyclic ADP-ribose hydrolase 2	BST1	4		0.340556	1	0.353331	0.774594	16.8789	17.4966	18.0945	16.5787	18.3108	18.2304	18.0861	16.1091	18.0949	17.5246	17.6348	18.2714
P0DOX2	Immunoglobulin alpha-2 heavy chain	NA	2		0.339706	1	0.531157	0.773012	20.8294	21.1056	20.8064	21.864	21.6884	21.3488	18.9812	18.9787	22.2062	21.1521	22.5091	20.872
P49773	Histidine triad nucleotide-binding protein 1	HINT1	2		0.338807	1	-0.935454	-0.7791	13.5401	15.6153	13.4611	14.6127	16.3248	17.5212	16.333	NA	14.7943	NA	17.0082	11.7028
P01834	Immunoglobulin kappa constant	IGKC	2		0.338799	1	-0.514257	-0.771323	21.1663	23.0915	22.9295	21.1589	20.7106	21.0292	23.3827	23.5888	21.6685	22.5552	21.3946	20.863
P62328	Thymosin beta-4	TMSB4X	8		0.336785	1	0.544165	0.767565	22.2707	23.2081	21.0957	21.6173	20.7961	19.4799	21.1482	21.7206	21.9863	19.2766	21.3436	20.1499
P50991	T-complex protein 1 subunit delta	CCT4	4		0.33544	1	-1.04664	-0.772706	11.1043	15.078	15.3386	NA	17.5211	17.1481	14.5687	14.0961	15.1876	15.6785	18.4379	NA
P26641	Elongation factor 1-gamma	EEF1G	3		0.335134	1	-1.38587	-0.772125	14.142	15.6867	8.37877	NA	16.4793	16.8433	12.0683	14.4462	14.84	NA	17.4568	12.574
P29401	Transketolase	TKT	5		0.334645	1	-0.794152	-0.763568	20.2552	19.8515	16.982	21.0621	18.4517	18.3173	16.7257	16.7822	17.0209	20.994	17.9756	20.0644
P23246	Splicing factor, proline- and glutamine-rich	SFPQ	2		0.33284	1	4.885	0.780645	NA	NA	NA	0.581911	17.3758	17.3057	12.3631	16.1344	14.3278	0.544623	18.8709	0
P60660	Myosin light polypeptide 6	MYL6	4		0.328993	1	0.937827	0.752974	19.11	20.7837	17.5547	18.14	17.6777	16.378	17.9562	17.9031	18.5524	12.4794	18.3243	16.3223
Q86U17	Serpin A11	SERPINA11	5		0.328979	1	0.337755	0.752948	16.9358	17.9905	17.7676	17.3289	17.6284	18.0454	15.9372	16.4114	17.4361	16.5921	16.5252	18.0028
P36871	Phosphoglucomutase-1	PGM1	3		0.324169	1	1.29871	0.756462	13.1399	16.2531	12.3573	NA	14.6988	11.0993	NA	7.92977	14.5876	NA	14.6962	12.0076
P24821	Tenascin	TNC	19		0.323994	1	-0.383338	-0.743564	17.4261	19.8072	18.8823	18.7197	19.7723	20.2426	18.8518	18.9695	19.0154	18.126	18.4983	20.0439
P27105	Erythrocyte band 7 integral membrane protein	STOM	3		0.322417	1	0.840804	0.740587	16.8476	18.6999	15.8307	16.5143	16.6591	15.8206	17.2909	15.923	16.8661	11.6769	16.2665	13.4884
Q99439	Calponin-2	CNN2	4		0.321743	1	0.814367	0.742505	16.2376	18.1921	15.0958	15.8308	15.0909	13.0092	14.3276	15.3964	16.497	NA	15.7967	11.8593
P16109	P-selectin	SELP	3		0.321047	1	1.02339	0.745187	16.1964	17.8148	14.7885	NA	13.789	11.4948	15.4949	14.8877	15.9193	NA	14.1734	11.0339
P04792	Heat shock protein beta-1	HSPB1	6		0.319745	1	-0.387809	-0.735533	18.209	18.5968	16.9158	17.2269	17.6634	19.1366	17.2928	18.4267	17.4353	16.3929	18.9281	17.5485
P08519	Apolipoprotein(a)	LPA	28		0.318621	1	0.460062	0.733403	24.3291	23.6321	23.8616	25.5517	26.3587	24.6386	24.0868	24.1501	24.932	23.011	26.0819	24.1302
Q92954	Proteoglycan 4	PRG4	21		0.318616	1	0.195119	0.733394	21.2875	22.0304	22.1943	21.9645	23.0714	22.4013	21.7464	22.1783	22.3782	21.9013	21.9795	22.1002
P02649	Apolipoprotein E	APOE	30		0.318129	1	-0.178356	-0.732471	26.89	26.3071	26.4327	27.2774	26.5834	27.1843	26.2288	26.7994	26.933	27.1723	26.7206	27.4151
P02786	Transferrin receptor protein 1	TFRC	11		0.317761	1	0.301075	0.731774	19.0408	19.1074	19.5147	19.4167	20.0561	20.816	19.1507	18.1237	19.7218	18.9101	19.5387	19.1949
P02652	Apolipoprotein A-II	APOA2	10		0.317549	1	-0.25007	-0.731372	28.047	27.2664	27.134	27.2131	26.1821	27.3453	27.3432	28.3881	27.4502	27.0838	27.2045	27.7827
O15143	Actin-related protein 2/3 complex subunit 1B	ARPC1B	2		0.316631	1	0.640025	0.729629	15.8153	17.4399	14.5939	15.0914	14.1842	13.3579	14.1886	14.4628	15.5221	12.1573	15.3891	13.0238
P05362	Intercellular adhesion molecule 1	ICAM1	6		0.31341	1	0.150489	0.723506	17.418	17.7047	17.9872	17.9004	18.2459	18.3376	17.6252	17.7979	18.3926	17.681	17.5655	18.2713
P13473	Lysosome-associated membrane glycoprotein 2	LAMP2	3		0.313066	1	0.253245	0.722852	15.6345	15.0372	15.5294	15.7083	16.3647	16.741	15.4978	14.7788	15.5673	15.1379	15.2314	16.0335
P78527	DNA-dependent protein kinase catalytic subunit	PRKDC	2		0.310224	1	1.75138	0.760109	12.9351	8.67644	NA	NA	15.2833	13.9869	11.4807	NA	0	NA	15.2873	NA
Q14847	LIM and SH3 domain protein 1	LASP1	4		0.308339	1	1.02241	0.713831	16.6169	18.1144	15.0083	15.093	13.7778	11.7702	15.6988	15.8194	16.5342	10.5806	16.5132	12.1055
P02776	Platelet factor 4	PF4	4		0.308098	1	0.740214	0.71337	19.5761	20.4166	18.4077	17.5895	17.0381	15.3773	17.9911	18.2763	19.0328	14.7112	18.7013	19.1242
P08758	Annexin A5	ANXA5	3		0.304218	1	0.76617	0.712609	15.9741	16.7548	14.2682	12.2037	16.6398	17.0142	NA	14.2573	17.0285	NA	16.5071	14.5318
Q9UBW5	Bridging integrator 2	BIN2	5		0.301846	1	0.724419	0.707981	16.8517	18.6244	15.4855	14.5576	15.1922	NA	14.8458	16.0052	16.1016	NA	13.6273	13.4398
Q8IZF2	Adhesion G protein-coupled receptor F5	ADGRF5	5		0.301441	1	0.206765	0.700604	15.8748	15.3104	16.2979	16.7326	16.472	15.4283	15.8074	15.9855	15.989	15.5636	16.047	16.7385
O94919	Endonuclease domain-containing 1 protein	ENDOD1	2		0.300801	1	0.853735	0.71069	14.8862	16.1934	13.6707	11.1637	11.6807	NA	11.2224	12.1912	13.9333	NA	12.6742	NA
P49411	Elongation factor Tu, mitochondrial	TUFM	3		0.299001	1	-1.18023	-0.707128	13.748	15.409	11.8721	NA	16.9324	17.8462	11.3284	14.6887	14.5922	NA	18.0597	NA
Q9BR76	Coronin-1B	CORO1B	2		0.298766	1	-1.03406	-0.722043	10.9384	14.5872	9.2579	NA	10.3493	10.0252	NA	NA	12.5618	NA	10.8204	NA
P08567	Pleckstrin	PLEK	4		0.297113	1	1.03766	0.69512	18.3839	19.7845	16.4795	17.1222	15.5939	10.8509	16.6983	16.6195	17.7586	0	16.7228	14.316
P09972	Fructose-bisphosphate aldolase C	ALDOC	2		0.29363	1	0.683701	0.685525	18.8943	19.2409	19.0881	19.3561	19.1368	19.9068	19.1307	17.9056	19.1494	13.8139	18.4295	19.2841
P61981	14-3-3 protein gamma	YWHAG	5		0.292847	1	0.874922	0.684008	17.132	18.5547	16.2139	16.2046	16.7683	17.2222	16.4161	16.2034	17.1904	10.8205	18.0845	14.1038
P62241	40S ribosomal protein S8	RPS8	4		0.2918	1	-2.4354	-0.707709	7.33731	NA	NA	NA	16.8629	17.5544	NA	13.3856	12.9784	NA	18.9449	9.42808
Q9HB71	Calcyclin-binding protein	CACYBP	2		0.291272	1	-2.35802	-0.719982	NA	12.5139	7.40926	NA	14.5367	15.5089	9.08194	NA	NA	NA	16.2193	NA
P35237	Serpin B6	SERPINB6	2		0.289942	1	0.731691	0.684613	13.3731	15.4872	12.8307	NA	14.1485	12.1376	10.8024	11.6287	13.4471	NA	15.1089	11.1442
Q8IUL8	Cartilage intermediate layer protein 2	CILP2	5		0.289916	1	0.308487	0.678318	16.9107	17.8646	17.8518	17.6611	17.8868	18.1304	16.968	16.8226	17.8072	16.5381	16.0499	18.4102
P07737	Profilin-1	PFN1	11		0.289379	1	0.571011	0.677273	21.776	23.0561	20.6328	20.9656	21.0477	20.6746	20.658	21.1975	21.5152	17.7918	21.8936	19.1382
P27797	Calreticulin	CALR	7		0.289135	1	0.41627	0.676799	18.4929	19.6104	17.8833	17.8458	19.0004	18.6108	17.8252	18.5673	18.5297	15.7333	18.8394	17.45
P31939	Bifunctional purine biosynthesis protein PURH [Cleaved into: Bifunctional purine biosynthesis protein PURH, N-terminally processed] [Includes: Phosphoribosylaminoimidazolecarboxamide formyltransferase	ATIC	2		0.288367	1	-0.804817	-0.685985	11.2157	12.2379	10.1029	NA	14.4666	12.0281	12.3508	10.6494	10.8528	NA	15.0552	NA
P01031	Complement C5	C5	30		0.285101	1	0.13571	0.668938	25.5704	24.781	25.5854	25.5137	25.5493	25.5493	25.4559	24.8656	25.2113	25.9267	25.4539	25.2012
P48643	T-complex protein 1 subunit epsilon	CCT5	2		0.283821	1	1.68194	0.691205	NA	10.6736	NA	NA	15.9823	13.434	9.03741	12.0555	12.1947	NA	16.8324	NA
P23528	Cofilin-1	CFL1	7		0.283619	1	0.396817	0.666043	20.0937	21.3726	19.2785	19.5354	19.9547	19.5916	19.4553	19.043	19.975	17.2939	20.065	19.0725
Q12841	Follistatin-related protein 1	FSTL1	4		0.282159	1	-0.159466	-0.663186	14.8022	15.7647	15.9009	15.6096	15.8209	16.1778	15.8162	15.7085	16.0516	15.3504	15.7774	16.2223
P35579	Myosin-9	MYH9	29		0.282115	1	0.521182	0.663099	21.8243	23.2164	20.6208	20.8442	20.4358	20.0274	20.6497	21.0939	21.5673	17.9137	20.904	20.0775
Q14019	Coactosin-like protein	COTL1	5		0.282045	1	0.639336	0.662962	17.5853	19.2626	16.5313	16.9083	15.5872	14.5713	16.8631	16.1881	17.7474	14.0116	17.3899	14.5927
P26038	Moesin	MSN	14		0.281234	1	0.403727	0.661374	19.5585	20.645	19.2037	18.9946	18.4106	18.0778	18.8124	19.3008	19.6298	16.7903	19.4835	18.2708
P09651	Heterogeneous nuclear ribonucleoprotein A1	HNRNPA1	2		0.278937	1	-0.647569	-0.659493	16.2999	15.1509	14.7645	0	17.9981	19.3098	17.9538	18.4829	18.0447	16.2533	18.678	16.1418
P62888	60S ribosomal protein L30	RPL30	2		0.27824	1	-0.561263	-0.671428	NA	16.9627	17.3999	NA	16.4261	16.197	NA	15.4041	14.1092	NA	17.1087	17.0259
P49747	Cartilage oligomeric matrix protein	COMP	15		0.276357	1	-0.232265	-0.651796	19.0484	20.683	20.2259	19.5517	19.6848	20.785	20.0056	20.1788	20.7398	19.5084	19.8858	20.6577
P0C0L4	Complement C4-A	C4A	5		0.276272	1	0.32561	0.651628	21.5936	22.1067	23.5539	21.9537	21.2826	21.155	23.4573	22.0357	22.5556	21.5914	21.3177	21.7491
P02654	Apolipoprotein C-I	APOC1	9		0.27524	1	-0.178472	-0.649595	25.1384	24.2067	24.3409	24.9799	23.7755	24.778	24.2956	24.1975	24.5081	24.6256	24.5737	25.2967
Q14624	Inter-alpha-trypsin inhibitor heavy chain H4	ITIH4	30		0.274709	1	0.148608	0.648549	27.4346	26.7509	27.0772	27.2206	26.7969	26.7673	27.2023	26.3834	27.2689	27.5846	27.3793	26.678
P02745	Complement C1q subcomponent subunit A	C1QA	5		0.274038	1	-0.0980656	-0.647225	22.4171	22.4377	22.6522	23.1016	22.6075	22.6565	22.8656	22.2635	22.5273	22.8651	22.6509	22.3516
P08238	Heat shock protein HSP 90-beta	HSP90AB1	4		0.272461	1	-1.154	-0.646655	12.9596	16.727	12.576	NA	19.6634	19.5206	15.1583	17.6737	17.7624	14.0158	20.4068	14.7583
Q14103	Heterogeneous nuclear ribonucleoprotein D0	HNRNPD	2		0.272353	1	-1.58388	-0.653785	6.24864	13.2308	14.8974	NA	17.012	16.683	NA	14.6984	15.947	13.0188	17.9197	0
P39060	Collagen alpha-1(XVIII) chain [Cleaved into: Endostatin;Non-collagenous domain 1	COL18A1	6		0.272012	1	0.339824	0.643225	20.3642	20.3432	20.3749	20.5484	20.2831	20.26	20.1648	17.4335	19.5969	20.1335	20.0558	19.5807
Q05682	Caldesmon	CALD1	7		0.271702	1	0.555747	0.645146	17.967	19.6859	15.9456	16.5867	16.6935	16.233	16.3352	16.4399	17.7655	NA	15.9034	14.576
P49913	Cathelicidin antimicrobial peptide	CAMP	4		0.270914	1	-0.312029	-0.641053	17.8324	16.9343	17.7094	17.689	16.7921	17.2313	17.7265	18.1776	16.9721	16.4923	17.4336	19.4234
P05019	Insulin-like growth factor I	IGF1	5		0.270332	1	-0.425995	-0.639901	18.5647	18.9835	18.628	17.4867	18.4595	16.4592	19.1125	19.68	16.4076	19.3496	18.6308	17.8256
P06753	Tropomyosin alpha-3 chain	TPM3	4		0.268524	1	0.690074	0.636319	18.3635	19.7067	16.8129	17.3736	17.0903	16.4823	17.4471	17.6038	18.0778	12.7892	18.2434	15.5222
P02751	Fibronectin	FN1	30		0.268317	1	-0.25725	-0.635907	26.7047	27.5115	27.6392	28.1439	27.4015	28.0004	27.9861	28.3168	27.8415	27.9403	26.0892	27.2438
P62258	14-3-3 protein epsilon	YWHAE	8		0.268142	1	0.634343	0.635561	17.4467	19.1324	16.6903	16.5131	18.6149	18.2306	18.2414	16.6298	18.0152	13.9323	18.782	14.9979
P00751	Complement factor B	CFB	30		0.266765	1	0.165619	0.632827	27.3821	26.8981	27.7815	28.2138	27.3377	26.9558	27.5083	26.8689	27.6627	27.8904	27.4708	27.1971
P07942	Laminin subunit beta-1	LAMB1	3		0.26558	1	-0.18924	-0.63047	15.0007	15.7584	15.9614	15.9619	16.0061	16.7576	15.7422	15.526	16.4841	16.0165	16.0782	16.5777
Q00610	Clathrin heavy chain 1	CLTC	3		0.261758	1	-0.594866	-0.628301	15.262	17.6393	13.3927	13.7703	16.5274	16.9018	14.984	15.1558	16.1336	NA	17.0915	NA
Q9NZN3	EH domain-containing protein 3	EHD3	2		0.260494	1	1.85181	0.629649	13.899	15.2126	11.3871	0.617694	9.35594	NA	9.46965	12.1084	12.2793	NA	11.9842	NA
P48059	LIM and senescent cell antigen-like-containing domain protein 1	LIMS1	4		0.259666	1	0.993909	0.621059	17.7005	19.2607	15.573	16.2015	15.2305	9.62533	15.9622	16.5921	17.0065	NA	16.3726	13.6714
Q9HBI1	Beta-parvin	PARVB	2		0.25757	1	0.682852	0.616838	16.6394	17.7925	14.6807	15.5335	14.6496	11.0558	15.1718	15.3484	16.2789	NA	15.2682	13.9849
P36955	Pigment epithelium-derived factor	SERPINF1	19		0.257551	1	-0.0911255	-0.614438	24.772	24.9329	25.2374	24.9842	25.2201	25.1863	25.2703	24.9174	24.8627	25.4255	25.4127	24.7842
P47756	F-actin-capping protein subunit beta	CAPZB	6		0.256868	1	0.498517	0.615422	17.2039	18.5361	15.4884	15.6159	16.1431	15.4717	15.946	15.5546	16.8794	NA	16.7645	13.6225
P18669	Phosphoglycerate mutase 1	PGAM1	2		0.256344	1	0.694006	0.612017	13.4298	15.3283	13.2558	11.818	15.7133	15.6401	13.6878	14.4267	15.0911	10.1612	15.9674	12.3984
P55285	Cadherin-6	CDH6	2		0.256199	1	0.205906	0.611726	14.0868	12.9455	14.6327	13.6848	13.9377	13.6464	14.1655	14.7258	14.2697	14.139	13.9795	14.9202
P07910	Heterogeneous nuclear ribonucleoproteins C1/C2	HNRNPC	2		0.256126	1	2.01275	0.633142	NA	9.12252	0	NA	16.8986	17.7688	9.51027	14.8199	14.5429	NA	17.3186	NA
P18206	Vinculin	VCL	30		0.255693	1	0.397743	0.610708	22.1536	23.3201	21.2407	21.3646	20.6756	19.8536	21.1238	21.4497	21.8701	19.675	21.7477	20.1636
P27824	Calnexin	CANX	2		0.252239	1	0.788269	0.606058	15.4896	17.12	13.4625	12.4047	16.9561	16.3241	12.9444	13.9794	15.5656	NA	17.4083	11.8804
P06748	Nucleophosmin	NPM1	3		0.247546	1	2.05325	0.594277	13.6008	12.6766	10.9334	13.0676	19.7545	19.8233	1	18.2659	17.6977	11.2885	19.9827	11.4423
P07355	Annexin A2	ANXA2	3		0.245777	1	0.578821	0.592915	NA	14.354	14.8943	14.1182	17.2895	17.3687	13.5564	15.8741	15.6575	14.824	17.6616	15.1891
P0DP23	Calmodulin-1	CALM1	4		0.242658	1	0.649035	0.584353	17.1544	18.4175	15.8842	16.1889	17.9441	18.3009	16.6531	16.8469	17.1311	12.3223	17.8825	14.4231
P01033	Metalloproteinase inhibitor 1	TIMP1	2		0.241555	1	-0.0775764	-0.582106	16.8094	17.0584	16.7941	16.4704	16.5929	16.7076	16.871	16.5381	16.7392	16.7235	17.2121	16.9106
P30101	Protein disulfide-isomerase A3	PDIA3	14		0.241281	1	0.421628	0.581548	19.2887	20.7332	18.5868	18.1682	19.5603	19.8882	18.0093	19.1892	19.3165	16.6869	19.938	17.5186
P12830	Cadherin-1	CDH1	4		0.240952	1	0.437858	0.580878	17.9833	18.1872	18.9445	18.7335	18.4933	18.7426	19.1588	18.1578	19.1128	14.758	18.8228	19.0047
P04278	Sex hormone-binding globulin	SHBG	13		0.240826	1	0.446291	0.580622	23.3102	21.7427	21.028	23.2792	22.8882	23.3869	21.8555	19.5048	22.6801	21.3946	21.5555	23.5234
Q8N1N4	Keratin, type II cytoskeletal 78	KRT78	6		0.240482	1	-0.739332	-0.579919	19.0967	20.9482	17.0266	21.5815	20.6543	21.8315	20.6095	21.6878	20.6174	15.9971	17.1897	20.8594
O14950	Myosin regulatory light chain 12B	MYL12B	2		0.237758	1	0.41364	0.576484	17.2299	18.6142	15.8297	16.4627	16.4496	14.9079	16.3434	16.3113	17.4325	NA	16.892	14.721
P19827	Inter-alpha-trypsin inhibitor heavy chain H1	ITIH1	26		0.236667	1	0.0826275	0.572121	26.4356	25.9138	26.0554	26.353	25.8884	25.932	26.131	25.5724	26.1045	26.0578	26.2448	26.1019
P48740	Mannan-binding lectin serine protease 1	MASP1	20		0.235766	1	0.115741	0.570274	22.7571	22.4211	22.308	22.5784	22.6066	22.9136	21.9471	22.2585	22.5692	22.0985	22.3139	23.0246
P07738	Bisphosphoglycerate mutase	BPGM	6		0.232788	1	0.628131	0.564159	17.217	17.6438	18.1523	18.6021	19.1171	19.366	19.9782	17.9943	17.9491	13.5424	17.3225	15.3968
P04114	Apolipoprotein B-100	APOB	30		0.232559	1	0.146361	0.563688	27.9671	26.8933	27.0455	27.9696	27.9495	28.0495	27.4864	26.9456	27.5939	27.3767	27.6439	27.5763
P05160	Coagulation factor XIII B chain	F13B	30		0.232013	1	-0.101526	-0.562565	23.4708	23.5295	23.1616	23.2898	23.8128	24.1198	23.2812	23.7187	23.814	23.7454	23.8437	23.8025
Q01518	Adenylyl cyclase-associated protein 1	CAP1	13		0.231876	1	0.452967	0.564345	19.3063	20.9091	18.0924	17.8935	18.0798	16.974	18.3844	18.2617	19.3767	NA	19.0682	16.335
P20742	Pregnancy zone protein	PZP	25		0.23183	1	0.895015	0.562188	26.2381	20.0808	18.9876	20.9629	21.969	19.7735	21.6483	22.3912	18.4313	23.3567	16.9058	18.9728
P55056	Apolipoprotein C-IV	APOC4	7		0.23119	1	0.366111	0.560869	21.8869	18.4579	20.5192	21.7193	21.2731	21.5517	19.9359	21.3313	21.2422	20.9464	20.5995	22.3719
Q16853	Membrane primary amine oxidase	AOC3	5		0.231089	1	-0.262377	-0.560662	16.3456	17.1877	17.9887	17.1301	17.3227	18.4524	17.5961	17.0746	18.0724	17.5068	17.4098	19.2004
P06744	Glucose-6-phosphate isomerase	GPI	3		0.230681	1	0.398091	0.567785	15.9646	16.6567	15.5963	13.412	16.1848	15.5394	14.5984	NA	15.013	NA	16.2515	NA
P02656	Apolipoprotein C-III	APOC3	4		0.230607	1	-0.219926	-0.559669	25.3613	23.6292	23.6891	24.995	24.4241	24.8872	24.2348	24.8298	24.691	24.7346	25.0309	25.749
P02008	Hemoglobin subunit zeta	HBZ	2		0.229547	1	-1.36318	-0.576178	NA	13.0267	NA	NA	14.9362	13.7875	16.7421	NA	13.0178	NA	20.1344	13.0102
P23284	Peptidyl-prolyl cis-trans isomerase B	PPIB	6		0.228752	1	0.472708	0.557869	16.7797	17.6934	16.2715	15.9745	18.3253	18.0785	14.8944	17.2878	17.0129	NA	18.0542	14.3898
P11279	Lysosome-associated membrane glycoprotein 1	LAMP1	2		0.228525	1	-0.100616	-0.555371	18.0763	18.2523	17.8561	18.2048	18.0173	18.7802	17.8474	18.0935	18.2163	17.6253	18.0489	18.2846
P60842	Eukaryotic initiation factor 4A-I	EIF4A1	2		0.228332	1	-0.872486	-0.556997	14.1265	14.6757	12.9747	0	16.5235	18.0548	11.2773	13.6875	10.9137	13.4028	17.8538	12.5976
P00915	Carbonic anhydrase 1	CA1	14		0.228305	1	0.384034	0.554916	22.5089	23.0929	22.5989	23.0029	24.2974	23.5364	25.1408	21.3964	23.2455	21.6454	22.7459	21.6682
P14151	L-selectin	SELL	10		0.226817	1	-0.124989	-0.55184	21.2374	21.1438	21.3323	22.1616	21.1745	21.7163	21.6782	20.9453	21.7805	21.5181	21.1385	21.7475
P22352	Glutathione peroxidase 3	GPX3	7		0.226081	1	-0.200588	-0.550315	22.6544	22.2131	23.2106	22.7988	21.4227	22.8373	22.6465	21.6383	22.6016	23.0684	23.1796	23.0014
Q9UIB8	SLAM family member 5	CD84	2		0.225073	1	1.65097	0.552713	14.1896	15.5324	12.1333	0.572401	13.4698	12.9802	NA	17.056	13.3686	NA	11.4833	12.2117
P78417	Glutathione S-transferase omega-1	GSTO1	5		0.221637	1	-0.289059	-0.541087	17.6494	19.8539	16.9878	16.7202	17.3962	18.2199	18.0304	17.3035	18.1708	17.9382	17.8575	16.7972
P14866	Heterogeneous nuclear ribonucleoprotein L	HNRNPL	2		0.220071	1	1.87286	0.564669	NA	7.40591	NA	NA	16.5652	16.4026	NA	15.2682	15.0056	NA	16.5734	NA
P09486	SPARC	SPARC	3		0.219882	1	0.340828	0.539362	16.8134	17.0853	15.21	15.2814	14.958	13.7396	14.7006	15.5687	16.1222	NA	15.3534	16.3165
O15117	FYN-binding protein 1	FYB1	2		0.219579	1	-2.05976	-0.548499	13.5591	15.4415	NA	11.4593	0.284031	8.99763	NA	9.76726	15.0643	12.8123	NA	NA
P13489	Ribonuclease inhibitor	RNH1	6		0.21951	1	0.564778	0.536655	16.1894	17.2108	16.3977	15.3291	16.5504	16.7476	17.6613	15.0696	16.2334	11.2008	16.8269	16.1773
P50552	Vasodilator-stimulated phosphoprotein	VASP	8		0.218183	1	0.645132	0.535795	18.3871	19.6137	16.1307	17.1401	16.742	12.8756	16.9559	17.4729	17.8072	NA	17.8135	14.4795
P13942	Collagen alpha-2(XI) chain	COL11A2	2		0.217856	1	-0.765359	-0.544786	NA	14.7001	12.4025	13.087	12.8775	16.3455	NA	11.8286	15.7521	NA	NA	16.2526
P05090	Apolipoprotein D	APOD	11		0.217855	1	-0.126106	-0.533197	25.7724	24.8993	25.3972	25.0784	24.8788	25.1862	25.5285	25.6652	25.1705	25.7016	26.0952	25.2922
P16112	Aggrecan core protein	ACAN	4		0.216373	1	0.553027	0.530097	14.7607	17.2726	16.1501	17.2197	17.1444	17.8396	13.7901	15.5476	17.1542	12.9613	14.1528	17.211
P04406	Glyceraldehyde-3-phosphate dehydrogenase	GAPDH	10		0.216221	1	0.426126	0.52978	21.2532	22.5419	20.3658	19.9363	21.7291	21.5807	21.5074	20.2916	20.8179	17.9087	21.781	19.3751
P52565	Rho GDP-dissociation inhibitor 1	ARHGDIA	2		0.216071	1	-0.506562	-0.533728	13.971	15.9212	11.8299	12.6818	15.3734	15.3477	12.9248	13.8071	14.4306	NA	15.764	NA
P15144	Aminopeptidase N	ANPEP	16		0.214429	1	0.121431	0.526022	19.0586	19.4219	20.0944	19.5433	19.6195	19.9694	19.6735	18.8011	19.3381	19.1899	19.3559	19.2947
P35268	60S ribosomal protein L22	RPL22	2		0.213981	1	-1.48922	-0.542189	9.76743	NA	NA	9.77419	16.3537	16.9977	NA	14.4996	14.0779	NA	18.284	NA
P62913	60S ribosomal protein L11	RPL11	2		0.21394	1	-0.540597	-0.536324	15.0788	15.7288	15.8547	NA	16.6643	16.2458	NA	13.8443	13.4592	NA	17.4006	NA
P06396	Gelsolin	GSN	30		0.2133	1	-0.0732472	-0.523652	26.9037	26.8612	27.0954	26.7118	26.4188	26.7611	27.1333	26.934	26.9136	27.0152	27.185	26.6473
P51149	Ras-related protein Rab-7a	RAB7A	4		0.212645	1	-0.496824	-0.524128	15.7627	17.705	14.0546	14.538	16.25	16.3431	17.2222	15.8485	15.5595	NA	16.903	12.7649
P98160	Basement membrane-specific heparan sulfate proteoglycan core protein	HSPG2	19		0.2126	1	-0.0898387	-0.52218	18.8758	19.408	19.7162	19.3271	19.4916	19.8535	19.4819	19.4168	19.6189	19.4688	19.2861	19.8814
Q13642	Four and a half LIM domains protein 1	FHL1	3		0.211946	1	-0.304375	-0.522649	16.3742	17.7985	15.7807	NA	15.5884	16.2357	16.1742	15.7491	14.7431	14.3525	15.5476	15.6242
P26447	Protein S100-A4	S100A4	3		0.209002	1	0.377184	0.514601	18.0741	19.4003	17.3124	18.4713	18.7475	17.9149	19.5414	17.4886	18.2858	15.8121	16.9786	16.2149
P11142	Heat shock cognate 71 kDa protein	HSPA8	14		0.208695	1	0.690875	0.513952	19.6963	21.0803	18.8438	18.8311	20.9678	21.5655	19.6447	19.057	19.9972	13.9806	21.7511	17.5728
O43175	D-3-phosphoglycerate dehydrogenase	PHGDH	4		0.206459	1	-0.75753	-0.533992	14.0863	NA	NA	NA	16.7284	16.9851	NA	13.5554	14.5412	NA	17.088	NA
Q9NZ08	Endoplasmic reticulum aminopeptidase 1	ERAP1	2		0.204459	1	0.599558	0.511836	10.1757	13.8159	14.572	9.78967	NA	12.1768	11.5959	10.6784	12.0717	NA	NA	11.9848
P63244	Receptor of activated protein C kinase 1	RACK1	2		0.203581	1	1.28953	0.527459	NA	10.5577	NA	NA	16.9408	16.6244	NA	12.9941	14.2004	NA	16.9479	NA
P28070	Proteasome subunit beta type-4	PSMB4	2		0.20199	1	0.296262	0.499736	12.4199	14.118	13.4802	11.4073	13.4196	13.8708	13.6645	11.8983	12.6489	11.4257	12.9326	12.2499
P04179	Superoxide dismutase [Mn], mitochondrial	SOD2	3		0.201666	1	0.29374	0.499046	17.1741	18.4335	16.8566	16.6138	15.6826	15.2814	16.1585	16.7077	17.0509	15.466	17.0756	15.442
P09622	Dihydrolipoyl dehydrogenase, mitochondrial	DLD	2		0.200647	1	-0.738826	-0.507343	8.33949	12.632	NA	NA	13.0809	11.65	NA	10.7419	11.3822	NA	13.9651	9.37612
O15511	Actin-related protein 2/3 complex subunit 5	ARPC5	2		0.200435	1	0.370536	0.498147	16.0507	17.5424	14.3537	14.1669	14.6708	14.1384	13.6839	14.379	15.0381	NA	15.0526	13.6413
P53004	Biliverdin reductase A	BLVRA	3		0.199754	1	-0.417604	-0.496688	14.304	15.6478	12.7079	13.9864	15.3469	15.7719	15.8449	12.7971	14.4958	NA	15.697	12.6737
P21291	Cysteine and glycine-rich protein 1	CSRP1	3		0.199684	1	0.463522	0.498693	16.1885	17.7186	13.8349	12.6602	15.9933	14.6725	14.8053	14.9884	15.7956	NA	15.0921	NA
P11166	Solute carrier family 2, facilitated glucose transporter member 1	SLC2A1	2		0.199543	1	-0.679273	-0.496236	11.6931	15.9903	14.4953	15.899	16.7452	17.2595	17.7981	11.3782	15.0905	NA	13.9685	14.0033
Q9UHG3	Prenylcysteine oxidase 1	PCYOX1	6		0.198895	1	-0.18109	-0.493137	16.1052	16.7136	15.5727	16.862	17.056	17.2382	16.7307	15.6693	17.1621	16.3901	16.4011	17.2356
P51991	Heterogeneous nuclear ribonucleoprotein A3	HNRNPA3	3		0.19889	1	-1.30426	-0.503482	9.66381	8.88032	10.2069	NA	16.9831	16.2827	NA	12.9325	13.6692	NA	17.6445	NA
P0DOX7	Immunoglobulin kappa light chain	NA	2		0.198259	1	-0.345941	-0.491779	21.1294	23.1556	23.0088	20.8763	21.1915	21.3194	23.3199	23.7922	21.9476	22.7694	21.6275	20.4617
Q03591	Complement factor H-related protein 1	CFHR1	3		0.195898	1	0.211115	0.486725	22.0083	21.9486	23.0224	21.0466	22.0496	22.803	20.8857	22.8673	22.1712	22.7263	21.9583	22.5784
P08195	4F2 cell-surface antigen heavy chain	SLC3A2	8		0.194894	1	0.358533	0.48457	16.224	16.5691	16.4407	15.6338	19.0804	18.8381	16.292	16.9313	17.049	15.3874	18.0854	16.9826
Q15691	Microtubule-associated protein RP/EB family member 1	MAPRE1	2		0.19403	1	0.521987	0.484373	14.9924	16.4303	12.2907	12.3312	14.3687	12.1203	13.1695	14.378	14.7657	NA	15.4764	11.1709
Q08495	Dematin	DMTN	3		0.191812	1	0.541949	0.479579	15.1559	16.9939	14.5735	13.9117	15.7482	15.2224	16.8666	12.2859	14.2156	NA	14.0885	11.3007
P03973	Antileukoproteinase	SLPI	2		0.191514	1	-0.132234	-0.477301	16.0309	15.7114	17.247	16.6433	15.9152	16.4201	16.2873	16.7333	16.1146	16.8326	16.6828	16.3625
P30041	Peroxiredoxin-6	PRDX6	8		0.19125	1	0.663136	0.476733	17.9553	18.7413	17.0635	17.2663	19.224	19.3422	18.738	17.3709	17.9554	11.2515	19.3727	17.0085
P01861	Immunoglobulin heavy constant gamma 4	IGHG4	2		0.190776	1	1.74828	0.482014	12.3816	NA	15.4983	11.5755	15.1459	NA	15.1996	16.8321	NA	14.6081	1	16.3466
P30040	Endoplasmic reticulum resident protein 29	ERP29	3		0.189715	1	-0.881657	-0.479683	11.6605	15.034	10.6809	8.09817	15.3471	15.6254	NA	13.5888	13.1012	NA	15.5491	NA
Q8WWZ8	Oncoprotein-induced transcript 3 protein	OIT3	2		0.189356	1	0.119593	0.472646	14.6695	14.9477	15.0648	14.6169	15.1536	15.1656	14.53	14.9357	14.3036	14.1194	14.0534	15.0577
P62857	40S ribosomal protein S28	RPS28	2		0.189191	1	2.77051	0.494536	NA	NA	NA	0.552903	15.0812	15.7087	NA	11.032	12.4635	NA	16.7138	NA
P06576	ATP synthase subunit beta, mitochondrial	ATP5F1B	10		0.188985	1	0.625888	0.471845	17.4507	19.3605	15.9747	16.1328	19.5808	19.7634	15.7406	17.8007	18.1424	13.9923	19.9911	14.5087
P27487	Dipeptidyl peptidase 4	DPP4	5		0.188527	1	0.166625	0.470855	16.4896	17.7249	18.2018	17.1865	17.864	18.3945	17.1975	17.3677	17.7573	17.0874	17.5302	16.8036
P07237	Protein disulfide-isomerase	P4HB	10		0.188276	1	0.459914	0.470311	16.9639	18.3831	16.6275	15.8153	18.4403	18.8029	16.3846	17.0546	17.0746	13.3343	18.6405	16.1178
P01137	Transforming growth factor beta-1 proprotein [Cleaved into: Latency-associated peptide	TGFB1	4		0.188151	1	0.377101	0.47164	17.3599	18.3487	16.059	15.6465	15.4356	13.4085	15.5635	16.2673	16.4507	NA	16.282	16.128
P68104	Elongation factor 1-alpha 1	EEF1A1	2		0.187582	1	1.56038	0.483367	NA	15.1827	NA	10.8966	19.5436	20.654	NA	16.0823	17.1554	NA	21.1301	0
P13667	Protein disulfide-isomerase A4	PDIA4	4		0.187221	1	1.28294	0.468027	13.3045	15.1061	12.9595	16.0782	15.0749	16.1707	11.2188	13.0736	13.454	0.284279	16.0034	11.3872
P00918	Carbonic anhydrase 2	CA2	8		0.184401	1	0.433832	0.461908	19.6385	20.4304	19.2241	20.2574	21.1959	21.1993	22.1079	17.1766	20.1417	17.5126	19.7135	18.5321
P43487	Ran-specific GTPase-activating protein	RANBP1	2		0.184243	1	-0.772716	-0.463125	12.4671	14.1823	10.6351	10.8681	15.0259	16.2323	15.0472	12.8719	14.2398	9.72959	18.1216	NA
O43390	Heterogeneous nuclear ribonucleoprotein R	HNRNPR	3		0.184179	1	0.728073	0.46494	17.2475	14.577	12.1672	11.2235	16.387	16.1767	12.1273	15.352	15.4297	NA	18.0224	NA
P11021	Endoplasmic reticulum chaperone BiP	HSPA5	21		0.184106	1	-0.158634	-0.461268	20.5098	21.3285	19.7166	20.9363	21.0979	21.1807	20.2532	20.4137	20.9062	20.0908	21.3511	20.176
P55058	Phospholipid transfer protein	PLTP	3		0.183853	1	-0.169205	-0.460717	15.2995	15.7399	16.1181	15.48	16.8241	17.0098	16.0833	16.948	16.5137	16.173	16.6914	16.7391
Q96NZ9	Proline-rich acidic protein 1	PRAP1	2		0.18222	1	-0.205127	-0.457162	15.2404	14.8725	15.5129	14.868	15.5032	15.5163	15.3491	17.0292	14.5754	14.3031	15.3725	15.9942
P00390	Glutathione reductase, mitochondrial	GSR	3		0.181253	1	0.376391	0.455054	14.9472	15.8787	14.543	13.9063	15.019	15.8879	15.514	13.6458	14.9921	11.096	15.0789	14.984
P14618	Pyruvate kinase PKM	PKM	14		0.181031	1	0.359614	0.454569	19.291	20.7225	18.0157	18.9244	19.953	19.9628	18.6236	18.769	19.6939	16.1336	20.0137	17.8808
P50454	Serpin H1	SERPINH1	3		0.17834	1	-0.8284	-0.457775	10.9021	11.1586	NA	NA	16.4249	16.5387	NA	14.3618	12.3347	NA	15.7896	12.396
P15169	Carboxypeptidase N catalytic chain	CPN1	10		0.176743	1	0.122952	0.445185	23.3126	23.184	23.1475	23.5833	22.7655	21.9705	23.1937	22.6494	23.4245	23.216	23.3637	23.1562
Q06033	Inter-alpha-trypsin inhibitor heavy chain H3	ITIH3	25		0.176586	1	0.124987	0.444843	24.1048	23.7676	24.3226	24.2024	23.8961	23.7976	24.3511	22.9657	24.2356	24.7733	23.984	24.2766
O00151	PDZ and LIM domain protein 1	PDLIM1	11		0.176411	1	0.350973	0.444457	19.6246	20.9939	18.6806	18.9036	18.4521	15.7351	18.8094	19.6205	19.4084	18.0322	19.0869	18.3422
A0A0B4J1Y9	Immunoglobulin heavy variable 3-72	IGHV3-72	2		0.175272	1	-0.196024	-0.441956	15.6608	15.5745	16.5202	17.5894	16.5264	16.484	15.652	16.8053	15.7309	16.7248	15.1019	16.5128
P13501	C-C motif chemokine 5	CCL5	2		0.174396	1	0.551098	0.443326	16.4504	17.6712	13.7108	14.9879	14.0178	NA	11.4165	15.1415	16.3382	NA	12.9517	15.3004
P35555	Fibrillin-1 [Cleaved into: Asprosin]	FBN1	7		0.173688	1	-0.186586	-0.438472	15.0382	16.7353	16.6961	15.9114	16.8221	17.0539	16.5589	16.7282	17.0323	15.6424	16.6172	17.4227
P01780	Immunoglobulin heavy variable 3-7	IGHV3-7	3		0.173056	1	-0.273672	-0.437079	17.085	18.6964	18.3047	16.9858	16.6216	16.2835	18.0553	19.3723	17.9764	18.7885	16.8253	17.1576
P02730	Band 3 anion transport protein	SLC4A1	11		0.172016	1	0.478676	0.434783	19.0237	19.9122	19.0495	19.4921	20.6167	20.9069	21.9649	15.271	19.0857	17.7125	18.5843	17.878
P61026	Ras-related protein Rab-10	RAB10	2		0.171486	1	0.332549	0.436847	13.0984	14.9528	12.6062	11.9322	12.6071	11.5326	10.8765	12.0158	12.8326	NA	13.4113	NA
Q15848	Adiponectin	ADIPOQ	4		0.167148	1	-0.207349	-0.424006	20.3137	20.4083	19.2267	20.557	20.8422	22.0993	19.9534	19.345	20.8673	20.094	20.8561	20.8454
Q08211	ATP-dependent RNA helicase A	DHX9	4		0.166874	1	-0.154304	-0.428784	NA	17.0146	17.3508	NA	18.0306	17.7186	17.756	17.8395	17.112	NA	18.4488	17.1351
P00742	Coagulation factor X	F10	15		0.166108	1	-0.0459008	-0.421695	23.8378	23.4597	23.6855	23.688	23.5075	23.5946	23.8978	23.991	23.8665	23.7331	23.9201	23.8776
P16070	CD44 antigen	CD44	3		0.165712	1	-0.103081	-0.420815	19.5481	19.7714	19.9664	20.7369	20.0004	20.4989	20.0079	19.4613	20.492	20.3072	20.099	19.9555
P60174	Triosephosphate isomerase	TPI1	11		0.165044	1	0.346846	0.419327	19.0037	20.0888	18.2045	18.4674	19.7482	19.9307	19.3457	18.4994	19.1861	15.7085	20.1696	17.3001
P17301	Integrin alpha-2	ITGA2	2		0.164991	1	-0.180758	-0.419209	15.502	17.0714	15.3797	15.7129	14.9927	16.4284	15.0239	15.1248	16.2566	14.7914	15.5747	15.9808
P13671	Complement component C6	C6	30		0.164963	1	-0.0933609	-0.419146	25.3234	25.446	25.7146	26.2069	25.3621	25.2845	25.8384	24.9953	25.6679	26.1156	25.5037	25.4924
Q15365	Poly(rC)-binding protein 1	PCBP1	2		0.163528	1	0.736497	0.434656	NA	16.2226	NA	NA	17.0627	17.0163	NA	12.7851	16.3792	NA	17.9137	NA
Q99832	T-complex protein 1 subunit eta	CCT7	4		0.162982	1	-0.871577	-0.417779	11.7805	16.0234	12.0355	NA	16.5154	17.1374	15.8186	13.4569	15.1172	NA	18.028	7.9382
P12931	Proto-oncogene tyrosine-protein kinase Src	SRC	2		0.162759	1	0.368875	0.415582	15.4524	17.1605	14.8599	14.5686	14.1183	NA	14.5341	15.2134	15.4505	12.0346	15.615	13.0839
Q9BUN1	Protein MENT	MENT	3		0.161779	1	-0.0805547	-0.412042	18.3434	17.6203	17.8486	17.9861	17.2056	17.5236	17.6813	18.018	17.5871	17.7205	17.9286	18.1354
O75368	SH3 domain-binding glutamic acid-rich-like protein	SH3BGRL	3		0.161714	1	-0.359807	-0.413236	14.1987	15.7903	12.3879	14.6121	14.3966	14.2863	15.5104	14.0291	14.9936	NA	14.9941	11.2558
P31946	14-3-3 protein beta/alpha	YWHAB	2		0.160447	1	-0.547506	-0.410389	15.6619	17.2581	12.1572	15.1762	16.584	17.1876	16.1861	15.4571	16.1726	NA	17.3901	11.1847
Q9ULI3	Protein HEG homolog 1	HEG1	2		0.15836	1	-0.0724525	-0.404378	17.1856	17.6998	17.7417	17.8614	18.0329	18.1306	17.5959	17.5251	18.0736	17.7493	18.0417	18.0435
P35232	Prohibitin	PHB	2		0.15791	1	-0.567349	-0.411259	12.2738	14.3043	NA	NA	15.9523	16.1323	11.8869	14.5471	14.2851	NA	16.8182	NA
O95445	Apolipoprotein M	APOM	10		0.157868	1	-0.099416	-0.403273	23.2035	22.4419	22.6172	22.7121	22.5381	23.1753	22.423	23.3228	22.9545	22.6499	23.0756	23.6216
P10721	Mast/stem cell growth factor receptor Kit	KIT	6		0.157512	1	0.142976	0.402472	16.6729	17.961	17.3761	17.4827	17.697	16.5828	17.6838	17.9452	18.5396	17.2722	17.5185	16.981
P16930	Fumarylacetoacetase	FAH	4		0.155696	1	-0.121967	-0.398382	16.8931	17.3881	17.2323	17.0158	17.2574	18.5049	16.8285	16.9089	17.013	16.5959	17.4088	17.1164
P08294	Extracellular superoxide dismutase [Cu-Zn]	SOD3	4		0.153534	1	-0.163105	-0.3935	16.4616	18.3079	17.1484	17.7297	17.7452	17.8162	17.0051	16.5403	17.6615	17.0488	16.6059	18.2845
P10643	Complement component C7	C7	30		0.152611	1	-0.0990798	-0.391413	24.9628	24.5819	25.2302	25.3018	24.5668	25.3265	25.3144	24.6378	25.3105	25.8243	24.6597	25.2871
P00734	Prothrombin	F2	30		0.152588	1	-0.0552559	-0.391362	27.5716	27.3238	27.4238	28.0965	27.5127	27.7597	27.6589	27.3835	27.8562	27.7493	27.7069	27.4922
O00194	Ras-related protein Rab-27B	RAB27B	3		0.15225	1	0.356328	0.391848	16.5094	18.4707	15.0093	16.0196	15.4573	12.8934	15.5942	15.7497	16.1895	NA	14.976	14.3418
P04075	Fructose-bisphosphate aldolase A	ALDOA	13		0.149976	1	0.231667	0.385438	20.7783	21.8244	19.7903	20.1703	20.562	20.7818	20.3942	19.5543	20.7677	18.3577	21.4456	19.4151
P02788	Lactotransferrin	LTF	10		0.149521	1	-0.217286	-0.384404	15.966	17.0914	18.2623	15.9191	16.7074	18.3512	18.0516	17.189	16.8492	17.1368	15.8573	17.7117
Q14515	SPARC-like protein 1	SPARCL1	4		0.148956	1	-0.134734	-0.383119	15.867	16.4067	15.6501	15.3001	15.4053	16.4981	15.2201	16.0774	16.6965	15.9147	15.9804	16.918
P13010	X-ray repair cross-complementing protein 5	XRCC5	2		0.148219	1	1.3142	0.398152	NA	NA	NA	NA	15.2589	14.2656	NA	10.0489	10.8472	NA	15.724	6.91677
P06276	Cholinesterase	BCHE	13		0.148019	1	-0.137569	-0.380987	20.0596	20.686	20.822	21.8247	21.0923	21.9621	20.9487	20.8834	21.4272	20.2977	20.6209	20.6791
P62277	40S ribosomal protein S13	RPS13	2		0.14724	1	-0.995017	-0.395796	NA	NA	NA	NA	14.4225	15.4846	11.6302	11.1027	11.5183	NA	17.6441	NA
P05109	Protein S100-A8	S100A8	4		0.146994	1	0.257162	0.378649	17.0866	16.973	20.0925	18.3275	18.8792	18.6138	20.1939	17.6123	17.8096	18.5118	17.1824	18.2637
P08603	Complement factor H	CFH	30		0.14577	1	0.0482342	0.375855	28.4442	28.0106	28.4759	28.6725	28.4072	28.2944	28.5525	28.5365	28.3921	28.6111	28.0783	28.297
P00491	Purine nucleoside phosphorylase	PNP	4		0.144745	1	0.300957	0.373511	15.9423	17.8525	16.0326	16.2158	17.0623	17.3256	17.5047	13.8786	16.6823	14.5885	16.9595	14.7062
P24557	Thromboxane-A synthase	TBXAS1	2		0.143927	1	-0.632492	-0.378748	14.7018	15.8219	10.3928	NA	11.1111	13.2299	NA	9.13743	12.3633	12.9098	NA	NA
Q14126	Desmoglein-2	DSG2	3		0.143561	1	0.139007	0.370801	15.5132	15.338	15.4168	15.4406	15.8034	15.9043	14.5372	15.1062	16.1167	15.2099	16.6424	16.4097
P08709	Coagulation factor VII	F7	5		0.142777	1	-0.147132	-0.369003	15.7076	16.795	15.682	15.8282	17.181	16.4821	16.5666	16.7992	16.6002	15.2393	16.658	17.1501
P04180	Phosphatidylcholine-sterol acyltransferase	LCAT	9		0.142438	1	-0.0713749	-0.368225	20.7619	20.6691	21.0999	21.3861	21.3039	20.6293	21.0759	21.2079	20.9965	21.1838	21.0598	21.6836
P04083	Annexin A1	ANXA1	4		0.141969	1	0.694374	0.367148	12.9664	13.1287	13.3919	8.42595	16.7297	17.2399	10.3883	15.5326	13.354	11.9593	18.751	11.9033
O60506	Heterogeneous nuclear ribonucleoprotein Q	SYNCRIP	3		0.141265	1	-0.851999	-0.381358	0	0	10.4081	NA	16.3807	15.5442	NA	12.6606	15.6113	NA	16.7513	NA
P12268	Inosine-5'-monophosphate dehydrogenase 2	IMPDH2	4		0.141243	1	-1.11294	-0.381304	12.4292	9.52104	NA	NA	16.2845	17.273	NA	NA	11.9968	NA	17.2553	NA
P24593	Insulin-like growth factor-binding protein 5	IGFBP5	6		0.140812	1	-0.140671	-0.364489	18.3841	18.4568	18.2211	17.2468	17.9216	16.9398	18.8406	18.6891	17.3102	18.5358	18.1067	17.9838
P01042	Kininogen-1	KNG1	30		0.140281	1	-0.0508926	-0.363265	27.8897	27.2954	27.2881	28.0712	27.6756	27.7068	27.6475	27.615	27.7404	27.7081	27.8156	27.7352
P27348	14-3-3 protein theta	YWHAQ	2		0.140244	1	0.364965	0.364325	15.1482	16.5643	13.3773	12.7428	15.498	15.2558	14.6136	13.7475	15.1828	NA	16.4498	11.6826
Q3ZCW2	Galectin-related protein	LGALSL	2		0.139737	1	-0.386411	-0.362014	16.6005	17.9341	13.3032	11.893	16.6564	16.1433	16.3451	15.3987	15.888	16.6947	16.6028	16.9759
P10412	Histone H1.4	H1-4	2		0.13865	1	2.18427	0.369781	NA	NA	NA	0.436734	16.7056	17.3973	13.2878	14.1601	14.2778	NA	21.2554	NA
P00966	Argininosuccinate synthase	ASS1	3		0.13724	1	0.519095	0.360572	14.0544	12.7965	NA	NA	17.7018	18.4091	13.5118	14.2439	15.3214	NA	16.7151	15.3643
P62826	GTP-binding nuclear protein Ran	RAN	4		0.137065	1	0.561233	0.360161	NA	15.9342	15.4267	12.6159	18.4684	18.437	16.4825	14.4661	16.2769	NA	19.041	NA
P12109	Collagen alpha-1(VI) chain	COL6A1	4		0.137046	1	-0.228397	-0.355803	13.1771	15.4893	15.225	14.0084	14.96	16.034	13.8552	14.8336	15.2188	14.0816	14.0229	16.6638
Q15019	Septin-2	SEPTIN2	2		0.136573	1	0.343107	0.359005	15.0317	15.8199	12.2453	NA	14.0117	12.8428	11.4983	13.4239	14.1763	NA	14.0308	NA
P07195	L-lactate dehydrogenase B chain	LDHB	10		0.135721	1	0.164738	0.352734	19.8817	20.9514	19.7019	19.9675	20.2826	20.6928	20.0658	18.5546	20.2998	18.7743	20.5914	19.4164
P14625	Endoplasmin	HSP90B1	10		0.135157	1	0.181884	0.351427	17.8691	19.5204	18.6756	18.4044	19.3847	19.4219	17.4199	18.4658	18.7505	17.6752	19.5561	17.441
O43707	Alpha-actinin-4	ACTN4	6		0.134479	1	0.37308	0.349855	16.2582	17.7615	14.094	13.3539	17.3957	17.8438	15.3154	15.7638	16.969	14.2807	17.959	14.1711
P16157	Ankyrin-1	ANK1	17		0.134018	1	-0.25888	-0.348784	19.5194	19.5652	18.9802	19.946	20.2117	20.4303	21.3007	17.0485	19.0512	20.2689	20.7699	18.2667
P01023	Alpha-2-macroglobulin	A2M	30		0.132671	1	-0.286919	-0.345652	23.6651	24.312	24.2671	24.6902	23.7528	24.2568	23.8924	27.9322	24.42	23.6639	22.8915	22.8663
Q9NY65	Tubulin alpha-8 chain	TUBA8	2		0.13195	1	-0.42092	-0.348114	15.209	17.0439	11.6902	12.1363	12.8774	NA	14.1775	13.1625	15.2239	NA	14.3352	NA
P02747	Complement C1q subcomponent subunit C	C1QC	8		0.131517	1	0.0590229	0.342964	24.3838	24.1332	24.3033	24.5724	24.2944	24.0904	24.4433	23.7693	23.9103	24.4824	24.0034	23.8169
P43121	Cell surface glycoprotein MUC18	MCAM	6		0.130495	1	-0.104519	-0.34058	19.0939	18.5129	19.397	20.4514	18.9354	19.1146	19.1716	18.8854	19.0015	18.9074	19.5754	19.0735
P50990	T-complex protein 1 subunit theta	CCT8	4		0.130378	1	-0.288282	-0.341363	14.0507	15.5188	14.2708	NA	16.5571	16.3278	14.5535	14.1913	15.1664	14.1366	18.0072	14.3616
P00338	L-lactate dehydrogenase A chain	LDHA	7		0.129927	1	0.275519	0.339255	17.7078	19.2215	18.0068	17.6811	19.646	20.3271	17.5708	17.3382	18.3128	16.0853	19.8448	17.0738
P62805	Histone H4	H4C1	5		0.128048	1	0.759142	0.334859	14.7117	15.0449	15.5249	14.09	21.5589	21.4377	15.6721	19.109	18.4243	12.37	23.0791	13.5639
P22626	Heterogeneous nuclear ribonucleoproteins A2/B1	HNRNPA2B1	6		0.127497	1	1.17186	0.333566	12.0374	14.3759	13.7632	16.0847	20.1425	19.7924	14.0049	18.8321	18.7712	0.407301	20.4064	16.1501
O14786	Neuropilin-1	NRP1	5		0.126709	1	-0.0674338	-0.331719	17.2539	17.6138	17.4509	17.1945	17.7009	17.5161	17.4611	16.8932	16.6611	17.122	17.6658	17.2068
P62937	Peptidyl-prolyl cis-trans isomerase A	PPIA	8		0.126534	1	0.280041	0.331308	18.8935	20.1983	18.0742	18.7201	20.046	19.6768	19.0575	18.8752	19.2204	15.7987	20.5635	17.3377
P21796	Voltage-dependent anion-selective channel protein 1	VDAC1	4		0.126151	1	0.61255	0.330409	15.9978	16.7449	13.9698	11.7746	17.7255	18.3245	16.6262	16.5294	15.1781	8.27794	18.061	14.5036
P05155	Plasma protease C1 inhibitor	SERPING1	25		0.125526	1	0.0527477	0.328939	27.4756	27.1889	27.4126	27.8097	27.3135	27.6066	27.3225	26.821	27.4696	27.1581	27.5281	27.4853
P22792	Carboxypeptidase N subunit 2	CPN2	12		0.125054	1	0.0687788	0.327828	24.6672	24.5025	24.3797	24.9562	24.3067	23.6945	24.5172	23.9735	24.5102	24.4334	24.69	24.4101
Q9Y6Z7	Collectin-10	COLEC10	3		0.125051	1	-0.125546	-0.327823	16.0443	15.6331	16.5553	16.4848	15.8577	16.4659	16.3434	16.5342	17.0513	15.8154	17.0017	17.7431
P06681	Complement C2	C2	28		0.124483	1	-0.0563974	-0.326484	23.8106	23.4711	23.831	24.0777	23.5326	23.4641	23.7988	23.396	23.6943	24.3284	23.7864	23.8657
P78371	T-complex protein 1 subunit beta	CCT2	6		0.12429	1	1.03742	0.327031	12.704	16.2491	14.0281	1	17.3956	18.1476	14.9113	14.7019	14.6589	0	18.7425	11.862
P62491	Ras-related protein Rab-11A	RAB11A	5		0.124245	1	0.292405	0.326925	17.3912	19.2452	15.7972	15.5518	16.078	15.82	15.3726	17.1098	17.0928	NA	16.9494	14.033
O43396	Thioredoxin-like protein 1	TXNL1	2		0.123192	1	-0.50008	-0.325679	14.621	15.8701	9.85765	NA	14.0285	15.0767	14.5587	10.9111	14.3786	NA	15.5812	10.3312
P62829	60S ribosomal protein L23	RPL23	2		0.12288	1	0.791939	0.331705	NA	NA	NA	NA	16.0122	16.3106	NA	12.6869	12.4308	10.1637	16.653	11.3335
P80723	Brain acid soluble protein 1	BASP1	6		0.122451	1	0.276093	0.321692	15.4224	15.1826	15.5693	14.898	18.4005	18.9464	15.5683	16.782	16.6967	14.9068	17.3297	16.3552
P00748	Coagulation factor XII	F12	24		0.122253	1	-0.0974302	-0.321225	25.3595	24.4222	24.2725	24.2746	24.1374	25.022	25.2965	24.3863	25.2485	25.1078	25.0474	25.2583
P13796	Plastin-2	LCP1	14		0.121949	1	-0.105656	-0.320506	20.0201	19.3849	20.2699	20.5148	19.0908	20.0073	19.9192	19.1917	20.3512	20.6013	20.373	20.3171
P05546	Heparin cofactor 2	SERPIND1	21		0.118326	1	-0.0604277	-0.311922	25.527	24.7128	24.8373	25.7295	24.8435	25.1592	25.1836	24.8692	25.2448	25.3326	25.3062	25.0955
O75144	ICOS ligand	ICOSLG	2		0.118013	1	-0.0702114	-0.311177	16.7192	16.8214	17.1669	16.588	16.2311	17.0687	16.8685	16.7354	17.0641	16.8419	16.4305	17.5699
P01344	Insulin-like growth factor II	IGF2	2		0.117681	1	-0.0849423	-0.310387	20.7973	20.7678	20.519	20.1916	20.5186	19.9291	21.2643	21.2964	20.2187	20.1952	20.7866	20.3557
Q04917	14-3-3 protein eta	YWHAH	6		0.117455	1	0.186704	0.310793	17.8611	19.1987	16.8041	16.5964	16.9754	15.6366	17.2461	16.9372	18.0431	NA	17.6643	17.3602
P26373	60S ribosomal protein L13	RPL13	2		0.115763	1	-1.12711	-0.311424	7.7974	8.85825	0	NA	17.6066	18.4827	NA	12.3046	11.7507	NA	18.9786	8.93584
O14745	Na(+)/H(+) exchange regulatory cofactor NHE-RF1	SLC9A3R1	2		0.115608	1	0.299709	0.306375	15.013	16.4656	12.7955	11.4849	13.188	12.2669	12.4728	14.3019	14.3202	NA	14.9702	12.7441
P35858	Insulin-like growth factor-binding protein complex acid labile subunit	IGFALS	21		0.115197	1	0.104712	0.304469	25.0728	24.4739	24.5825	23.7199	24.3281	23.3983	24.8473	23.9961	23.5528	24.6683	24.7906	24.34
Q9UBX5	Fibulin-5	FBLN5	3		0.113692	1	0.110808	0.30087	14.3858	14.5352	15.1972	13.8886	15.25	15.4916	14.1446	15.7336	15.1826	15.2629	14.7606	15.3277
P50395	Rab GDP dissociation inhibitor beta	GDI2	3		0.112943	1	0.353665	0.299077	14.5023	16.2633	14.3619	14.7428	16.0602	16.5224	16.2844	13.432	15.4678	10.4522	17.0064	13.2514
P06733	Alpha-enolase	ENO1	16		0.111783	1	0.233007	0.296296	20.0214	21.1815	19.1368	19.0144	20.7489	21.0706	19.5453	19.2074	19.9764	17.3605	21.7253	18.7978
P01011	Alpha-1-antichymotrypsin	SERPINA3	25		0.111666	1	0.0718129	0.296015	27.5797	27.2529	28.0243	27.969	27.5605	27.6353	27.5966	26.7856	27.0416	27.804	27.6763	27.1182
P07333	Macrophage colony-stimulating factor 1 receptor	CSF1R	4		0.110865	1	-0.109299	-0.29409	16.5026	16.8428	16.2759	16.7028	17.2222	17.9696	17.2228	16.4864	17.6621	17.1265	16.1954	17.6538
P07900	Heat shock protein HSP 90-alpha	HSP90AA1	6		0.110808	1	0.333947	0.293953	17.0943	17.7706	15.7676	15.0865	18.7272	19.5342	16.7665	16.706	17.3603	13.453	19.5127	16.3979
P02545	Prelamin-A/C [Cleaved into: Lamin-A/C	LMNA	7		0.110768	1	0.430401	0.293858	14.3986	16.3876	16.2746	15.5304	18.311	19.0498	13.5782	16.1928	15.7504	10.9671	18.9192	15.4008
Q15582	Transforming growth factor-beta-induced protein ig-h3	TGFBI	16		0.110142	1	0.0855875	0.292352	20.7454	20.0425	19.4285	19.316	19.8557	20.0733	19.4101	20.4182	20.2476	19.8923	20.1641	20.5531
P40926	Malate dehydrogenase, mitochondrial	MDH2	8		0.107989	1	0.566911	0.287163	15.9753	18.0281	13.6678	15.0772	18.1096	18.4415	14.4145	16.7696	16.8078	13.4545	20.0282	8.372
P12277	Creatine kinase B-type	CKB	5		0.107048	1	0.642081	0.292655	NA	NA	NA	NA	17.8734	18.0232	11.9886	14.1548	14.8243	15.81	18.5572	0
Q9NZP8	Complement C1r subcomponent-like protein	C1RL	12		0.106929	1	0.0655448	0.284601	22.1005	21.4524	21.9429	22.4111	22.645	22.4	22.4732	21.7635	21.8965	22.3901	21.9801	21.7751
P30530	Tyrosine-protein kinase receptor UFO	AXL	2		0.106428	1	-0.157826	-0.28339	14.532	14.4517	15.1876	15.1605	13.7723	14.3608	13.2786	15.7198	15.7866	15.0418	15.6067	16.1996
P00740	Coagulation factor IX	F9	12		0.104001	1	0.0674517	0.277507	22.1811	21.2696	22.107	21.6411	21.8224	21.4586	21.7703	22.3442	21.3787	22.3151	22.1304	21.5096
P01859	Immunoglobulin heavy constant gamma 2	IGHG2	3		0.10279	1	-0.289153	-0.274561	18.6848	21.3546	19.8721	18.9928	21.0182	15.777	19.6724	21.3864	17.8494	19.9775	18.971	21.0304
P03951	Coagulation factor XI	F11	27		0.101869	1	0.0744219	0.272318	22.2838	22.2916	22.5161	23.3908	23.2992	22.7236	22.6833	22.2738	23.2356	22.5334	22.8863	23.291
P08571	Monocyte differentiation antigen CD14	CD14	12		0.10158	1	0.0926118	0.271615	21.2695	21.3033	22.2259	22.0586	22.8721	22.3242	21.165	21.7376	21.2786	22.1109	21.6566	22.1953
P07203	Glutathione peroxidase 1	GPX1	2		0.0990754	1	0.245816	0.266283	15.2593	16.333	13.1087	14.1787	13.3776	13.154	15.4664	12.8069	15.0704	NA	14.2133	11.5549
P26599	Polypyrimidine tract-binding protein 1	PTBP1	2		0.0988866	1	-0.979112	-0.275795	NA	0	NA	NA	15.8476	14.6487	NA	18.7072	11.267	NA	16.2773	8.51238
P40227	T-complex protein 1 subunit zeta	CCT6A	3		0.0972174	1	0.419281	0.262682	12.4731	15.1466	NA	10.826	16.0174	15.5249	12.4071	12.0583	13.1372	NA	17.0934	11.1403
P15151	Poliovirus receptor	PVR	5		0.0972074	1	-0.0436859	-0.260915	18.6012	18.3875	18.57	18.9788	18.5027	18.7601	18.0658	18.4992	18.2352	18.255	18.4042	18.8173
Q15833	Syntaxin-binding protein 2	STXBP2	2		0.0970946	1	0.514587	0.265297	14.1341	16.4585	NA	11.9617	11.8631	NA	NA	14.125	14.5874	NA	14.2376	8.28528
Q6UX71	Plexin domain-containing protein 2	PLXDC2	8		0.0961136	1	-0.0474288	-0.258227	18.2072	18.0247	18.1407	18.6893	18.2903	18.6504	18.7306	18.1647	18.9285	18.362	18.617	18.274
P09172	Dopamine beta-hydroxylase	DBH	9		0.0958076	1	-0.119194	-0.258236	18.5734	18.4865	20.2812	18.4451	18.5126	0	19.643	18.6316	19.1274	20.0253	19.8516	19.6168
P08253	72 kDa type IV collagenase	MMP2	5		0.0944585	1	-0.11034	-0.254151	14.6684	15.3017	15.5786	14.5455	15.9134	16.2425	15.9586	15.3938	16.161	15.2819	15.8331	16.9682
Q8TC12	Retinol dehydrogenase 11	RDH11	2		0.0942613	1	0.27648	0.258182	13.0153	14.8923	NA	NA	13.2114	13.4898	10.4607	11.3437	12.7675	NA	13.4215	NA
P02743	Serum amyloid P-component	APCS	10		0.0938323	1	0.0735893	0.252606	25.0013	24.5657	25.5104	25.5466	25.038	24.425	25.1578	25.3538	24.555	25.3653	25.0547	24.1519
P51452	Dual specificity protein phosphatase 3	DUSP3	2		0.0930769	1	0.313935	0.255199	13.507	15.138	11.8234	NA	10.8138	NA	NA	10.4512	13.1411	10.9975	11.443	NA
Q9BWP8	Collectin-11	COLEC11	6		0.0928593	1	0.113386	0.250202	17.3028	17.1799	17.9597	16.5052	16.5999	17.4132	17.5945	16.488	17.8017	16.7723	17.5539	18.9142
P33151	Cadherin-5	CDH5	9		0.0907414	1	-0.0613282	-0.244956	20.6024	20.2781	21.1268	20.3361	20.5117	20.4808	20.2268	20.7234	20.1764	20.7662	21.1909	21.3229
P01591	Immunoglobulin J chain	JCHAIN	3		0.0902299	1	0.174062	0.243686	17.5369	17.7776	17.8707	17.237	17.1688	16.0986	18.7662	19.1637	18.0196	18.6812	15.321	16.7542
P55072	Transitional endoplasmic reticulum ATPase	VCP	10		0.0898303	1	0.252187	0.242693	16.9364	18.5976	15.9185	16.3738	18.292	18.7575	17.9501	16.0016	17.4238	14.1006	18.8386	14.5042
P05141	ADP/ATP translocase 2	SLC25A5	2		0.0897742	1	0.512687	0.244159	14.0221	15.6459	13.2377	NA	18.7023	18.1572	13.8365	16.2424	16.2296	NA	17.99	8.33954
P23526	Adenosylhomocysteinase	AHCY	3		0.0888043	1	-0.387551	-0.24439	13.1954	15.4196	NA	NA	16.4191	17.1225	16.1417	11.1407	15.0802	NA	16.6044	NA
Q8N6C8	Leukocyte immunoglobulin-like receptor subfamily A member 3	LILRA3	4		0.0878636	1	0.0940731	0.237798	17.5894	18.0271	18.1441	19.0898	18.3688	16.4583	18.3624	17.7291	17.7986	17.8541	17.8652	17.6631
P23229	Integrin alpha-6	ITGA6	5		0.0860846	1	0.167456	0.235996	16.4575	17.8331	15.3169	14.8158	15.3872	NA	14.8363	14.8812	16.2057	NA	16.0054	NA
P11717	Cation-independent mannose-6-phosphate receptor	IGF2R	5		0.085902	1	0.086854	0.2329	15.1103	15.2724	15.0423	13.7641	15.6217	15.479	14.8896	15.0559	15.519	16.0197	15.5995	15.8116
P04004	Vitronectin	VTN	18		0.0857116	1	0.033452	0.232424	28.2053	27.6151	27.7433	28.1593	27.8616	27.5191	28.0927	27.9261	27.7922	28.1217	27.8045	27.6986
Q92496	Complement factor H-related protein 4	CFHR4	2		0.0853372	1	-0.17503	-0.231487	20.9742	17.4113	19.307	20.7774	19.9727	19.446	19.2621	21.4573	18.7911	21.4927	19.9662	19.6774
P07359	Platelet glycoprotein Ib alpha chain	GP1BA	10		0.0848197	1	-0.0460579	-0.230191	20.3835	21.0984	20.0885	20.0844	20.3739	20.155	20.5605	20.5494	20.3555	19.9628	20.3339	20.0267
O43505	Beta-1,4-glucuronyltransferase 1	B4GAT1	3		0.0841688	1	-0.0569603	-0.228559	16.1432	16.3541	16.5701	17.192	15.9004	16.5497	16.1718	16.6698	17.1323	16.5022	16.1517	16.3567
P19652	Alpha-1-acid glycoprotein 2	ORM2	3		0.0838602	1	0.0678115	0.227785	19.5674	20.168	20.529	20.0349	20.2965	19.422	19.8724	21.0482	20.1427	20.4602	19.5484	19.9746
P55209	Nucleosome assembly protein 1-like 1	NAP1L1	2		0.0832031	1	-0.304744	-0.227619	12.5546	14.4499	10.4518	10.0522	15.0587	14.7029	11.9587	12.5862	13.8074	NA	15.8875	NA
Q14974	Importin subunit beta-1	KPNB1	4		0.0826128	1	0.508194	0.226125	13.0607	14.184	11.3954	NA	16.8762	15.8644	12.8117	13.8084	13.8258	NA	17.2944	5.72522
P35443	Thrombospondin-4	THBS4	8		0.0816598	1	-0.125902	-0.222252	16.4964	18.856	18.8137	17.609	17.9336	19.3994	17.63	17.6956	18.7949	16.9662	17.929	18.9992
Q01459	Di-N-acetylchitobiase	CTBS	4		0.0814384	1	0.0525141	0.221694	17.2216	16.5796	16.6185	16.4497	17.1276	16.893	16.7242	16.9657	15.8929	16.5298	16.3039	16.8551
P54289	Voltage-dependent calcium channel subunit alpha-2/delta-1	CACNA2D1	12		0.0813481	1	-0.0882099	-0.221467	17.2518	17.267	18.3545	16.5124	17.0991	18.0021	17.5114	18.2491	17.5876	17.0461	18.3623	18.3413
P30048	Thioredoxin-dependent peroxide reductase, mitochondrial	PRDX3	3		0.0806131	1	-0.332582	-0.222082	13.7238	15.7051	11.8764	NA	16.6395	16.4946	10.5632	13.7508	14.3209	NA	15.8499	NA
P46781	40S ribosomal protein S9	RPS9	3		0.0804046	1	-0.707391	-0.22486	9.66126	8.71031	NA	NA	15.9898	16.0678	NA	9.6519	11.5265	NA	17.9697	NA
P28072	Proteasome subunit beta type-6	PSMB6	2		0.079988	1	-0.163273	-0.218035	13.9336	15.5904	14.9579	14.278	16.0582	17.0793	15.97	14.9079	15.4468	13.4443	16.8599	13.9692
Q99497	Parkinson disease protein 7	PARK7	7		0.0791102	1	-0.183707	-0.215816	18.2714	19.7773	17.6341	18.0996	19.5519	19.7802	19.6748	18.9216	18.6562	15.2824	20.0124	18.1485
P14174	Macrophage migration inhibitory factor	MIF	2		0.0778869	1	-0.146694	-0.213334	16.3564	17.5025	16.1846	16.2389	18.2729	18.4489	17.8204	16.1185	16.9388	NA	18.0873	15.3778
P49327	Fatty acid synthase	FASN	8		0.0777507	1	0.338772	0.217951	NA	13.9516	NA	NA	18.2745	17.1303	15.6639	15.0622	14.1344	NA	17.5204	NA
P62249	40S ribosomal protein S16	RPS16	2		0.0766193	1	-0.628283	-0.217774	NA	NA	NA	NA	15.4533	15.6157	NA	9.62187	10.2662	NA	16.5882	12.1265
Q13228	Methanethiol oxidase	SELENBP1	7		0.076175	1	0.205914	0.208372	17.0772	17.5377	15.9497	17.1182	18.5099	19.3391	19.6654	16.0554	18.0931	14.2039	17.4827	16.21
P01860	Immunoglobulin heavy constant gamma 3	IGHG3	4		0.0754752	1	-0.136847	-0.206591	18.0237	19.4005	19.7826	18.5509	17.7178	17.7596	18.4654	20.9515	18.9225	19.4602	17.7631	17.6369
O00161	Synaptosomal-associated protein 23	SNAP23	2		0.0739526	1	-0.509816	-0.206236	8.53367	15.1454	10.2438	NA	10.0311	7.43163	NA	NA	15.1103	8.61399	14.7671	NA
P12956	X-ray repair cross-complementing protein 6	XRCC6	3		0.072557	1	0.306284	0.201362	11.7409	11.5984	13.4199	NA	16.4156	15.9914	11.4483	12.1408	13.7776	NA	16.4824	NA
P00505	Aspartate aminotransferase, mitochondrial	GOT2	3		0.0723706	1	0.549491	0.202116	10.634	15.6066	0	NA	17.5143	16.2085	NA	15.1141	15.6683	7.29956	16.0513	NA
P10909	Clusterin	CLU	23		0.07208	1	-0.0337934	-0.197922	26.9135	26.4136	26.5471	26.9739	27.2171	26.6361	26.6708	27.0112	26.7187	27.1919	27.1231	27.0427
O95479	GDH/6PGL endoplasmic bifunctional protein [Includes: Hexose-6-phosphate dehydrogenase	H6PD	3		0.0717433	1	-0.0656898	-0.19706	14.7522	15.6373	15.474	15.5708	15.1864	14.9887	15.3575	15.4931	15.079	13.831	14.9197	15.7107
P00568	Adenylate kinase isoenzyme 1	AK1	3		0.0714047	1	-0.292649	-0.196757	13.7737	15.6283	12.23	15.2688	15.9731	16.4031	17.08	9.07285	15.4355	NA	15.0774	13.9895
O14791	Apolipoprotein L1	APOL1	14		0.0709133	1	-0.0801749	-0.194931	23.1419	22.4334	22.7438	22.9702	22.7222	22.3886	22.377	24.2726	21.9243	22.5891	21.773	22.902
Q92859	Neogenin	NEO1	4		0.0707807	1	0.0595245	0.194591	14.7489	15.2195	15.3806	15.0722	15.5764	15.6034	15.0702	15.4371	15.763	14.6813	14.98	16.398
P01876	Immunoglobulin heavy constant alpha 1	IGHA1	8		0.0706726	1	-0.283019	-0.194314	21.8894	23.2985	24.3884	21.2302	21.4108	16.7101	23.4904	24.2216	18.2908	22.1788	21.9362	21.1571
P13716	Delta-aminolevulinic acid dehydratase	ALAD	3		0.0704775	1	-0.184597	-0.19437	14.9897	16.3337	14.5152	15.1768	16.0272	17.069	17.8211	12.9159	15.2595	NA	14.7929	13.5681
P12259	Coagulation factor V	F5	30		0.0701325	1	-0.0494907	-0.192927	21.0532	21.5704	21.9673	22.1674	22.6549	21.5705	21.7496	21.8712	21.4748	22.1069	21.8395	21.8207
P12111	Collagen alpha-3(VI) chain	COL6A3	26		0.068307	1	0.0614033	0.188228	18.8012	19.4259	18.7986	18.4528	19.4411	19.5128	18.7507	18.4084	19.5615	19.0435	19.0038	20.1154
P26927	Hepatocyte growth factor-like protein	MST1	12		0.067788	1	-0.079283	-0.18689	21.2293	21.1646	21.4679	22.2113	21.356	21.9276	21.5119	19.6638	20.8215	21.9165	21.1129	20.875
A6NEC2	Puromycin-sensitive aminopeptidase-like protein	NPEPPSL1	2		0.0675352	1	-0.36057	-0.191076	9.3787	12.0645	NA	NA	12.4806	11.9768	NA	NA	9.94732	NA	13.1133	6.69651
P31948	Stress-induced-phosphoprotein 1	STIP1	3		0.0674997	1	0.217414	0.18821	14.0458	15.5114	NA	13.3618	17.3474	17.108	14.9958	14.1436	15.5685	NA	17.4982	NA
P00736	Complement C1r subcomponent	C1R	29		0.0674469	1	0.0316827	0.186009	24.9057	24.4403	25.2113	25.3838	25.1957	25.338	25.2491	25.0959	25.2267	25.3571	25.0644	24.8969
A0A0B4J1V0	Immunoglobulin heavy variable 3-15	IGHV3-15	2		0.0666541	1	-0.123787	-0.183961	13.0428	14.2903	13.8477	14.3669	14.254	14.3078	15.0098	15.1146	14.6022	14.7777	11.3469	13.2696
P27169	Serum paraoxonase/arylesterase 1	PON1	10		0.0665071	1	0.048831	0.183581	24.6185	24.1881	24.6396	24.772	24.1839	23.5966	24.0628	24.7375	24.7326	24.7233	25.0746	24.8035
P11171	Protein 4.1	EPB41	4		0.0662195	1	0.101288	0.183361	17.5985	16.0743	16.4566	16.1794	17.4145	18.0289	18.4734	17.3335	16.6687	16.2889	16.1546	NA
Q06830	Peroxiredoxin-1	PRDX1	6		0.0655173	1	-0.167751	-0.181019	16.8276	18.5618	17.1946	17.2773	19.7989	20.1341	18.9152	17.8179	18.1849	16.0114	20.2438	16.3924
Q12805	EGF-containing fibulin-like extracellular matrix protein 1	EFEMP1	10		0.0645743	1	-0.0493236	-0.178574	20.928	20.3028	21.0516	20.134	20.8204	21.1993	20.472	21.2078	20.6784	21.4182	21.4642	21.1532
P20618	Proteasome subunit beta type-1	PSMB1	2		0.0645275	1	0.291692	0.178963	12.1585	14.867	12.6306	7.97638	15.3948	15.7873	14.3384	13.0282	13.138	NA	15.4798	9.79451
O60814	Histone H2B type 1-K	H2BC12	2		0.0638973	1	0.325113	0.177954	14.2862	NA	15.7289	15.3513	18.0361	19.2767	10.5816	17.0559	16.1476	NA	18.8461	13.2359
Q12860	Contactin-1	CNTN1	8		0.0635253	1	0.0181773	0.175849	18.2528	18.0723	18.4925	18.488	18.2749	18.3012	18.2686	18.2444	18.4749	18.629	18.5478	18.2935
P20774	Mimecan	OGN	2		0.0628287	1	-0.0988427	-0.174037	13.0575	14.8625	15.0542	14.5187	14.9119	15.6933	14.7011	14.0985	14.3691	13.3859	12.952	15.364
P25705	ATP synthase subunit alpha, mitochondrial	ATP5F1A	8		0.0625512	1	-0.220441	-0.173809	16.6311	18.6421	14.322	16.331	18.4649	18.7141	14.7582	16.2454	16.7749	NA	19.1735	13.5163
P03950	Angiogenin	ANG	5		0.0620654	1	-0.0587568	-0.172049	19.0077	18.3157	18.9191	18.7085	19.4892	18.3857	19.2731	19.621	18.295	19.7863	19.3254	18.4761
P68871	Hemoglobin subunit beta	HBB	7		0.0618478	1	-0.308671	-0.171481	23.3168	26.719	21.9837	22.663	27.9124	28.3018	28.4564	22.7807	22.6583	20.8618	21.9661	22.4632
P06727	Apolipoprotein A-IV	APOA4	30		0.0601471	1	-0.0295167	-0.167039	27.1219	27.4121	27.1948	27.1489	28.1429	27.6565	27.4986	27.4983	27.3446	27.52	27.625	27.485
P40925	Malate dehydrogenase, cytoplasmic	MDH1	2		0.0592168	1	0.124807	0.164604	15.2448	16.5893	15.8885	15.5256	16.8607	17.1188	17.0248	14.2176	15.9468	14.0453	17.6341	14.7277
P09382	Galectin-1	LGALS1	4		0.0588928	1	0.226841	0.163754	13.4353	15.2454	13.8623	12.3782	17.7238	18.378	13.0745	15.1806	14.9444	11.5561	17.5395	14.7646
P0DMV8	Heat shock 70 kDa protein 1A	HSPA1A	5		0.0580104	1	-0.213814	-0.161439	16.4312	17.9265	13.8212	15.0141	18.0784	18.9751	16.551	15.9254	16.8627	13.095	19.9075	14.7028
P00441	Superoxide dismutase [Cu-Zn]	SOD1	3		0.0557993	1	-0.100448	-0.15562	16.579	17.5372	16.236	17.0175	17.283	18.0916	18.5504	16.2836	17.2785	15.128	17.4381	15.5101
P22061	Protein-L-isoaspartate(D-aspartate) O-methyltransferase	PCMT1	2		0.0516282	1	-0.104714	-0.144579	14.8898	15.9538	14.1225	15.1745	16.1021	16.3021	15.7871	14.6763	15.3064	13.0793	16.9337	13.7726
Q9H8L6	Multimerin-2	MMRN2	2		0.0511697	1	0.0420208	0.14336	16.3693	16.3886	16.3766	16.4183	17.5882	17.1466	16.8233	15.9534	16.5181	16.536	17.194	16.9079
Q99623	Prohibitin-2	PHB2	2		0.0510267	1	-0.248535	-0.142979	9.27637	14.3982	13.3729	7.62099	15.5961	16.1685	11.2869	12.9008	13.0903	13.2164	16.9173	12.1505
P22692	Insulin-like growth factor-binding protein 4	IGFBP4	3		0.0508407	1	0.0288734	0.142484	17.1452	16.6766	17.2404	16.6235	16.9137	16.7299	17.1903	17.3685	16.7552	17.6102	16.705	16.9742
P61604	10 kDa heat shock protein, mitochondrial	HSPE1	4		0.0507969	1	0.352517	0.14277	14.0543	17.2433	13.2308	13.1639	20.1868	20.6515	13.6536	18.2299	17.8872	8.94868	20.02	NA
P02042	Hemoglobin subunit delta	HBD	4		0.0503344	1	-0.324429	-0.141136	18.0219	22.4731	16.0204	17.3898	23.5557	23.7206	24.1295	15.5854	16.9835	13.9446	16.9246	17.5908
O94985	Calsyntenin-1	CLSTN1	2		0.0480521	1	0.115176	0.135043	11.7824	14.1688	12.7127	11.0567	13.0901	14.1818	13.258	12.7361	14.6745	10.5547	13.0947	14.547
P20851	C4b-binding protein beta chain	C4BPB	9		0.0477944	1	-0.0293922	-0.134354	21.7694	21.944	22.5849	22.9288	22.4065	22.0034	21.948	22.1787	21.7917	22.2639	22.0208	22.0526
Q9UEW3	Macrophage receptor MARCO	MARCO	2		0.0476924	1	-0.0814317	-0.13408	13.4323	14.9547	14.4049	15.3353	14.4048	15.3444	13.9686	14.5063	15.5278	14.1376	12.3829	15.5612
Q13822	Ectonucleotide pyrophosphatase/phosphodiesterase family member 2	ENPP2	7		0.0474332	1	0.0671736	0.133386	17.1524	17.4034	16.0809	17.3469	16.7973	17.8452	16.2369	15.7065	17.9763	16.3189	16.5927	18.026
P16284	Platelet endothelial cell adhesion molecule	PECAM1	2		0.0472757	1	0.291282	0.134413	17.5345	17.3835	10.2477	12.0605	17.0088	NA	10.7661	13.2724	13.0524	NA	17.3652	NA
P29692	Elongation factor 1-delta	EEF1D	3		0.0467647	1	-0.106658	-0.131594	21.628	19.933	20.4512	20.478	17.2428	18.5254	20.6344	20.415	21.0279	21.0301	19.2319	21.3053
P02100	Hemoglobin subunit epsilon	HBE1	3		0.0464587	1	-0.0633485	-0.130773	20.938	20.8054	19.7681	20.9862	21.6367	21.811	21.5095	19.4153	20.2743	19.9648	20.8473	20.4014
P45880	Voltage-dependent anion-selective channel protein 2	VDAC2	3		0.0461364	1	0.223633	0.131322	14.1043	16.3003	NA	12.7422	16.7356	17.2628	11.2749	14.302	14.9073	NA	18.2702	NA
P62942	Peptidyl-prolyl cis-trans isomerase FKBP1A	FKBP1A	2		0.0457121	1	0.103981	0.128768	16.4201	18.0479	15.6157	16.0284	15.7594	16.0359	16.9506	16.4846	16.8276	12.9479	16.9045	15.0142
O43866	CD5 antigen-like	CD5L	13		0.0453156	1	-0.0663748	-0.127702	20.795	21.1157	21.1426	21.2248	21.7355	20.1074	22.482	22.1925	21.0433	22.2797	20.4505	20.111
P06312	Immunoglobulin kappa variable 4-1	IGKV4-1	2		0.0446673	1	0.0728604	0.125957	14.7289	15.7309	15.2278	14.3368	13.771	13.7539	14.585	15.3719	14.8714	15.9544	12.9003	13.9821
Q07020	60S ribosomal protein L18	RPL18	2		0.0445551	1	-0.443178	-0.130467	NA	NA	NA	NA	16.6335	17.4617	11.5524	10.815	11.8286	NA	18.8678	NA
P52209	6-phosphogluconate dehydrogenase, decarboxylating	PGD	4		0.0423144	1	0.111052	0.119942	16.2272	17.2798	15.5524	15.5359	17.3185	17.1988	17.0369	13.2694	16.2958	NA	18.3617	14.9794
Q15166	Serum paraoxonase/lactonase 3	PON3	3		0.0418279	1	-0.0427644	-0.11829	16.6818	16.974	17.1702	15.9579	17.6289	17.4046	17.6604	17.2357	17.6151	17.7839	18.0558	17.4617
P04196	Histidine-rich glycoprotein	HRG	24		0.0398019	1	-0.0154021	-0.112793	26.4719	26.2537	26.2059	26.7761	26.5268	26.6714	26.7946	26.3253	26.7506	26.5411	26.2733	26.3982
P10451	Osteopontin	SPP1	2		0.0376761	1	-0.100976	-0.107301	NA	14.9474	13.1056	14.8903	14.3342	15.9038	12.6972	14.9247	15.4903	12.6225	13.0256	16.2765
Q12913	Receptor-type tyrosine-protein phosphatase eta	PTPRJ	9		0.0375122	1	-0.0194194	-0.106554	18.5456	19.2836	18.6849	18.6446	19.0372	19.1855	18.9292	18.8293	19.32	18.5432	18.749	19.1664
P11277	Spectrin beta chain, erythrocytic	SPTB	23		0.0373478	1	-0.088074	-0.106105	17.4113	18.755	17.4723	18.7552	19.4871	19.5753	20.6734	17.645	18.3689	15.99	17.8782	16.912
P10124	Serglycin	SRGN	3		0.0370213	1	-0.0875689	-0.105876	16.99	17.5333	15.5825	13.8102	13.7176	NA	15.5837	15.6148	16.2858	NA	15.6509	16.1965
P49368	T-complex protein 1 subunit gamma	CCT3	3		0.0362584	1	0.190317	0.103414	14.4018	15.9593	11.1822	8.47897	16.6143	16.2372	14.5046	13.9891	14.1364	NA	17.4451	10.6393
P30043	Flavin reductase	BLVRB	6		0.0349249	1	-0.0729542	-0.09947	19.5572	20.0775	19.6975	20.9099	21.068	21.78	22.4216	18.6187	20.5922	18.9688	20.366	19.271
Q99983	Osteomodulin	OMD	3		0.0331401	1	-0.0897689	-0.0945618	13.8566	17.7505	17.1759	17.161	16.9945	17.8402	15.6097	17.2068	17.8617	15.353	13.9028	17.6714
Q9NTK5	Obg-like ATPase 1	OLA1	2		0.0324192	1	-0.0968903	-0.0931563	13.6237	15.0377	12.9902	12.1635	14.517	14.8868	14.2687	NA	13.5366	NA	15.6649	10.5612
P02760	Protein AMBP [Cleaved into: Alpha-1-microglobulin	AMBP	21		0.0321692	1	-0.0113971	-0.0918843	26.562	26.2441	26.6383	26.8184	26.5355	26.5756	26.5389	26.1732	26.4211	26.8087	26.6268	26.6192
P07437	Tubulin beta chain	TUBB	2		0.0315062	1	0.0985035	0.0903044	17.4286	19.0093	16.3869	17.1254	18.7208	19.3172	15.8271	17.0148	17.9425	NA	19.9544	14.4
P10809	60 kDa heat shock protein, mitochondrial	HSPD1	12		0.0303737	1	-0.172934	-0.0869191	15.7872	18.645	13.4903	16.5924	21.3835	21.8365	16.0875	19.1577	19.1496	14.5918	21.19	12.9038
P61088	Ubiquitin-conjugating enzyme E2 N	UBE2N	2		0.0298078	1	-0.0587175	-0.0855885	15.3462	16.2704	14.3864	14.5522	16.0324	16.1325	16.0714	14.7438	15.5503	NA	16.7161	13.2264
Q86VB7	Scavenger receptor cysteine-rich type 1 protein M130	CD163	11		0.029601	1	-0.0182571	-0.0847767	19.111	19.9864	19.5241	19.6504	19.9366	19.8705	19.4626	19.8886	19.988	19.9602	19.3257	19.1211
P02774	Vitamin D-binding protein	GC	30		0.0292759	1	0.0136564	0.0838743	28.8994	28.354	28.4673	28.9865	28.5498	28.58	28.7034	28.2033	28.5347	28.982	28.6436	28.3406
P20023	Complement receptor type 2	CR2	7		0.0289321	1	0.121591	0.0829196	15.527	17.6009	14.9926	17.6146	18.3197	18.2998	17.7334	16.8443	17.8596	10.2075	16.1835	17.9411
P22314	Ubiquitin-like modifier-activating enzyme 1	UBA1	7		0.0285741	1	-0.0559819	-0.0819243	19.1485	19.2188	18.2481	19.0355	18.77	19.5932	19.8339	18.2102	20.0067	20.1208	20.284	16.4981
P14543	Nidogen-1	NID1	8		0.028511	1	0.0440106	0.0817489	17.3302	18.3278	18.5924	17.7647	16.8381	16.4732	17.0021	17.6571	17.7714	16.4109	19.132	17.9444
Q9Y4L1	Hypoxia up-regulated protein 1	HYOU1	3		0.0281762	1	0.0321763	0.0808174	15.5336	15.2087	15.4019	15.1134	16.376	16.2684	15.472	15.5327	15.6717	15.35	17.2823	15.4813
P16671	Platelet glycoprotein 4	CD36	2		0.0278161	1	0.0828612	0.0803157	15.2187	16.7844	14.4939	14.4721	12.8445	11.8724	12.3781	14.1015	14.5586	NA	15.5679	NA
P22234	Multifunctional protein ADE2 [Includes: Phosphoribosylaminoimidazole-succinocarboxamide synthase	PAICS	2		0.0277433	1	-0.353371	-0.0809474	0	13.6541	7.51713	0.162287	15.09	15.8993	0	13.45	12.4155	NA	16.9723	0
P06703	Protein S100-A6	S100A6	2		0.026486	1	-0.0448463	-0.0761055	20.8016	20.9772	20.4241	20.8392	21.4186	21.4106	21.6482	21.3534	20.5685	20.8525	21.5049	18.1982
P25789	Proteasome subunit alpha type-4	PSMA4	2		0.024576	1	-0.0554602	-0.0707613	13.5281	15.585	15.1906	13.9409	15.9969	16.7712	15.2245	14.4726	15.0664	13.9104	16.9316	13.1714
P13598	Intercellular adhesion molecule 2	ICAM2	3		0.0240006	1	0.0125387	0.0691469	18.1823	17.8833	17.817	18.3147	18.588	18.3892	18.4721	17.8197	18.3348	18.471	17.9457	18.448
P61247	40S ribosomal protein S3a	RPS3A	2		0.0239107	1	-0.0677399	-0.0706281	16.4699	14.2989	NA	NA	16.2848	16.3198	NA	15.3635	14.7849	NA	17.6749	NA
P60900	Proteasome subunit alpha type-6	PSMA6	3		0.0229369	1	-0.0538135	-0.0661577	13.1969	15.5262	14.5732	12.818	15.7011	16.5139	14.3588	13.8449	14.3759	13.013	16.3173	13.7325
P05556	Integrin beta-1	ITGB1	8		0.0220777	1	0.0330575	0.0637384	17.4408	19.1418	17.4049	16.8304	16.3266	17.3502	16.3831	17.0488	17.7838	16.0971	17.2235	17.5728
P55290	Cadherin-13	CDH13	3		0.0220548	1	0.0173132	0.0636737	16.8763	16.2192	17.6244	16.7333	16.3028	17.1395	16.5824	16.9811	17.012	17.2293	17.2391	17.3687
P19338	Nucleolin	NCL	5		0.021308	1	0.0931625	0.0615673	14.3848	14.417	14.0441	14.7543	19.0608	19.4874	13.9026	16.4135	16.2691	14.6592	19.8971	13.241
P05387	60S acidic ribosomal protein P2	RPLP2	2		0.020613	1	0.159485	0.0602435	11.3501	9.27938	NA	NA	18.3054	18.3445	NA	15.2041	16.1479	17.1093	18.8336	11.879
P43251	Biotinidase	BTD	11		0.0204653	1	0.0109987	0.059186	22.1881	21.4932	22.0333	22.0954	21.8071	22.099	22.1209	21.5468	22.18	22.1902	22.4015	22.3822
P02647	Apolipoprotein A-I	APOA1	30		0.0203224	1	0.00985193	0.0587818	29.6887	28.8463	29.1262	29.0857	29.2439	29.5115	29.1762	29.6569	28.9976	29.1046	29.2356	29.4167
Q00839	Heterogeneous nuclear ribonucleoprotein U	HNRNPU	6		0.0195584	1	0.154518	0.0572264	11.6152	11.0934	0	NA	19.2426	19.6743	12.754	16.9746	16.1262	NA	19.8011	12.7434
P06702	Protein S100-A9	S100A9	4		0.0194627	1	0.0356638	0.0563476	17.0169	17.4353	20.0036	18.0335	18.6436	18.6742	20.1559	17.8208	17.7013	18.495	17.3248	18.5061
P05156	Complement factor I	CFI	26		0.0191856	1	-0.0101402	-0.055562	25.2108	25.0121	25.4686	25.767	25.4255	24.9852	25.4221	25.5564	25.2719	25.8621	25.1412	25.0883
P25788	Proteasome subunit alpha type-3	PSMA3	2		0.0190177	1	-0.0492905	-0.055086	13.7238	15.1335	14.0341	13.4929	15.5324	16.3881	15.0437	13.9106	14.0239	12.6414	16.4674	11.9452
P23470	Receptor-type tyrosine-protein phosphatase gamma	PTPRG	6		0.018989	1	0.011596	0.0550045	16.2114	16.517	17.038	16.1848	16.4273	16.8559	16.4596	16.5056	16.666	16.1032	16.9915	16.9752
Q02985	Complement factor H-related protein 3	CFHR3	2		0.0187703	1	0.0412145	0.0543839	15.5767	17.8586	19.8206	17.3077	17.3494	15.1907	17.3059	18.0524	16.7338	17.7337	17.5187	17.6637
P02748	Complement component C9 [Cleaved into: Complement component C9a;Complement component C9b]	C9	30		0.0186233	1	0.019165	0.0539666	25.1151	24.5475	25.4415	25.5244	25.0017	24.0048	25.0615	25.0283	24.4905	26.0077	25.3207	24.4495
O75531	Barrier-to-autointegration factor	BANF1	2		0.0176819	1	-0.1856	-0.0525787	9.02412	6.46539	NA	NA	16.9542	16.9049	NA	15.2781	14.8469	NA	16.5276	NA
P02671	Fibrinogen alpha chain [Cleaved into: Fibrinopeptide A;Fibrinogen alpha chain]	FGA	30		0.0168019	1	0.0286336	0.0487853	22.8422	23.371	24.3987	23.4111	23.7934	22.4828	22.9203	25.7485	23.04	24.1837	22.9859	22.8161
P00739	Haptoglobin-related protein	HPR	4		0.016358	1	-0.0247643	-0.0475194	20.1611	19.5626	20.7379	20.769	18.9762	19.0026	20.367	21.4464	19.9915	20.4565	19.07	19.2575
P08697	Alpha-2-antiplasmin	SERPINF2	25		0.0159966	1	0.00615621	0.046488	26.5681	26.3108	26.357	26.784	26.4094	26.4154	26.5482	25.9152	26.4346	26.5227	26.4346	26.558
P61978	Heterogeneous nuclear ribonucleoprotein K	HNRNPK	5		0.0148786	1	0.106711	0.0435624	13.1621	14.345	12.5113	9.41189	18.9525	19.4265	11.4463	16.3444	16.3095	NA	19.7888	NA
Q9Y624	Junctional adhesion molecule A	F11R	2		0.0141731	1	-0.052975	-0.0413858	15.3136	17.0266	14.2076	12.5307	9.56898	12.5088	12.79	11.5277	13.7508	NA	13.4015	13.0574
P00558	Phosphoglycerate kinase 1	PGK1	9		0.013016	1	-0.0193899	-0.0379504	18.3947	19.7201	17.7692	18.0069	19.1388	19.2285	18.9332	17.7585	18.7989	18.1942	19.4262	17.0908
P16401	Histone H1.5	H1-5	2		0.0121593	1	-0.0589247	-0.0363756	NA	NA	NA	13.2706	15.8557	16.2359	12.5121	14.9464	13.7897	NA	17.4431	NA
P05783	Keratin, type I cytoskeletal 18	KRT18	2		0.0120107	1	0.0381956	0.0351553	16.6349	16.2633	17.0276	16.5385	16.6917	16.4882	NA	13.6152	12.5209	13.4119	16.6975	16.7495
P00738	Haptoglobin	HP	11		0.0119264	1	0.0256457	0.0348153	23.3837	21.372	24.389	24.3154	21.3185	21.72	23.6824	24.1224	23.3813	24.2423	22.6159	22.6694
P32119	Peroxiredoxin-2	PRDX2	10		0.0115295	1	-0.0233779	-0.0336717	21.2722	21.5234	21.3237	22.1596	22.745	23.3552	24.0317	20.8898	22.0704	20.4535	21.8858	20.7106
Q7Z7G0	Target of Nesh-SH3	ABI3BP	10		0.0109788	1	0.00860238	0.0320831	18.7268	19.4676	19.6099	19.4873	19.7017	19.6833	19.3479	19.9113	19.3661	18.7008	18.6826	19.4594
P52272	Heterogeneous nuclear ribonucleoprotein M	HNRNPM	6		0.0103799	1	0.0509253	0.0305422	15.0341	12.7442	14.3356	NA	18.9082	19.1691	13.3623	17.3072	15.9452	NA	19.0547	14.3918
P69905	Hemoglobin subunit alpha	HBA1	8		0.0102358	0.998743	-0.0583253	-0.0299364	23.0106	26.5113	21.3437	21.7255	27.5034	27.7484	27.7733	21.5107	21.676	19.7466	20.7866	21.7315
Q14520	Hyaluronan-binding protein 2	HABP2	24		0.00981708	0.998025	0.0072093	0.0287253	23.6373	23.2597	23.9228	23.0479	23.8844	23.5384	23.3939	23.5372	22.5455	23.7881	23.6558	23.7013
P06454	Prothymosin alpha [Cleaved into: Prothymosin alpha, N-terminally processed;Thymosin alpha-1]	PTMA	2		0.00956355	0.996744	-0.0711263	-0.0282909	11.1271	12.7306	NA	12.9439	19.4314	19.3103	13.801	16.9782	17.0559	NA	19.8917	NA
P04040	Catalase	CAT	16		0.00908658	0.996384	0.0175211	0.0266095	19.8094	20.1811	19.8458	20.4606	20.8127	21.6155	22.0853	19.2026	20.236	18.5868	20.2391	18.8968
P16452	Erythrocyte membrane protein band 4.2	EPB42	4		0.0090093	0.994998	0.0318692	0.0264585	14.751	16.5159	15.3047	16.2551	17.2547	17.4777	18.7181	NA	15.3426	12.5888	14.4319	13.4322
O00429	Dynamin-1-like protein	DNM1L	2		0.00884078	0.993772	0.0299313	0.0261739	12.4712	15.3568	11.5013	NA	12.3975	11.6574	9.30064	11.5464	12.4208	NA	12.9776	NA
P19823	Inter-alpha-trypsin inhibitor heavy chain H2	ITIH2	30		0.00860067	0.992696	0.0038662	0.0252002	26.9892	26.6188	26.5556	26.8921	26.3709	26.5468	26.7635	26.0664	26.5815	26.7074	26.7107	26.6576
P02675	Fibrinogen beta chain [Cleaved into: Fibrinopeptide B;Fibrinogen beta chain]	FGB	30		0.00785368	0.992892	0.0161049	0.0230308	22.4157	23.0125	23.8973	22.8504	23.0571	21.5673	22.4636	25.7567	22.5268	23.6364	22.1946	22.1834
Q09666	Neuroblast differentiation-associated protein AHNAK	AHNAK	2		0.00735826	0.992289	0.0462052	0.0221307	NA	9.19984	10.021	NA	15.6885	15.0063	0	13.248	13.4624	NA	14.5902	NA
Q9Y646	Carboxypeptidase Q	CPQ	3		0.00712415	0.991393	0.0221236	0.0209086	14.4723	15.597	13.5617	10.1341	14.5231	15.6968	14.732	13.9943	14.3787	14.3533	12.6108	16.5761
P02679	Fibrinogen gamma chain	FGG	21		0.00689696	0.990322	0.0137877	0.020247	21.6298	22.3404	23.4153	22.3221	22.4948	21.1582	21.9279	25.0487	22.0515	23.0926	21.4578	21.7248
P38646	Stress-70 protein, mitochondrial	HSPA9	8		0.00615153	0.990367	-0.0556226	-0.0181866	13.5671	16.6866	11.1393	NA	19.6369	19.7891	10.7196	17.9389	17.4623	NA	20.377	7.53114
Q9UJU6	Drebrin-like protein	DBNL	4		0.00553373	0.990058	0.0163622	0.0162701	15.8754	17.2562	14.851	12.2321	15.2915	14.1226	15.249	17.2618	16.2349	17.7125	14.2631	16.2774
P31327	Carbamoyl-phosphate synthase [ammonia], mitochondrial	CPS1	14		0.00543914	0.988713	0.0321417	0.0159937	16.9598	13.61	10.6381	12.3275	20.3392	20.7039	17.4005	18.2376	17.7706	15.7148	18.7018	14.4621
P17174	Aspartate aminotransferase, cytoplasmic	GOT1	4		0.00521246	0.987482	0.00788987	0.0153311	14.9554	15.6368	14.9811	14.0111	15.4395	16.3239	15.483	14.382	15.5872	13.9918	16.4359	15.5988
P34096	Ribonuclease 4	RNASE4	2		0.00505223	0.986474	0.00358653	0.0148625	15.457	15.4243	16.3246	14.9436	15.669	15.7192	15.8845	16.2111	15.3785	15.8879	15.8427	15.7159
P13591	Neural cell adhesion molecule 1	NCAM1	11		0.0038091	0.987769	0.00335574	0.0112213	19.0318	19.6197	19.7568	20.1194	19.4233	20.2474	19.0178	19.4896	20.2688	19.094	19.3159	20.0307
P02763	Alpha-1-acid glycoprotein 1	ORM1	3		0.00378421	0.986303	-0.00466824	-0.0111483	18.9719	20.0118	20.4165	19.9521	19.6328	18.7435	20.2798	20.088	19.6686	20.491	18.5748	19.2759
P05067	Amyloid-beta precursor protein	APP	3		0.00219563	0.988393	-0.00764871	-0.00652045	15.1143	15.8861	13.4246	10.4866	10.9767	NA	12.9195	14.0278	14.695	NA	13.783	14.2588
P34932	Heat shock 70 kDa protein 4	HSPA4	2		0.00216471	0.987027	0.0180571	0.00654897	8.80661	10.0867	NA	NA	16.0773	14.3076	NA	8.53779	12.0516	NA	16.243	NA
O15144	Actin-related protein 2/3 complex subunit 2	ARPC2	2		0.00180874	0.986148	-0.00438968	-0.00537387	14.9825	16.9367	14.1692	14.176	14.0866	NA	14.0394	15.5695	15.4443	NA	14.871	12.4578
Q14697	Neutral alpha-glucosidase AB	GANAB	5		0.00180204	0.984669	0.00544442	0.00533557	15.8505	17.3615	14.2121	13.8255	17.9315	18.2805	14.6038	15.6365	16.2784	NA	17.5361	15.1948
O75636	Ficolin-3	FCN3	11		0.00162323	0.983597	-0.000927925	-0.00479388	23.2866	23.2417	22.9896	23.5004	23.7458	23.5691	23.2935	23.4035	22.8572	22.8081	22.933	23.0164
P09211	Glutathione S-transferase P	GSTP1	5		0.00139357	0.982649	0.00449419	0.00412808	16.4801	17.2777	14.2759	15.1465	16.7788	17.2344	15.5448	13.0488	16.3944	NA	18.9319	14.6604
P05062	Fructose-bisphosphate aldolase B	ALDOB	4		0.00118594	0.981583	-0.00207353	-0.00350418	16.3229	15.7654	16.7479	14.9149	16.2771	18.3221	15.6109	16.276	15.6051	15.8888	15.6749	17.4697
P99999	Cytochrome c	CYCS	2		0.0011054	0.980341	0.00677776	0.00332092	11.8007	13.713	0	0	14.9827	15.5966	NA	11.5358	12.5112	NA	16.2407	8.37107
P17936	Insulin-like growth factor-binding protein 3	IGFBP3	11		0.000699705	0.979737	0.000607252	0.00206862	22.6227	22.5339	22.5205	21.6016	22.4113	21.6311	22.7833	22.8478	21.6138	22.5177	22.4019	22.0145
P62316	Small nuclear ribonucleoprotein Sm D2	SNRPD2	3		0.000697733	0.978299	-0.00529599	-0.0021404	NA	NA	NA	NA	15.9327	16.1766	10.3978	13.4863	12.6333	NA	17.0925	NA
P01871	Immunoglobulin heavy constant mu	IGHM	5		2.4233e-05	0.978301	-5.60284e-05	-7.16985e-05	20.1299	20.3263	20.0379	20.7821	20.028	19.7768	21.7951	21.6756	21.3152	21.6898	17.4822	19.4946
