# Supplementary material for: Pilot study evaluating everolimus molecular mechanisms in tuberous sclerosis complex and focal cortical dysplasia
Source: PLoS One. 2022 May 19;17(5):e0268597. doi: 10.1371/journal.pone.0268597 (PMC9119437; doi:10.1371/journal.pone.0268597)
Supplement: S7 Table — (XLSX) [file pone.0268597.s007.xlsx]

## Sheet: S7 Table
S7 Table. LC-MS/MS Plasma IPA Pathways
Ingenuity Canonical Pathways	-log(p-value)	zScore	Ratio	Molecules
LXR/RXR Activation	48.6	-2.2188	0.431	A1BG,AGT,AHSG,AMBP,APOA1,APOA2,APOA4,APOB,APOC1,APOC2,APOC3,APOC4,APOD,APOE,APOF,APOH,APOL1,APOM,C3,C4A/C4B,C9,CD14,CD36,CETP,CLU,FASN,FGA,GC,HPR,HPX,IL1RAP,ITIH4,KNG1,LBP,LCAT,LPA,LYZ,ORM1,ORM2,PCYOX1,PLTP,PON1,PON3,RBP4,S100A8,SAA1,SAA4,SERPINA1,SERPINF1,SERPINF2,TF,TTR,VTN
Acute Phase Response Signaling	40.1	3.12772	0.297	A2M,AGT,AHSG,AMBP,APCS,APOA1,APOA2,APOH,C1QA,C1QB,C1QC,C1R,C1S,C2,C3,C4A/C4B,C4BPA,C4BPB,C5,C9,CFB,CP,CRP,F2,FGA,FGB,FGG,FN1,HNRNPK,HP,HPX,HRG,IL1RAP,ITIH2,ITIH3,ITIH4,KLKB1,LBP,MBL2,ORM1,ORM2,PLG,RBP4,SAA1,SAA4,SERPINA1,SERPINA3,SERPIND1,SERPINF1,SERPINF2,SERPING1,SOD2,TF,TTR,VWF
FXR/RXR Activation	39.6		0.373	A1BG,AGT,AHSG,AMBP,APOA1,APOA2,APOA4,APOB,APOC1,APOC2,APOC3,APOC4,APOD,APOE,APOF,APOH,APOL1,APOM,C3,C4A/C4B,C9,CETP,CLU,FASN,FETUB,FGA,GC,HPR,HPX,ITIH4,KNG1,LCAT,ORM1,ORM2,PCYOX1,PLTP,PON1,PON3,RBP4,SAA1,SAA4,SERPINA1,SERPINF1,SERPINF2,TF,TTR,VTN
Complement System	31.8	1.14708	0.703	C1QA,C1QB,C1QC,C1R,C1S,C2,C3,C4A/C4B,C4BPA,C4BPB,C5,C6,C7,C8A,C8B,C8G,C9,CFB,CFD,CFH,CFI,CR2,MASP1,MASP2,MBL2,SERPING1
Coagulation System	29	1.22474	0.686	A2M,F10,F11,F12,F13A1,F13B,F2,F5,F7,F9,FGA,FGB,FGG,KLKB1,KNG1,PLG,PROC,PROS1,SERPINA1,SERPINA5,SERPINC1,SERPIND1,SERPINF2,VWF
Clathrin-mediated Endocytosis Signaling	26.8		0.228	ACTR2,ACTR3,APOA1,APOA2,APOA4,APOB,APOC1,APOC2,APOC3,APOC4,APOD,APOE,APOF,APOL1,APOM,ARPC1B,ARPC2,ARPC3,ARPC5,CLTC,CLU,CTTN,DNM1L,F2,HSPA8,IGF1,ITGB1,ITGB3,LPA,LYZ,ORM1,ORM2,PCYOX1,PON1,RAB11A,RAB7A,RBP4,S100A8,SAA4,SERPINA1,SRC,TF,TFRC,UBB
Atherosclerosis Signaling	25		0.275	APOA1,APOA2,APOA4,APOB,APOC1,APOC2,APOC3,APOC4,APOD,APOE,APOF,APOL1,APOM,CD36,CLU,COL11A2,COL18A1,COL1A1,COL1A2,ICAM1,LCAT,LPA,LYZ,ORM1,ORM2,PCYOX1,PLA2G7,PON1,PRDX6,RBP4,S100A8,SAA4,SELP,SERPINA1,TGFB1,VCAM1
Intrinsic Prothrombin Activation Pathway	19.7	0	0.476	COL11A2,COL18A1,COL1A1,COL1A2,F10,F11,F12,F13A1,F13B,F2,F5,F9,FGA,FGB,FGG,KLKB1,KNG1,PROC,PROS1,SERPINC1
Extrinsic Prothrombin Activation Pathway	17.5	-0.816497	0.812	F10,F12,F13A1,F13B,F2,F5,F7,FGA,FGB,FGG,PROC,PROS1,SERPINC1
IL-12 Signaling and Production in Macrophages	15		0.199	APOA1,APOA2,APOA4,APOB,APOC1,APOC2,APOC3,APOC4,APOD,APOE,APOF,APOL1,APOM,CLU,LPA,LYZ,MST1,ORM1,ORM2,PCYOX1,PON1,RAB7A,RBP4,S100A8,SAA4,SERPINA1,TGFB1
Remodeling of Epithelial Adherens Junctions	14.8	1.66667	0.294	ACTN1,ACTN4,ACTR2,ACTR3,ARPC1B,ARPC2,ARPC3,ARPC5,CDH1,DNM1L,MAPRE1,NME1,RAB7A,SRC,TUBA4A,TUBA8,TUBB,TUBB1,VCL,ZYX
Maturity Onset Diabetes of Young (MODY) Signaling	11.4		0.231	ADIPOQ,ALDOB,APOA1,APOA2,APOA4,APOB,APOC1,APOC2,APOC3,APOC4,APOD,APOE,APOF,APOH,APOL1,APOM,CACNA2D1,GAPDH
Hepatic Fibrosis / Hepatic Stellate Cell Activation	11.1		0.139	A2M,AGT,CCL5,CD14,COL11A2,COL18A1,COL1A1,COL1A2,COL6A1,COL6A3,FGFR1,FN1,ICAM1,IGF1,IGF2,IGFBP3,IGFBP4,IGFBP5,IL1RAP,LBP,MMP2,MYH9,MYL6,TGFB1,TIMP1,TIMP2,VCAM1
Production of Nitric Oxide and Reactive Oxygen Species in Macrophages	10.5	-1.8	0.136	APOA1,APOA2,APOA4,APOB,APOC1,APOC2,APOC3,APOC4,APOD,APOE,APOF,APOL1,APOM,CAT,CLU,LPA,LYZ,MPO,ORM1,ORM2,PCYOX1,PON1,RBP4,S100A8,SAA4,SERPINA1
Gluconeogenesis I	10.4	2.11058	0.423	ALDOA,ALDOB,ALDOC,BPGM,ENO1,GAPDH,GPI,MDH1,MDH2,PGAM1,PGK1
Actin Cytoskeleton Signaling	10.2	2.55841	0.118	ACTN1,ACTN4,ACTR2,ACTR3,ARPC1B,ARPC2,ARPC3,ARPC5,CD14,CFL1,F2,FLNA,FN1,GSN,ITGA2,ITGA2B,ITGA6,ITGB1,ITGB3,KNG1,LBP,MSN,MYH9,MYL12B,MYL6,PFN1,TLN1,TMSB10/TMSB4X,VCL
Glycolysis I	10.2	2.11058	0.407	ALDOA,ALDOB,ALDOC,BPGM,ENO1,GAPDH,GPI,PGAM1,PGK1,PKM,TPI1
Integrin Signaling	8.78	3.12772	0.117	ACTN1,ACTN4,ACTR2,ACTR3,ARPC1B,ARPC2,ARPC3,ARPC5,CTTN,GSN,ILK,ITGA2,ITGA2B,ITGA6,ITGB1,ITGB3,LIMS1,MYL12B,PARVB,PFN1,SRC,TLN1,VASP,VCL,ZYX
RHOGDI Signaling	8.02	-1.78885	0.112	ACTR2,ACTR3,ARHGDIA,ARHGDIB,ARPC1B,ARPC2,ARPC3,ARPC5,CD44,CDH1,CDH13,CDH5,CDH6,CFL1,ITGA2,ITGA2B,ITGA6,ITGB1,ITGB3,MSN,MYH9,MYL12B,MYL6,SRC
BAG2 Signaling Pathway	7.97	0	0.179	ANXA2,CTSB,HSP90AA1,HSPA1A/HSPA1B,HSPA4,HSPA5,HSPA8,HSPA9,PSMA3,PSMA4,PSMA5,PSMA6,PSMB1,PSMB4,PSMB6
Sirtuin Signaling Pathway	7.77	1.34164	0.0959	APP,ATP5F1A,ATP5F1B,BPGM,CDH1,CPS1,G6PD,GOT2,H1-4,H1-5,IDH2,LDHA,LDHB,PGAM1,PGK1,PRKDC,SLC25A5,SLC2A1,SOD1,SOD2,SOD3,TUBA4A,TUBA8,VDAC1,VDAC2,VDAC3,XRCC5,XRCC6
Epithelial Adherens Junction Signaling	7.75	2.23607	0.127	ACTR2,ACTR3,ARPC1B,ARPC2,ARPC3,ARPC5,CDH1,CFL1,FGFR1,MST1,MYL12B,NOTCH2,SRC,VCL,YWHAB,YWHAE,YWHAG,YWHAH,YWHAQ,YWHAZ
EIF2 Signaling	7.67	-1.26491	0.107	EIF4A1,HNRNPA1,HSPA5,PTBP1,RPL11,RPL13,RPL18,RPL22,RPL23,RPL3,RPL30,RPLP2,RPS13,RPS16,RPS18,RPS2,RPS28,RPS3,RPS3A,RPS4X,RPS8,RPS9,RPSA,WARS1
Regulation of Actin-based Motility by Rho	7.6	1.73205	0.147	ACTR2,ACTR3,ARHGDIA,ARPC1B,ARPC2,ARPC3,ARPC5,CFL1,GSN,ITGA2,ITGA2B,ITGA6,ITGB1,ITGB3,MYL12B,MYL6,PFN1
GP6 Signaling Pathway	7	1	0.134	CALM1 (includes others),CALML5,COL11A2,COL18A1,COL1A1,COL1A2,COL6A1,COL6A3,FCER1G,FGA,FGB,FGG,FYB1,ITGA2B,ITGB3,LAMB1,TLN1
Germ Cell-Sertoli Cell Junction Signaling	6.45		0.111	A2M,ACTN1,ACTN4,CDH1,CFL1,GSN,ILK,ITGA2,ITGA6,ITGB1,JUP,SRC,TGFB1,TUBA4A,TUBA8,TUBB,TUBB1,VCL,ZYX
Sertoli Cell-Sertoli Cell Junction Signaling	6.42		0.102	A2M,ACTN1,ACTN4,CDH1,EPB41,F11R,ILK,ITGA2,ITGA2B,ITGA6,ITGB1,ITGB3,JUP,SPTA1,SPTB,SRC,TUBA4A,TUBA8,TUBB,TUBB1,VCL
Phagosome Maturation	6.26		0.113	B2M,CALR,CANX,CTSB,CTSD,CTSS,LAMP1,LAMP2,MPO,PRDX1,PRDX2,PRDX5,PRDX6,RAB7A,TUBA4A,TUBA8,TUBB,TUBB1
Synaptogenesis Signaling Pathway	6.02	1.4596	0.0828	ACTR2,ACTR3,APOE,ARPC1B,ARPC2,ARPC3,ARPC5,CACNA2D1,CADM1,CALM1 (includes others),CALML5,CDH1,CDH13,CDH5,CDH6,CFL1,COMP,HSPA8,LRP1,NAP1L1,NAP1L4,SRC,STXBP2,THBS1,THBS4,TLN1
IGF-1 Signaling	5.91		0.135	IGF1,IGFBP1,IGFBP2,IGFBP3,IGFBP4,IGFBP5,IGFBP6,IGFBP7,YWHAB,YWHAE,YWHAG,YWHAH,YWHAQ,YWHAZ
MSP-RON Signaling In Cancer Cells Pathway	5.77	1	0.116	F11,F12,FLNA,HGFAC,ITGA6,ITGB1,KLKB1,MST1,SRC,VIM,YWHAB,YWHAE,YWHAG,YWHAH,YWHAQ,YWHAZ
HIF1α Signaling	5.75	0.229416	0.0962	GPI,HK1,HSP90AA1,HSPA1A/HSPA1B,HSPA4,HSPA5,HSPA8,HSPA9,IGF1,IGF2,LDHA,LDHB,MMP2,PKM,RACK1,RAN,SLC2A1,TF,TGFB1,VIM
Leukocyte Extravasation Signaling	5.64	1.21268	0.0984	ACTN1,ACTN4,CD44,CDH5,CTTN,F11R,ICAM1,ITGA2,ITGB1,MMP2,MSN,MYL6,PECAM1,SRC,TIMP1,TIMP2,VASP,VCAM1,VCL
Agranulocyte Adhesion and Diapedesis	5.56		0.0935	AOC3,C5,CCL5,CDH5,FN1,ICAM1,ICAM2,ITGA2,ITGA6,ITGB1,MMP2,MSN,MYH9,MYL6,PECAM1,PF4,PPBP,SELL,SELP,VCAM1
ILK Signaling	5.48	1.5	0.096	ACTN1,ACTN4,CDH1,CFL1,DSP,FLNA,FN1,ILK,ITGB1,ITGB3,KRT18,LIMS1,MYH9,MYL6,PARVB,RSU1,TMSB10/TMSB4X,VCL,VIM
Protein Ubiquitination Pathway	5.47		0.0836	B2M,HSP90AA1,HSP90AB1,HSP90B1,HSPA1A/HSPA1B,HSPA4,HSPA5,HSPA8,HSPA9,HSPB1,HSPD1,HSPE1,PSMA3,PSMA4,PSMA5,PSMA6,PSMB1,PSMB4,PSMB6,UBA1,UBB,UBE2N,USP14
Coronavirus Pathogenesis Pathway	5.32	1.60591	0.0936	AGT,CCL5,EEF1A1,KNG1,KPNB1,NPM1,RAB7A,RPS13,RPS16,RPS18,RPS2,RPS28,RPS3,RPS3A,RPS4X,RPS8,RPS9,RPSA,TGFB1
Pentose Phosphate Pathway	5.17	-0.447214	0.455	G6PD,H6PD,PGD,TALDO1,TKT
Signaling by Rho Family GTPases	5.13	2.82843	0.0821	ACTR2,ACTR3,ARPC1B,ARPC2,ARPC3,ARPC5,CDH1,CDH13,CDH5,CDH6,CFL1,ITGA2,ITGA2B,ITGA6,ITGB1,ITGB3,MSN,MYL12B,MYL6,SEPTIN2,STMN1,VIM
Aspartate Degradation II	5.06	2	0.667	GOT1,GOT2,MDH1,MDH2
Osteoarthritis Pathway	4.97	-0.57735	0.0855	ACAN,ADIPOQ,ANXA2,ANXA5,FGFR1,FN1,IL1RAP,ITGA2,ITGA2B,ITGA6,ITGB1,ITGB3,LRP1,PRG4,RARRES2,RBP4,S100A8,S100A9,SPP1,TGFB1
Actin Nucleation by ARP-WASP Complex	4.96	1.66667	0.129	ACTR2,ACTR3,ARPC1B,ARPC2,ARPC3,ARPC5,ITGA2,ITGA2B,ITGA6,ITGB1,ITGB3,VASP
Fcγ Receptor-mediated Phagocytosis in Macrophages and Monocytes	4.91	2.3094	0.128	ACTR2,ACTR3,ARPC1B,ARPC2,ARPC3,ARPC5,FYB1,GPLD1,RAB11A,SRC,TLN1,VASP
Regulation of eIF4 and p70S6K Signaling	4.91		0.095	EIF4A1,ITGA2,ITGA2B,ITGA6,ITGB1,ITGB3,RPS13,RPS16,RPS18,RPS2,RPS28,RPS3,RPS3A,RPS4X,RPS8,RPS9,RPSA
Role of Tissue Factor in Cancer	4.65		0.112	CFL1,F10,F2,F7,FGA,FGB,FGG,ITGA6,ITGB1,ITGB3,P4HB,PDIA6,SRC
CSDE1 Signaling Pathway	4.63	1	0.161	CTTN,FN1,HNRNPC,HNRNPD,PTBP1,SYNCRIP,TGFB1,TNC,VIM
Neuroprotective Role of THOP1 in Alzheimer's Disease	4.49	0.632456	0.108	AGT,APP,C1R,CFD,DPP4,F11,F7,HGFAC,KNG1,MASP1,PLG,SERPINA3,YWHAE
RAC Signaling	4.46	1.26491	0.101	ACTR2,ACTR3,ANK1,ARPC1B,ARPC2,ARPC3,ARPC5,CD44,CFL1,ITGA2,ITGA2B,ITGA6,ITGB1,ITGB3
Superoxide Radicals Degradation	4.41	0	0.5	CAT,SOD1,SOD2,SOD3
Unfolded protein response	4.37	1.26491	0.122	CALR,CANX,HSP90B1,HSPA1A/HSPA1B,HSPA4,HSPA5,HSPA8,HSPA9,P4HB,PDIA6,VCP
RHOA Signaling	4.34	2.49615	0.105	ACTR2,ACTR3,ARPC1B,ARPC2,ARPC3,ARPC5,CFL1,IGF1,MSN,MYL12B,MYL6,PFN1,SEPTIN2
PI3K/AKT Signaling	4.32	1.38675	0.0854	CDC37,HSP90AA1,HSP90AB1,HSP90B1,ILK,ITGA2,ITGA2B,ITGA6,ITGB1,ITGB3,LIMS1,YWHAB,YWHAE,YWHAG,YWHAH,YWHAQ,YWHAZ
14-3-3-mediated Signaling	4.23	2.12132	0.102	PDIA3,SRC,TUBA4A,TUBA8,TUBB,TUBB1,VIM,YWHAB,YWHAE,YWHAG,YWHAH,YWHAQ,YWHAZ
Hepatic Fibrosis Signaling Pathway	4.23	0.625543	0.0644	AGT,CACNA2D1,CALM1 (includes others),CALML5,CCL5,COL11A2,COL18A1,COL1A1,COL1A2,FGFR1,ICAM1,IL1RAP,ITGA2,ITGA2B,ITGA6,ITGB1,ITGB3,LRP1,MYL12B,MYL6,SOD2,SPP1,TF,TFRC,TGFB1,TIMP1,VCAM1
VDR/RXR Activation	4.2	1.34164	0.128	CAMP,CCL5,CD14,CST6,IGFBP1,IGFBP3,IGFBP5,IGFBP6,SERPINB1,SPP1
p70S6K Signaling	4.06	0	0.0985	AGT,BCAP31,EEF2,F2,IGHM,PDIA3,SRC,YWHAB,YWHAE,YWHAG,YWHAH,YWHAQ,YWHAZ
NRF2-mediated Oxidative Stress Response	3.87	0.632456	0.0759	CAT,CCT7,ERP29,GSR,GSTO1,GSTP1,HSP90AA1,HSP90AB1,HSP90B1,PPIB,PRDX1,SOD1,SOD2,SOD3,STIP1,UBB,USP14,VCP
Phagosome Formation	3.85	2.33333	0.0535	ACTR2,ACTR3,ADGRF5,ARPC1B,ARPC2,ARPC3,ARPC5,C3,CD14,CD36,CFL1,CR2,FCER1G,FN1,GPLD1,IGHA1,IGHG2,IGHG3,IGHG4,IGHM,IGKC,ITGA2,ITGA2B,ITGA6,ITGB1,ITGB3,LBP,LCAT,MARCO,MYH9,MYL12B,MYL6,PLA2G7,PRDX6,SRC,TLN1,VTN
Huntington's Disease Signaling	3.85		0.0712	ATP5F1A,ATP5F1B,CLTC,CTSD,CYCS,DNM1L,HSPA1A/HSPA1B,HSPA4,HSPA5,HSPA8,HSPA9,IGF1,PSMA3,PSMA4,PSMA5,PSMA6,PSMB1,PSMB4,PSMB6,UBB
Iron homeostasis signaling pathway	3.83		0.0935	CD163,CP,HBB,HBD,HBE1,HBZ,HP,HPX,HSPA9,LRP1,PCBP1,TF,TFRC
FAT10 Signaling Pathway	3.8		0.143	PSMA3,PSMA4,PSMA5,PSMA6,PSMB1,PSMB4,PSMB6,UBA1
Sucrose Degradation V (Mammalian)	3.76	1	0.364	ALDOA,ALDOB,ALDOC,TPI1
Regulation of Cellular Mechanics by Calpain Protease	3.72		0.112	ACTN1,ACTN4,ITGA2,ITGA2B,ITGA6,ITGB1,ITGB3,SRC,TLN1,VCL
Pentose Phosphate Pathway (Oxidative Branch)	3.68		0.6	G6PD,H6PD,PGD
Glutaryl-CoA Degradation	3.62		0.238	CA1,HSD17B10,PARK7,TBXAS1,TUBA8
Granulocyte Adhesion and Diapedesis	3.53		0.0794	C5,CCL5,CDH5,ICAM1,ICAM2,IL1RAP,ITGB1,MMP2,MSN,PECAM1,PF4,PPBP,SELL,SELP,VCAM1
Mitochondrial Dysfunction	3.47		0.0819	APP,ATP5F1A,ATP5F1B,CAT,CYCS,GSR,HSD17B10,PARK7,PRDX3,PRDX5,SOD2,VDAC1,VDAC2,VDAC3
TCA Cycle II (Eukaryotic)	3.43	-0.447214	0.217	CS,DLD,FH,MDH1,MDH2
Rapoport-Luebering Glycolytic Shunt	3.39		0.5	BPGM,MINPP1,PGAM1
Urea Cycle	3.39		0.5	ARG1,ASS1,CPS1
Cell Cycle: G2/M DNA Damage Checkpoint Regulation	3.34		0.14	PRKDC,YWHAB,YWHAE,YWHAG,YWHAH,YWHAQ,YWHAZ
Airway Pathology in Chronic Obstructive Pulmonary Disease	3.31		0.0932	AMBP,APOD,APOM,C8G,MMP2,MPO,ORM1,ORM2,PTGDS,RBP4,TGFB1
Tumor Microenvironment Pathway	3.27	-2.13809	0.0782	ARG1,CD44,COL1A1,COL1A2,FN1,ICAM1,IGF1,IGF2,ITGB3,MMP2,SLC2A1,SPP1,TGFB1,TNC
Inhibition of ARE-Mediated mRNA Degradation Pathway	3.2	1.63299	0.0807	PSMA3,PSMA4,PSMA5,PSMA6,PSMB1,PSMB4,PSMB6,YWHAB,YWHAE,YWHAG,YWHAH,YWHAQ,YWHAZ
Telomere Extension by Telomerase	3.19		0.267	HNRNPA1,HNRNPA2B1,XRCC5,XRCC6
Inhibition of Matrix Metalloproteases	3.16	-1	0.154	A2M,HSPG2,LRP1,MMP2,TIMP1,TIMP2
Apelin Liver Signaling Pathway	3.16	-0.447214	0.192	AGT,COL11A2,COL18A1,COL1A1,COL1A2
Aldosterone Signaling in Epithelial Cells	3.13		0.0793	AHCY,HSP90AA1,HSP90AB1,HSP90B1,HSPA1A/HSPA1B,HSPA4,HSPA5,HSPA8,HSPA9,HSPB1,HSPD1,HSPE1,PDIA3
Wound Healing Signaling Pathway	3.1	0.242536	0.0675	CCL5,COL11A2,COL18A1,COL1A1,COL1A2,COL6A1,COL6A3,F2,FN1,IL1RAP,ITGA6,ITGB1,LAMB1,MST1,PF4,TGFB1,VIM
Reelin Signaling in Neurons	3.07	1.26491	0.0873	ACTR2,ACTR3,APOE,APP,ARPC1B,ARPC2,ARPC3,ARPC5,CFL1,ITGB1,SRC
Paxillin Signaling	3.04	1.88982	0.0926	ACTN1,ACTN4,ITGA2,ITGA2B,ITGA6,ITGB1,ITGB3,SRC,TLN1,VCL
Pulmonary Fibrosis Idiopathic Signaling Pathway	3.02	0	0.0613	AXL,CDH1,COL11A2,COL18A1,COL1A1,COL1A2,COL6A1,COL6A3,F2,FGFR1,FN1,ILK,ITGA2,ITGB1,MMP2,NOTCH2,PLG,TGFB1,THBS1,VIM
Glutathione Redox Reactions I	3.01	1.34164	0.179	GPX1,GPX3,GSR,GSTP1,PRDX6
Tryptophan Degradation III (Eukaryotic)	3.01		0.179	CA1,HSD17B10,PARK7,TBXAS1,TUBA8
Caveolar-mediated Endocytosis Signaling	2.93		0.107	B2M,FLNA,ITGA2,ITGA2B,ITGA6,ITGB1,ITGB3,SRC
Natural Killer Cell Signaling	2.82	0.534522	0.0704	B2M,CFL1,COL11A2,COL18A1,COL1A1,COL1A2,FCER1G,HSPA1A/HSPA1B,HSPA4,HSPA5,HSPA8,HSPA9,ITGB1,PVR
Role of PKR in Interferon Induction and Antiviral Response	2.8	0	0.0809	CYCS,HSP90AA1,HSP90AB1,HSP90B1,HSPA1A/HSPA1B,HSPA4,HSPA5,HSPA8,HSPA9,MARCO,NPM1
Adenine and Adenosine Salvage I	2.64		0.667	APRT,PNP
Aspartate Biosynthesis	2.64		0.667	GOT1,GOT2
Glutamate Degradation II	2.64		0.667	GOT1,GOT2
Guanine and Guanosine Salvage I	2.64		0.667	HPRT1,PNP
Inosine-5'-phosphate Biosynthesis II	2.64		0.667	ATIC,PAICS
HIPPO signaling	2.58	-2.12132	0.0941	CD44,MST1,YWHAB,YWHAE,YWHAG,YWHAH,YWHAQ,YWHAZ
mTOR Signaling	2.57		0.066	EIF4A1,FKBP1A,GPLD1,RPS13,RPS16,RPS18,RPS2,RPS28,RPS3,RPS3A,RPS4X,RPS8,RPS9,RPSA
Purine Nucleotides De Novo Biosynthesis II	2.52		0.273	ATIC,IMPDH2,PAICS
NAD Signaling Pathway	2.45	1.50756	0.0728	BST1,H1-4,H1-5,H2BC12,HSPD1,IDH2,IGF1,LDHA,LDHB,SOD2,TGFB1
Semaphorin Neuronal Repulsive Signaling Pathway	2.45	-0.632456	0.0728	ACAN,CD44,CFL1,ITGA2,ITGA2B,ITGA6,ITGB1,ITGB3,MYL12B,MYL6,NRP1
ERK5 Signaling	2.4	1.88982	0.0972	SRC,YWHAB,YWHAE,YWHAG,YWHAH,YWHAQ,YWHAZ
Glucocorticoid Receptor Signaling	2.39		0.0482	A2M,AGT,ANXA1,ATP5F1A,ATP5F1B,B2M,CCL5,CD163,FGG,HP,HSP90AA1,HSP90AB1,HSP90B1,HSPA1A/HSPA1B,HSPA4,HSPA5,HSPA8,HSPA9,ICAM1,IGF1,KRT18,KRT78,MMP2,SLPI,SRC,TGFB1,VCAM1,YWHAH
Tumoricidal Function of Hepatic Natural Killer Cells	2.38		0.167	CYCS,ICAM1,LYVE1,SRGN
Glioma Invasiveness Signaling	2.37	1.13389	0.0959	CD44,ITGB3,MMP2,PLG,TIMP1,TIMP2,VTN
Ephrin Receptor Signaling	2.35	1.89737	0.0647	ACTR2,ACTR3,ARPC1B,ARPC2,ARPC3,ARPC5,CFL1,ITGA2,ITGA2B,ITGA6,ITGB1,ITGB3,SRC
Antigen Presentation Pathway	2.35		0.128	B2M,CALR,CANX,PDIA3,PSMB6
Glutathione Redox Reactions II	2.34		0.5	GSR,PDIA3
Heme Degradation	2.34		0.5	BLVRA,BLVRB
L-cysteine Degradation I	2.34		0.5	GOT1,GOT2
Primary Immunodeficiency Signaling	2.33		0.107	IGHA1,IGHG2,IGHG3,IGHG4,IGHM,IGKC
Axonal Guidance Signaling	2.31		0.0492	ACTR2,ACTR3,ADAMTS13,ARPC1B,ARPC2,ARPC3,ARPC5,CFL1,IGF1,ITGA2,ITGA2B,ITGA6,ITGB1,ITGB3,MMP2,MYL12B,MYL6,NRP1,PDIA3,PFN1,TUBA4A,TUBA8,TUBB,TUBB1,VASP
eNOS Signaling	2.28	0	0.0692	CALM1 (includes others),CALML5,HSP90AA1,HSP90AB1,HSP90B1,HSPA1A/HSPA1B,HSPA4,HSPA5,HSPA8,HSPA9,KNG1
Neuregulin Signaling	2.25		0.0769	HSP90AA1,HSP90AB1,HSP90B1,ITGA2,ITGA2B,ITGA6,ITGB1,ITGB3,SRC
DNA Double-Strand Break Repair by Non-Homologous End Joining	2.2		0.214	PRKDC,XRCC5,XRCC6
Role of IL-17A in Psoriasis	2.2		0.214	S100A7,S100A8,S100A9
SPINK1 Pancreatic Cancer Pathway	2.18	0	0.1	CPB2,CPN1,CPQ,CTSB,KLKB1,TGFB1
Arsenate Detoxification I (Glutaredoxin)	2.13		0.4	GSTO1,PNP
ERK/MAPK Signaling	2.12	0.447214	0.0607	HSPB1,ITGA2,ITGA2B,ITGA6,ITGB1,ITGB3,SRC,TLN1,YWHAB,YWHAG,YWHAH,YWHAQ,YWHAZ
Superpathway of Citrulline Metabolism	2.11		0.2	ARG1,ASS1,CPS1
Coronavirus Replication Pathway	2.09	0.447214	0.111	HNRNPA1,TUBA4A,TUBA8,TUBB,TUBB1
Virus Entry via Endocytic Pathways	2.05		0.0769	B2M,CLTC,FLNA,ITGA2,ITGB1,ITGB3,SRC,TFRC
TR/RXR Activation	2.04		0.0833	COL6A3,ENO1,F10,FASN,FGA,HP,SLC2A1
PPARα/RXRα Activation	2.04	-0.301511	0.0615	ADIPOQ,APOA1,APOA2,CD36,FASN,GOT2,HSP90AA1,HSP90AB1,HSP90B1,IL1RAP,PDIA3,TGFB1
RAN Signaling	1.96		0.176	KPNB1,RAN,RANBP1
Role of Macrophages, Fibroblasts and Endothelial Cells in Rheumatoid Arthritis	1.96		0.0521	C5,CALM1 (includes others),CALML5,CCL5,FN1,ICAM1,IGHG2,IGHG3,IGHG4,IGKC,IL1RAP,LRP1,MIF,PDIA3,SRC,TGFB1,VCAM1
Pentose Phosphate Pathway (Non-oxidative Branch)	1.96		0.333	TALDO1,TKT
Pyruvate Fermentation to Lactate	1.96		0.333	LDHA,LDHB
Protein Kinase A Signaling	1.95	1.21268	0.0491	ADD2,CALM1 (includes others),CALML5,DUSP3,FLNA,H1-4,H1-5,MYL12B,MYL6,PDIA3,PTPRG,PTPRJ,TGFB1,VASP,YWHAB,YWHAE,YWHAG,YWHAH,YWHAQ,YWHAZ
Eicosanoid Signaling	1.93		0.0882	DPEP2,LCAT,PLA2G7,PRDX6,PTGDS,TBXAS1
Ferroptosis Signaling Pathway	1.92	-0.707107	0.0682	CTSB,DPP4,H2BC12,HSPB1,PEBP1,SLC3A2,TF,TFRC,VDAC2
Isoleucine Degradation I	1.89		0.167	DLD,HSD17B10,TUBA8
LPS/IL-1 Mediated Inhibition of RXR Function	1.89	2.12132	0.0551	APOC1,APOC2,APOC4,APOE,CAT,CD14,CETP,FABP5,GSTO1,GSTP1,IL1RAP,LBP,PLTP,SOD3
Inhibition of Angiogenesis by TSP1	1.84		0.118	CD36,HSPG2,TGFB1,THBS1
Granzyme A Signaling	1.82		0.158	H1-4,H1-5,NME1
Adenine and Adenosine Salvage III	1.82		0.286	HPRT1,PNP
Superpathway of Serine and Glycine Biosynthesis I	1.82		0.286	PHGDH,SHMT2
IL-8 Signaling	1.79	1.89737	0.0569	CDH1,CR2,GPLD1,ICAM1,ITGB3,LASP1,MMP2,MPO,MYL12B,SRC,VASP,VCAM1
Hypoxia Signaling in the Cardiovascular System	1.76		0.0811	HSP90AA1,HSP90AB1,HSP90B1,LDHA,P4HB,UBE2N
FAK Signaling	1.76		0.0684	ITGA2,ITGA2B,ITGA6,ITGB1,ITGB3,SRC,TLN1,VCL
PAK Signaling	1.74	1	0.0678	CFL1,ITGA2,ITGA2B,ITGA6,ITGB1,ITGB3,MYL12B,MYL6
Nitric Oxide Signaling in the Cardiovascular System	1.72	-0.377964	0.0672	ATP2A3,CACNA2D1,CALM1 (includes others),CALML5,HSP90AA1,HSP90AB1,HSP90B1,KNG1
Macropinocytosis Signaling	1.71		0.0789	ACTN4,CD14,CSF1R,ITGB1,ITGB3,SRC
Glutathione-mediated Detoxification	1.71	1	0.108	ANPEP,GGH,GSTO1,GSTP1
Endoplasmic Reticulum Stress Pathway	1.7		0.143	CALR,HSP90B1,HSPA5
Estrogen Receptor Signaling	1.68	0.534522	0.0468	AGT,ATP5F1A,ATP5F1B,CACNA2D1,CFL1,HNRNPD,HSP90AA1,HSP90AB1,HSP90B1,IGF1,IGF2,IGF2R,MMP2,MYL12B,MYL6,PDIA3,PRKDC,SOD2,SRC
Superpathway of Methionine Degradation	1.67	0	0.105	AHCY,DLD,GOT1,GOT2
Role of Osteoblasts, Osteoclasts and Chondrocytes in Rheumatoid Arthritis	1.61		0.0536	CALM1 (includes others),CALML5,COL1A1,CSF1R,GSN,IGF1,IL1RAP,ITGB3,LRP1,SPP1,SRC,TGFB1
PTEN Signaling	1.59	-1.63299	0.06	FGFR1,IGF2R,ILK,ITGA2,ITGA2B,ITGA6,ITGB1,ITGB3,YWHAH
Vitamin-C Transport	1.59		0.13	GSTO1,SLC2A1,STOM
Glutamate Removal from Folates	1.55		1	GGH
Melatonin Degradation III	1.55		1	MPO
Calcium Transport I	1.52		0.2	ANXA5,ATP2A3
Prostanoid Biosynthesis	1.52		0.2	PTGDS,TBXAS1
fMLP Signaling in Neutrophils	1.51	1.41421	0.0611	ACTR2,ACTR3,ARPC1B,ARPC2,ARPC3,ARPC5,CALM1 (includes others),CALML5
Gα12/13 Signaling	1.47	0	0.0602	CDH1,CDH13,CDH5,CDH6,F2,MYL12B,MYL6,SRC
Xenobiotic Metabolism AHR Signaling Pathway	1.45	0	0.069	GSTO1,GSTP1,HSP90AA1,HSP90AB1,HSP90B1,PON1
Aryl Hydrocarbon Receptor Signaling	1.45	-0.816497	0.0566	CTSD,GSTO1,GSTP1,HSP90AA1,HSP90AB1,HSP90B1,HSPB1,SRC,TGFB1
GDP-glucose Biosynthesis	1.44		0.182	HK1,PGM1
Antioxidant Action of Vitamin C	1.42	0	0.0625	GPLD1,GSTO1,LCAT,PDIA3,PLA2G7,PRDX6,SLC2A1
Phospholipases	1.4	0	0.0746	GPLD1,LCAT,PDIA3,PLA2G7,PRDX6
PFKFB4 Signaling Pathway	1.4	-1	0.087	GPI,HK1,TGFB1,TKT
HOTAIR Regulatory Pathway	1.39	-1	0.0552	CD44,CDH1,COL1A1,COL1A2,ICAM1,MMP2,SPP1,TGFB1,VIM
iNOS Signaling	1.38		0.0851	CALM1 (includes others),CALML5,CD14,LBP
Glucose and Glucose-1-phosphate Degradation	1.37		0.167	HK1,PGM1
Glycogen Degradation II	1.37		0.167	PGM1,TYMP
Apelin Adipocyte Signaling Pathway	1.37	0.816497	0.0659	CAT,GPX1,GPX3,GSTP1,PRDX6,SOD1
Growth Hormone Signaling	1.31		0.0704	A2M,IGF1,IGF2,IGFALS,IGFBP3
UDP-N-acetyl-D-galactosamine Biosynthesis II	1.3		0.154	GPI,HK1
IL-10 Signaling	1.29		0.0694	BLVRA,BLVRB,CD14,IL1RAP,LBP
Pulmonary Healing Signaling Pathway	1.27	1.26491	0.0503	CDH1,CFL1,FGFR1,IDH2,MMP2,NOTCH2,PECAM1,SRC,TGFB1,THBS1
Fatty Acid Biosynthesis Initiation II	1.26		0.5	FASN
Glycine Biosynthesis I	1.26		0.5	SHMT2
L-cysteine Degradation III	1.26		0.5	GOT1
Thyroid Hormone Biosynthesis	1.26		0.5	CTSD
Xanthine and Xanthosine Salvage	1.26		0.5	PNP
Glycogen Degradation III	1.24		0.143	PGM1,TYMP
Phenylalanine Degradation IV (Mammalian, via Side Chain)	1.24		0.143	GOT1,GOT2
Urate Biosynthesis/Inosine 5'-phosphate Degradation	1.24		0.143	IMPDH2,PNP
Apelin Cardiomyocyte Signaling Pathway	1.22	1.63299	0.0606	ATP2A3,CAT,MYL12B,MYL6,PDIA3,TGFB1
NF-κB Activation by Viruses	1.17	1.34164	0.0641	CR2,ITGA2,ITGA6,ITGB1,ITGB3
IL-6 Signaling	1.16	-0.447214	0.0547	A2M,CD14,COL1A1,CRP,HSPB1,IL1RAP,LBP
Role of Pattern Recognition Receptors in Recognition of Bacteria and Viruses	1.14	1.13389	0.0513	C1QA,C1QB,C1QC,C3,C5,CCL5,MBL2,TGFB1
Granzyme B Signaling	1.14		0.125	CYCS,PRKDC
Parkinson's Signaling	1.14		0.125	CYCS,PARK7
Pyrimidine Ribonucleotides Interconversion	1.13		0.0857	AK1,DHX9,NME1
Chemokine Signaling	1.13	0.447214	0.0625	CALM1 (includes others),CALML5,CCL5,CFL1,SRC
MSP-RON Signaling Pathway	1.1		0.069	F11,F12,KLKB1,MST1
Ascorbate Recycling (Cytosolic)	1.09		0.333	GSTO1
Diphthamide Biosynthesis	1.09		0.333	EEF2
NADH Repair	1.09		0.333	GAPDH
Palmitate Biosynthesis I (Animals)	1.09		0.333	FASN
Pyrimidine Ribonucleotides De Novo Biosynthesis	1.07		0.0811	AK1,DHX9,NME1
Docosahexaenoic Acid (DHA) Signaling	1.05		0.0789	APP,CYCS,SERPINF1
Purine Nucleotides Degradation II (Aerobic)	1.01		0.105	IMPDH2,PNP
Androgen Signaling	0.987	0	0.0473	CACNA2D1,CALM1 (includes others),CALML5,CALR,HSP90AA1,HSPA4,SHBG,SRC
Amyotrophic Lateral Sclerosis Signaling	0.982	0.447214	0.0522	CACNA2D1,CAT,CYCS,GPX1,IGF1,SOD1
Sperm Motility	0.981	-0.447214	0.0431	AXL,CALM1 (includes others),CALML5,CSF1R,FGFR1,KIT,LCAT,PDIA3,PLA2G7,PRDX6,SRC
2-ketoglutarate Dehydrogenase Complex	0.969		0.25	DLD
Arginine Degradation I (Arginase Pathway)	0.969		0.25	ARG1
Branched-chain α-keto acid Dehydrogenase Complex	0.969		0.25	DLD
Catecholamine Biosynthesis	0.969		0.25	DBH
Eumelanin Biosynthesis	0.969		0.25	MIF
Phenylethylamine Degradation I	0.969		0.25	AOC3
Mitotic Roles of Polo-Like Kinase	0.945		0.0606	HSP90AA1,HSP90AB1,HSP90B1,TGFB1
WNT/β-catenin Signaling	0.944	-1	0.0462	CD44,CDH1,CDH5,ILK,LRP1,SRC,TGFB1,UBB
Valine Degradation I	0.936		0.0952	DLD,TUBA8
Cellular Effects of Sildenafil (Viagra)	0.901		0.047	CACNA2D1,CALM1 (includes others),CALML5,MYH9,MYL12B,MYL6,PDIA3
2-oxobutanoate Degradation I	0.878		0.2	DLD
Citrulline-Nitric Oxide Cycle	0.878		0.2	ASS1
Creatine-phosphate Biosynthesis	0.878		0.2	CKB
Folate Polyglutamylation	0.878		0.2	SHMT2
Serine Biosynthesis	0.878		0.2	PHGDH
Tetrapyrrole Biosynthesis II	0.878		0.2	ALAD
Tyrosine Degradation I	0.878		0.2	FAH
dTMP De Novo Biosynthesis	0.878		0.2	SHMT2
Agrin Interactions at Neuromuscular Junction	0.877		0.0571	CTTN,ITGB1,LAMB1,SRC
Pyrimidine Deoxyribonucleotides De Novo Biosynthesis I	0.87		0.087	AK1,NME1
Glioma Signaling	0.869	-0.447214	0.0484	CALM1 (includes others),CALML5,IDH2,IGF1,IGF2,IGF2R
VEGF Signaling	0.839	1	0.0505	ACTN1,ACTN4,SRC,VCL,YWHAE
nNOS Signaling in Skeletal Muscle Cells	0.822		0.0625	CACNA2D1,CALM1 (includes others),CALML5
Necroptosis Signaling Pathway	0.817	1.13389	0.0446	AXL,DNM1L,FKBP1A,SLC25A5,VDAC1,VDAC2,VDAC3
Calcium Signaling	0.813	0	0.0417	ATP2A3,CACNA2D1,CALM1 (includes others),CALML5,CALR,MYH9,MYL6,TPM3,TPM4
Arginine Biosynthesis IV	0.805		0.167	ASS1
Arginine Degradation VI (Arginase 2 Pathway)	0.805		0.167	ARG1
GDP-mannose Biosynthesis	0.805		0.167	GPI
Glycine Cleavage Complex	0.805		0.167	DLD
Sumoylation Pathway	0.789	1	0.0485	ARHGDIA,ARHGDIB,CDH1,RAN,SERBP1
Xenobiotic Metabolism CAR Signaling Pathway	0.782	0	0.0421	GSTO1,GSTP1,HSP90AA1,HSP90AB1,HSP90B1,RACK1,SOD3,SRC
Role of MAPK Signaling in Inhibiting the Pathogenesis of Influenza	0.771		0.0519	CCL5,LCAT,PLA2G7,PRDX6
Acetyl-CoA Biosynthesis I (Pyruvate Dehydrogenase Complex)	0.744		0.143	DLD
Trehalose Degradation II (Trehalase)	0.744		0.143	HK1
White Adipose Tissue Browning Pathway	0.739	0.816497	0.0441	CACNA2D1,CAMP,FCER1G,FGFR1,LDHA,LDHB
Renal Cell Carcinoma Signaling	0.73		0.05	FH,SLC2A1,TGFB1,UBB
Role of MAPK Signaling in the Pathogenesis of Influenza	0.704		0.0488	CCL5,LCAT,PLA2G7,PRDX6
Purine Ribonucleosides Degradation to Ribose-1-phosphate	0.692		0.125	PNP
PI3K Signaling in B Lymphocytes	0.672	1	0.042	C3,CALM1 (includes others),CALML5,CR2,IGHM,PDIA3
Citrulline Biosynthesis	0.647		0.111	ARG1
Folate Transformations I	0.647		0.111	SHMT2
Heme Biosynthesis II	0.647		0.111	ALAD
Pathogenesis of Multiple Sclerosis	0.647		0.111	CCL5
Salvage Pathways of Pyrimidine Deoxyribonucleotides	0.647		0.111	TYMP
MSP-RON Signaling In Macrophages Pathway	0.637	-1.34164	0.0427	ARG1,F11,F12,KLKB1,MST1
Tight Junction Signaling	0.633		0.0393	EPB41,F11R,MYH9,MYL6,TGFB1,VASP,VCL
Dilated Cardiomyopathy Signaling Pathway	0.628	-0.447214	0.0405	CACNA2D1,DSG2,ILK,LMNA,MYH9,MYL6
Glycine Betaine Degradation	0.607		0.1	SHMT2
Autophagy	0.605	-0.816497	0.0376	CALM1 (includes others),CALML5,IGF1,LAMP1,LAMP2,RAB7A,SLC3A2,TGFB1
Semaphorin Signaling in Neurons	0.6		0.0484	CFL1,ITGB1,NRP1
Acute Myeloid Leukemia Signaling	0.6		0.044	CSF1R,IDH2,JUP,KIT
RANK Signaling in Osteoclasts	0.6	0	0.044	CALM1 (includes others),CALML5,GSN,SRC
IL-15 Production	0.581	0.447214	0.0407	AXL,CSF1R,FGFR1,KIT,SRC
Fatty Acid β-oxidation I	0.573		0.0556	HSD17B10,TUBA8
MIF-mediated Glucocorticoid Regulation	0.573		0.0556	CD14,MIF
Death Receptor Signaling	0.55	2	0.0417	ARHGDIB,CYCS,HSPB1,LMNA
Notch Signaling	0.54		0.0526	CNTN1,NOTCH2
Neurovascular Coupling Signaling Pathway	0.528	-0.707107	0.0356	APP,CACNA2D1,CALM1 (includes others),CALML5,KNG1,LCAT,PLA2G7,PRDX6
tRNA Charging	0.525		0.0513	AARS1,WARS1
Cardiac Hypertrophy Signaling	0.514	0.707107	0.0346	CACNA2D1,CALM1 (includes others),CALML5,HSPB1,IGF1,MYL12B,MYL6,PDIA3,TGFB1
Guanosine Nucleotides Degradation III	0.51		0.0769	PNP
γ-glutamyl Cycle	0.51		0.0769	ANPEP
HGF Signaling	0.507		0.0379	ITGA2,ITGA2B,ITGA6,ITGB1,ITGB3
Gap Junction Signaling	0.496		0.0354	DBN1,PDIA3,SRC,TUBA4A,TUBA8,TUBB,TUBB1
Ephrin B Signaling	0.485		0.0417	CAP1,CFL1,HNRNPK
Melatonin Signaling	0.485		0.0417	CALM1 (includes others),CALML5,PDIA3
STAT3 Pathway	0.485	1.34164	0.037	FGFR1,IGF1,IGF2R,SRC,TGFB1
Colanic Acid Building Blocks Biosynthesis	0.484		0.0714	GPI
Choline Biosynthesis III	0.46		0.0667	GPLD1
Leukotriene Biosynthesis	0.46		0.0667	DPEP2
B Cell Development	0.456		0.0455	IGHM,IGKC
MIF Regulation of Innate Immunity	0.456		0.0455	CD14,MIF
PPAR Signaling	0.454	-1	0.0374	HSP90AA1,HSP90AB1,HSP90B1,IL1RAP
Adenosine Nucleotides Degradation II	0.437		0.0625	PNP
TREM1 Signaling	0.436		0.039	ICAM1,ITGB1,MPO
Role of OCT4 in Mammalian Embryonic Stem Cell Pluripotency	0.431		0.0435	PHB,SPP1
Toll-like Receptor Signaling	0.427		0.0385	CD14,LBP,UBB
Erythropoietin Signaling Pathway	0.425	-1.63299	0.0339	HBB,HBD,HBE1,HBZ,SRC,TGFB1
nNOS Signaling in Neurons	0.42		0.0426	CALM1 (includes others),CALML5
Estrogen-Dependent Breast Cancer Signaling	0.419		0.038	HSD17B10,IGF1,SRC
Oxytocin Signaling Pathway	0.419	0.333333	0.0323	CACNA2D1,CALM1 (includes others),CALML5,CCL5,CD36,EEF2,HSPB1,MYH9,MYL6
D-myo-inositol (1,3,4)-trisphosphate Biosynthesis	0.417		0.0588	MINPP1
Prostate Cancer Signaling	0.416		0.0357	GSTP1,HSP90AA1,HSP90AB1,HSP90B1
BEX2 Signaling Pathway	0.402		0.037	LGALS1,MMP2,SPP1
CDK5 Signaling	0.402		0.0351	ITGA2,ITGA6,ITGB1,LAMB1
Differential Regulation of Cytokine Production in Macrophages and T Helper Cells by IL-17A and IL-17F	0.398		0.0556	CCL5
FAT10 Cancer Signaling Pathway	0.387		0.04	EEF1A1,TGFB1
Role of NFAT in Cardiac Hypertrophy	0.368	0.377964	0.0315	CACNA2D1,CALM1 (includes others),CALML5,IGF1,PDIA3,SRC,TGFB1
Inflammasome pathway	0.363		0.05	CTSB
CDC42 Signaling	0.352	2.49615	0.0296	ACTR2,ACTR3,ARPC1B,ARPC2,ARPC3,ARPC5,B2M,CFL1,FCER1G,ITGA2,ITGA2B,ITGA6,ITGB1,ITGB3,MYL12B,MYL6,SRC
Endothelin-1 Signaling	0.346	0.447214	0.0312	GPLD1,LCAT,PDIA3,PLA2G7,PRDX6,SRC
Senescence Pathway	0.345	-0.707107	0.0303	CACNA2D1,CALM1 (includes others),CALML5,CAT,DLD,SAA1,SAA4,SOD2,TGFB1
Xenobiotic Metabolism PXR Signaling Pathway	0.341	0	0.0311	CAT,GSTO1,GSTP1,HSP90AA1,HSP90AB1,HSP90B1
Lymphotoxin β Receptor Signaling	0.339		0.0364	CYCS,VCAM1
Superpathway of D-myo-inositol (1,4,5)-trisphosphate Metabolism	0.333		0.0455	MINPP1
The Visual Cycle	0.333		0.0455	RDH11
Synaptic Long Term Depression	0.332	-1.34164	0.0308	CACNA2D1,IGF1,LCAT,PDIA3,PLA2G7,PRDX6
Triacylglycerol Degradation	0.322		0.0351	AARS1,PRDX6
Apelin Cardiac Fibroblast Signaling Pathway	0.319		0.0435	TGFB1
Differential Regulation of Cytokine Production in Intestinal Epithelial Cells by IL-17A and IL-17F	0.319		0.0435	CCL5
Methionine Degradation I (to Homocysteine)	0.319		0.0435	AHCY
Polyamine Regulation in Colon Cancer	0.314		0.0345	ARG1,SLC3A2
Adrenomedullin signaling pathway	0.314	0.816497	0.0302	C3,CALM1 (includes others),CALML5,CFH,MMP2,PDIA3
Ethanol Degradation IV	0.306		0.0417	CAT
Endometrial Cancer Signaling	0.298		0.0333	CDH1,ILK
Cysteine Biosynthesis III (mammalia)	0.294		0.04	AHCY
AMPK Signaling	0.285	-0.816497	0.0289	ADIPOQ,AK1,EEF2,FASN,RAB11A,RAB7A,SLC2A1
Neuroinflammation Signaling Pathway	0.282	0.333333	0.0286	APP,B2M,CCL5,CRP,CSF1R,ICAM1,SOD2,TGFB1,VCAM1
IL-17A Signaling in Gastric Cells	0.282		0.0385	CCL5
Phospholipase C Signaling	0.277	0.904534	0.0281	AHNAK,CALM1 (includes others),CALML5,FCER1G,GPLD1,IGHG2,IGHG3,IGHG4,IGHM,IGKC,ITGA2,ITGA2B,ITGA6,ITGB1,ITGB3,MYL12B,MYL6,PEBP1,SRC
Stearate Biosynthesis I (Animals)	0.276		0.0317	FASN,TBXAS1
Th2 Pathway	0.27		0.0292	ICAM1,ICOSLG/LOC102723996,NOTCH2,TGFB1
Induction of Apoptosis by HIV1	0.262		0.0308	CYCS,SLC25A5
Glutamate Receptor Signaling	0.256		0.0303	CALM1 (includes others),CALML5
Apelin Endothelial Signaling Pathway	0.252	0	0.0284	CALM1 (includes others),CALML5,ICAM1,VCAM1
Role of p14/p19ARF in Tumor Suppression	0.251		0.0345	NPM1
Superpathway of Melatonin Degradation	0.249		0.0299	B4GAT1,MPO
Cell Cycle: G1/S Checkpoint Regulation	0.243		0.0294	RPL11,TGFB1
Telomerase Signaling	0.237		0.028	HSP90AA1,HSP90AB1,HSP90B1
Airway Inflammation in Asthma	0.216		0.0303	TGFB1
3-phosphoinositide Biosynthesis	0		0.00976	MINPP1,PTPRJ
3-phosphoinositide Degradation	0		0.0105	MINPP1,PTPRJ
Activation of IRF by Cytosolic Pattern Recognition Receptors	0		0.0154	PPIB
Adipogenesis pathway	0		0.0148	FGFR1,TGFB1
Allograft Rejection Signaling	0		0.0124	B2M,FCER1G,IGHG2,IGHG3,IGHG4,IGKC
Altered T Cell and B Cell Signaling in Rheumatoid Arthritis	0		0.00813	FCER1G,IGHM,SPP1,TGFB1
Amyloid Processing	0		0.0196	APP
Antiproliferative Role of Somatostatin Receptor 2	0		0.013	SRC
Antiproliferative Role of TOB in T Cell Signaling	0		0.00469	FCER1G,TGFB1
Apoptosis Signaling	0		0.0192	CYCS,LMNA
Autoimmune Thyroid Disease Signaling	0		0.011	FCER1G,IGHG2,IGHG3,IGHG4,IGKC
B Cell Receptor Signaling	0		0.0207	CALM1 (includes others),CALML5,CFL1,IGHA1,IGHG2,IGHG3,IGHG4,IGHM,IGHV3-15,IGHV3-7,IGHV3-72,IGKC,IGKV4-1
Bladder Cancer Signaling	0		0.0259	CDH1,MMP2,THBS1
Breast Cancer Regulation by Stathmin1	0	-1	0.0152	ADGRF5,IGF1,MMP2,STMN1,TGFB1,TUBA4A,TUBA8,TUBB,TUBB1
CCR3 Signaling in Eosinophils	0		0.0222	CALM1 (includes others),CALML5,CFL1
CCR5 Signaling in Macrophages	0		0.01	CACNA2D1,CALM1 (includes others),CALML5,CCL5,FCER1G
CD27 Signaling in Lymphocytes	0		0.0175	CYCS
CD28 Signaling in T Helper Cells	0	1.41421	0.0174	ACTR2,ACTR3,ARPC1B,ARPC2,ARPC3,ARPC5,CALM1 (includes others),CALML5,FCER1G
CD40 Signaling	0		0.0149	ICAM1
CREB Signaling in Neurons	0	1	0.0149	ADGRF5,CACNA2D1,CALM1 (includes others),CALML5,FGFR1,IGF1,IGF2R,PDIA3,TGFB1
CTLA4 Signaling in Cytotoxic T Lymphocytes	0		0.00628	B2M,CLTC,FCER1G
CXCR4 Signaling	0		0.0178	MYL12B,MYL6,SRC
Calcium-induced T Lymphocyte Apoptosis	0		0.0087	ATP2A3,CALM1 (includes others),CALML5,FCER1G
Cardiac Hypertrophy Signaling (Enhanced)	0	0.904534	0.0277	AGT,ATP2A3,CACNA2D1,CALM1 (includes others),CALML5,FGFR1,HSPB1,IGF1,ITGA2,ITGA2B,ITGA6,ITGB1,ITGB3,PDIA3,TGFB1
Cardiac β-adrenergic Signaling	0		0.0112	ATP2A3,CACNA2D1
Cell Cycle Control of Chromosomal Replication	0		0.0179	MCM3
Ceramide Signaling	0		0.0222	CTSD,CYCS
Cholecystokinin/Gastrin-mediated Signaling	0		0.0084	SRC
Chronic Myeloid Leukemia Signaling	0		0.00935	TGFB1
Circadian Rhythm Signaling	0		0.0188	CACNA2D1,PDIA3,PTGDS,RACK1,SRC
Colorectal Cancer Metastasis Signaling	0		0.0185	CDH1,LRP1,MMP2,SRC,TGFB1
Communication between Innate and Adaptive Immune Cells	0		0.014	B2M,CCL5,FCER1G,IGHA1,IGHG2,IGHG3,IGHG4,IGHM,IGHV3-15,IGHV3-7,IGHV3-72,IGKC,IGKV4-1
Corticotropin Releasing Hormone Signaling	0		0.0268	ARPC5,CACNA2D1,CALM1 (includes others),CALML5
Crosstalk between Dendritic Cells and Natural Killer Cells	0		0.011	TLN1
Cyclins and Cell Cycle Regulation	0		0.0119	TGFB1
Cytotoxic T Lymphocyte-mediated Apoptosis of Target Cells	0		0.00706	B2M,CYCS,FCER1G
D-myo-inositol (1,4,5,6)-Tetrakisphosphate Biosynthesis	0		0.0112	MINPP1,PTPRJ
D-myo-inositol (3,4,5,6)-tetrakisphosphate Biosynthesis	0		0.0112	MINPP1,PTPRJ
D-myo-inositol-5-phosphate Metabolism	0		0.0103	MINPP1,PTPRJ
Dendritic Cell Maturation	0	-0.632456	0.0203	B2M,COL11A2,COL18A1,COL1A1,COL1A2,FCER1G,ICAM1,IGHG2,IGHG3,IGHG4,IGKC,PDIA3
Dopamine-DARPP32 Feedback in cAMP Signaling	0		0.0276	ATP2A3,CACNA2D1,CALM1 (includes others),CALML5,PDIA3
EGF Signaling	0		0.0182	SRC
Endocannabinoid Cancer Inhibition Pathway	0	0	0.0276	CDH1,MMP2,SRC,VIM
Endocannabinoid Developing Neuron Pathway	0		0.008	SRC
Endocannabinoid Neuronal Synapse Pathway	0		0.0134	CACNA2D1,PDIA3
Ephrin A Signaling	0		0.0213	CFL1
Estrogen Biosynthesis	0		0.0222	HSD17B10
FGF Signaling	0		0.0119	FGFR1
Factors Promoting Cardiogenesis in Vertebrates	0		0.0199	LRP1,PDIA3,TGFB1
Fc Epsilon RI Signaling	0		0.00847	FCER1G
FcγRIIB Signaling in B Lymphocytes	0		0.0235	CACNA2D1,IGHM
G Beta Gamma Signaling	0		0.0155	CACNA2D1,SRC
G-Protein Coupled Receptor Signaling	0	1.63299	0.00856	ADGRF5,CALM1 (includes others),CALML5,MYL12B,MYL6,SRC
GABA Receptor Signaling	0		0.015	CACNA2D1,UBB
GM-CSF Signaling	0		0.0143	RACK1
GNRH Signaling	0		0.0263	CACNA2D1,CALM1 (includes others),CALML5,MMP2,SRC
GPCR-Mediated Integration of Enteroendocrine Signaling Exemplified by an L Cell	0		0.0133	PDIA3
GPCR-Mediated Nutrient Sensing in Enteroendocrine Cells	0		0.0169	CACNA2D1,PDIA3
Glioblastoma Multiforme Signaling	0	0	0.0234	IGF1,IGF2,PDIA3,SRC
Graft-versus-Host Disease Signaling	0		0.00224	FCER1G
Gustation Pathway	0		0.00985	CACNA2D1,CD36
Gαi Signaling	0		0.00714	SRC
Gαq Signaling	0		0.0176	CALM1 (includes others),CALML5,GPLD1
Gαs Signaling	0		0.0163	ADD2,SRC
HER-2 Signaling in Breast Cancer	0	1.63299	0.0264	FCER1G,ITGB1,ITGB3,KPNB1,MMP2,SRC
HMGB1 Signaling	0		0.018	ICAM1,TGFB1,VCAM1
Hematopoiesis from Pluripotent Stem Cells	0		0.0158	FCER1G,IGHA1,IGHG2,IGHG3,IGHG4,IGHM,IGKC
Heparan Sulfate Biosynthesis	0		0.0233	AARS1,PRDX6
Heparan Sulfate Biosynthesis (Late Stages)	0		0.0253	AARS1,PRDX6
Hepatic Cholestasis	0		0.0262	CD14,CETP,IL1RAP,LBP,TGFB1
Hereditary Breast Cancer Signaling	0		0.0141	NPM1,UBB
Human Embryonic Stem Cell Pluripotency	0		0.012	FGFR1,TGFB1
ICOS-ICOSL Signaling in T Helper Cells	0		0.00789	CALM1 (includes others),CALML5,FCER1G,ICOSLG/LOC102723996
IL-1 Signaling	0		0.0104	IL1RAP
IL-15 Signaling	0		0.0189	IGHA1,IGHG2,IGHG3,IGHG4,IGHM,IGHV3-15,IGHV3-7,IGHV3-72,IGKC,IGKV4-1
IL-17 Signaling	0	0.447214	0.0267	HSP90AA1,HSP90AB1,HSP90B1,MMP2,TGFB1
IL-7 Signaling Pathway	0		0.0256	IGHM,SLC2A1
Insulin Secretion Signaling Pathway	0	-0.447214	0.0222	CACNA2D1,DLD,EIF4A1,PDIA3,SLC2A1,SRC
LPS-stimulated MAPK Signaling	0		0.0235	CD14,LBP
Leptin Signaling in Obesity	0		0.0132	PDIA3
Lipid Antigen Presentation by CD1	0		0.012	B2M,CALR,CANX,FCER1G,PDIA3
MYC Mediated Apoptosis Signaling	0		0.02	CYCS
Melanocyte Development and Pigmentation Signaling	0		0.0208	KIT,SRC
Melanoma Signaling	0		0.02	CDH1
Melatonin Degradation I	0		0.0161	B4GAT1
Molecular Mechanisms of Cancer	0		0.0246	CDH1,CYCS,ITGA2,ITGA2B,ITGA6,ITGB1,ITGB3,LRP1,PRKDC,SRC,TGFB1
NER (Nucleotide Excision Repair, Enhanced Pathway)	0		0.00971	UBE2N
NF-κB Signaling	0	1	0.00702	FCER1G,FGFR1,IGF2R,UBE2N
NUR77 Signaling in T Lymphocytes	0	1	0.00977	B2M,CALM1 (includes others),CALML5,CYCS,FCER1G
Netrin Signaling	0		0.0139	CACNA2D1
Neuropathic Pain Signaling In Dorsal Horn Neurons	0		0.0198	PDIA3,SRC
Nicotine Degradation II	0		0.0152	B4GAT1
Nicotine Degradation III	0		0.0172	B4GAT1
OX40 Signaling Pathway	0		0.00418	B2M,FCER1G
Opioid Signaling Pathway	0	0.447214	0.018	CACNA2D1,CALM1 (includes others),CALML5,CLTC,SRC
Ovarian Cancer Signaling	0		0.019	CD44,MMP2,SRC
Oxidative Phosphorylation	0		0.027	ATP5F1A,ATP5F1B,CYCS
P2Y Purigenic Receptor Signaling Pathway	0		0.0229	ITGA2B,ITGB3,PDIA3
PCP (Planar Cell Polarity) Pathway	0		0.0167	PFN1
PD-1, PD-L1 cancer immunotherapy pathway	0		0.0189	B2M,TGFB1
PDGF Signaling	0		0.0116	SRC
PEDF Signaling	0		0.0238	SERPINF1,SOD2
PKCθ Signaling in T Lymphocytes	0		0.00358	CACNA2D1,FCER1G
PXR/RXR Activation	0		0.0154	IGFBP1
Pancreatic Adenocarcinoma Signaling	0		0.0159	GPLD1,TGFB1
Pyroptosis Signaling Pathway	0		0.0108	DHX9
RAR Activation	0		0.0245	IGFBP3,RBP4,RDH11,SRC,TGFB1
Regulation Of The Epithelial Mesenchymal Transition By Growth Factors Pathway	0	0.447214	0.026	CDH1,FGFR1,MMP2,TGFB1,VIM
Regulation Of The Epithelial Mesenchymal Transition In Development Pathway	0		0.023	CDH1,S100A4
Regulation of IL-2 Expression in Activated and Anergic T Lymphocytes	0	0	0.00868	CALM1 (includes others),CALML5,FCER1G,TGFB1
Regulation of the Epithelial-Mesenchymal Transition Pathway	0		0.0256	CDH1,FGFR1,MMP2,NOTCH2,TGFB1
Renin-Angiotensin Signaling	0		0.0164	AGT,CCL5
Retinoate Biosynthesis I	0		0.0238	RDH11
Retinoic acid Mediated Apoptosis Signaling	0		0.0167	CYCS
Retinol Biosynthesis	0		0.0217	RDH11
Role of Cytokines in Mediating Communication between Immune Cells	0		0.0185	TGFB1
Role of Hypercytokinemia/hyperchemokinemia in the Pathogenesis of Influenza	0		0.0116	CCL5
Role of IL-17A in Arthritis	0		0.0175	CCL5
Role of IL-17F in Allergic Inflammatory Airway Diseases	0		0.0222	IGF1
Role of MAPK Signaling in Promoting the Pathogenesis of Influenza	0		0.0265	LCAT,PLA2G7,PRDX6
Role of NFAT in Regulation of the Immune Response	0		0.00849	CALM1 (includes others),CALML5,FCER1G,IGHM,KPNB1
Role of PI3K/AKT Signaling in the Pathogenesis of Influenza	0		0.0152	CCL5
SAPK/JNK Signaling	0		0.00398	FCER1G,HNRNPK
Salvage Pathways of Pyrimidine Ribonucleotides	0		0.0204	AK1,NME1
Serotonin Degradation	0		0.0141	B4GAT1
Small Cell Lung Cancer Signaling	0		0.0104	CYCS
Sphingosine-1-phosphate Signaling	0		0.00833	PDIA3
Spliceosomal Cycle	0		0.0204	HSPA8
Superpathway of Inositol Phosphate Compounds	0		0.00855	MINPP1,PTPRJ
Synaptic Long Term Potentiation	0		0.0233	CALM1 (includes others),CALML5,PDIA3
Systemic Lupus Erythematosus In B Cell Signaling Pathway	0	0	0.0194	CALM1 (includes others),CALML5,IGHA1,IGHG2,IGHG3,IGHG4,IGHM,IGHV3-15,IGHV3-7,IGHV3-72,IGKC,IGKV4-1,SRC,TGFB1
Systemic Lupus Erythematosus In T Cell Signaling Pathway	0	-0.447214	0.00782	B2M,CD44,FCER1G,ICOSLG/LOC102723996,MSN
Systemic Lupus Erythematosus Signaling	0		0.0273	C5,C6,C7,C8A,C8B,C8G,C9,FCER1G,HNRNPA2B1,HNRNPC,IGHG2,IGHG3,IGHG4,IGHM,IGKC,KNG1,SNRPD2
T Cell Exhaustion Signaling Pathway	0		0.00353	FCER1G,TGFB1
T Cell Receptor Signaling	0	-0.816497	0.0147	B2M,CALM1 (includes others),CALML5,FCER1G,FYB1,ICAM1,ICOSLG/LOC102723996,ITGA2,ITGB1
T Helper Cell Differentiation	0		0.00637	FCER1G,ICOSLG/LOC102723996,TGFB1
TEC Kinase Signaling	0	1	0.0121	FCER1G,ITGA2,ITGA2B,ITGA6,ITGB1,ITGB3,SRC
TGF-β Signaling	0		0.0104	TGFB1
TNFR1 Signaling	0		0.0192	CYCS
TWEAK Signaling	0		0.027	CYCS
Th1 Pathway	0		0.0246	ICAM1,ICOSLG/LOC102723996,NOTCH2
Th1 and Th2 Activation Pathway	0		0.0233	ICAM1,ICOSLG/LOC102723996,NOTCH2,TGFB1
Th17 Activation Pathway	0	0	0.00826	FCER1G,HSP90AA1,HSP90AB1,HSP90B1
Thrombin Signaling	0		0.0236	F2,MYL12B,MYL6,PDIA3,SRC
Thyroid Cancer Signaling	0		0.0253	CDH1,IGF1
Thyroid Hormone Metabolism II (via Conjugation and/or Degradation)	0		0.025	B4GAT1
Type I Diabetes Mellitus Signaling	0		0.00786	CYCS,FCER1G,HSPD1,IL1RAP
Type II Diabetes Mellitus Signaling	0		0.0261	ADIPOQ,CACNA2D1,CD36,PKM
UVA-Induced MAPK Signaling	0		0.0204	CYCS,PDIA3
UVC-Induced MAPK Signaling	0		0.0196	SRC
VEGF Family Ligand-Receptor Interactions	0		0.0119	NRP1
WNT/Ca+ pathway	0		0.0156	PDIA3
Xenobiotic Metabolism General Signaling Pathway	0		0.014	GSTO1,GSTP1
Xenobiotic Metabolism Signaling	0		0.0241	CAT,GSTO1,GSTP1,HSP90AA1,HSP90AB1,HSP90B1,SOD3
cAMP-mediated signaling	0		0.0129	CALM1 (includes others),CALML5,SRC
p38 MAPK Signaling	0		0.0254	HSPB1,IL1RAP,TGFB1
p53 Signaling	0		0.0204	PRKDC,THBS1
α-Adrenergic Signaling	0		0.0185	CALM1 (includes others),CALML5
